# Supplementary material for: Atomically Precise Enantiopure Bimetallic Janus Clusters
Source: ACS Cent Sci. 2022 Sep 7;8(9):1258–64. doi: 10.1021/acscentsci.2c00754 (PMC9523771; doi:10.1021/acscentsci.2c00754)
Supplement: Supplementary file 2 — oc2c00754_si_002.cif [file oc2c00754_si_002.cif]

data_rac-cu4au8
_audit_creation_date               2022-02-04
_audit_creation_method
;
Olex2 1.2
(compiled 2018.05.29 svn.r3508 for OlexSys, GUI svn.r5506)
;
_shelx_SHELXL_version_number       '2016/6'
_audit_contact_author_address      ?
_audit_contact_author_email        ?
_audit_contact_author_name         ''
_audit_contact_author_phone        ?
_publ_contact_author_id_orcid      ?
_publ_section_references
;
Dolomanov, O.V., Bourhis, L.J., Gildea, R.J, Howard, J.A.K. & Puschmann, H.
 (2009), J. Appl. Cryst. 42, 339-341.

Sheldrick, G.M. (2015). Acta Cryst. C71, 3-8.
;
_chemical_name_common              ?
_chemical_name_systematic          ?
_chemical_formula_moiety           'C120 H90 Au8 Cu4 N6 P6 S6, 0.5(C H2 Cl2)'
_chemical_formula_sum              'C120.50 H91 Au8 Cl Cu4 N6 P6 S6'
_chemical_formula_weight           3866.51
_chemical_absolute_configuration   ?
_chemical_melting_point            ?
_chemical_oxdiff_formula           'C H O N S Cu'
_chemical_oxdiff_usercomment       ' '
loop_
  _atom_type_symbol
  _atom_type_description
  _atom_type_scat_dispersion_real
  _atom_type_scat_dispersion_imag
  _atom_type_scat_source
 'C' 'C' 0.0181 0.0091 'International Tables Vol C Tables 4.2.6.8 and 6.1.1.4'
 'H' 'H' 0.0000 0.0000 'International Tables Vol C Tables 4.2.6.8 and 6.1.1.4'
 'Au' 'Au' -4.4197 7.2980
 'International Tables Vol C Tables 4.2.6.8 and 6.1.1.4'
 'Cl' 'Cl' 0.3639 0.7018 'International Tables Vol C Tables 4.2.6.8 and 6.1.1.4'
 'Cu' 'Cu' -1.9646 0.5888
 'International Tables Vol C Tables 4.2.6.8 and 6.1.1.4'
 'N' 'N' 0.0311 0.0180 'International Tables Vol C Tables 4.2.6.8 and 6.1.1.4'
 'P' 'P' 0.2955 0.4335 'International Tables Vol C Tables 4.2.6.8 and 6.1.1.4'
 'S' 'S' 0.3331 0.5567 'International Tables Vol C Tables 4.2.6.8 and 6.1.1.4'

_shelx_space_group_comment
;
The symmetry employed for this shelxl refinement is uniquely defined
by the following loop, which should always be used as a source of
symmetry information in preference to the above space-group names.
They are only intended as comments.
;
_space_group_crystal_system        'monoclinic'
_space_group_IT_number             7
_space_group_name_H-M_alt          'P 1 n 1'
_space_group_name_Hall             'P -2yac'
loop_
  _space_group_symop_operation_xyz
 'x, y, z'
 'x+1/2, -y, z+1/2'

_cell_length_a                     17.27050(10)
_cell_length_b                     16.42320(10)
_cell_length_c                     22.28820(10)
_cell_angle_alpha                  90
_cell_angle_beta                   99.25
_cell_angle_gamma                  90
_cell_volume                       6239.57(6)
_cell_formula_units_Z              2
_cell_measurement_reflns_used      47766
_cell_measurement_temperature      200.00(10)
_cell_measurement_theta_max        73.8120
_cell_measurement_theta_min        2.6780
_shelx_estimated_absorpt_T_max     0.238
_shelx_estimated_absorpt_T_min     0.152
_exptl_absorpt_coefficient_mu      20.141
_exptl_absorpt_correction_T_max    1.00000
_exptl_absorpt_correction_T_min    0.87538
_exptl_absorpt_correction_type     multi-scan
_exptl_absorpt_process_details
;
CrysAlisPro 1.171.39.27b (Rigaku Oxford Diffraction, 2015)
Empirical absorption correction using spherical harmonics,
 implemented in SCALE3 ABSPACK scaling algorithm.
;
_exptl_absorpt_special_details     ?
_exptl_crystal_colour              black
_exptl_crystal_colour_primary      black
_exptl_crystal_density_diffrn      2.058
_exptl_crystal_density_meas        ?
_exptl_crystal_density_method      ?
_exptl_crystal_description         block
_exptl_crystal_F_000               3614
_exptl_crystal_size_max            0.15
_exptl_crystal_size_mid            0.15
_exptl_crystal_size_min            0.1
_exptl_transmission_factor_max     ?
_exptl_transmission_factor_min     ?
_diffrn_reflns_av_R_equivalents    0.0394
_diffrn_reflns_av_unetI/netI       0.0356
_diffrn_reflns_Laue_measured_fraction_full  1.000
_diffrn_reflns_Laue_measured_fraction_max  0.989
_diffrn_reflns_limit_h_max         18
_diffrn_reflns_limit_h_min         -21
_diffrn_reflns_limit_k_max         19
_diffrn_reflns_limit_k_min         -20
_diffrn_reflns_limit_l_max         27
_diffrn_reflns_limit_l_min         -27
_diffrn_reflns_number              76273
_diffrn_reflns_point_group_measured_fraction_full  0.797
_diffrn_reflns_point_group_measured_fraction_max  0.776
_diffrn_reflns_theta_full          67.684
_diffrn_reflns_theta_max           74.109
_diffrn_reflns_theta_min           2.691
_diffrn_ambient_environment        N~2~
_diffrn_ambient_temperature        200.00(10)
_diffrn_detector                   'CCD plate'
_diffrn_detector_area_resol_mean   ?
_diffrn_measured_fraction_theta_full  1.000
_diffrn_measured_fraction_theta_max  0.989
_diffrn_measurement_details
;
List of Runs (angles in degrees, time in seconds):

  # Type    Start    End  Width  t~exp~   \w     \q     \k     \f   Frames
--------------------------------------------------------------------------
  1  \w    -89.00 -25.00   0.50    0.50    --    0.00 -82.00   0.00  128
  2  \w     52.00  77.00   0.50    0.50    --    0.00  38.00 -90.00   50
  3  \w    -84.00 -58.00   0.50    0.50    --    0.00 -19.00-120.00   52
  4  \w    -11.00  31.00   0.50    0.50    --    0.00 -82.00   0.00   84
  5  \w    -55.00 -18.00   0.50    0.50    --    0.00 -38.00-120.00   74
  6  \w    -18.00  75.00   0.50    0.50    --    0.00  38.00 120.00  186
  7  \w    -21.00  87.00   0.50    0.50    --    0.00  57.00-150.00  216
  8  \w     35.00 115.00   0.50    0.66    --   95.20 -30.00 120.00  160
  9  \w     73.00  99.00   0.50    0.66    --   95.20 -82.00-180.00   52
 10  \w     11.00  37.00   0.50    0.66    --   95.20 -82.00-150.00   52
 11  \w     76.00 102.00   0.50    0.66    --   95.20 -82.00 120.00   52
 12  \w     45.00 112.00   0.50    0.66    --   95.20 -82.00   0.00  134
 13  \w     76.00 185.00   0.50    0.66    --   95.20  30.00 -60.00  218
 14  \w     12.00 119.00   0.50    0.66    --   95.20 -15.00 -60.00  214
 15  \w     15.00 120.00   0.50    0.66    --   95.20 -61.00  90.00  210
 16  \w     15.00 128.00   0.50    0.66    --   95.20 -82.00  90.00  226
 17  \w     47.00  74.00   0.50    0.66    --   95.20 -82.00  30.00   54
 18  \w     77.00 177.00   0.50    0.66    --   95.20  30.00-120.00  200
 19  \w     99.00 125.00   0.50    0.66    --   95.20 -82.00  30.00   52
 20  \w     47.00 121.00   0.50    0.66    --   95.20 -82.00-120.00  148
 21  \w      9.00 125.00   0.50    0.66    --   95.20 -82.00 -60.00  232
 22  \w     96.00 128.00   0.50    0.66    --   95.20 -82.00 150.00   64
 23  \w     69.00 125.00   0.50    0.66    --   95.20 -82.00-150.00  112
 24  \w      8.00 104.00   0.50    0.66    --   95.20 -30.00 -60.00  192
 25  \w     96.00 154.00   0.50    0.66    --   95.20  77.00 -90.00  116
;
_diffrn_measurement_device         'four-circle diffractometer'
_diffrn_measurement_device_type    'XtaLAB AFC12 (RINC): Kappa single'
_diffrn_measurement_method         '\w scans'
_diffrn_orient_matrix_type        
 'CrysAlisPro convention (1999,Acta A55,543-557)'
_diffrn_orient_matrix_UB_11        0.0055177000
_diffrn_orient_matrix_UB_12        -0.0368679000
_diffrn_orient_matrix_UB_13        0.0640750000
_diffrn_orient_matrix_UB_21        -0.0682747000
_diffrn_orient_matrix_UB_22        0.0546144000
_diffrn_orient_matrix_UB_23        0.0122310000
_diffrn_orient_matrix_UB_31        -0.0589791000
_diffrn_orient_matrix_UB_32        -0.0667789000
_diffrn_orient_matrix_UB_33        -0.0254307000
_diffrn_radiation_monochromator    graphite
_diffrn_radiation_probe            x-ray
_diffrn_radiation_type             CuK\a
_diffrn_radiation_wavelength       1.54184
_diffrn_source                     'fine-focus sealed X-ray tube'
_diffrn_source_type                'Enhance (Cu) X-ray Source'
_reflns_Friedel_coverage           0.568
_reflns_Friedel_fraction_full      0.593
_reflns_Friedel_fraction_max       0.563
_reflns_number_gt                  18944
_reflns_number_total               19719
_reflns_odcompleteness_completeness  99.97
_reflns_odcompleteness_iscentric   1
_reflns_odcompleteness_theta       66.97
_reflns_special_details
;
 Reflections were merged by SHELXL according to the crystal
 class for the calculation of statistics and refinement.
 
 Structure factors included contributions from the .fab file.
 
 _reflns_Friedel_fraction is defined as the number of unique
 Friedel pairs measured divided by the number that would be
 possible theoretically, ignoring centric projections and
 systematic absences.
;
_reflns_threshold_expression       'I > 2\s(I)'
_computing_cell_refinement         'CrysAlisPro 1.171.39.27b (Rigaku OD, 2015)'
_computing_data_collection         'CrysAlisPro 1.171.39.27b (Rigaku OD, 2015)'
_computing_data_reduction          'CrysAlisPro 1.171.39.27b (Rigaku OD, 2015)'
_computing_molecular_graphics      'Olex2 (Dolomanov et al., 2009)'
_computing_publication_material    'Olex2 (Dolomanov et al., 2009)'
_computing_structure_refinement    'ShelXL (Sheldrick, 2015)'
_computing_structure_solution      'SHELXT 2014/5 (Sheldrick, 2014)'
_refine_diff_density_max           1.514
_refine_diff_density_min           -2.494
_refine_diff_density_rms           0.148
_refine_ls_abs_structure_details
;
 Flack x determined using 6354 quotients [(I+)-(I-)]/[(I+)+(I-)]
 (Parsons, Flack and Wagner, Acta Cryst. B69 (2013) 249-259).
;
_refine_ls_abs_structure_Flack     -0.019(4)
_refine_ls_extinction_coef         .
_refine_ls_extinction_method       none
_refine_ls_goodness_of_fit_ref     1.073
_refine_ls_hydrogen_treatment      constr
_refine_ls_matrix_type             full
_refine_ls_number_parameters       1552
_refine_ls_number_reflns           19719
_refine_ls_number_restraints       476
_refine_ls_R_factor_all            0.0365
_refine_ls_R_factor_gt             0.0351
_refine_ls_restrained_S_all        1.068
_refine_ls_shift/su_max            0.016
_refine_ls_shift/su_mean           0.000
_refine_ls_structure_factor_coef   Fsqd
_refine_ls_weighting_details      
 'w=1/[\s^2^(Fo^2^)+(0.0485P)^2^+20.6408P] where P=(Fo^2^+2Fc^2^)/3'
_refine_ls_weighting_scheme        calc
_refine_ls_wR_factor_gt            0.0900
_refine_ls_wR_factor_ref           0.0911
_refine_special_details            ?
_olex2_refinement_description
;
1. Fixed Uiso
 At 1.2 times of:
  All C(H) groups, All C(H,H) groups
2. Restrained distances
 Cl1-C0AA = Cl2-C0AA
 1.8 with sigma of 0.02
 P5-C85 = P5A-C85A
 1.85 with sigma of 0.02
 P5-C91A = P5A-C91
 1.85 with sigma of 0.02
 P5A-C97 = P5-C97A
 1.85 with sigma of 0.02
 P6-C1D = P6-C115
 1.85 with sigma of 0.02
 P6-C1J = P6-C109
 1.85 with sigma of 0.02
3. Rigid bond restraints
 C85A, C86A, C87A, C88A, C89A, C90A
 with sigma for 1-2 distances of 0.01 and sigma for 1-3 distances of 0.01
 C1A, C1B, C1C, C97A, C98A, C99A, C99A
 with sigma for 1-2 distances of 0.01 and sigma for 1-3 distances of 0.01
4. Uiso/Uaniso restraints and constraints
Uanis(C0AA) \\sim Ueq, Uanis(Cl1) \\sim Ueq, Uanis(Cl2) \\sim Ueq: with sigma
of 0.01 and sigma for terminal atoms of 0.02
Uanis(P5) \\sim Ueq, Uanis(P5A) \\sim Ueq: with sigma of 0.01 and sigma for
terminal atoms of 0.02
Uanis(P5) \\sim Ueq, Uanis(C85) \\sim Ueq, Uanis(C86) \\sim Ueq, Uanis(C87)
\\sim Ueq, Uanis(C88) \\sim Ueq, Uanis(C89) \\sim Ueq, Uanis(C90) \\sim Ueq,
Uanis(C99) \\sim Ueq, Uanis(C100) \\sim Ueq, Uanis(C101) \\sim Ueq, Uanis(C102)
\\sim Ueq, Uanis(C97) \\sim Ueq, Uanis(C98) \\sim Ueq, Uanis(P5A) \\sim Ueq,
Uanis(C97A) \\sim Ueq, Uanis(C98A) \\sim Ueq, Uanis(C99A) \\sim Ueq, Uanis(C1A)
\\sim Ueq, Uanis(C1B) \\sim Ueq, Uanis(C1C) \\sim Ueq, Uanis(C85A) \\sim Ueq,
Uanis(C90A) \\sim Ueq, Uanis(C89A) \\sim Ueq, Uanis(C88A) \\sim Ueq,
Uanis(C87A) \\sim Ueq, Uanis(C86A) \\sim Ueq, Uanis(C91) \\sim Ueq, Uanis(C92)
\\sim Ueq, Uanis(C93) \\sim Ueq, Uanis(C94) \\sim Ueq, Uanis(C95) \\sim Ueq,
Uanis(C96) \\sim Ueq, Uanis(C91A) \\sim Ueq, Uanis(C92A) \\sim Ueq, Uanis(C93A)
\\sim Ueq, Uanis(C94A) \\sim Ueq, Uanis(C95A) \\sim Ueq, Uanis(C96A) \\sim Ueq:
with sigma of 0.02 and sigma for terminal atoms of 0.04
Uanis(C109) \\sim Ueq, Uanis(C111) \\sim Ueq, Uanis(C112) \\sim Ueq,
Uanis(C113) \\sim Ueq, Uanis(C114) \\sim Ueq, Uanis(C117) \\sim Ueq,
Uanis(C118) \\sim Ueq, Uanis(C119) \\sim Ueq, Uanis(C120) \\sim Ueq,
Uanis(C115) \\sim Ueq, Uanis(C116) \\sim Ueq, Uanis(C1G) \\sim Ueq, Uanis(C1H)
\\sim Ueq, Uanis(C1I) \\sim Ueq, Uanis(C1D) \\sim Ueq, Uanis(C1E) \\sim Ueq,
Uanis(C1F) \\sim Ueq, Uanis(C1J) \\sim Ueq, Uanis(C1O) \\sim Ueq, Uanis(C1N)
\\sim Ueq, Uanis(C1M) \\sim Ueq, Uanis(C1L) \\sim Ueq, Uanis(C1K) \\sim Ueq,
Uanis(C110) \\sim Ueq: with sigma of 0.01 and sigma for terminal atoms of 0.02
Uanis(C15) \\sim Ueq, Uanis(C16) \\sim Ueq, Uanis(C28) \\sim Ueq, Uanis(C29)
\\sim Ueq, Uanis(C15) \\sim Ueq, Uanis(C16) \\sim Ueq, Uanis(C17) \\sim Ueq,
Uanis(C18) \\sim Ueq, Uanis(C13) \\sim Ueq, Uanis(C14) \\sim Ueq: with sigma of
0.01 and sigma for terminal atoms of 0.02
5. Others
 Sof(P5)=Sof(C85)=Sof(C86)=Sof(H86)=Sof(C87)=Sof(H87)=Sof(C88)=Sof(H88)=
 Sof(C89)=Sof(H89)=Sof(C90)=Sof(H90)=Sof(C91A)=Sof(C92A)=Sof(H92A)=Sof(C93A)=
 Sof(H93A)=Sof(C94A)=Sof(H94A)=Sof(C95A)=Sof(H95A)=Sof(C96A)=Sof(H96A)=
 Sof(C97A)=Sof(C98A)=Sof(H98A)=Sof(C99A)=Sof(H99A)=Sof(C1A)=Sof(H1A)=Sof(C1B)=
 Sof(H1B)=Sof(C1C)=Sof(H1C)=1-FVAR(1)
 Sof(P5A)=Sof(C85A)=Sof(C90A)=Sof(H90A)=Sof(C89A)=Sof(H89A)=Sof(C88A)=
 Sof(H88A)=Sof(C87A)=Sof(H87A)=Sof(C86A)=Sof(H86A)=Sof(C94)=Sof(H94)=Sof(C95)=
 Sof(H95)=Sof(C96)=Sof(H96)=Sof(C91)=Sof(C92)=Sof(H92)=Sof(C93)=Sof(H93)=
 Sof(C99)=Sof(H99)=Sof(C100)=Sof(H100)=Sof(C101)=Sof(H101)=Sof(C102)=Sof(H102)=
 Sof(C97)=Sof(C98)=Sof(H98)=FVAR(1)
 Sof(C1G)=Sof(H1G)=Sof(C1H)=Sof(H1H)=Sof(C1I)=Sof(H1I)=Sof(C1D)=Sof(C1E)=
 Sof(H1E)=Sof(C1F)=Sof(H1F)=1-FVAR(2)
 Sof(C117)=Sof(H117)=Sof(C118)=Sof(H118)=Sof(C119)=Sof(H119)=Sof(C120)=
 Sof(H120)=Sof(C115)=Sof(C116)=Sof(H116)=FVAR(2)
 Sof(C1J)=Sof(C1O)=Sof(H1O)=Sof(C1N)=Sof(H1N)=Sof(C1M)=Sof(H1M)=Sof(C1L)=
 Sof(H1L)=Sof(C1K)=Sof(H1K)=1-FVAR(3)
 Sof(C109)=Sof(C110)=Sof(H110)=Sof(C111)=Sof(H111)=Sof(C112)=Sof(H112)=
 Sof(C113)=Sof(H113)=Sof(C114)=Sof(H114)=FVAR(3)
 Fixed Sof: Cl1(0.5) Cl2(0.5) C0AA(0.5) H0AA(0.5) H0AB(0.5)
6.a Secondary CH2 refined with riding coordinates:
 C0AA(H0AA,H0AB)
6.b Aromatic/amide H refined with riding coordinates:
 C1G(H1G), C1H(H1H), C1I(H1I), C1E(H1E), C1F(H1F), C1O(H1O), C1N(H1N),
 C1M(H1M), C1L(H1L), C1K(H1K), C14(H14), C15(H15), C16(H16), C17(H17), C18(H18),
  C20(H20), C21(H21), C22(H22), C23(H23), C24(H24), C26(H26), C27(H27),
 C28(H28), C29(H29), C30(H30), C32(H32), C33(H33), C34(H34), C35(H35), C36(H36),
  C38(H38), C39(H39), C40(H40), C41(H41), C42(H42), C44(H44), C45(H45),
 C46(H46), C47(H47), C48(H48), C50(H50), C51(H51), C52(H52), C53(H53), C54(H54),
  C56(H56), C57(H57), C58(H58), C59(H59), C60(H60), C62(H62), C63(H63),
 C64(H64), C65(H65), C66(H66), C68(H68), C69(H69), C70(H70), C71(H71), C72(H72),
  C74(H74), C75(H75), C76(H76), C77(H77), C78(H78), C80(H80), C81(H81),
 C82(H82), C83(H83), C84(H84), C90A(H90A), C89A(H89A), C88A(H88A), C87A(H87A),
 C86A(H86A), C86(H86), C87(H87), C88(H88), C89(H89), C90(H90), C92A(H92A),
 C93A(H93A), C94A(H94A), C95A(H95A), C96A(H96A), C94(H94), C95(H95), C96(H96),
 C92(H92), C93(H93), C98A(H98A), C99A(H99A), C1A(H1A), C1B(H1B), C1C(H1C),
 C99(H99), C100(H100), C101(H101), C102(H102), C98(H98), C104(H104), C105(H105),
  C106(H106), C107(H107), C108(H108), C110(H110), C111(H111), C112(H112),
 C113(H113), C114(H114), C117(H117), C118(H118), C119(H119), C120(H120),
 C116(H116)
6.c Fitted hexagon refined as free rotating group:
 C1G(C1H,C1I,C1D,C1E,C1F), C1J(C1O,C1N,C1M,C1L,C1K), C56(C57,C58,C59,C60,C55),
 C85A(C90A,C89A,C88A,C87A,C86A), C91A(C92A,C93A,C94A,C95A,C96A), C94(C95,C96,
 C91,C92,C93), C97A(C98A,C99A,C1A,C1B,C1C), C99(C100,C101,C102,C97,C98),
 C117(C118,C119,C120,C115,C116)
;
_atom_sites_solution_hydrogens     geom
_atom_sites_solution_primary       ?
_atom_sites_solution_secondary     ?
loop_
  _atom_site_label
  _atom_site_type_symbol
  _atom_site_fract_x
  _atom_site_fract_y
  _atom_site_fract_z
  _atom_site_U_iso_or_equiv
  _atom_site_adp_type
  _atom_site_occupancy
  _atom_site_site_symmetry_order
  _atom_site_calc_flag
  _atom_site_refinement_flags_posn
  _atom_site_refinement_flags_adp
  _atom_site_refinement_flags_occupancy
  _atom_site_disorder_assembly
  _atom_site_disorder_group
 Au1 Au 0.44345(3) 0.09451(3) 0.53161(3) 0.03938(14) Uani 1 1 d . . . . .
 Au2 Au 0.39102(3) 0.24107(3) 0.57993(2) 0.03258(11) Uani 1 1 d . . . . .
 Au3 Au 0.45913(3) 0.39421(3) 0.54502(2) 0.03227(11) Uani 1 1 d . . . . .
 Au4 Au 0.62084(3) 0.35307(3) 0.51598(3) 0.03665(12) Uani 1 1 d . . . . .
 Au5 Au 0.64087(3) 0.18543(4) 0.48047(3) 0.04693(15) Uani 1 1 d . . . . .
 Au6 Au 0.49184(3) 0.13735(3) 0.41981(3) 0.03823(12) Uani 1 1 d . . . . .
 Au7 Au 0.50326(3) 0.24674(3) 0.50969(2) 0.03070(11) Uani 1 1 d . . . . .
 Au8 Au 0.55275(3) 0.29992(3) 0.62482(3) 0.03962(13) Uani 1 1 d . . . . .
 Cu1 Cu 0.36271(11) 0.20045(10) 0.45909(9) 0.0336(4) Uani 1 1 d . . . . .
 Cu2 Cu 0.55800(11) 0.28333(11) 0.40576(9) 0.0358(4) Uani 1 1 d . . . . .
 Cu3 Cu 0.40286(13) 0.27686(13) 0.35224(10) 0.0445(5) Uani 1 1 d . . . . .
 Cu4 Cu 0.35081(12) 0.10891(12) 0.35142(10) 0.0413(4) Uani 1 1 d . . . . .
 S1 S 0.26237(19) 0.1186(2) 0.41348(16) 0.0390(7) Uani 1 1 d . . . . .
 S2 S 0.3139(2) 0.31675(19) 0.41342(15) 0.0368(7) Uani 1 1 d . . . . .
 S3 S 0.4930(2) 0.3752(2) 0.34514(19) 0.0483(8) Uani 1 1 d . . . . .
 S4 S 0.6326(3) 0.2364(3) 0.3384(2) 0.0578(10) Uani 1 1 d . . . . .
 S5 S 0.3513(2) 0.1951(2) 0.27174(17) 0.0479(8) Uani 1 1 d . . . . .
 S6 S 0.4610(2) 0.0411(2) 0.33915(18) 0.0476(8) Uani 1 1 d . . . . .
 P1 P 0.4426(2) -0.03676(19) 0.56620(19) 0.0462(9) Uani 1 1 d . . . . .
 P2 P 0.2951(2) 0.2411(2) 0.64104(16) 0.0364(7) Uani 1 1 d . . . . .
 P3 P 0.39944(19) 0.51840(17) 0.53032(15) 0.0324(6) Uani 1 1 d . . . . .
 P4 P 0.7234(2) 0.4442(2) 0.51948(18) 0.0419(8) Uani 1 1 d . . . . .
 P5 P 0.7480(10) 0.1048(10) 0.4763(10) 0.048(4) Uani 0.51(4) 1 d D U P A 2
 P5A P 0.7465(11) 0.0993(12) 0.4986(12) 0.052(4) Uani 0.49(4) 1 d D U P A 1
 P6 P 0.6106(3) 0.2975(2) 0.72438(17) 0.0516(10) Uani 1 1 d D . . . .
 N1 N 0.0796(8) 0.1472(11) 0.3030(8) 0.076(5) Uani 1 1 d . . . . .
 N2 N 0.1323(10) 0.3782(11) 0.3125(8) 0.079(5) Uani 1 1 d . . . . .
 N3 N 0.4956(12) 0.4537(14) 0.1894(9) 0.097(6) Uani 1 1 d . . . . .
 N4 N 0.6612(12) 0.2846(14) 0.1836(9) 0.094(6) Uani 1 1 d . . . . .
 N5 N 0.4624(14) 0.2206(15) 0.1469(11) 0.109(7) Uani 1 1 d . . . . .
 N6 N 0.5953(11) 0.0378(14) 0.2250(11) 0.110(8) Uani 1 1 d . . . . .
 C1 C 0.1339(9) 0.1713(10) 0.3351(7) 0.050(4) Uani 1 1 d . . . . .
 C1G C 0.655(2) 0.0445(11) 0.8094(15) 0.073(13) Uani 0.47(5) 1 d . U P B 2
 H1G H 0.664419 -0.007271 0.825772 0.087 Uiso 0.47(5) 1 calc R . P B 2
 C1H C 0.6006(19) 0.0552(13) 0.7568(15) 0.057(11) Uani 0.47(5) 1 d G U P B 2
 H1H H 0.573994 0.010567 0.737832 0.069 Uiso 0.47(5) 1 calc R . P B 2
 C1I C 0.5862(17) 0.1327(15) 0.7324(12) 0.045(9) Uani 0.47(5) 1 d G U P B 2
 H1I H 0.549947 0.139831 0.697099 0.055 Uiso 0.47(5) 1 calc R . P B 2
 C1D C 0.6260(19) 0.1994(11) 0.7606(13) 0.054(11) Uani 0.47(5) 1 d DG U P B 2
 C1E C 0.6801(19) 0.1888(13) 0.8133(13) 0.055(10) Uani 0.47(5) 1 d G U P B 2
 H1E H 0.706752 0.233423 0.832244 0.066 Uiso 0.47(5) 1 calc R . P B 2
 C1F C 0.695(2) 0.1113(16) 0.8377(14) 0.077(13) Uani 0.47(5) 1 d G U P B 2
 H1F H 0.730799 0.104159 0.872978 0.092 Uiso 0.47(5) 1 calc R . P B 2
 C1J C 0.549(2) 0.330(3) 0.7771(15) 0.066(17) Uani 0.55(9) 1 d D U P B 2
 C1O C 0.514(3) 0.406(3) 0.7669(14) 0.11(2) Uani 0.55(9) 1 d G U P B 2
 H1O H 0.521768 0.436662 0.733209 0.127 Uiso 0.55(9) 1 calc R . P B 2
 C1N C 0.467(3) 0.436(4) 0.8070(18) 0.095(18) Uani 0.55(9) 1 d G U P B 2
 H1N H 0.443633 0.487147 0.800160 0.114 Uiso 0.55(9) 1 calc R . P B 2
 C1M C 0.456(2) 0.391(4) 0.8573(19) 0.096(18) Uani 0.55(9) 1 d G U P B 2
 H1M H 0.424345 0.410942 0.884152 0.116 Uiso 0.55(9) 1 calc R . P B 2
 C1L C 0.491(3) 0.315(3) 0.8675(18) 0.095(17) Uani 0.55(9) 1 d G U P B 2
 H1L H 0.483192 0.284250 0.901196 0.114 Uiso 0.55(9) 1 calc R . P B 2
 C1K C 0.538(3) 0.285(2) 0.8274(17) 0.076(14) Uani 0.55(9) 1 d G U P B 2
 H1K H 0.561328 0.233763 0.834247 0.091 Uiso 0.55(9) 1 calc R . P B 2
 C2 C 0.2059(8) 0.1968(9) 0.3717(6) 0.040(3) Uani 1 1 d . . . . .
 C3 C 0.2281(8) 0.2767(9) 0.3747(6) 0.040(3) Uani 1 1 d . . . . .
 C4 C 0.1745(9) 0.3346(10) 0.3386(7) 0.050(4) Uani 1 1 d . . . . .
 C5 C 0.5141(11) 0.4093(12) 0.2293(10) 0.070(5) Uani 1 1 d . . . . .
 C6 C 0.5376(9) 0.3576(9) 0.2803(7) 0.047(3) Uani 1 1 d . . . . .
 C7 C 0.5970(11) 0.3001(10) 0.2792(7) 0.054(4) Uani 1 1 d . . . . .
 C8 C 0.6303(11) 0.2919(12) 0.2259(10) 0.067(5) Uani 1 1 d . . . . .
 C9 C 0.4527(14) 0.1909(12) 0.1911(10) 0.074(6) Uani 1 1 d . . . . .
 C10 C 0.4332(10) 0.1538(10) 0.2467(7) 0.054(4) Uani 1 1 d . . . . .
 C11 C 0.4794(10) 0.0941(11) 0.2756(8) 0.054(4) Uani 1 1 d . . . . .
 C12 C 0.5437(11) 0.0642(14) 0.2477(10) 0.079(6) Uani 1 1 d . . . . .
 C13 C 0.4036(12) -0.1019(10) 0.5044(9) 0.066(5) Uani 1 1 d . U . . .
 C14 C 0.4434(14) -0.1008(12) 0.4524(10) 0.079(6) Uani 1 1 d . U . . .
 H14 H 0.481878 -0.061843 0.450155 0.095 Uiso 1 1 calc R . . . .
 C15 C 0.4252(17) -0.1581(15) 0.4044(12) 0.097(7) Uani 1 1 d . U . . .
 H15 H 0.453267 -0.159660 0.372129 0.117 Uiso 1 1 calc R . . . .
 C16 C 0.3644(15) -0.2109(14) 0.4076(12) 0.089(7) Uani 1 1 d . U . . .
 H16 H 0.350336 -0.247760 0.376056 0.107 Uiso 1 1 calc R . . . .
 C17 C 0.3248(14) -0.2115(12) 0.4544(12) 0.084(6) Uani 1 1 d . U . . .
 H17 H 0.282895 -0.247355 0.453380 0.101 Uiso 1 1 calc R . . . .
 C18 C 0.3441(13) -0.1596(12) 0.5055(10) 0.076(5) Uani 1 1 d . U . . .
 H18 H 0.317994 -0.163700 0.538794 0.091 Uiso 1 1 calc R . . . .
 C19 C 0.5374(10) -0.0842(9) 0.5936(7) 0.052(4) Uani 1 1 d . . . . .
 C20 C 0.6033(12) -0.0390(11) 0.6097(10) 0.071(5) Uani 1 1 d . . . . .
 H20 H 0.601246 0.017169 0.604665 0.085 Uiso 1 1 calc R . . . .
 C21 C 0.6737(12) -0.0763(12) 0.6338(11) 0.081(6) Uani 1 1 d . . . . .
 H21 H 0.718124 -0.044918 0.646357 0.097 Uiso 1 1 calc R . . . .
 C22 C 0.6774(14) -0.1582(15) 0.6389(13) 0.095(7) Uani 1 1 d . . . . .
 H22 H 0.725406 -0.182999 0.652327 0.114 Uiso 1 1 calc R . . . .
 C23 C 0.6112(12) -0.2056(10) 0.6244(10) 0.073(6) Uani 1 1 d . . . . .
 H23 H 0.613088 -0.261543 0.630980 0.087 Uiso 1 1 calc R . . . .
 C24 C 0.5417(12) -0.1674(9) 0.5998(10) 0.072(6) Uani 1 1 d . . . . .
 H24 H 0.497113 -0.198677 0.587297 0.086 Uiso 1 1 calc R . . . .
 C25 C 0.3838(11) -0.0527(9) 0.6243(10) 0.065(5) Uani 1 1 d . . . . .
 C26 C 0.4106(11) -0.0902(10) 0.6790(9) 0.062(4) Uani 1 1 d . . . . .
 H26 H 0.462668 -0.106763 0.687727 0.074 Uiso 1 1 calc R . . . .
 C27 C 0.3619(15) -0.1036(11) 0.7205(11) 0.082(7) Uani 1 1 d . . . . .
 H27 H 0.381536 -0.126430 0.758099 0.099 Uiso 1 1 calc R . . . .
 C28 C 0.2854(18) -0.0837(16) 0.7070(13) 0.104(8) Uani 1 1 d . U . . .
 H28 H 0.251966 -0.097720 0.734194 0.125 Uiso 1 1 calc R . . . .
 C29 C 0.2556(17) -0.0439(16) 0.6553(13) 0.104(8) Uani 1 1 d . U . . .
 H29 H 0.203675 -0.026549 0.648122 0.124 Uiso 1 1 calc R . . . .
 C30 C 0.3048(12) -0.0301(12) 0.6136(12) 0.079(6) Uani 1 1 d . . . . .
 H30 H 0.284837 -0.004903 0.577006 0.095 Uiso 1 1 calc R . . . .
 C31 C 0.2070(9) 0.1900(9) 0.6059(7) 0.045(3) Uani 1 1 d . . . . .
 C32 C 0.1838(10) 0.1968(12) 0.5434(8) 0.061(4) Uani 1 1 d . . . . .
 H32 H 0.215644 0.224551 0.520379 0.073 Uiso 1 1 calc R . . . .
 C33 C 0.1127(11) 0.1623(14) 0.5143(9) 0.074(6) Uani 1 1 d . . . . .
 H33 H 0.096333 0.169111 0.472821 0.089 Uiso 1 1 calc R . . . .
 C34 C 0.0684(12) 0.1185(13) 0.5488(9) 0.073(5) Uani 1 1 d . . . . .
 H34 H 0.021757 0.094437 0.530506 0.088 Uiso 1 1 calc R . . . .
 C35 C 0.0925(12) 0.1101(14) 0.6100(11) 0.086(7) Uani 1 1 d . . . . .
 H35 H 0.062071 0.079679 0.632645 0.103 Uiso 1 1 calc R . . . .
 C36 C 0.1594(11) 0.1450(12) 0.6384(9) 0.067(5) Uani 1 1 d . . . . .
 H36 H 0.173740 0.138848 0.680230 0.080 Uiso 1 1 calc R . . . .
 C37 C 0.3267(9) 0.1952(8) 0.7134(7) 0.042(3) Uani 1 1 d . . . . .
 C38 C 0.3814(12) 0.1313(10) 0.7193(9) 0.064(5) Uani 1 1 d . . . . .
 H38 H 0.400789 0.113589 0.684938 0.076 Uiso 1 1 calc R . . . .
 C39 C 0.4072(13) 0.0946(11) 0.7734(8) 0.071(6) Uani 1 1 d . . . . .
 H39 H 0.443728 0.052656 0.775810 0.086 Uiso 1 1 calc R . . . .
 C40 C 0.3791(14) 0.1195(12) 0.8247(9) 0.076(6) Uani 1 1 d . . . . .
 H40 H 0.397349 0.095500 0.862047 0.091 Uiso 1 1 calc R . . . .
 C41 C 0.3255(17) 0.1781(13) 0.8203(9) 0.094(8) Uani 1 1 d . . . . .
 H41 H 0.305833 0.193670 0.855059 0.113 Uiso 1 1 calc R . . . .
 C42 C 0.2978(14) 0.2171(13) 0.7657(8) 0.075(6) Uani 1 1 d . . . . .
 H42 H 0.259970 0.257728 0.764214 0.089 Uiso 1 1 calc R . . . .
 C43 C 0.2617(10) 0.3407(9) 0.6562(7) 0.049(3) Uani 1 1 d . . . . .
 C44 C 0.1829(10) 0.3651(10) 0.6454(7) 0.052(4) Uani 1 1 d . . . . .
 H44 H 0.144758 0.327120 0.630386 0.063 Uiso 1 1 calc R . . . .
 C45 C 0.1600(14) 0.4428(11) 0.6561(9) 0.075(6) Uani 1 1 d . . . . .
 H45 H 0.107185 0.456924 0.649236 0.090 Uiso 1 1 calc R . . . .
 C46 C 0.2164(14) 0.4998(11) 0.6774(9) 0.073(6) Uani 1 1 d . . . . .
 H46 H 0.201569 0.553296 0.683228 0.088 Uiso 1 1 calc R . . . .
 C47 C 0.2931(13) 0.4788(10) 0.6898(8) 0.066(5) Uani 1 1 d . . . . .
 H47 H 0.330044 0.517809 0.705170 0.080 Uiso 1 1 calc R . . . .
 C48 C 0.3177(11) 0.4007(9) 0.6800(8) 0.056(4) Uani 1 1 d . . . . .
 H48 H 0.370584 0.387316 0.689021 0.067 Uiso 1 1 calc R . . . .
 C49 C 0.2976(8) 0.5116(8) 0.4971(6) 0.037(3) Uani 1 1 d . . . . .
 C50 C 0.2528(9) 0.4483(8) 0.5141(7) 0.043(3) Uani 1 1 d . . . . .
 H50 H 0.276248 0.408392 0.540622 0.051 Uiso 1 1 calc R . . . .
 C51 C 0.1745(9) 0.4442(11) 0.4921(8) 0.056(4) Uani 1 1 d . . . . .
 H51 H 0.144942 0.401860 0.504524 0.068 Uiso 1 1 calc R . . . .
 C52 C 0.1391(9) 0.5001(13) 0.4529(8) 0.064(5) Uani 1 1 d . . . . .
 H52 H 0.085690 0.495865 0.438453 0.077 Uiso 1 1 calc R . . . .
 C53 C 0.1806(10) 0.5626(12) 0.4342(8) 0.063(5) Uani 1 1 d . . . . .
 H53 H 0.156055 0.600494 0.406444 0.076 Uiso 1 1 calc R . . . .
 C54 C 0.2615(10) 0.5699(10) 0.4572(8) 0.056(4) Uani 1 1 d . . . . .
 H54 H 0.290265 0.613459 0.445586 0.067 Uiso 1 1 calc R . . . .
 C56 C 0.3458(5) 0.6393(6) 0.6018(4) 0.050(4) Uani 1 1 d . . . . .
 H56 H 0.303208 0.644804 0.570719 0.060 Uiso 1 1 calc R . . . .
 C57 C 0.3533(6) 0.6907(6) 0.6519(5) 0.062(4) Uani 1 1 d G . . . .
 H57 H 0.315650 0.730501 0.654469 0.075 Uiso 1 1 calc R . . . .
 C58 C 0.4170(7) 0.6825(6) 0.6983(4) 0.066(5) Uani 1 1 d G . . . .
 H58 H 0.421981 0.716891 0.731908 0.079 Uiso 1 1 calc R . . . .
 C59 C 0.4732(6) 0.6230(7) 0.6946(4) 0.062(4) Uani 1 1 d G . . . .
 H59 H 0.515869 0.617583 0.725597 0.074 Uiso 1 1 calc R . . . .
 C60 C 0.4658(5) 0.5717(6) 0.6444(5) 0.053(4) Uani 1 1 d G . . . .
 H60 H 0.503428 0.531886 0.641848 0.063 Uiso 1 1 calc R . . . .
 C55 C 0.4021(6) 0.5798(5) 0.5980(4) 0.042(3) Uani 1 1 d G . . . .
 C61 C 0.4510(8) 0.5768(7) 0.4819(7) 0.041(3) Uani 1 1 d . . . . .
 C62 C 0.4937(12) 0.6471(10) 0.5009(8) 0.061(5) Uani 1 1 d . . . . .
 H62 H 0.492814 0.667722 0.539658 0.073 Uiso 1 1 calc R . . . .
 C63 C 0.5369(14) 0.6857(14) 0.4630(10) 0.082(7) Uani 1 1 d . . . . .
 H63 H 0.564699 0.732447 0.476598 0.099 Uiso 1 1 calc R . . . .
 C64 C 0.5402(11) 0.6578(11) 0.4062(9) 0.063(5) Uani 1 1 d . . . . .
 H64 H 0.569803 0.685070 0.381183 0.075 Uiso 1 1 calc R . . . .
 C65 C 0.4996(14) 0.5891(12) 0.3865(9) 0.073(6) Uani 1 1 d . . . . .
 H65 H 0.501911 0.568981 0.347799 0.087 Uiso 1 1 calc R . . . .
 C66 C 0.4561(11) 0.5502(10) 0.4227(7) 0.059(5) Uani 1 1 d . . . . .
 H66 H 0.428297 0.503924 0.407866 0.071 Uiso 1 1 calc R . . . .
 C67 C 0.7210(9) 0.4995(9) 0.4495(7) 0.048(3) Uani 1 1 d . . . . .
 C68 C 0.7062(13) 0.4546(12) 0.3962(9) 0.074(6) Uani 1 1 d . . . . .
 H68 H 0.694294 0.399492 0.397291 0.089 Uiso 1 1 calc R . . . .
 C69 C 0.7095(14) 0.4943(18) 0.3396(10) 0.098(8) Uani 1 1 d . . . . .
 H69 H 0.700426 0.463827 0.304023 0.117 Uiso 1 1 calc R . . . .
 C70 C 0.7257(15) 0.5773(14) 0.3359(12) 0.088(7) Uani 1 1 d . . . . .
 H70 H 0.727177 0.603349 0.298986 0.106 Uiso 1 1 calc R . . . .
 C71 C 0.7398(15) 0.6189(12) 0.3919(11) 0.086(7) Uani 1 1 d . . . . .
 H71 H 0.751208 0.674241 0.391377 0.103 Uiso 1 1 calc R . . . .
 C72 C 0.7377(12) 0.5826(11) 0.4478(9) 0.066(5) Uani 1 1 d . . . . .
 H72 H 0.747303 0.612958 0.483454 0.079 Uiso 1 1 calc R . . . .
 C73 C 0.7300(8) 0.5161(9) 0.5808(7) 0.044(3) Uani 1 1 d . . . . .
 C74 C 0.6712(9) 0.5246(9) 0.6140(7) 0.052(4) Uani 1 1 d . . . . .
 H74 H 0.625485 0.494562 0.603213 0.063 Uiso 1 1 calc R . . . .
 C75 C 0.6770(11) 0.5756(11) 0.6625(8) 0.062(4) Uani 1 1 d . . . . .
 H75 H 0.635943 0.578905 0.684742 0.074 Uiso 1 1 calc R . . . .
 C76 C 0.7447(10) 0.6235(9) 0.6795(8) 0.058(4) Uani 1 1 d . . . . .
 H76 H 0.748653 0.658368 0.712776 0.069 Uiso 1 1 calc R . . . .
 C77 C 0.8057(11) 0.6176(11) 0.6456(10) 0.067(5) Uani 1 1 d . . . . .
 H77 H 0.850436 0.649399 0.655573 0.080 Uiso 1 1 calc R . . . .
 C78 C 0.7994(10) 0.5656(10) 0.5981(9) 0.063(5) Uani 1 1 d . . . . .
 H78 H 0.840560 0.561557 0.575950 0.076 Uiso 1 1 calc R . . . .
 C79 C 0.8193(9) 0.3931(9) 0.5304(8) 0.052(4) Uani 1 1 d . . . . .
 C80 C 0.8842(10) 0.4277(12) 0.5091(11) 0.076(6) Uani 1 1 d . . . . .
 H80 H 0.878043 0.475600 0.486604 0.092 Uiso 1 1 calc R . . . .
 C81 C 0.9563(12) 0.3912(15) 0.5212(14) 0.102(9) Uani 1 1 d . . . . .
 H81 H 0.999451 0.414510 0.507640 0.123 Uiso 1 1 calc R . . . .
 C82 C 0.9645(14) 0.3173(14) 0.5549(14) 0.097(8) Uani 1 1 d . . . . .
 H82 H 1.013641 0.293626 0.566026 0.117 Uiso 1 1 calc R . . . .
 C83 C 0.9009(12) 0.2822(11) 0.5702(12) 0.081(7) Uani 1 1 d . . . . .
 H83 H 0.905288 0.230805 0.587899 0.097 Uiso 1 1 calc R . . . .
 C84 C 0.8286(11) 0.3201(9) 0.5607(9) 0.059(4) Uani 1 1 d . . . . .
 H84 H 0.786217 0.296096 0.574826 0.070 Uiso 1 1 calc R . . . .
 C85 C 0.8200(19) 0.144(2) 0.4323(17) 0.046(9) Uani 0.51(4) 1 d D U P A 2
 C85A C 0.8218(16) 0.1327(19) 0.4542(15) 0.043(8) Uani 0.49(4) 1 d D U P A 1
 C90A C 0.876(2) 0.0790(17) 0.4363(17) 0.059(11) Uani 0.49(4) 1 d G U P A 1
 H90A H 0.875448 0.024415 0.447328 0.071 Uiso 0.49(4) 1 calc R . P A 1
 C89A C 0.9308(19) 0.107(2) 0.4018(18) 0.067(12) Uani 0.49(4) 1 d G U P A 1
 H89A H 0.967045 0.070908 0.389788 0.080 Uiso 0.49(4) 1 calc R . P A 1
 C88A C 0.932(2) 0.188(3) 0.3853(17) 0.065(11) Uani 0.49(4) 1 d G U P A 1
 H88A H 0.968297 0.207050 0.362189 0.078 Uiso 0.49(4) 1 calc R . P A 1
 C87A C 0.877(2) 0.2421(19) 0.4032(18) 0.071(12) Uani 0.49(4) 1 d G U P A 1
 H87A H 0.877953 0.296701 0.392130 0.085 Uiso 0.49(4) 1 calc R . P A 1
 C86A C 0.8226(19) 0.2143(19) 0.4377(17) 0.054(10) Uani 0.49(4) 1 d G U P A 1
 H86A H 0.786356 0.250210 0.449670 0.065 Uiso 0.49(4) 1 calc R . P A 1
 C86 C 0.815(2) 0.230(2) 0.4201(19) 0.045(9) Uani 0.51(4) 1 d . U P A 2
 H86 H 0.776224 0.262706 0.432305 0.054 Uiso 0.51(4) 1 calc R . P A 2
 C87 C 0.874(3) 0.262(2) 0.3872(19) 0.055(9) Uani 0.51(4) 1 d . U P A 2
 H87 H 0.871772 0.316784 0.375872 0.065 Uiso 0.51(4) 1 calc R . P A 2
 C88 C 0.934(3) 0.214(3) 0.372(2) 0.068(11) Uani 0.51(4) 1 d . U P A 2
 H88 H 0.971493 0.235657 0.350987 0.081 Uiso 0.51(4) 1 calc R . P A 2
 C89 C 0.936(2) 0.132(3) 0.3903(19) 0.049(9) Uani 0.51(4) 1 d . U P A 2
 H89 H 0.976864 0.099346 0.382091 0.059 Uiso 0.51(4) 1 calc R . P A 2
 C90 C 0.881(3) 0.097(2) 0.4187(18) 0.048(9) Uani 0.51(4) 1 d . U P A 2
 H90 H 0.884318 0.042322 0.428986 0.057 Uiso 0.51(4) 1 calc R . P A 2
 C91A C 0.7962(13) 0.0770(14) 0.5544(11) 0.033(7) Uani 0.51(4) 1 d D U P A 2
 C92A C 0.7699(14) 0.1174(15) 0.6021(13) 0.051(10) Uani 0.51(4) 1 d G U P A 2
 H92A H 0.727932 0.153425 0.594203 0.061 Uiso 0.51(4) 1 calc R . P A 2
 C93A C 0.8064(18) 0.1041(18) 0.6615(12) 0.064(10) Uani 0.51(4) 1 d G U P A 2
 H93A H 0.788838 0.131177 0.693419 0.077 Uiso 0.51(4) 1 calc R . P A 2
 C94A C 0.8692(17) 0.0503(19) 0.6733(12) 0.067(11) Uani 0.51(4) 1 d G U P A 2
 H94A H 0.893583 0.041420 0.713030 0.080 Uiso 0.51(4) 1 calc R . P A 2
 C95A C 0.8954(13) 0.0099(17) 0.6256(14) 0.063(10) Uani 0.51(4) 1 d G U P A 2
 H95A H 0.937423 -0.026090 0.633425 0.075 Uiso 0.51(4) 1 calc R . P A 2
 C96A C 0.8589(13) 0.0232(15) 0.5661(12) 0.053(9) Uani 0.51(4) 1 d G U P A 2
 H96A H 0.876518 -0.003843 0.534207 0.064 Uiso 0.51(4) 1 calc R . P A 2
 C94 C 0.863(2) 0.067(3) 0.6977(14) 0.11(2) Uani 0.49(4) 1 d . U P A 1
 H94 H 0.887277 0.058978 0.737713 0.130 Uiso 0.49(4) 1 calc R . P A 1
 C95 C 0.8981(18) 0.037(3) 0.6502(18) 0.092(18) Uani 0.49(4) 1 d G U P A 1
 H95 H 0.945022 0.008088 0.658427 0.111 Uiso 0.49(4) 1 calc R . P A 1
 C96 C 0.8625(18) 0.049(2) 0.5904(16) 0.077(13) Uani 0.49(4) 1 d G U P A 1
 H96 H 0.885691 0.028779 0.558608 0.092 Uiso 0.49(4) 1 calc R . P A 1
 C91 C 0.7924(16) 0.0921(19) 0.5781(13) 0.041(9) Uani 0.49(4) 1 d DG U P A 1
 C92 C 0.7578(17) 0.123(2) 0.6256(16) 0.065(12) Uani 0.49(4) 1 d G U P A 1
 H92 H 0.710869 0.151251 0.617358 0.078 Uiso 0.49(4) 1 calc R . P A 1
 C93 C 0.793(2) 0.110(3) 0.6854(14) 0.091(16) Uani 0.49(4) 1 d G U P A 1
 H93 H 0.770199 0.130561 0.717179 0.109 Uiso 0.49(4) 1 calc R . P A 1
 C97A C 0.715(2) 0.0111(16) 0.4363(17) 0.071(10) Uani 0.51(4) 1 d D U P A 2
 C98A C 0.698(3) -0.055(2) 0.4704(16) 0.089(12) Uani 0.51(4) 1 d G U P A 2
 H98A H 0.705960 -0.052349 0.512616 0.107 Uiso 0.51(4) 1 calc R . P A 2
 C99A C 0.668(2) -0.1263(18) 0.4414(19) 0.092(13) Uani 0.51(4) 1 d G U P A 2
 H99A H 0.656414 -0.170805 0.464251 0.111 Uiso 0.51(4) 1 calc R . P A 2
 C1A C 0.655(2) -0.1308(17) 0.378(2) 0.098(13) Uani 0.51(4) 1 d G U P A 2
 H1A H 0.635635 -0.178283 0.358941 0.117 Uiso 0.51(4) 1 calc R . P A 2
 C1B C 0.673(2) -0.064(2) 0.3442(16) 0.100(13) Uani 0.51(4) 1 d G U P A 2
 H1B H 0.664401 -0.067305 0.301995 0.120 Uiso 0.51(4) 1 calc R . P A 2
 C1C C 0.702(2) 0.0067(15) 0.3732(17) 0.074(10) Uani 0.51(4) 1 d G U P A 2
 H1C H 0.713947 0.051152 0.350359 0.089 Uiso 0.51(4) 1 calc R . P A 2
 C99 C 0.695(3) -0.1410(16) 0.4681(18) 0.13(2) Uani 0.49(4) 1 d . U P A 1
 H99 H 0.699998 -0.188577 0.491038 0.152 Uiso 0.49(4) 1 calc R . P A 1
 C100 C 0.660(2) -0.1430(16) 0.408(2) 0.087(15) Uani 0.49(4) 1 d G U P A 1
 H100 H 0.641011 -0.191938 0.389918 0.104 Uiso 0.49(4) 1 calc R . P A 1
 C101 C 0.653(2) -0.0719(19) 0.3732(16) 0.085(14) Uani 0.49(4) 1 d G U P A 1
 H101 H 0.629314 -0.073287 0.332685 0.102 Uiso 0.49(4) 1 calc R . P A 1
 C102 C 0.681(2) 0.0012(15) 0.3995(15) 0.072(12) Uani 0.49(4) 1 d G U P A 1
 H102 H 0.676605 0.048725 0.376571 0.086 Uiso 0.49(4) 1 calc R . P A 1
 C97 C 0.7166(19) 0.0032(15) 0.4601(14) 0.050(9) Uani 0.49(4) 1 d DG U P A 1
 C98 C 0.724(3) -0.068(2) 0.4944(13) 0.097(17) Uani 0.49(4) 1 d G U P A 1
 H98 H 0.747289 -0.066563 0.534926 0.116 Uiso 0.49(4) 1 calc R . P A 1
 C103 C 0.6984(11) 0.3566(9) 0.7378(8) 0.058(4) Uani 1 1 d . . . . .
 C104 C 0.7544(13) 0.3493(14) 0.7006(11) 0.082(6) Uani 1 1 d . . . . .
 H104 H 0.746959 0.311173 0.669347 0.099 Uiso 1 1 calc R . . . .
 C105 C 0.8201(13) 0.3957(16) 0.7080(12) 0.096(8) Uani 1 1 d . . . . .
 H105 H 0.854015 0.391559 0.679692 0.115 Uiso 1 1 calc R . . . .
 C106 C 0.8385(14) 0.4493(13) 0.7564(10) 0.080(6) Uani 1 1 d . . . . .
 H106 H 0.886954 0.475203 0.764435 0.097 Uiso 1 1 calc R . . . .
 C107 C 0.7808(15) 0.4621(14) 0.7922(10) 0.092(8) Uani 1 1 d . . . . .
 H107 H 0.787898 0.502358 0.821929 0.111 Uiso 1 1 calc R . . . .
 C108 C 0.7130(12) 0.4162(12) 0.7843(9) 0.072(5) Uani 1 1 d . . . . .
 H108 H 0.676324 0.424328 0.810057 0.086 Uiso 1 1 calc R . . . .
 C109 C 0.544(3) 0.346(3) 0.770(3) 0.055(15) Uani 0.45(9) 1 d D U P B 1
 C110 C 0.527(2) 0.428(3) 0.7678(13) 0.038(10) Uani 0.45(9) 1 d . U P B 1
 H110 H 0.546655 0.459210 0.739018 0.046 Uiso 0.45(9) 1 calc R . P B 1
 C111 C 0.483(3) 0.464(4) 0.8043(18) 0.059(12) Uani 0.45(9) 1 d . U P B 1
 H111 H 0.478012 0.520787 0.803235 0.070 Uiso 0.45(9) 1 calc R . P B 1
 C112 C 0.446(3) 0.419(4) 0.844(3) 0.068(14) Uani 0.45(9) 1 d . U P B 1
 H112 H 0.408318 0.442699 0.864210 0.082 Uiso 0.45(9) 1 calc R . P B 1
 C113 C 0.465(3) 0.338(3) 0.853(2) 0.065(15) Uani 0.45(9) 1 d . U P B 1
 H113 H 0.444703 0.307744 0.882582 0.078 Uiso 0.45(9) 1 calc R . P B 1
 C114 C 0.511(4) 0.306(3) 0.822(2) 0.063(14) Uani 0.45(9) 1 d . U P B 1
 H114 H 0.525430 0.251765 0.830338 0.075 Uiso 0.45(9) 1 calc R . P B 1
 C117 C 0.7269(18) 0.1013(14) 0.8124(14) 0.077(12) Uani 0.53(5) 1 d . U P B 1
 H117 H 0.768824 0.092500 0.843550 0.092 Uiso 0.53(5) 1 calc R . P B 1
 C118 C 0.6825(18) 0.0359(10) 0.7866(14) 0.073(11) Uani 0.53(5) 1 d G U P B 1
 H118 H 0.694747 -0.016732 0.800459 0.088 Uiso 0.53(5) 1 calc R . P B 1
 C119 C 0.6199(15) 0.0490(11) 0.7401(12) 0.047(8) Uani 0.53(5) 1 d G U P B 1
 H119 H 0.590164 0.005225 0.722816 0.056 Uiso 0.53(5) 1 calc R . P B 1
 C120 C 0.6016(13) 0.1276(13) 0.7194(11) 0.055(10) Uani 0.53(5) 1 d G U P B 1
 H120 H 0.559656 0.136415 0.688264 0.066 Uiso 0.53(5) 1 calc R . P B 1
 C115 C 0.6460(16) 0.1931(10) 0.7452(12) 0.045(8) Uani 0.53(5) 1 d DG U P B 1
 C116 C 0.7086(17) 0.1799(11) 0.7917(14) 0.069(11) Uani 0.53(5) 1 d G U P B 1
 H116 H 0.738315 0.223692 0.808997 0.082 Uiso 0.53(5) 1 calc R . P B 1
 Cl1 Cl 1.0367(11) 0.3301(12) 0.7331(8) 0.137(6) Uani 0.5 1 d D U P . .
 Cl2 Cl 1.0174(15) 0.1707(12) 0.7669(10) 0.170(8) Uani 0.5 1 d D U P . .
 C0AA C 0.9618(19) 0.2588(19) 0.743(3) 0.12(2) Uani 0.5 1 d D U P . .
 H0AA H 0.931583 0.276982 0.773323 0.142 Uiso 0.5 1 calc R . P . .
 H0AB H 0.926746 0.249263 0.704848 0.142 Uiso 0.5 1 calc R . P . .

loop_
  _atom_site_aniso_label
  _atom_site_aniso_U_11
  _atom_site_aniso_U_22
  _atom_site_aniso_U_33
  _atom_site_aniso_U_23
  _atom_site_aniso_U_13
  _atom_site_aniso_U_12
 Au1 0.0378(3) 0.0232(2) 0.0542(4) 0.0009(2) -0.0015(3) 0.0011(2)
 Au2 0.0284(3) 0.0275(2) 0.0408(3) 0.0000(2) 0.0027(2) -0.0016(2)
 Au3 0.0286(3) 0.0241(2) 0.0422(3) 0.0008(2) -0.0004(2) 0.00206(19)
 Au4 0.0247(3) 0.0314(2) 0.0526(3) -0.0037(2) 0.0023(2) -0.0042(2)
 Au5 0.0233(3) 0.0403(3) 0.0746(4) -0.0124(3) -0.0001(3) 0.0040(2)
 Au6 0.0262(3) 0.0342(3) 0.0527(3) -0.0125(2) 0.0015(2) 0.0006(2)
 Au7 0.0220(2) 0.0252(2) 0.0428(3) -0.00263(19) -0.0011(2) -0.00050(18)
 Au8 0.0359(3) 0.0345(3) 0.0427(3) 0.0021(2) -0.0112(2) 0.0000(2)
 Cu1 0.0229(9) 0.0304(8) 0.0450(10) -0.0017(7) -0.0023(8) 0.0011(7)
 Cu2 0.0255(9) 0.0346(9) 0.0475(11) -0.0075(8) 0.0065(8) -0.0030(8)
 Cu3 0.0353(11) 0.0436(10) 0.0554(12) -0.0076(9) 0.0103(10) -0.0037(9)
 Cu4 0.0274(10) 0.0440(10) 0.0517(11) -0.0142(9) 0.0038(9) -0.0008(8)
 S1 0.0257(16) 0.0404(16) 0.0500(18) -0.0071(14) 0.0034(13) -0.0044(13)
 S2 0.0320(16) 0.0364(15) 0.0398(15) -0.0023(12) -0.0012(13) 0.0047(13)
 S3 0.040(2) 0.0402(17) 0.066(2) -0.0045(16) 0.0137(18) -0.0021(15)
 S4 0.049(2) 0.052(2) 0.077(3) -0.0110(19) 0.026(2) 0.0025(18)
 S5 0.043(2) 0.0507(19) 0.0483(19) -0.0098(15) 0.0016(16) -0.0008(16)
 S6 0.0323(17) 0.0431(17) 0.066(2) -0.0215(16) 0.0036(16) 0.0022(14)
 P1 0.045(2) 0.0204(14) 0.068(2) 0.0030(14) -0.0078(18) -0.0014(14)
 P2 0.0319(18) 0.0347(15) 0.0438(17) -0.0013(13) 0.0095(14) -0.0038(13)
 P3 0.0302(16) 0.0192(12) 0.0468(17) 0.0024(12) 0.0035(13) 0.0053(11)
 P4 0.0270(17) 0.0363(16) 0.062(2) -0.0054(15) 0.0060(15) -0.0075(14)
 P5 0.025(5) 0.037(5) 0.081(8) -0.011(6) 0.010(6) 0.008(3)
 P5A 0.026(5) 0.041(5) 0.089(10) -0.014(7) 0.015(7) -0.001(4)
 P6 0.053(2) 0.052(2) 0.0392(18) 0.0094(15) -0.0266(17) -0.0109(18)
 N1 0.031(7) 0.112(13) 0.078(10) -0.032(10) -0.016(7) 0.006(8)
 N2 0.063(11) 0.084(11) 0.078(11) 0.003(9) -0.027(9) 0.023(9)
 N3 0.078(13) 0.125(16) 0.093(13) 0.041(13) 0.032(11) -0.002(12)
 N4 0.083(14) 0.122(16) 0.090(13) -0.006(12) 0.053(12) -0.003(12)
 N5 0.106(18) 0.123(16) 0.109(16) -0.006(14) 0.047(14) -0.041(14)
 N6 0.059(11) 0.130(18) 0.15(2) -0.048(15) 0.037(12) 0.002(12)
 C1 0.028(7) 0.060(9) 0.061(9) -0.007(7) 0.001(7) 0.000(7)
 C1G 0.074(17) 0.070(15) 0.072(16) 0.006(11) 0.008(12) 0.004(11)
 C1H 0.061(15) 0.054(14) 0.059(15) 0.002(11) 0.014(11) -0.008(11)
 C1I 0.043(13) 0.047(13) 0.044(12) -0.003(10) 0.000(10) -0.009(10)
 C1D 0.051(14) 0.058(14) 0.051(14) -0.007(10) 0.001(11) 0.001(11)
 C1E 0.062(15) 0.057(13) 0.044(13) 0.009(10) 0.000(11) -0.001(11)
 C1F 0.079(17) 0.073(16) 0.074(17) 0.005(11) 0.000(12) 0.002(12)
 C1J 0.061(19) 0.06(2) 0.07(2) 0.003(11) -0.004(11) -0.008(11)
 C1O 0.11(3) 0.11(3) 0.10(3) 0.002(13) 0.013(13) -0.003(13)
 C1N 0.10(2) 0.10(2) 0.09(2) 0.001(12) 0.016(12) -0.001(12)
 C1M 0.09(2) 0.10(2) 0.10(2) 0.000(13) 0.012(12) -0.007(12)
 C1L 0.10(2) 0.10(2) 0.09(2) 0.006(12) 0.013(12) -0.001(12)
 C1K 0.077(18) 0.075(17) 0.077(17) 0.006(11) 0.015(12) -0.008(12)
 C2 0.022(6) 0.052(8) 0.045(7) -0.012(6) 0.006(5) 0.004(6)
 C3 0.027(7) 0.046(7) 0.044(7) -0.005(6) -0.006(6) 0.014(6)
 C4 0.038(8) 0.057(9) 0.050(8) 0.000(7) -0.005(7) 0.008(7)
 C5 0.045(10) 0.075(12) 0.096(15) 0.005(11) 0.031(10) -0.018(9)
 C6 0.036(8) 0.053(8) 0.051(8) 0.012(7) 0.005(7) -0.012(6)
 C7 0.059(10) 0.057(9) 0.053(9) -0.004(7) 0.028(8) -0.021(8)
 C8 0.050(10) 0.065(11) 0.089(13) -0.009(10) 0.024(10) -0.007(9)
 C9 0.091(16) 0.068(11) 0.072(12) -0.021(10) 0.042(12) -0.018(11)
 C10 0.052(10) 0.061(9) 0.051(8) -0.008(7) 0.013(8) -0.014(8)
 C11 0.040(8) 0.066(10) 0.055(9) -0.029(8) 0.007(7) -0.011(7)
 C12 0.039(9) 0.102(15) 0.096(14) -0.057(13) 0.008(9) -0.004(10)
 C13 0.065(9) 0.045(7) 0.079(9) 0.015(7) -0.013(8) 0.002(7)
 C14 0.084(11) 0.061(9) 0.086(10) -0.001(8) -0.005(9) 0.000(8)
 C15 0.107(13) 0.086(11) 0.093(11) -0.008(9) -0.001(10) 0.008(10)
 C16 0.087(11) 0.075(10) 0.095(11) -0.014(9) -0.017(9) -0.001(9)
 C17 0.081(11) 0.056(8) 0.108(11) -0.005(9) -0.011(9) -0.009(8)
 C18 0.073(10) 0.058(8) 0.088(10) 0.008(8) -0.010(9) -0.004(8)
 C19 0.052(10) 0.039(7) 0.060(9) 0.002(6) -0.010(7) 0.006(7)
 C20 0.062(12) 0.047(9) 0.099(15) 0.003(9) -0.002(10) -0.009(8)
 C21 0.052(11) 0.057(10) 0.122(18) 0.012(11) -0.021(11) -0.009(9)
 C22 0.059(13) 0.087(15) 0.13(2) 0.006(15) -0.002(14) 0.021(12)
 C23 0.061(12) 0.041(8) 0.107(16) 0.013(9) -0.012(11) 0.012(8)
 C24 0.067(12) 0.029(7) 0.107(15) 0.002(8) -0.022(11) 0.017(8)
 C25 0.052(10) 0.032(7) 0.106(15) 0.009(8) -0.004(10) 0.004(7)
 C26 0.055(11) 0.044(8) 0.087(13) 0.004(8) 0.010(9) -0.001(8)
 C27 0.098(18) 0.048(10) 0.107(17) 0.022(10) 0.034(14) 0.013(10)
 C28 0.104(13) 0.101(12) 0.113(13) 0.014(10) 0.035(11) -0.001(10)
 C29 0.093(12) 0.099(12) 0.121(13) 0.019(10) 0.024(10) 0.006(10)
 C30 0.051(11) 0.061(11) 0.129(18) 0.031(12) 0.026(12) 0.002(9)
 C31 0.033(7) 0.045(7) 0.058(9) -0.002(6) 0.007(7) 0.004(6)
 C32 0.037(9) 0.084(12) 0.064(10) -0.014(9) 0.017(8) -0.006(8)
 C33 0.040(10) 0.122(17) 0.060(10) -0.033(11) 0.009(8) -0.003(11)
 C34 0.053(11) 0.092(14) 0.074(12) -0.016(11) 0.007(10) -0.027(11)
 C35 0.052(12) 0.100(16) 0.104(17) 0.042(13) 0.009(11) -0.031(11)
 C36 0.053(11) 0.079(12) 0.070(11) 0.032(9) 0.015(9) -0.022(9)
 C37 0.039(8) 0.035(6) 0.050(8) -0.001(6) -0.002(6) -0.003(6)
 C38 0.072(13) 0.048(9) 0.068(11) -0.002(8) 0.002(9) 0.017(9)
 C39 0.095(16) 0.054(10) 0.059(10) 0.024(8) -0.010(10) 0.009(10)
 C40 0.109(18) 0.055(10) 0.059(11) 0.020(8) -0.003(11) -0.008(11)
 C41 0.16(3) 0.080(14) 0.056(11) 0.011(10) 0.058(14) 0.017(15)
 C42 0.105(17) 0.074(12) 0.054(10) 0.007(9) 0.042(11) 0.017(12)
 C43 0.047(9) 0.043(7) 0.055(8) 0.005(6) 0.007(7) -0.011(7)
 C44 0.037(8) 0.062(9) 0.057(9) -0.005(7) 0.006(7) 0.012(7)
 C45 0.093(16) 0.056(10) 0.086(13) -0.004(9) 0.049(12) 0.022(10)
 C46 0.108(18) 0.040(9) 0.082(13) 0.000(8) 0.046(13) 0.008(10)
 C47 0.095(16) 0.042(8) 0.071(11) -0.007(8) 0.038(11) -0.016(9)
 C48 0.052(10) 0.044(8) 0.076(11) -0.010(7) 0.027(9) -0.008(7)
 C49 0.026(6) 0.039(6) 0.045(7) -0.004(5) 0.005(5) 0.009(5)
 C50 0.042(8) 0.036(7) 0.052(8) 0.008(6) 0.015(7) 0.002(6)
 C51 0.036(8) 0.070(10) 0.064(10) 0.003(8) 0.012(7) -0.003(8)
 C52 0.026(7) 0.104(14) 0.061(10) 0.001(10) 0.003(7) -0.005(9)
 C53 0.039(9) 0.088(13) 0.056(9) 0.013(9) -0.015(7) 0.013(9)
 C54 0.042(9) 0.056(9) 0.067(10) 0.008(8) 0.003(8) 0.003(7)
 C56 0.055(10) 0.030(6) 0.064(9) -0.010(6) 0.005(8) 0.015(6)
 C57 0.072(12) 0.055(9) 0.062(10) -0.012(8) 0.016(9) 0.005(9)
 C58 0.066(12) 0.057(10) 0.074(12) -0.023(9) 0.010(10) -0.005(9)
 C59 0.062(11) 0.059(9) 0.058(10) -0.015(8) -0.009(8) 0.002(8)
 C60 0.042(8) 0.057(9) 0.053(8) -0.028(7) -0.008(7) 0.012(7)
 C55 0.041(8) 0.033(6) 0.054(8) -0.005(6) 0.011(6) -0.006(6)
 C61 0.038(7) 0.020(5) 0.063(8) -0.005(5) 0.000(6) 0.010(5)
 C62 0.075(13) 0.051(9) 0.060(10) -0.014(7) 0.019(9) -0.026(9)
 C63 0.088(16) 0.089(15) 0.075(13) -0.008(11) 0.027(12) -0.047(13)
 C64 0.059(11) 0.058(9) 0.076(12) 0.012(9) 0.027(10) -0.005(8)
 C65 0.099(16) 0.066(11) 0.060(10) -0.004(9) 0.036(11) -0.021(11)
 C66 0.073(12) 0.055(9) 0.059(9) -0.023(7) 0.036(9) -0.023(8)
 C67 0.043(8) 0.040(7) 0.064(9) -0.003(7) 0.015(7) -0.007(6)
 C68 0.084(15) 0.065(11) 0.067(11) 0.010(9) -0.006(10) -0.028(11)
 C69 0.081(16) 0.15(2) 0.066(12) 0.017(14) 0.015(12) -0.031(16)
 C70 0.090(17) 0.077(13) 0.106(18) 0.025(13) 0.040(14) 0.003(13)
 C71 0.11(2) 0.051(10) 0.107(18) 0.010(11) 0.051(15) 0.004(11)
 C72 0.071(13) 0.051(9) 0.080(12) 0.011(9) 0.025(10) 0.000(9)
 C73 0.029(7) 0.043(7) 0.058(8) 0.000(6) 0.002(6) -0.005(6)
 C74 0.042(8) 0.051(8) 0.064(9) -0.019(7) 0.006(7) 0.001(7)
 C75 0.053(10) 0.064(10) 0.069(11) -0.013(9) 0.015(9) 0.000(8)
 C76 0.052(10) 0.043(8) 0.073(11) -0.010(7) -0.007(8) 0.002(7)
 C77 0.050(10) 0.051(9) 0.096(14) -0.012(9) 0.000(10) -0.009(8)
 C78 0.036(8) 0.058(9) 0.096(13) -0.033(9) 0.010(8) -0.026(7)
 C79 0.032(8) 0.041(7) 0.083(11) -0.006(7) 0.005(8) -0.003(6)
 C80 0.031(9) 0.065(11) 0.138(19) 0.002(12) 0.029(10) -0.002(8)
 C81 0.043(12) 0.090(15) 0.18(3) -0.005(17) 0.049(15) -0.002(11)
 C82 0.053(13) 0.076(14) 0.16(3) -0.033(15) 0.004(14) 0.008(11)
 C83 0.047(11) 0.049(9) 0.14(2) -0.003(11) -0.007(12) 0.002(8)
 C84 0.056(10) 0.038(7) 0.084(12) -0.009(8) 0.019(9) 0.002(7)
 C85 0.037(15) 0.048(16) 0.047(18) 0.002(14) -0.010(13) 0.002(12)
 C85A 0.042(15) 0.043(13) 0.041(17) -0.018(12) 0.003(13) 0.001(11)
 C90A 0.045(18) 0.064(16) 0.07(2) -0.003(15) 0.023(16) 0.006(13)
 C89A 0.052(19) 0.083(18) 0.07(2) 0.000(17) 0.024(16) 0.007(17)
 C88A 0.050(18) 0.082(19) 0.06(2) -0.007(16) 0.011(15) -0.019(16)
 C87A 0.07(2) 0.069(17) 0.08(2) 0.011(16) 0.015(18) -0.004(14)
 C86A 0.043(17) 0.056(15) 0.06(2) -0.003(15) 0.000(14) 0.001(14)
 C86 0.040(16) 0.045(15) 0.047(16) -0.008(13) 0.003(13) 0.009(13)
 C87 0.052(17) 0.055(16) 0.054(17) 0.007(14) 0.001(14) -0.006(14)
 C88 0.051(18) 0.08(2) 0.07(2) -0.003(18) 0.009(16) -0.003(17)
 C89 0.038(16) 0.047(16) 0.062(17) 0.002(14) 0.005(13) 0.006(13)
 C90 0.049(17) 0.044(14) 0.055(17) 0.008(13) 0.021(14) 0.011(12)
 C91A 0.028(13) 0.029(13) 0.042(14) -0.006(11) 0.006(11) -0.008(10)
 C92A 0.050(17) 0.041(15) 0.059(19) -0.006(15) 0.001(15) 0.013(13)
 C93A 0.058(19) 0.064(18) 0.066(18) 0.016(15) -0.003(16) 0.011(15)
 C94A 0.061(19) 0.065(18) 0.067(19) 0.027(16) -0.013(16) 0.006(16)
 C95A 0.029(14) 0.064(18) 0.09(2) 0.019(17) -0.015(14) 0.011(13)
 C96A 0.042(15) 0.045(15) 0.073(19) 0.010(14) 0.011(14) 0.003(12)
 C94 0.11(3) 0.10(3) 0.11(3) 0.03(2) 0.00(2) -0.01(2)
 C95 0.09(3) 0.10(3) 0.09(2) 0.02(2) 0.03(2) 0.00(2)
 C96 0.07(2) 0.09(2) 0.07(2) 0.012(18) 0.004(17) 0.007(19)
 C91 0.038(15) 0.026(13) 0.059(19) -0.007(14) 0.013(15) 0.011(11)
 C92 0.07(2) 0.062(18) 0.07(2) -0.009(17) 0.019(18) 0.013(16)
 C93 0.08(2) 0.08(2) 0.10(2) 0.00(2) -0.01(2) 0.00(2)
 C97A 0.06(2) 0.066(16) 0.082(17) -0.008(14) 0.006(18) 0.015(15)
 C98A 0.09(2) 0.078(19) 0.108(18) -0.013(13) 0.028(19) -0.014(18)
 C99A 0.08(2) 0.090(18) 0.112(18) -0.013(16) 0.02(2) -0.025(18)
 C1A 0.09(2) 0.077(18) 0.116(19) -0.016(15) 0.00(2) -0.008(18)
 C1B 0.11(3) 0.087(19) 0.102(18) -0.017(13) 0.00(2) -0.009(19)
 C1C 0.07(2) 0.064(14) 0.087(16) -0.024(13) 0.018(17) 0.022(14)
 C99 0.12(3) 0.12(3) 0.14(3) 0.00(2) 0.02(2) -0.02(2)
 C100 0.09(2) 0.09(2) 0.09(2) -0.014(19) 0.009(19) -0.017(19)
 C101 0.08(2) 0.07(2) 0.11(2) -0.015(18) 0.03(2) 0.016(18)
 C102 0.08(2) 0.08(2) 0.059(19) -0.018(16) 0.001(17) 0.015(17)
 C97 0.035(15) 0.053(16) 0.062(17) 0.004(14) 0.007(14) 0.014(13)
 C98 0.10(3) 0.10(2) 0.10(2) 0.00(2) 0.03(2) -0.03(2)
 C103 0.067(11) 0.044(8) 0.053(9) 0.005(7) -0.023(8) -0.009(7)
 C104 0.060(13) 0.086(14) 0.102(16) -0.035(12) 0.014(12) -0.008(11)
 C105 0.052(13) 0.110(18) 0.12(2) -0.035(16) 0.002(13) -0.020(13)
 C106 0.074(14) 0.078(13) 0.080(13) 0.011(11) -0.018(11) -0.032(11)
 C107 0.096(18) 0.093(16) 0.076(14) -0.022(12) -0.021(13) -0.044(14)
 C108 0.069(13) 0.077(12) 0.064(11) -0.014(9) -0.005(9) -0.027(10)
 C109 0.055(19) 0.050(17) 0.059(18) 0.004(11) 0.001(11) -0.015(11)
 C110 0.046(14) 0.040(13) 0.025(13) -0.005(9) -0.004(9) -0.002(10)
 C111 0.060(17) 0.064(16) 0.051(15) 0.006(11) 0.007(11) -0.004(12)
 C112 0.069(18) 0.068(17) 0.068(17) 0.005(12) 0.010(12) -0.009(12)
 C113 0.064(18) 0.064(18) 0.068(17) 0.007(11) 0.018(12) 0.003(12)
 C114 0.064(17) 0.058(16) 0.063(17) 0.009(11) 0.003(11) -0.004(12)
 C117 0.074(16) 0.074(15) 0.077(16) 0.009(11) -0.004(11) 0.003(11)
 C118 0.075(16) 0.068(14) 0.073(15) 0.012(11) 0.003(11) -0.004(11)
 C119 0.048(12) 0.049(11) 0.045(11) 0.010(9) 0.013(10) -0.006(9)
 C120 0.043(13) 0.059(14) 0.063(14) -0.005(10) 0.012(11) -0.004(10)
 C115 0.045(12) 0.058(12) 0.029(10) 0.005(9) -0.003(9) -0.006(10)
 C116 0.067(15) 0.064(14) 0.068(14) 0.005(11) -0.009(11) -0.003(11)
 Cl1 0.132(12) 0.177(14) 0.116(10) -0.012(10) 0.060(10) -0.044(11)
 Cl2 0.214(18) 0.139(13) 0.148(14) -0.007(12) 0.002(13) 0.034(14)
 C0AA 0.12(2) 0.12(2) 0.12(2) 0.001(12) 0.014(13) 0.007(13)

_geom_special_details
;
 All esds (except the esd in the dihedral angle between two l.s. planes)
 are estimated using the full covariance matrix.  The cell esds are taken
 into account individually in the estimation of esds in distances, angles
 and torsion angles; correlations between esds in cell parameters are only
 used when they are defined by crystal symmetry.  An approximate (isotropic)
 treatment of cell esds is used for estimating esds involving l.s. planes.
;
loop_
  _geom_bond_atom_site_label_1
  _geom_bond_atom_site_label_2
  _geom_bond_distance
  _geom_bond_site_symmetry_2
  _geom_bond_publ_flag
 Au1 Au2 2.8438(7) . ?
 Au1 Au6 2.8412(9) . ?
 Au1 Au7 2.7782(7) . ?
 Au1 Cu1 2.6191(19) . ?
 Au1 P1 2.290(3) . ?
 Au2 Au3 2.9340(7) . ?
 Au2 Au7 2.6819(7) . ?
 Au2 Au8 2.9730(8) . ?
 Au2 Cu1 2.742(2) . ?
 Au2 P2 2.307(3) . ?
 Au3 Au4 3.0424(8) . ?
 Au3 Au7 2.6943(7) . ?
 Au3 Au8 2.6928(7) . ?
 Au3 P3 2.285(3) . ?
 Au4 Au5 2.9008(8) . ?
 Au4 Au7 2.6649(7) . ?
 Au4 Au8 2.9911(8) . ?
 Au4 Cu2 2.769(2) . ?
 Au4 P4 2.310(3) . ?
 Au5 Au6 2.8209(8) . ?
 Au5 Au7 2.7539(8) . ?
 Au5 Cu2 2.577(2) . ?
 Au5 P5 2.289(18) . ?
 Au5 P5A 2.29(2) . ?
 Au6 Au7 2.6745(7) . ?
 Au6 Cu1 2.7279(19) . ?
 Au6 Cu2 2.6955(19) . ?
 Au6 Cu3 3.022(2) . ?
 Au6 Cu4 2.698(2) . ?
 Au6 S6 2.389(3) . ?
 Au7 Au8 2.7153(8) . ?
 Au7 Cu1 2.6196(19) . ?
 Au7 Cu2 2.706(2) . ?
 Au8 P6 2.283(3) . ?
 Cu1 Cu3 2.874(3) . ?
 Cu1 Cu4 2.811(3) . ?
 Cu1 S1 2.297(4) . ?
 Cu1 S2 2.263(4) . ?
 Cu2 Cu3 2.754(3) . ?
 Cu2 S3 2.208(5) . ?
 Cu2 S4 2.266(4) . ?
 Cu3 Cu4 2.900(3) . ?
 Cu3 S2 2.308(4) . ?
 Cu3 S3 2.267(4) . ?
 Cu3 S5 2.302(4) . ?
 Cu4 S1 2.225(4) . ?
 Cu4 S5 2.272(5) . ?
 Cu4 S6 2.258(4) . ?
 S1 C2 1.781(15) . ?
 S2 C3 1.720(14) . ?
 S3 C6 1.767(16) . ?
 S4 C7 1.718(19) . ?
 S5 C10 1.739(18) . ?
 S6 C11 1.736(19) . ?
 P1 C13 1.79(2) . ?
 P1 C19 1.828(16) . ?
 P1 C25 1.79(2) . ?
 P2 C31 1.802(16) . ?
 P2 C37 1.784(15) . ?
 P2 C43 1.786(16) . ?
 P3 C49 1.799(14) . ?
 P3 C55 1.809(7) . ?
 P3 C61 1.784(15) . ?
 P4 C67 1.800(16) . ?
 P4 C73 1.795(15) . ?
 P4 C79 1.839(16) . ?
 P5 C85 1.82(2) . ?
 P5 C91A 1.861(18) . ?
 P5 C97A 1.823(19) . ?
 P5A C85A 1.84(2) . ?
 P5A C91 1.82(2) . ?
 P5A C97 1.83(2) . ?
 P6 C1D 1.803(15) . ?
 P6 C1J 1.786(19) . ?
 P6 C103 1.785(18) . ?
 P6 C109 1.84(2) . ?
 P6 C115 1.855(15) . ?
 N1 C1 1.15(2) . ?
 N2 C4 1.12(2) . ?
 N3 C5 1.16(3) . ?
 N4 C8 1.16(2) . ?
 N5 C9 1.14(3) . ?
 N6 C12 1.18(2) . ?
 C1 C2 1.436(19) . ?
 C1G H1G 0.9300 . ?
 C1G C1H 1.3900 . ?
 C1G C1F 1.3900 . ?
 C1H H1H 0.9300 . ?
 C1H C1I 1.3900 . ?
 C1I H1I 0.9300 . ?
 C1I C1D 1.3900 . ?
 C1D C1E 1.3900 . ?
 C1E H1E 0.9300 . ?
 C1E C1F 1.3900 . ?
 C1F H1F 0.9300 . ?
 C1J C1O 1.3900 . ?
 C1J C1K 1.3900 . ?
 C1O H1O 0.9300 . ?
 C1O C1N 1.3900 . ?
 C1N H1N 0.9300 . ?
 C1N C1M 1.3900 . ?
 C1M H1M 0.9300 . ?
 C1M C1L 1.3900 . ?
 C1L H1L 0.9300 . ?
 C1L C1K 1.3900 . ?
 C1K H1K 0.9300 . ?
 C2 C3 1.37(2) . ?
 C3 C4 1.472(19) . ?
 C5 C6 1.42(3) . ?
 C6 C7 1.40(2) . ?
 C7 C8 1.41(2) . ?
 C9 C10 1.47(3) . ?
 C10 C11 1.36(2) . ?
 C11 C12 1.44(2) . ?
 C13 C14 1.44(3) . ?
 C13 C18 1.40(3) . ?
 C14 H14 0.9300 . ?
 C14 C15 1.42(3) . ?
 C15 H15 0.9300 . ?
 C15 C16 1.37(3) . ?
 C16 H16 0.9300 . ?
 C16 C17 1.34(3) . ?
 C17 H17 0.9300 . ?
 C17 C18 1.42(3) . ?
 C18 H18 0.9300 . ?
 C19 C20 1.36(2) . ?
 C19 C24 1.37(2) . ?
 C20 H20 0.9300 . ?
 C20 C21 1.39(3) . ?
 C21 H21 0.9300 . ?
 C21 C22 1.35(3) . ?
 C22 H22 0.9300 . ?
 C22 C23 1.38(3) . ?
 C23 H23 0.9300 . ?
 C23 C24 1.39(2) . ?
 C24 H24 0.9300 . ?
 C25 C26 1.38(3) . ?
 C25 C30 1.40(3) . ?
 C26 H26 0.9300 . ?
 C26 C27 1.36(3) . ?
 C27 H27 0.9300 . ?
 C27 C28 1.35(3) . ?
 C28 H28 0.9300 . ?
 C28 C29 1.35(4) . ?
 C29 H29 0.9300 . ?
 C29 C30 1.38(3) . ?
 C30 H30 0.9300 . ?
 C31 C32 1.39(2) . ?
 C31 C36 1.39(2) . ?
 C32 H32 0.9300 . ?
 C32 C33 1.41(2) . ?
 C33 H33 0.9300 . ?
 C33 C34 1.37(3) . ?
 C34 H34 0.9300 . ?
 C34 C35 1.37(3) . ?
 C35 H35 0.9300 . ?
 C35 C36 1.35(3) . ?
 C36 H36 0.9300 . ?
 C37 C38 1.40(2) . ?
 C37 C42 1.39(2) . ?
 C38 H38 0.9300 . ?
 C38 C39 1.36(2) . ?
 C39 H39 0.9300 . ?
 C39 C40 1.37(3) . ?
 C40 H40 0.9300 . ?
 C40 C41 1.33(3) . ?
 C41 H41 0.9300 . ?
 C41 C42 1.39(3) . ?
 C42 H42 0.9300 . ?
 C43 C44 1.40(2) . ?
 C43 C48 1.42(2) . ?
 C44 H44 0.9300 . ?
 C44 C45 1.37(2) . ?
 C45 H45 0.9300 . ?
 C45 C46 1.38(3) . ?
 C46 H46 0.9300 . ?
 C46 C47 1.35(3) . ?
 C47 H47 0.9300 . ?
 C47 C48 1.38(2) . ?
 C48 H48 0.9300 . ?
 C49 C50 1.384(19) . ?
 C49 C54 1.39(2) . ?
 C50 H50 0.9300 . ?
 C50 C51 1.36(2) . ?
 C51 H51 0.9300 . ?
 C51 C52 1.35(2) . ?
 C52 H52 0.9300 . ?
 C52 C53 1.36(3) . ?
 C53 H53 0.9300 . ?
 C53 C54 1.41(2) . ?
 C54 H54 0.9300 . ?
 C56 H56 0.9300 . ?
 C56 C57 1.3900 . ?
 C56 C55 1.3900 . ?
 C57 H57 0.9300 . ?
 C57 C58 1.3900 . ?
 C58 H58 0.9300 . ?
 C58 C59 1.3900 . ?
 C59 H59 0.9300 . ?
 C59 C60 1.3900 . ?
 C60 H60 0.9300 . ?
 C60 C55 1.3900 . ?
 C61 C62 1.398(19) . ?
 C61 C66 1.41(2) . ?
 C62 H62 0.9300 . ?
 C62 C63 1.37(2) . ?
 C63 H63 0.9300 . ?
 C63 C64 1.36(3) . ?
 C64 H64 0.9300 . ?
 C64 C65 1.36(3) . ?
 C65 H65 0.9300 . ?
 C65 C66 1.35(2) . ?
 C66 H66 0.9300 . ?
 C67 C68 1.39(2) . ?
 C67 C72 1.40(2) . ?
 C68 H68 0.9300 . ?
 C68 C69 1.43(3) . ?
 C69 H69 0.9300 . ?
 C69 C70 1.40(3) . ?
 C70 H70 0.9300 . ?
 C70 C71 1.41(3) . ?
 C71 H71 0.9300 . ?
 C71 C72 1.39(3) . ?
 C72 H72 0.9300 . ?
 C73 C74 1.36(2) . ?
 C73 C78 1.448(18) . ?
 C74 H74 0.9300 . ?
 C74 C75 1.36(2) . ?
 C75 H75 0.9300 . ?
 C75 C76 1.41(2) . ?
 C76 H76 0.9300 . ?
 C76 C77 1.40(3) . ?
 C77 H77 0.9300 . ?
 C77 C78 1.35(2) . ?
 C78 H78 0.9300 . ?
 C79 C80 1.41(2) . ?
 C79 C84 1.37(2) . ?
 C80 H80 0.9300 . ?
 C80 C81 1.37(3) . ?
 C81 H81 0.9300 . ?
 C81 C82 1.42(4) . ?
 C82 H82 0.9300 . ?
 C82 C83 1.33(3) . ?
 C83 H83 0.9300 . ?
 C83 C84 1.38(2) . ?
 C84 H84 0.9300 . ?
 C85 C86 1.43(4) . ?
 C85 C90 1.38(4) . ?
 C85A C90A 1.3900 . ?
 C85A C86A 1.3900 . ?
 C90A H90A 0.9300 . ?
 C90A C89A 1.3900 . ?
 C89A H89A 0.9300 . ?
 C89A C88A 1.3900 . ?
 C88A H88A 0.9300 . ?
 C88A C87A 1.3900 . ?
 C87A H87A 0.9300 . ?
 C87A C86A 1.3900 . ?
 C86A H86A 0.9300 . ?
 C86 H86 0.9300 . ?
 C86 C87 1.45(5) . ?
 C87 H87 0.9300 . ?
 C87 C88 1.38(5) . ?
 C88 H88 0.9300 . ?
 C88 C89 1.42(6) . ?
 C89 H89 0.9300 . ?
 C89 C90 1.34(5) . ?
 C90 H90 0.9300 . ?
 C91A C92A 1.3900 . ?
 C91A C96A 1.3900 . ?
 C92A H92A 0.9300 . ?
 C92A C93A 1.3900 . ?
 C93A H93A 0.9300 . ?
 C93A C94A 1.3900 . ?
 C94A H94A 0.9300 . ?
 C94A C95A 1.3900 . ?
 C95A H95A 0.9300 . ?
 C95A C96A 1.3900 . ?
 C96A H96A 0.9300 . ?
 C94 H94 0.9300 . ?
 C94 C95 1.3900 . ?
 C94 C93 1.3900 . ?
 C95 H95 0.9300 . ?
 C95 C96 1.3900 . ?
 C96 H96 0.9300 . ?
 C96 C91 1.3900 . ?
 C91 C92 1.3900 . ?
 C92 H92 0.9300 . ?
 C92 C93 1.3900 . ?
 C93 H93 0.9300 . ?
 C97A C98A 1.3900 . ?
 C97A C1C 1.3900 . ?
 C98A H98A 0.9300 . ?
 C98A C99A 1.3900 . ?
 C99A H99A 0.9300 . ?
 C99A C1A 1.3900 . ?
 C1A H1A 0.9300 . ?
 C1A C1B 1.3900 . ?
 C1B H1B 0.9300 . ?
 C1B C1C 1.3900 . ?
 C1C H1C 0.9300 . ?
 C99 H99 0.9300 . ?
 C99 C100 1.3900 . ?
 C99 C98 1.3900 . ?
 C100 H100 0.9300 . ?
 C100 C101 1.3900 . ?
 C101 H101 0.9300 . ?
 C101 C102 1.3900 . ?
 C102 H102 0.9300 . ?
 C102 C97 1.3900 . ?
 C97 C98 1.3900 . ?
 C98 H98 0.9300 . ?
 C103 C104 1.38(3) . ?
 C103 C108 1.42(2) . ?
 C104 H104 0.9300 . ?
 C104 C105 1.35(3) . ?
 C105 H105 0.9300 . ?
 C105 C106 1.39(3) . ?
 C106 H106 0.9300 . ?
 C106 C107 1.39(3) . ?
 C107 H107 0.9300 . ?
 C107 C108 1.38(3) . ?
 C108 H108 0.9300 . ?
 C109 C110 1.37(6) . ?
 C109 C114 1.52(7) . ?
 C110 H110 0.9300 . ?
 C110 C111 1.34(5) . ?
 C111 H111 0.9300 . ?
 C111 C112 1.40(7) . ?
 C112 H112 0.9300 . ?
 C112 C113 1.38(7) . ?
 C113 H113 0.9300 . ?
 C113 C114 1.26(6) . ?
 C114 H114 0.9300 . ?
 C117 H117 0.9300 . ?
 C117 C118 1.3900 . ?
 C117 C116 1.3900 . ?
 C118 H118 0.9300 . ?
 C118 C119 1.3900 . ?
 C119 H119 0.9300 . ?
 C119 C120 1.3900 . ?
 C120 H120 0.9300 . ?
 C120 C115 1.3900 . ?
 C115 C116 1.3900 . ?
 C116 H116 0.9300 . ?
 Cl1 C0AA 1.78(2) . ?
 Cl2 C0AA 1.77(2) . ?
 C0AA H0AA 0.9700 . ?
 C0AA H0AB 0.9700 . ?

loop_
  _geom_angle_atom_site_label_1
  _geom_angle_atom_site_label_2
  _geom_angle_atom_site_label_3
  _geom_angle
  _geom_angle_site_symmetry_1
  _geom_angle_site_symmetry_3
  _geom_angle_publ_flag
 Au6 Au1 Au2 106.20(2) . . ?
 Au7 Au1 Au2 56.970(17) . . ?
 Au7 Au1 Au6 56.828(18) . . ?
 Cu1 Au1 Au2 60.08(4) . . ?
 Cu1 Au1 Au6 59.78(4) . . ?
 Cu1 Au1 Au7 57.98(4) . . ?
 P1 Au1 Au2 130.50(11) . . ?
 P1 Au1 Au6 123.17(11) . . ?
 P1 Au1 Au7 158.27(10) . . ?
 P1 Au1 Cu1 143.26(11) . . ?
 Au1 Au2 Au3 117.35(2) . . ?
 Au1 Au2 Au8 93.64(2) . . ?
 Au3 Au2 Au8 54.237(17) . . ?
 Au7 Au2 Au1 60.281(19) . . ?
 Au7 Au2 Au3 57.128(17) . . ?
 Au7 Au2 Au8 57.115(19) . . ?
 Au7 Au2 Cu1 57.75(4) . . ?
 Cu1 Au2 Au1 55.89(4) . . ?
 Cu1 Au2 Au3 87.93(4) . . ?
 Cu1 Au2 Au8 114.79(4) . . ?
 P2 Au2 Au1 121.74(8) . . ?
 P2 Au2 Au3 120.86(8) . . ?
 P2 Au2 Au7 177.96(8) . . ?
 P2 Au2 Au8 121.74(9) . . ?
 P2 Au2 Cu1 123.26(10) . . ?
 Au2 Au3 Au4 106.68(2) . . ?
 Au7 Au3 Au2 56.722(17) . . ?
 Au7 Au3 Au4 54.954(17) . . ?
 Au8 Au3 Au2 63.619(19) . . ?
 Au8 Au3 Au4 62.52(2) . . ?
 Au8 Au3 Au7 60.53(2) . . ?
 P3 Au3 Au2 127.75(9) . . ?
 P3 Au3 Au4 125.18(9) . . ?
 P3 Au3 Au7 154.52(9) . . ?
 P3 Au3 Au8 144.80(9) . . ?
 Au5 Au4 Au3 115.00(2) . . ?
 Au5 Au4 Au8 91.37(2) . . ?
 Au7 Au4 Au3 55.868(17) . . ?
 Au7 Au4 Au5 59.132(19) . . ?
 Au7 Au4 Au8 57.031(19) . . ?
 Au7 Au4 Cu2 59.71(4) . . ?
 Au8 Au4 Au3 53.005(17) . . ?
 Cu2 Au4 Au3 92.19(4) . . ?
 Cu2 Au4 Au5 54.00(4) . . ?
 Cu2 Au4 Au8 116.72(4) . . ?
 P4 Au4 Au3 125.00(9) . . ?
 P4 Au4 Au5 119.99(9) . . ?
 P4 Au4 Au7 178.78(10) . . ?
 P4 Au4 Au8 124.11(10) . . ?
 P4 Au4 Cu2 119.14(11) . . ?
 Au6 Au5 Au4 104.88(2) . . ?
 Au7 Au5 Au4 56.161(18) . . ?
 Au7 Au5 Au6 57.323(19) . . ?
 Cu2 Au5 Au4 60.39(4) . . ?
 Cu2 Au5 Au6 59.72(4) . . ?
 Cu2 Au5 Au7 60.91(4) . . ?
 P5 Au5 Au4 133.9(4) . . ?
 P5 Au5 Au6 120.0(4) . . ?
 P5 Au5 Au7 162.7(5) . . ?
 P5 Au5 Cu2 134.7(6) . . ?
 P5A Au5 Au4 131.6(5) . . ?
 P5A Au5 Au6 123.4(4) . . ?
 P5A Au5 Au7 151.2(6) . . ?
 P5A Au5 Cu2 147.4(6) . . ?
 Au1 Au6 Cu3 115.28(4) . . ?
 Au5 Au6 Au1 91.34(3) . . ?
 Au5 Au6 Cu3 112.23(5) . . ?
 Au7 Au6 Au1 60.398(19) . . ?
 Au7 Au6 Au5 60.08(2) . . ?
 Au7 Au6 Cu1 58.00(4) . . ?
 Au7 Au6 Cu2 60.53(4) . . ?
 Au7 Au6 Cu3 80.47(4) . . ?
 Au7 Au6 Cu4 119.38(5) . . ?
 Cu1 Au6 Au1 56.06(4) . . ?
 Cu1 Au6 Au5 118.03(4) . . ?
 Cu1 Au6 Cu3 59.70(6) . . ?
 Cu2 Au6 Au1 120.80(5) . . ?
 Cu2 Au6 Au5 55.64(5) . . ?
 Cu2 Au6 Cu1 94.76(6) . . ?
 Cu2 Au6 Cu3 57.25(6) . . ?
 Cu2 Au6 Cu4 116.70(7) . . ?
 Cu4 Au6 Au1 94.96(5) . . ?
 Cu4 Au6 Au5 172.08(5) . . ?
 Cu4 Au6 Cu1 62.40(6) . . ?
 Cu4 Au6 Cu3 60.61(6) . . ?
 S6 Au6 Au1 115.77(10) . . ?
 S6 Au6 Au5 128.46(9) . . ?
 S6 Au6 Au7 171.44(9) . . ?
 S6 Au6 Cu1 113.44(10) . . ?
 S6 Au6 Cu2 123.26(11) . . ?
 S6 Au6 Cu3 95.30(11) . . ?
 S6 Au6 Cu4 52.29(10) . . ?
 Au2 Au7 Au1 62.748(19) . . ?
 Au2 Au7 Au3 66.149(19) . . ?
 Au2 Au7 Au5 149.05(3) . . ?
 Au2 Au7 Au8 66.84(2) . . ?
 Au2 Au7 Cu2 153.13(5) . . ?
 Au3 Au7 Au1 128.82(3) . . ?
 Au3 Au7 Au5 133.88(2) . . ?
 Au3 Au7 Au8 59.705(19) . . ?
 Au3 Au7 Cu2 101.81(4) . . ?
 Au4 Au7 Au1 151.91(3) . . ?
 Au4 Au7 Au2 127.46(2) . . ?
 Au4 Au7 Au3 69.178(19) . . ?
 Au4 Au7 Au5 64.71(2) . . ?
 Au4 Au7 Au6 116.32(3) . . ?
 Au4 Au7 Au8 67.54(2) . . ?
 Au4 Au7 Cu2 62.06(4) . . ?
 Au5 Au7 Au1 94.13(2) . . ?
 Au6 Au7 Au1 62.77(2) . . ?
 Au6 Au7 Au2 116.15(2) . . ?
 Au6 Au7 Au3 146.35(3) . . ?
 Au6 Au7 Au5 62.60(2) . . ?
 Au6 Au7 Au8 153.91(3) . . ?
 Au6 Au7 Cu2 60.12(4) . . ?
 Au8 Au7 Au1 101.12(2) . . ?
 Au8 Au7 Au5 100.87(3) . . ?
 Cu1 Au7 Au1 57.96(4) . . ?
 Cu1 Au7 Au2 62.27(5) . . ?
 Cu1 Au7 Au3 95.78(4) . . ?
 Cu1 Au7 Au4 149.13(5) . . ?
 Cu1 Au7 Au5 124.56(5) . . ?
 Cu1 Au7 Au6 62.02(4) . . ?
 Cu1 Au7 Au8 129.01(5) . . ?
 Cu1 Au7 Cu2 97.06(6) . . ?
 Cu2 Au7 Au1 122.76(4) . . ?
 Cu2 Au7 Au5 56.31(5) . . ?
 Cu2 Au7 Au8 129.59(5) . . ?
 Au2 Au8 Au4 107.01(2) . . ?
 Au3 Au8 Au2 62.144(19) . . ?
 Au3 Au8 Au4 64.47(2) . . ?
 Au3 Au8 Au7 59.760(19) . . ?
 Au7 Au8 Au2 56.041(18) . . ?
 Au7 Au8 Au4 55.424(19) . . ?
 P6 Au8 Au2 124.20(12) . . ?
 P6 Au8 Au3 140.76(11) . . ?
 P6 Au8 Au4 128.74(12) . . ?
 P6 Au8 Au7 159.26(11) . . ?
 Au1 Cu1 Au2 64.03(5) . . ?
 Au1 Cu1 Au6 64.16(4) . . ?
 Au1 Cu1 Au7 64.05(4) . . ?
 Au1 Cu1 Cu3 128.76(8) . . ?
 Au1 Cu1 Cu4 97.48(7) . . ?
 Au2 Cu1 Cu3 132.78(8) . . ?
 Au2 Cu1 Cu4 161.06(9) . . ?
 Au6 Cu1 Au2 112.45(7) . . ?
 Au6 Cu1 Cu3 65.25(6) . . ?
 Au6 Cu1 Cu4 58.28(6) . . ?
 Au7 Cu1 Au2 59.98(4) . . ?
 Au7 Cu1 Au6 59.98(4) . . ?
 Au7 Cu1 Cu3 84.25(7) . . ?
 Au7 Cu1 Cu4 117.28(8) . . ?
 Cu4 Cu1 Cu3 61.34(7) . . ?
 S1 Cu1 Au1 99.99(11) . . ?
 S1 Cu1 Au2 125.44(12) . . ?
 S1 Cu1 Au6 103.50(11) . . ?
 S1 Cu1 Au7 160.28(12) . . ?
 S1 Cu1 Cu3 98.87(12) . . ?
 S1 Cu1 Cu4 50.43(10) . . ?
 S2 Cu1 Au1 164.03(12) . . ?
 S2 Cu1 Au2 103.36(10) . . ?
 S2 Cu1 Au6 116.19(11) . . ?
 S2 Cu1 Au7 101.62(11) . . ?
 S2 Cu1 Cu3 51.75(10) . . ?
 S2 Cu1 Cu4 95.55(11) . . ?
 S2 Cu1 S1 95.42(14) . . ?
 Au5 Cu2 Au4 65.61(5) . . ?
 Au5 Cu2 Au6 64.65(5) . . ?
 Au5 Cu2 Au7 62.78(5) . . ?
 Au5 Cu2 Cu3 131.03(9) . . ?
 Au6 Cu2 Au4 112.20(7) . . ?
 Au6 Cu2 Au7 59.35(4) . . ?
 Au6 Cu2 Cu3 67.36(6) . . ?
 Au7 Cu2 Au4 58.23(4) . . ?
 Au7 Cu2 Cu3 85.00(7) . . ?
 Cu3 Cu2 Au4 127.99(8) . . ?
 S3 Cu2 Au4 110.38(12) . . ?
 S3 Cu2 Au5 175.40(13) . . ?
 S3 Cu2 Au6 119.72(13) . . ?
 S3 Cu2 Au7 117.55(12) . . ?
 S3 Cu2 Cu3 52.99(12) . . ?
 S3 Cu2 S4 96.55(18) . . ?
 S4 Cu2 Au4 123.05(15) . . ?
 S4 Cu2 Au5 84.26(14) . . ?
 S4 Cu2 Au6 94.08(12) . . ?
 S4 Cu2 Au7 143.71(15) . . ?
 S4 Cu2 Cu3 108.48(15) . . ?
 Cu1 Cu3 Au6 55.05(6) . . ?
 Cu1 Cu3 Cu4 58.27(7) . . ?
 Cu2 Cu3 Au6 55.40(6) . . ?
 Cu2 Cu3 Cu1 90.31(9) . . ?
 Cu2 Cu3 Cu4 108.56(9) . . ?
 Cu4 Cu3 Au6 54.16(6) . . ?
 S2 Cu3 Au6 104.74(11) . . ?
 S2 Cu3 Cu1 50.35(10) . . ?
 S2 Cu3 Cu2 115.28(12) . . ?
 S2 Cu3 Cu4 92.21(11) . . ?
 S3 Cu3 Au6 105.97(13) . . ?
 S3 Cu3 Cu1 128.98(15) . . ?
 S3 Cu3 Cu2 51.06(12) . . ?
 S3 Cu3 Cu4 153.26(14) . . ?
 S3 Cu3 S2 111.67(15) . . ?
 S3 Cu3 S5 123.03(17) . . ?
 S5 Cu3 Au6 92.75(12) . . ?
 S5 Cu3 Cu1 106.05(13) . . ?
 S5 Cu3 Cu2 125.96(14) . . ?
 S5 Cu3 Cu4 50.19(12) . . ?
 S5 Cu3 S2 114.54(16) . . ?
 Au6 Cu4 Cu1 59.31(6) . . ?
 Au6 Cu4 Cu3 65.23(6) . . ?
 Cu1 Cu4 Cu3 60.39(7) . . ?
 S1 Cu4 Au6 106.49(12) . . ?
 S1 Cu4 Cu1 52.71(10) . . ?
 S1 Cu4 Cu3 99.83(11) . . ?
 S1 Cu4 S5 122.04(16) . . ?
 S1 Cu4 S6 141.85(18) . . ?
 S5 Cu4 Au6 102.54(12) . . ?
 S5 Cu4 Cu1 108.97(12) . . ?
 S5 Cu4 Cu3 51.12(11) . . ?
 S6 Cu4 Au6 56.79(10) . . ?
 S6 Cu4 Cu1 114.80(13) . . ?
 S6 Cu4 Cu3 101.73(13) . . ?
 S6 Cu4 S5 95.92(17) . . ?
 Cu4 S1 Cu1 76.86(12) . . ?
 C2 S1 Cu1 96.9(5) . . ?
 C2 S1 Cu4 95.7(5) . . ?
 Cu1 S2 Cu3 77.90(12) . . ?
 C3 S2 Cu1 97.5(5) . . ?
 C3 S2 Cu3 101.3(5) . . ?
 Cu2 S3 Cu3 75.96(14) . . ?
 C6 S3 Cu2 98.2(5) . . ?
 C6 S3 Cu3 109.5(5) . . ?
 C7 S4 Cu2 97.4(6) . . ?
 Cu4 S5 Cu3 78.69(14) . . ?
 C10 S5 Cu3 104.2(6) . . ?
 C10 S5 Cu4 96.5(6) . . ?
 Cu4 S6 Au6 70.93(11) . . ?
 C11 S6 Au6 103.6(5) . . ?
 C11 S6 Cu4 96.9(6) . . ?
 C13 P1 Au1 109.0(6) . . ?
 C13 P1 C19 102.0(8) . . ?
 C13 P1 C25 106.4(9) . . ?
 C19 P1 Au1 117.4(5) . . ?
 C25 P1 Au1 114.6(5) . . ?
 C25 P1 C19 106.1(8) . . ?
 C31 P2 Au2 112.3(5) . . ?
 C37 P2 Au2 112.9(5) . . ?
 C37 P2 C31 108.1(7) . . ?
 C37 P2 C43 106.1(7) . . ?
 C43 P2 Au2 113.3(5) . . ?
 C43 P2 C31 103.5(7) . . ?
 C49 P3 Au3 113.1(4) . . ?
 C49 P3 C55 105.7(5) . . ?
 C55 P3 Au3 115.3(3) . . ?
 C61 P3 Au3 108.0(4) . . ?
 C61 P3 C49 109.5(7) . . ?
 C61 P3 C55 104.8(6) . . ?
 C67 P4 Au4 112.8(5) . . ?
 C67 P4 C79 103.9(8) . . ?
 C73 P4 Au4 114.0(5) . . ?
 C73 P4 C67 108.5(7) . . ?
 C73 P4 C79 104.7(7) . . ?
 C79 P4 Au4 112.2(5) . . ?
 C85 P5 Au5 116.2(15) . . ?
 C85 P5 C91A 110.4(16) . . ?
 C85 P5 C97A 103.0(18) . . ?
 C91A P5 Au5 110.3(10) . . ?
 C97A P5 Au5 108.4(14) . . ?
 C97A P5 C91A 108.0(15) . . ?
 C85A P5A Au5 109.4(13) . . ?
 C91 P5A Au5 114.9(12) . . ?
 C91 P5A C85A 107.9(16) . . ?
 C91 P5A C97 116.4(17) . . ?
 C97 P5A Au5 107.0(13) . . ?
 C97 P5A C85A 100.1(16) . . ?
 C1D P6 Au8 117.5(9) . . ?
 C1J P6 Au8 114.9(13) . . ?
 C1J P6 C1D 91.9(19) . . ?
 C103 P6 Au8 112.4(6) . . ?
 C103 P6 C1D 110.6(11) . . ?
 C103 P6 C1J 107.7(16) . . ?
 C103 P6 C109 105.0(18) . . ?
 C103 P6 C115 103.0(10) . . ?
 C109 P6 Au8 109(2) . . ?
 C109 P6 C115 118(2) . . ?
 C115 P6 Au8 109.5(8) . . ?
 N1 C1 C2 174.5(17) . . ?
 C1H C1G H1G 120.0 . . ?
 C1H C1G C1F 120.0 . . ?
 C1F C1G H1G 120.0 . . ?
 C1G C1H H1H 120.0 . . ?
 C1I C1H C1G 120.0 . . ?
 C1I C1H H1H 120.0 . . ?
 C1H C1I H1I 120.0 . . ?
 C1D C1I C1H 120.0 . . ?
 C1D C1I H1I 120.0 . . ?
 C1I C1D P6 118.4(14) . . ?
 C1I C1D C1E 120.0 . . ?
 C1E C1D P6 121.5(14) . . ?
 C1D C1E H1E 120.0 . . ?
 C1D C1E C1F 120.0 . . ?
 C1F C1E H1E 120.0 . . ?
 C1G C1F H1F 120.0 . . ?
 C1E C1F C1G 120.0 . . ?
 C1E C1F H1F 120.0 . . ?
 C1O C1J P6 117(2) . . ?
 C1O C1J C1K 120.0 . . ?
 C1K C1J P6 123(2) . . ?
 C1J C1O H1O 120.0 . . ?
 C1J C1O C1N 120.0 . . ?
 C1N C1O H1O 120.0 . . ?
 C1O C1N H1N 120.0 . . ?
 C1M C1N C1O 120.0 . . ?
 C1M C1N H1N 120.0 . . ?
 C1N C1M H1M 120.0 . . ?
 C1L C1M C1N 120.0 . . ?
 C1L C1M H1M 120.0 . . ?
 C1M C1L H1L 120.0 . . ?
 C1K C1L C1M 120.0 . . ?
 C1K C1L H1L 120.0 . . ?
 C1J C1K H1K 120.0 . . ?
 C1L C1K C1J 120.0 . . ?
 C1L C1K H1K 120.0 . . ?
 C1 C2 S1 116.0(11) . . ?
 C3 C2 S1 122.8(11) . . ?
 C3 C2 C1 121.2(13) . . ?
 C2 C3 S2 127.2(11) . . ?
 C2 C3 C4 116.6(13) . . ?
 C4 C3 S2 116.2(11) . . ?
 N2 C4 C3 178(2) . . ?
 N3 C5 C6 178(2) . . ?
 C5 C6 S3 116.7(13) . . ?
 C7 C6 S3 122.8(12) . . ?
 C7 C6 C5 120.4(15) . . ?
 C6 C7 S4 124.9(12) . . ?
 C6 C7 C8 118.7(17) . . ?
 C8 C7 S4 116.4(15) . . ?
 N4 C8 C7 177(2) . . ?
 N5 C9 C10 175(3) . . ?
 C9 C10 S5 114.7(15) . . ?
 C11 C10 S5 125.1(13) . . ?
 C11 C10 C9 120.2(17) . . ?
 C10 C11 S6 125.3(13) . . ?
 C10 C11 C12 118.4(18) . . ?
 C12 C11 S6 115.8(16) . . ?
 N6 C12 C11 178(3) . . ?
 C14 C13 P1 116.3(15) . . ?
 C18 C13 P1 125.3(17) . . ?
 C18 C13 C14 118.0(19) . . ?
 C13 C14 H14 119.3 . . ?
 C15 C14 C13 121(2) . . ?
 C15 C14 H14 119.3 . . ?
 C14 C15 H15 121.4 . . ?
 C16 C15 C14 117(3) . . ?
 C16 C15 H15 121.4 . . ?
 C15 C16 H16 118.7 . . ?
 C17 C16 C15 123(2) . . ?
 C17 C16 H16 118.7 . . ?
 C16 C17 H17 118.7 . . ?
 C16 C17 C18 123(2) . . ?
 C18 C17 H17 118.7 . . ?
 C13 C18 C17 118(2) . . ?
 C13 C18 H18 121.0 . . ?
 C17 C18 H18 121.0 . . ?
 C20 C19 P1 121.5(13) . . ?
 C20 C19 C24 119.2(16) . . ?
 C24 C19 P1 119.2(14) . . ?
 C19 C20 H20 119.8 . . ?
 C19 C20 C21 120.3(17) . . ?
 C21 C20 H20 119.8 . . ?
 C20 C21 H21 120.1 . . ?
 C22 C21 C20 119.8(19) . . ?
 C22 C21 H21 120.1 . . ?
 C21 C22 H22 119.4 . . ?
 C21 C22 C23 121(2) . . ?
 C23 C22 H22 119.4 . . ?
 C22 C23 H23 121.0 . . ?
 C22 C23 C24 118.0(17) . . ?
 C24 C23 H23 121.0 . . ?
 C19 C24 C23 121.2(18) . . ?
 C19 C24 H24 119.4 . . ?
 C23 C24 H24 119.4 . . ?
 C26 C25 P1 123.8(14) . . ?
 C26 C25 C30 116.7(19) . . ?
 C30 C25 P1 119.3(16) . . ?
 C25 C26 H26 119.4 . . ?
 C27 C26 C25 121.1(19) . . ?
 C27 C26 H26 119.4 . . ?
 C26 C27 H27 120.1 . . ?
 C28 C27 C26 120(2) . . ?
 C28 C27 H27 120.1 . . ?
 C27 C28 H28 118.9 . . ?
 C27 C28 C29 122(3) . . ?
 C29 C28 H28 118.9 . . ?
 C28 C29 H29 121.2 . . ?
 C28 C29 C30 118(3) . . ?
 C30 C29 H29 121.2 . . ?
 C25 C30 H30 118.9 . . ?
 C29 C30 C25 122(2) . . ?
 C29 C30 H30 118.9 . . ?
 C32 C31 P2 119.1(12) . . ?
 C32 C31 C36 117.7(15) . . ?
 C36 C31 P2 123.3(13) . . ?
 C31 C32 H32 119.4 . . ?
 C31 C32 C33 121.2(17) . . ?
 C33 C32 H32 119.4 . . ?
 C32 C33 H33 120.8 . . ?
 C34 C33 C32 118.4(19) . . ?
 C34 C33 H33 120.8 . . ?
 C33 C34 H34 119.9 . . ?
 C35 C34 C33 120.2(18) . . ?
 C35 C34 H34 119.9 . . ?
 C34 C35 H35 119.2 . . ?
 C36 C35 C34 121.7(17) . . ?
 C36 C35 H35 119.2 . . ?
 C31 C36 H36 119.6 . . ?
 C35 C36 C31 120.8(18) . . ?
 C35 C36 H36 119.6 . . ?
 C38 C37 P2 120.2(13) . . ?
 C42 C37 P2 123.4(13) . . ?
 C42 C37 C38 116.3(16) . . ?
 C37 C38 H38 118.9 . . ?
 C39 C38 C37 122.3(18) . . ?
 C39 C38 H38 118.9 . . ?
 C38 C39 H39 120.1 . . ?
 C38 C39 C40 119.8(19) . . ?
 C40 C39 H39 120.1 . . ?
 C39 C40 H40 120.3 . . ?
 C41 C40 C39 119.4(18) . . ?
 C41 C40 H40 120.3 . . ?
 C40 C41 H41 118.8 . . ?
 C40 C41 C42 122.4(18) . . ?
 C42 C41 H41 118.8 . . ?
 C37 C42 C41 119.7(19) . . ?
 C37 C42 H42 120.1 . . ?
 C41 C42 H42 120.1 . . ?
 C44 C43 P2 124.3(12) . . ?
 C44 C43 C48 116.7(15) . . ?
 C48 C43 P2 119.0(13) . . ?
 C43 C44 H44 118.8 . . ?
 C45 C44 C43 122.4(18) . . ?
 C45 C44 H44 118.8 . . ?
 C44 C45 H45 120.5 . . ?
 C44 C45 C46 119(2) . . ?
 C46 C45 H45 120.5 . . ?
 C45 C46 H46 119.6 . . ?
 C47 C46 C45 120.7(17) . . ?
 C47 C46 H46 119.6 . . ?
 C46 C47 H47 119.3 . . ?
 C46 C47 C48 121.4(18) . . ?
 C48 C47 H47 119.3 . . ?
 C43 C48 H48 120.1 . . ?
 C47 C48 C43 119.7(18) . . ?
 C47 C48 H48 120.1 . . ?
 C50 C49 P3 119.1(10) . . ?
 C50 C49 C54 118.8(13) . . ?
 C54 C49 P3 122.0(11) . . ?
 C49 C50 H50 119.9 . . ?
 C51 C50 C49 120.2(14) . . ?
 C51 C50 H50 119.9 . . ?
 C50 C51 H51 119.3 . . ?
 C52 C51 C50 121.3(16) . . ?
 C52 C51 H51 119.3 . . ?
 C51 C52 H52 119.7 . . ?
 C51 C52 C53 120.7(16) . . ?
 C53 C52 H52 119.7 . . ?
 C52 C53 H53 120.2 . . ?
 C52 C53 C54 119.6(16) . . ?
 C54 C53 H53 120.2 . . ?
 C49 C54 C53 119.3(16) . . ?
 C49 C54 H54 120.3 . . ?
 C53 C54 H54 120.3 . . ?
 C57 C56 H56 120.0 . . ?
 C57 C56 C55 120.0 . . ?
 C55 C56 H56 120.0 . . ?
 C56 C57 H57 120.0 . . ?
 C56 C57 C58 120.0 . . ?
 C58 C57 H57 120.0 . . ?
 C57 C58 H58 120.0 . . ?
 C59 C58 C57 120.0 . . ?
 C59 C58 H58 120.0 . . ?
 C58 C59 H59 120.0 . . ?
 C60 C59 C58 120.0 . . ?
 C60 C59 H59 120.0 . . ?
 C59 C60 H60 120.0 . . ?
 C59 C60 C55 120.0 . . ?
 C55 C60 H60 120.0 . . ?
 C56 C55 P3 121.2(5) . . ?
 C60 C55 P3 118.5(5) . . ?
 C60 C55 C56 120.0 . . ?
 C62 C61 P3 123.4(12) . . ?
 C62 C61 C66 115.5(14) . . ?
 C66 C61 P3 120.8(10) . . ?
 C61 C62 H62 119.7 . . ?
 C63 C62 C61 120.6(16) . . ?
 C63 C62 H62 119.7 . . ?
 C62 C63 H63 119.1 . . ?
 C64 C63 C62 121.9(18) . . ?
 C64 C63 H63 119.1 . . ?
 C63 C64 H64 120.5 . . ?
 C63 C64 C65 119.0(16) . . ?
 C65 C64 H64 120.5 . . ?
 C64 C65 H65 119.8 . . ?
 C66 C65 C64 120.4(17) . . ?
 C66 C65 H65 119.8 . . ?
 C61 C66 H66 118.7 . . ?
 C65 C66 C61 122.6(15) . . ?
 C65 C66 H66 118.7 . . ?
 C68 C67 P4 116.7(12) . . ?
 C68 C67 C72 120.5(16) . . ?
 C72 C67 P4 122.7(14) . . ?
 C67 C68 H68 120.5 . . ?
 C67 C68 C69 119.1(19) . . ?
 C69 C68 H68 120.5 . . ?
 C68 C69 H69 118.8 . . ?
 C70 C69 C68 122(2) . . ?
 C70 C69 H69 118.8 . . ?
 C69 C70 H70 122.4 . . ?
 C69 C70 C71 115(2) . . ?
 C71 C70 H70 122.4 . . ?
 C70 C71 H71 117.9 . . ?
 C72 C71 C70 124(2) . . ?
 C72 C71 H71 117.9 . . ?
 C67 C72 H72 120.7 . . ?
 C71 C72 C67 118.7(19) . . ?
 C71 C72 H72 120.7 . . ?
 C74 C73 P4 121.4(11) . . ?
 C74 C73 C78 117.2(14) . . ?
 C78 C73 P4 121.4(12) . . ?
 C73 C74 H74 118.9 . . ?
 C73 C74 C75 122.1(16) . . ?
 C75 C74 H74 118.9 . . ?
 C74 C75 H75 119.7 . . ?
 C74 C75 C76 120.7(17) . . ?
 C76 C75 H75 119.7 . . ?
 C75 C76 H76 120.6 . . ?
 C77 C76 C75 118.7(16) . . ?
 C77 C76 H76 120.6 . . ?
 C76 C77 H77 120.1 . . ?
 C78 C77 C76 119.8(17) . . ?
 C78 C77 H77 120.1 . . ?
 C73 C78 H78 119.3 . . ?
 C77 C78 C73 121.4(16) . . ?
 C77 C78 H78 119.3 . . ?
 C80 C79 P4 121.4(13) . . ?
 C84 C79 P4 119.8(13) . . ?
 C84 C79 C80 118.9(16) . . ?
 C79 C80 H80 119.8 . . ?
 C81 C80 C79 120(2) . . ?
 C81 C80 H80 119.8 . . ?
 C80 C81 H81 120.4 . . ?
 C80 C81 C82 119(2) . . ?
 C82 C81 H81 120.4 . . ?
 C81 C82 H82 120.4 . . ?
 C83 C82 C81 119(2) . . ?
 C83 C82 H82 120.4 . . ?
 C82 C83 H83 119.0 . . ?
 C82 C83 C84 122(2) . . ?
 C84 C83 H83 119.0 . . ?
 C79 C84 C83 120.1(18) . . ?
 C79 C84 H84 120.0 . . ?
 C83 C84 H84 120.0 . . ?
 C86 C85 P5 115(3) . . ?
 C90 C85 P5 122(3) . . ?
 C90 C85 C86 122(3) . . ?
 C90A C85A P5A 122.1(19) . . ?
 C90A C85A C86A 120.0 . . ?
 C86A C85A P5A 117.9(19) . . ?
 C85A C90A H90A 120.0 . . ?
 C85A C90A C89A 120.0 . . ?
 C89A C90A H90A 120.0 . . ?
 C90A C89A H89A 120.0 . . ?
 C88A C89A C90A 120.0 . . ?
 C88A C89A H89A 120.0 . . ?
 C89A C88A H88A 120.0 . . ?
 C87A C88A C89A 120.0 . . ?
 C87A C88A H88A 120.0 . . ?
 C88A C87A H87A 120.0 . . ?
 C88A C87A C86A 120.0 . . ?
 C86A C87A H87A 120.0 . . ?
 C85A C86A H86A 120.0 . . ?
 C87A C86A C85A 120.0 . . ?
 C87A C86A H86A 120.0 . . ?
 C85 C86 H86 122.4 . . ?
 C85 C86 C87 115(3) . . ?
 C87 C86 H86 122.4 . . ?
 C86 C87 H87 118.9 . . ?
 C88 C87 C86 122(4) . . ?
 C88 C87 H87 119.0 . . ?
 C87 C88 H88 121.4 . . ?
 C87 C88 C89 117(4) . . ?
 C89 C88 H88 121.4 . . ?
 C88 C89 H89 118.1 . . ?
 C90 C89 C88 124(3) . . ?
 C90 C89 H89 118.1 . . ?
 C85 C90 H90 120.4 . . ?
 C89 C90 C85 119(3) . . ?
 C89 C90 H90 120.4 . . ?
 C92A C91A P5 116.5(13) . . ?
 C92A C91A C96A 120.0 . . ?
 C96A C91A P5 123.4(13) . . ?
 C91A C92A H92A 120.0 . . ?
 C91A C92A C93A 120.0 . . ?
 C93A C92A H92A 120.0 . . ?
 C92A C93A H93A 120.0 . . ?
 C94A C93A C92A 120.0 . . ?
 C94A C93A H93A 120.0 . . ?
 C93A C94A H94A 120.0 . . ?
 C93A C94A C95A 120.0 . . ?
 C95A C94A H94A 120.0 . . ?
 C94A C95A H95A 120.0 . . ?
 C94A C95A C96A 120.0 . . ?
 C96A C95A H95A 120.0 . . ?
 C91A C96A H96A 120.0 . . ?
 C95A C96A C91A 120.0 . . ?
 C95A C96A H96A 120.0 . . ?
 C95 C94 H94 120.0 . . ?
 C95 C94 C93 120.0 . . ?
 C93 C94 H94 120.0 . . ?
 C94 C95 H95 120.0 . . ?
 C96 C95 C94 120.0 . . ?
 C96 C95 H95 120.0 . . ?
 C95 C96 H96 120.0 . . ?
 C91 C96 C95 120.0 . . ?
 C91 C96 H96 120.0 . . ?
 C96 C91 P5A 117.0(17) . . ?
 C96 C91 C92 120.0 . . ?
 C92 C91 P5A 122.9(17) . . ?
 C91 C92 H92 120.0 . . ?
 C91 C92 C93 120.0 . . ?
 C93 C92 H92 120.0 . . ?
 C94 C93 H93 120.0 . . ?
 C92 C93 C94 120.0 . . ?
 C92 C93 H93 120.0 . . ?
 C98A C97A P5 118.2(19) . . ?
 C98A C97A C1C 120.0 . . ?
 C1C C97A P5 121.7(19) . . ?
 C97A C98A H98A 120.0 . . ?
 C99A C98A C97A 120.0 . . ?
 C99A C98A H98A 120.0 . . ?
 C98A C99A H99A 120.0 . . ?
 C98A C99A C1A 120.0 . . ?
 C1A C99A H99A 120.0 . . ?
 C99A C1A H1A 120.0 . . ?
 C1B C1A C99A 120.0 . . ?
 C1B C1A H1A 120.0 . . ?
 C1A C1B H1B 120.0 . . ?
 C1A C1B C1C 120.0 . . ?
 C1C C1B H1B 120.0 . . ?
 C97A C1C H1C 120.0 . . ?
 C1B C1C C97A 120.0 . . ?
 C1B C1C H1C 120.0 . . ?
 C100 C99 H99 120.0 . . ?
 C100 C99 C98 120.0 . . ?
 C98 C99 H99 120.0 . . ?
 C99 C100 H100 120.0 . . ?
 C99 C100 C101 120.0 . . ?
 C101 C100 H100 120.0 . . ?
 C100 C101 H101 120.0 . . ?
 C102 C101 C100 120.0 . . ?
 C102 C101 H101 120.0 . . ?
 C101 C102 H102 120.0 . . ?
 C97 C102 C101 120.0 . . ?
 C97 C102 H102 120.0 . . ?
 C102 C97 P5A 121.5(18) . . ?
 C102 C97 C98 120.0 . . ?
 C98 C97 P5A 118.3(18) . . ?
 C99 C98 H98 120.0 . . ?
 C97 C98 C99 120.0 . . ?
 C97 C98 H98 120.0 . . ?
 C104 C103 P6 120.8(14) . . ?
 C104 C103 C108 116.1(18) . . ?
 C108 C103 P6 123.0(16) . . ?
 C103 C104 H104 118.9 . . ?
 C105 C104 C103 122(2) . . ?
 C105 C104 H104 118.9 . . ?
 C104 C105 H105 118.9 . . ?
 C104 C105 C106 122(2) . . ?
 C106 C105 H105 118.9 . . ?
 C105 C106 H106 121.8 . . ?
 C105 C106 C107 116(2) . . ?
 C107 C106 H106 121.8 . . ?
 C106 C107 H107 119.5 . . ?
 C108 C107 C106 121(2) . . ?
 C108 C107 H107 119.5 . . ?
 C103 C108 H108 119.4 . . ?
 C107 C108 C103 121(2) . . ?
 C107 C108 H108 119.4 . . ?
 C110 C109 P6 124(4) . . ?
 C110 C109 C114 111(3) . . ?
 C114 C109 P6 125(4) . . ?
 C109 C110 H110 118.1 . . ?
 C111 C110 C109 124(4) . . ?
 C111 C110 H110 118.1 . . ?
 C110 C111 H111 119.7 . . ?
 C110 C111 C112 121(5) . . ?
 C112 C111 H111 119.7 . . ?
 C111 C112 H112 120.4 . . ?
 C113 C112 C111 119(5) . . ?
 C113 C112 H112 120.4 . . ?
 C112 C113 H113 120.6 . . ?
 C114 C113 C112 119(5) . . ?
 C114 C113 H113 120.6 . . ?
 C109 C114 H114 117.0 . . ?
 C113 C114 C109 126(5) . . ?
 C113 C114 H114 117.0 . . ?
 C118 C117 H117 120.0 . . ?
 C118 C117 C116 120.0 . . ?
 C116 C117 H117 120.0 . . ?
 C117 C118 H118 120.0 . . ?
 C119 C118 C117 120.0 . . ?
 C119 C118 H118 120.0 . . ?
 C118 C119 H119 120.0 . . ?
 C120 C119 C118 120.0 . . ?
 C120 C119 H119 120.0 . . ?
 C119 C120 H120 120.0 . . ?
 C119 C120 C115 120.0 . . ?
 C115 C120 H120 120.0 . . ?
 C120 C115 P6 118.3(13) . . ?
 C120 C115 C116 120.0 . . ?
 C116 C115 P6 121.1(13) . . ?
 C117 C116 H116 120.0 . . ?
 C115 C116 C117 120.0 . . ?
 C115 C116 H116 120.0 . . ?
 Cl1 C0AA H0AA 111.4 . . ?
 Cl1 C0AA H0AB 111.4 . . ?
 Cl2 C0AA Cl1 101.9(19) . . ?
 Cl2 C0AA H0AA 111.4 . . ?
 Cl2 C0AA H0AB 111.4 . . ?
 H0AA C0AA H0AB 109.3 . . ?

loop_
  _geom_torsion_atom_site_label_1
  _geom_torsion_atom_site_label_2
  _geom_torsion_atom_site_label_3
  _geom_torsion_atom_site_label_4
  _geom_torsion
  _geom_torsion_site_symmetry_1
  _geom_torsion_site_symmetry_2
  _geom_torsion_site_symmetry_3
  _geom_torsion_site_symmetry_4
  _geom_torsion_publ_flag
 Au1 P1 C13 C14 57.4(15) . . . . ?
 Au1 P1 C13 C18 -130.3(15) . . . . ?
 Au1 P1 C19 C20 18.8(18) . . . . ?
 Au1 P1 C19 C24 -163.3(14) . . . . ?
 Au1 P1 C25 C26 -128.3(14) . . . . ?
 Au1 P1 C25 C30 55.2(17) . . . . ?
 Au2 P2 C31 C32 -35.7(14) . . . . ?
 Au2 P2 C31 C36 145.7(14) . . . . ?
 Au2 P2 C37 C38 -31.6(14) . . . . ?
 Au2 P2 C37 C42 150.8(15) . . . . ?
 Au2 P2 C43 C44 125.9(13) . . . . ?
 Au2 P2 C43 C48 -53.2(14) . . . . ?
 Au3 P3 C49 C50 37.1(12) . . . . ?
 Au3 P3 C49 C54 -146.1(11) . . . . ?
 Au3 P3 C55 C56 -155.0(5) . . . . ?
 Au3 P3 C55 C60 30.8(7) . . . . ?
 Au3 P3 C61 C62 -113.7(13) . . . . ?
 Au3 P3 C61 C66 61.0(14) . . . . ?
 Au4 P4 C67 C68 -45.0(16) . . . . ?
 Au4 P4 C67 C72 138.8(14) . . . . ?
 Au4 P4 C73 C74 -11.7(15) . . . . ?
 Au4 P4 C73 C78 166.4(12) . . . . ?
 Au4 P4 C79 C80 152.7(15) . . . . ?
 Au4 P4 C79 C84 -28.3(16) . . . . ?
 Au5 P5 C85 C86 18(3) . . . . ?
 Au5 P5 C85 C90 -170(3) . . . . ?
 Au5 P5 C91A C92A -9.7(18) . . . . ?
 Au5 P5 C91A C96A 174.7(13) . . . . ?
 Au5 P5 C97A C98A -93(2) . . . . ?
 Au5 P5 C97A C1C 84(3) . . . . ?
 Au5 P5A C85A C90A -153.9(18) . . . . ?
 Au5 P5A C85A C86A 25(2) . . . . ?
 Au5 P5A C91 C96 -171.8(17) . . . . ?
 Au5 P5A C91 C92 12(3) . . . . ?
 Au5 P5A C97 C102 50(3) . . . . ?
 Au5 P5A C97 C98 -124(2) . . . . ?
 Au6 S6 C11 C10 -74.4(14) . . . . ?
 Au6 S6 C11 C12 113.8(11) . . . . ?
 Au8 P6 C1D C1I -15(2) . . . . ?
 Au8 P6 C1D C1E 160.3(13) . . . . ?
 Au8 P6 C1J C1O -54(2) . . . . ?
 Au8 P6 C1J C1K 128(3) . . . . ?
 Au8 P6 C103 C104 -47.4(18) . . . . ?
 Au8 P6 C103 C108 129.3(14) . . . . ?
 Au8 P6 C109 C110 -68(5) . . . . ?
 Au8 P6 C109 C114 121(4) . . . . ?
 Au8 P6 C115 C120 -35.7(16) . . . . ?
 Au8 P6 C115 C116 153.4(12) . . . . ?
 Cu1 S1 C2 C1 -179.7(10) . . . . ?
 Cu1 S1 C2 C3 -0.8(12) . . . . ?
 Cu1 S2 C3 C2 -4.8(14) . . . . ?
 Cu1 S2 C3 C4 178.1(10) . . . . ?
 Cu2 S3 C6 C5 -176.9(12) . . . . ?
 Cu2 S3 C6 C7 -1.4(14) . . . . ?
 Cu2 S4 C7 C6 -2.1(15) . . . . ?
 Cu2 S4 C7 C8 178.9(13) . . . . ?
 Cu3 S2 C3 C2 74.3(14) . . . . ?
 Cu3 S2 C3 C4 -102.8(11) . . . . ?
 Cu3 S3 C6 C5 105.1(12) . . . . ?
 Cu3 S3 C6 C7 -79.3(13) . . . . ?
 Cu3 S5 C10 C9 -103.2(13) . . . . ?
 Cu3 S5 C10 C11 74.4(15) . . . . ?
 Cu4 S1 C2 C1 102.9(11) . . . . ?
 Cu4 S1 C2 C3 -78.2(12) . . . . ?
 Cu4 S5 C10 C9 176.9(12) . . . . ?
 Cu4 S5 C10 C11 -5.6(15) . . . . ?
 Cu4 S6 C11 C10 -2.4(14) . . . . ?
 Cu4 S6 C11 C12 -174.2(11) . . . . ?
 S1 C2 C3 S2 4.2(19) . . . . ?
 S1 C2 C3 C4 -178.6(11) . . . . ?
 S3 C6 C7 S4 3(2) . . . . ?
 S3 C6 C7 C8 -178.4(13) . . . . ?
 S5 C10 C11 S6 6(2) . . . . ?
 S5 C10 C11 C12 177.7(12) . . . . ?
 P1 C13 C14 C15 170.8(17) . . . . ?
 P1 C13 C18 C17 -174.4(15) . . . . ?
 P1 C19 C20 C21 176.2(17) . . . . ?
 P1 C19 C24 C23 -175.5(17) . . . . ?
 P1 C25 C26 C27 -177.3(15) . . . . ?
 P1 C25 C30 C29 177.1(19) . . . . ?
 P2 C31 C32 C33 -175.9(15) . . . . ?
 P2 C31 C36 C35 177.8(17) . . . . ?
 P2 C37 C38 C39 180.0(16) . . . . ?
 P2 C37 C42 C41 179.9(18) . . . . ?
 P2 C43 C44 C45 -178.2(14) . . . . ?
 P2 C43 C48 C47 177.5(13) . . . . ?
 P3 C49 C50 C51 176.4(12) . . . . ?
 P3 C49 C54 C53 -177.8(13) . . . . ?
 P3 C61 C62 C63 175.0(17) . . . . ?
 P3 C61 C66 C65 -174.6(17) . . . . ?
 P4 C67 C68 C69 -175.4(17) . . . . ?
 P4 C67 C72 C71 175.6(16) . . . . ?
 P4 C73 C74 C75 176.5(14) . . . . ?
 P4 C73 C78 C77 -177.6(15) . . . . ?
 P4 C79 C80 C81 175.7(19) . . . . ?
 P4 C79 C84 C83 -178.6(16) . . . . ?
 P5 C85 C86 C87 178(3) . . . . ?
 P5 C85 C90 C89 -175(3) . . . . ?
 P5 C91A C92A C93A -175.8(19) . . . . ?
 P5 C91A C96A C95A 175(2) . . . . ?
 P5 C97A C98A C99A 176(3) . . . . ?
 P5 C97A C1C C1B -176(3) . . . . ?
 P5A C85A C90A C89A 179(2) . . . . ?
 P5A C85A C86A C87A -179(2) . . . . ?
 P5A C91 C92 C93 176(3) . . . . ?
 P5A C97 C98 C99 174(3) . . . . ?
 P6 C1D C1E C1F -175(2) . . . . ?
 P6 C1J C1O C1N -178(3) . . . . ?
 P6 C1J C1K C1L 178(3) . . . . ?
 P6 C103 C104 C105 177(2) . . . . ?
 P6 C103 C108 C107 -178.3(17) . . . . ?
 P6 C109 C110 C111 -175(4) . . . . ?
 P6 C109 C114 C113 -180(5) . . . . ?
 P6 C115 C116 C117 171(2) . . . . ?
 C1 C2 C3 S2 -177.0(12) . . . . ?
 C1 C2 C3 C4 0(2) . . . . ?
 C1G C1H C1I C1D 0.0 . . . . ?
 C1H C1G C1F C1E 0.0 . . . . ?
 C1H C1I C1D P6 176(2) . . . . ?
 C1H C1I C1D C1E 0.0 . . . . ?
 C1I C1D C1E C1F 0.0 . . . . ?
 C1D P6 C1J C1O -176(2) . . . . ?
 C1D P6 C1J C1K 6(3) . . . . ?
 C1D P6 C103 C104 86(2) . . . . ?
 C1D P6 C103 C108 -97.3(19) . . . . ?
 C1D C1E C1F C1G 0.0 . . . . ?
 C1F C1G C1H C1I 0.0 . . . . ?
 C1J P6 C1D C1I 104(2) . . . . ?
 C1J P6 C1D C1E -80(2) . . . . ?
 C1J P6 C103 C104 -175(2) . . . . ?
 C1J P6 C103 C108 2(2) . . . . ?
 C1J C1O C1N C1M 0.0 . . . . ?
 C1O C1J C1K C1L 0.0 . . . . ?
 C1O C1N C1M C1L 0.0 . . . . ?
 C1N C1M C1L C1K 0.0 . . . . ?
 C1M C1L C1K C1J 0.0 . . . . ?
 C1K C1J C1O C1N 0.0 . . . . ?
 C5 C6 C7 S4 178.0(13) . . . . ?
 C5 C6 C7 C8 -3(2) . . . . ?
 C9 C10 C11 S6 -176.4(13) . . . . ?
 C9 C10 C11 C12 -5(2) . . . . ?
 C13 P1 C19 C20 137.8(17) . . . . ?
 C13 P1 C19 C24 -44.2(18) . . . . ?
 C13 P1 C25 C26 111.1(16) . . . . ?
 C13 P1 C25 C30 -65.4(17) . . . . ?
 C13 C14 C15 C16 4(3) . . . . ?
 C14 C13 C18 C17 -2(3) . . . . ?
 C14 C15 C16 C17 -2(4) . . . . ?
 C15 C16 C17 C18 -2(4) . . . . ?
 C16 C17 C18 C13 5(3) . . . . ?
 C18 C13 C14 C15 -2(3) . . . . ?
 C19 P1 C13 C14 -67.4(15) . . . . ?
 C19 P1 C13 C18 104.9(17) . . . . ?
 C19 P1 C25 C26 3.0(17) . . . . ?
 C19 P1 C25 C30 -173.5(15) . . . . ?
 C19 C20 C21 C22 3(4) . . . . ?
 C20 C19 C24 C23 3(3) . . . . ?
 C20 C21 C22 C23 -4(4) . . . . ?
 C21 C22 C23 C24 5(4) . . . . ?
 C22 C23 C24 C19 -4(4) . . . . ?
 C24 C19 C20 C21 -2(3) . . . . ?
 C25 P1 C13 C14 -178.5(14) . . . . ?
 C25 P1 C13 C18 -6.2(18) . . . . ?
 C25 P1 C19 C20 -110.9(17) . . . . ?
 C25 P1 C19 C24 67.1(17) . . . . ?
 C25 C26 C27 C28 3(3) . . . . ?
 C26 C25 C30 C29 0(3) . . . . ?
 C26 C27 C28 C29 -6(4) . . . . ?
 C27 C28 C29 C30 5(4) . . . . ?
 C28 C29 C30 C25 -3(4) . . . . ?
 C30 C25 C26 C27 -1(3) . . . . ?
 C31 P2 C37 C38 93.2(14) . . . . ?
 C31 P2 C37 C42 -84.4(16) . . . . ?
 C31 P2 C43 C44 4.0(16) . . . . ?
 C31 P2 C43 C48 -175.1(13) . . . . ?
 C31 C32 C33 C34 -3(3) . . . . ?
 C32 C31 C36 C35 -1(3) . . . . ?
 C32 C33 C34 C35 1(3) . . . . ?
 C33 C34 C35 C36 1(4) . . . . ?
 C34 C35 C36 C31 -1(4) . . . . ?
 C36 C31 C32 C33 3(3) . . . . ?
 C37 P2 C31 C32 -161.0(13) . . . . ?
 C37 P2 C31 C36 20.5(16) . . . . ?
 C37 P2 C43 C44 -109.6(14) . . . . ?
 C37 P2 C43 C48 71.2(14) . . . . ?
 C37 C38 C39 C40 0(3) . . . . ?
 C38 C37 C42 C41 2(3) . . . . ?
 C38 C39 C40 C41 2(3) . . . . ?
 C39 C40 C41 C42 -2(4) . . . . ?
 C40 C41 C42 C37 0(4) . . . . ?
 C42 C37 C38 C39 -2(3) . . . . ?
 C43 P2 C31 C32 86.8(14) . . . . ?
 C43 P2 C31 C36 -91.7(15) . . . . ?
 C43 P2 C37 C38 -156.4(13) . . . . ?
 C43 P2 C37 C42 26.1(17) . . . . ?
 C43 C44 C45 C46 1(3) . . . . ?
 C44 C43 C48 C47 -2(2) . . . . ?
 C44 C45 C46 C47 -3(3) . . . . ?
 C45 C46 C47 C48 2(3) . . . . ?
 C46 C47 C48 C43 0(3) . . . . ?
 C48 C43 C44 C45 1(2) . . . . ?
 C49 P3 C55 C56 -29.3(8) . . . . ?
 C49 P3 C55 C60 156.5(7) . . . . ?
 C49 P3 C61 C62 122.7(14) . . . . ?
 C49 P3 C61 C66 -62.6(14) . . . . ?
 C49 C50 C51 C52 1(3) . . . . ?
 C50 C49 C54 C53 -1(2) . . . . ?
 C50 C51 C52 C53 0(3) . . . . ?
 C51 C52 C53 C54 -1(3) . . . . ?
 C52 C53 C54 C49 2(3) . . . . ?
 C54 C49 C50 C51 -1(2) . . . . ?
 C56 C57 C58 C59 0.0 . . . . ?
 C57 C56 C55 P3 -174.1(8) . . . . ?
 C57 C56 C55 C60 0.0 . . . . ?
 C57 C58 C59 C60 0.0 . . . . ?
 C58 C59 C60 C55 0.0 . . . . ?
 C59 C60 C55 P3 174.2(8) . . . . ?
 C59 C60 C55 C56 0.0 . . . . ?
 C55 P3 C49 C50 -90.0(11) . . . . ?
 C55 P3 C49 C54 86.9(13) . . . . ?
 C55 P3 C61 C62 9.8(15) . . . . ?
 C55 P3 C61 C66 -175.5(13) . . . . ?
 C55 C56 C57 C58 0.0 . . . . ?
 C61 P3 C49 C50 157.6(10) . . . . ?
 C61 P3 C49 C54 -25.5(14) . . . . ?
 C61 P3 C55 C56 86.4(8) . . . . ?
 C61 P3 C55 C60 -87.8(7) . . . . ?
 C61 C62 C63 C64 0(4) . . . . ?
 C62 C61 C66 C65 0(3) . . . . ?
 C62 C63 C64 C65 0(4) . . . . ?
 C63 C64 C65 C66 1(3) . . . . ?
 C64 C65 C66 C61 -1(3) . . . . ?
 C66 C61 C62 C63 0(3) . . . . ?
 C67 P4 C73 C74 114.9(14) . . . . ?
 C67 P4 C73 C78 -67.0(15) . . . . ?
 C67 P4 C79 C80 30.6(18) . . . . ?
 C67 P4 C79 C84 -150.4(14) . . . . ?
 C67 C68 C69 C70 -1(4) . . . . ?
 C68 C67 C72 C71 0(3) . . . . ?
 C68 C69 C70 C71 1(4) . . . . ?
 C69 C70 C71 C72 0(4) . . . . ?
 C70 C71 C72 C67 0(4) . . . . ?
 C72 C67 C68 C69 1(3) . . . . ?
 C73 P4 C67 C68 -172.3(14) . . . . ?
 C73 P4 C67 C72 11.5(17) . . . . ?
 C73 P4 C79 C80 -83.2(18) . . . . ?
 C73 P4 C79 C84 95.9(15) . . . . ?
 C73 C74 C75 C76 1(3) . . . . ?
 C74 C73 C78 C77 1(3) . . . . ?
 C74 C75 C76 C77 0(3) . . . . ?
 C75 C76 C77 C78 -1(3) . . . . ?
 C76 C77 C78 C73 1(3) . . . . ?
 C78 C73 C74 C75 -2(3) . . . . ?
 C79 P4 C67 C68 76.7(16) . . . . ?
 C79 P4 C67 C72 -99.5(16) . . . . ?
 C79 P4 C73 C74 -134.7(14) . . . . ?
 C79 P4 C73 C78 43.4(15) . . . . ?
 C79 C80 C81 C82 1(4) . . . . ?
 C80 C79 C84 C83 1(3) . . . . ?
 C80 C81 C82 C83 5(4) . . . . ?
 C81 C82 C83 C84 -8(4) . . . . ?
 C82 C83 C84 C79 5(3) . . . . ?
 C84 C79 C80 C81 -3(3) . . . . ?
 C85 P5 C91A C92A 120(2) . . . . ?
 C85 P5 C91A C96A -56(2) . . . . ?
 C85 P5 C97A C98A 144(2) . . . . ?
 C85 P5 C97A C1C -40(3) . . . . ?
 C85 C86 C87 C88 -4(6) . . . . ?
 C85A P5A C91 C96 -49(2) . . . . ?
 C85A P5A C91 C92 135(2) . . . . ?
 C85A P5A C97 C102 -64(3) . . . . ?
 C85A P5A C97 C98 122(2) . . . . ?
 C85A C90A C89A C88A 0.0 . . . . ?
 C90A C85A C86A C87A 0.0 . . . . ?
 C90A C89A C88A C87A 0.0 . . . . ?
 C89A C88A C87A C86A 0.0 . . . . ?
 C88A C87A C86A C85A 0.0 . . . . ?
 C86A C85A C90A C89A 0.0 . . . . ?
 C86 C85 C90 C89 -3(6) . . . . ?
 C86 C87 C88 C89 0(6) . . . . ?
 C87 C88 C89 C90 3(7) . . . . ?
 C88 C89 C90 C85 -1(6) . . . . ?
 C90 C85 C86 C87 6(5) . . . . ?
 C91A P5 C85 C86 -109(3) . . . . ?
 C91A P5 C85 C90 63(4) . . . . ?
 C91A P5 C97A C98A 27(2) . . . . ?
 C91A P5 C97A C1C -157(2) . . . . ?
 C91A C92A C93A C94A 0.0 . . . . ?
 C92A C91A C96A C95A 0.0 . . . . ?
 C92A C93A C94A C95A 0.0 . . . . ?
 C93A C94A C95A C96A 0.0 . . . . ?
 C94A C95A C96A C91A 0.0 . . . . ?
 C96A C91A C92A C93A 0.0 . . . . ?
 C94 C95 C96 C91 0.0 . . . . ?
 C95 C94 C93 C92 0.0 . . . . ?
 C95 C96 C91 P5A -176(2) . . . . ?
 C95 C96 C91 C92 0.0 . . . . ?
 C96 C91 C92 C93 0.0 . . . . ?
 C91 P5A C85A C90A 81(2) . . . . ?
 C91 P5A C85A C86A -101(2) . . . . ?
 C91 P5A C97 C102 -180(2) . . . . ?
 C91 P5A C97 C98 6(3) . . . . ?
 C91 C92 C93 C94 0.0 . . . . ?
 C93 C94 C95 C96 0.0 . . . . ?
 C97A P5 C85 C86 136(3) . . . . ?
 C97A P5 C85 C90 -52(4) . . . . ?
 C97A P5 C91A C92A -128.0(18) . . . . ?
 C97A P5 C91A C96A 56(2) . . . . ?
 C97A C98A C99A C1A 0.0 . . . . ?
 C98A C97A C1C C1B 0.0 . . . . ?
 C98A C99A C1A C1B 0.0 . . . . ?
 C99A C1A C1B C1C 0.0 . . . . ?
 C1A C1B C1C C97A 0.0 . . . . ?
 C1C C97A C98A C99A 0.0 . . . . ?
 C99 C100 C101 C102 0.0 . . . . ?
 C100 C99 C98 C97 0.0 . . . . ?
 C100 C101 C102 C97 0.0 . . . . ?
 C101 C102 C97 P5A -174(3) . . . . ?
 C101 C102 C97 C98 0.0 . . . . ?
 C102 C97 C98 C99 0.0 . . . . ?
 C97 P5A C85A C90A -42(2) . . . . ?
 C97 P5A C85A C86A 137(2) . . . . ?
 C97 P5A C91 C96 62(2) . . . . ?
 C97 P5A C91 C92 -114(2) . . . . ?
 C98 C99 C100 C101 0.0 . . . . ?
 C103 P6 C1D C1I -146.0(14) . . . . ?
 C103 P6 C1D C1E 30(2) . . . . ?
 C103 P6 C1J C1O 72(2) . . . . ?
 C103 P6 C1J C1K -106(3) . . . . ?
 C103 P6 C109 C110 52(5) . . . . ?
 C103 P6 C109 C114 -119(4) . . . . ?
 C103 P6 C115 C120 -155.5(14) . . . . ?
 C103 P6 C115 C116 33.7(16) . . . . ?
 C103 C104 C105 C106 5(4) . . . . ?
 C104 C103 C108 C107 -1(3) . . . . ?
 C104 C105 C106 C107 -9(4) . . . . ?
 C105 C106 C107 C108 8(4) . . . . ?
 C106 C107 C108 C103 -3(4) . . . . ?
 C108 C103 C104 C105 0(3) . . . . ?
 C109 P6 C103 C104 -165(3) . . . . ?
 C109 P6 C103 C108 11(3) . . . . ?
 C109 P6 C115 C120 89(3) . . . . ?
 C109 P6 C115 C116 -82(3) . . . . ?
 C109 C110 C111 C112 -6(7) . . . . ?
 C110 C109 C114 C113 8(7) . . . . ?
 C110 C111 C112 C113 12(7) . . . . ?
 C111 C112 C113 C114 -6(7) . . . . ?
 C112 C113 C114 C109 -4(8) . . . . ?
 C114 C109 C110 C111 -3(6) . . . . ?
 C117 C118 C119 C120 0.0 . . . . ?
 C118 C117 C116 C115 0.0 . . . . ?
 C118 C119 C120 C115 0.0 . . . . ?
 C119 C120 C115 P6 -171.0(19) . . . . ?
 C119 C120 C115 C116 0.0 . . . . ?
 C120 C115 C116 C117 0.0 . . . . ?
 C115 P6 C103 C104 70.4(19) . . . . ?
 C115 P6 C103 C108 -113.0(17) . . . . ?
 C115 P6 C109 C110 166(4) . . . . ?
 C115 P6 C109 C114 -5(5) . . . . ?
 C116 C117 C118 C119 0.0 . . . . ?

_shelx_res_file
;
TITL hy_a.res in Pn
    rac-cu4au8.res
    created by SHELXL-2016/6 at 21:12:59 on 04-Feb-2022
REM Old TITL hy in Pn
REM SHELXT solution in Pn
REM R1 0.117, Rweak 0.027, Alpha 0.006, Orientation as input
REM Flack x = 0.005 ( 0.005 ) from Parsons' quotients
REM Formula found by SHELXT: C117 N17 O5 S11 Cu4 Au5 P
CELL 1.54184 17.2705 16.4232 22.2882 90 99.249 90
ZERR 2 0.0001 0.0001 0.0001 0 0 0
LATT -1
SYMM 0.5+X,-Y,0.5+Z
SFAC C H Au Cl Cu N P S
UNIT 241 182 16 2 8 12 12 12
DFIX 1.8 Cl1 C0AA Cl2 C0AA
DFIX 1.85 P5 C85 P5A C85A
DFIX 1.85 P5 C91A P5A C91
DFIX 1.85 P5A C97 P5 C97A
DFIX 1.85 P6 C1D P6 C115
DFIX 1.85 P6 C1J P6 C109
DELU C85A C86A C87A C88A C89A C90A
DELU C1A C1B C1C C97A C98A C99A C99A
ISOR 0.01 0.02 C0AA Cl1 Cl2
ISOR 0.01 0.02 P5 P5A
ISOR 0.02 0.04 P5 C85 C86 C87 C88 C89 C90 C99 C100 C101 C102 C97 C98 P5A =
 C97A C98A C99A C1A C1B C1C C85A C90A C89A C88A C87A C86A C91 C92 C93 C94 =
 C95 C96 C91A C92A C93A C94A C95A C96A
ISOR 0.01 0.02 C109 C111 C112 C113 C114 C117 C118 C119 C120 C115 C116 C1G =
 C1H C1I C1D C1E C1F C1J C1O C1N C1M C1L C1K C110
ISOR 0.01 0.02 C15 C16 C28 C29 C15 C16 C17 C18 C13 C14

L.S. 14
PLAN  99
SIZE 0.15 0.15 0.1
BOND $H
list 4
MORE -1
CONF
fmap 2
acta
ABIN
REM <olex2.extras>
REM <HklSrc "%.\\rac-Cu4Au8.hkl">
REM </olex2.extras>

WGHT    0.048500   20.640800
FVAR       0.09444   0.49105   0.53078   0.44744
AU1   3    0.443448    0.094511    0.531609    11.00000    0.03783    0.02323 =
         0.05416    0.00087   -0.00150    0.00110
AU2   3    0.391017    0.241074    0.579935    11.00000    0.02844    0.02755 =
         0.04080   -0.00001    0.00269   -0.00163
AU3   3    0.459126    0.394208    0.545020    11.00000    0.02858    0.02406 =
         0.04216    0.00075   -0.00037    0.00206
AU4   3    0.620841    0.353074    0.515982    11.00000    0.02468    0.03138 =
         0.05258   -0.00368    0.00229   -0.00423
AU5   3    0.640870    0.185431    0.480469    11.00000    0.02328    0.04027 =
         0.07463   -0.01235   -0.00006    0.00398
AU6   3    0.491841    0.137351    0.419808    11.00000    0.02623    0.03418 =
         0.05267   -0.01253    0.00145    0.00056
AU7   3    0.503259    0.246739    0.509694    11.00000    0.02200    0.02517 =
         0.04285   -0.00263   -0.00106   -0.00050
AU8   3    0.552747    0.299924    0.624824    11.00000    0.03591    0.03445 =
         0.04273    0.00205   -0.01121    0.00003
CU1   5    0.362711    0.200448    0.459086    11.00000    0.02288    0.03037 =
         0.04502   -0.00172   -0.00235    0.00106
CU2   5    0.557997    0.283328    0.405764    11.00000    0.02546    0.03464 =
         0.04749   -0.00750    0.00654   -0.00302
CU3   5    0.402862    0.276861    0.352240    11.00000    0.03530    0.04362 =
         0.05545   -0.00765    0.01028   -0.00370
CU4   5    0.350813    0.108906    0.351416    11.00000    0.02740    0.04401 =
         0.05174   -0.01422    0.00385   -0.00078
S1    8    0.262369    0.118638    0.413484    11.00000    0.02572    0.04040 =
         0.05002   -0.00707    0.00341   -0.00440
S2    8    0.313853    0.316754    0.413425    11.00000    0.03199    0.03639 =
         0.03981   -0.00230   -0.00119    0.00466
S3    8    0.493021    0.375233    0.345137    11.00000    0.04043    0.04020 =
         0.06609   -0.00455    0.01373   -0.00215
S4    8    0.632597    0.236371    0.338364    11.00000    0.04893    0.05237 =
         0.07737   -0.01102    0.02635    0.00254
S5    8    0.351333    0.195094    0.271742    11.00000    0.04284    0.05068 =
         0.04832   -0.00981    0.00164   -0.00079
S6    8    0.460976    0.041131    0.339149    11.00000    0.03228    0.04311 =
         0.06594   -0.02152    0.00356    0.00224
P1    7    0.442576   -0.036757    0.566204    11.00000    0.04521    0.02044 =
         0.06754    0.00297   -0.00778   -0.00144
P2    7    0.295128    0.241084    0.641043    11.00000    0.03186    0.03473 =
         0.04379   -0.00134    0.00946   -0.00384
P3    7    0.399439    0.518399    0.530324    11.00000    0.03016    0.01924 =
         0.04676    0.00244    0.00347    0.00525
P4    7    0.723355    0.444226    0.519485    11.00000    0.02696    0.03631 =
         0.06218   -0.00543    0.00601   -0.00748
PART 2
P5    7    0.747967    0.104793    0.476305   -21.00000    0.02534    0.03675 =
         0.08109   -0.01070    0.00958    0.00788
PART 0
PART 1
P5A   7    0.746523    0.099303    0.498605    21.00000    0.02633    0.04126 =
         0.08944   -0.01371    0.01504   -0.00064
PART 0
P6    7    0.610576    0.297523    0.724378    11.00000    0.05254    0.05184 =
         0.03915    0.00944   -0.02664   -0.01089
N1    6    0.079640    0.147198    0.302963    11.00000    0.03054    0.11170 =
         0.07833   -0.03199   -0.01587    0.00555
N2    6    0.132292    0.378196    0.312462    11.00000    0.06326    0.08377 =
         0.07774    0.00274   -0.02678    0.02341
N3    6    0.495556    0.453687    0.189360    11.00000    0.07756    0.12528 =
         0.09309    0.04121    0.03212   -0.00191
N4    6    0.661167    0.284640    0.183641    11.00000    0.08313    0.12212 =
         0.08959   -0.00611    0.05263   -0.00276
N5    6    0.462432    0.220608    0.146938    11.00000    0.10603    0.12314 =
         0.10894   -0.00612    0.04700   -0.04052
N6    6    0.595316    0.037771    0.225034    11.00000    0.05870    0.12997 =
         0.14693   -0.04787    0.03652    0.00213
C1    1    0.133913    0.171338    0.335063    11.00000    0.02787    0.05994 =
         0.06070   -0.00718    0.00138    0.00048
PART 2
AFIX  66
C1G   1    0.654780    0.044547    0.809443   -31.00000    0.07442    0.06974 =
         0.07233    0.00609    0.00762    0.00403
AFIX  43
H1G   2    0.664419   -0.007271    0.825772   -31.00000   -1.20000
AFIX  65
C1H   1    0.600603    0.055234    0.756756   -31.00000    0.06066    0.05428 =
         0.05862    0.00174    0.01421   -0.00820
AFIX  43
H1H   2    0.573994    0.010567    0.737832   -31.00000   -1.20000
AFIX  65
C1I   1    0.586196    0.132681    0.732351   -31.00000    0.04286    0.04678 =
         0.04428   -0.00341   -0.00007   -0.00912
AFIX  43
H1I   2    0.549947    0.139831    0.697099   -31.00000   -1.20000
AFIX  65
C1D   1    0.625966    0.199442    0.760633   -31.00000    0.05090    0.05769 =
         0.05067   -0.00687    0.00113    0.00083
C1E   1    0.680143    0.188755    0.813321   -31.00000    0.06199    0.05670 =
         0.04417    0.00924   -0.00019   -0.00059
AFIX  43
H1E   2    0.706752    0.233423    0.832244   -31.00000   -1.20000
AFIX  65
C1F   1    0.694551    0.111309    0.837726   -31.00000    0.07935    0.07282 =
         0.07365    0.00498   -0.00042    0.00216
AFIX  43
H1F   2    0.730799    0.104159    0.872978   -31.00000   -1.20000
AFIX  66
C1J   1    0.549294    0.330208    0.777090   -41.00000    0.06150    0.06165 =
         0.07118    0.00342   -0.00381   -0.00771
C1O   1    0.514036    0.406114    0.766879   -41.00000    0.10877    0.10889 =
         0.09908    0.00186    0.01323   -0.00302
AFIX  43
H1O   2    0.521768    0.436662    0.733209   -41.00000   -1.20000
AFIX  65
C1N   1    0.467222    0.436361    0.806992   -41.00000    0.09512    0.09879 =
         0.09187    0.00093    0.01610   -0.00052
AFIX  43
H1N   2    0.443633    0.487147    0.800160   -41.00000   -1.20000
AFIX  65
C1M   1    0.455667    0.390704    0.857315   -41.00000    0.09452    0.09743 =
         0.09627   -0.00034    0.01175   -0.00729
AFIX  43
H1M   2    0.424345    0.410942    0.884152   -41.00000   -1.20000
AFIX  65
C1L   1    0.490924    0.314798    0.867526   -41.00000    0.09598    0.09542 =
         0.09202    0.00594    0.01265   -0.00134
AFIX  43
H1L   2    0.483192    0.284250    0.901196   -41.00000   -1.20000
AFIX  65
C1K   1    0.537738    0.284549    0.827415   -41.00000    0.07701    0.07493 =
         0.07666    0.00623    0.01463   -0.00819
AFIX  43
H1K   2    0.561328    0.233763    0.834247   -41.00000   -1.20000
AFIX   0
PART 0
C2    1    0.205949    0.196768    0.371726    11.00000    0.02158    0.05175 =
         0.04537   -0.01176    0.00596    0.00446
C3    1    0.228148    0.276664    0.374667    11.00000    0.02695    0.04643 =
         0.04376   -0.00474   -0.00585    0.01431
C4    1    0.174535    0.334581    0.338650    11.00000    0.03772    0.05706 =
         0.04996    0.00013   -0.00493    0.00842
C5    1    0.514083    0.409301    0.229346    11.00000    0.04505    0.07533 =
         0.09614    0.00515    0.03095   -0.01782
C6    1    0.537574    0.357581    0.280286    11.00000    0.03576    0.05311 =
         0.05141    0.01186    0.00459   -0.01220
C7    1    0.596967    0.300138    0.279247    11.00000    0.05885    0.05665 =
         0.05337   -0.00419    0.02759   -0.02059
C8    1    0.630286    0.291907    0.225881    11.00000    0.04975    0.06541 =
         0.08872   -0.00877    0.02438   -0.00709
C9    1    0.452673    0.190914    0.191126    11.00000    0.09130    0.06795 =
         0.07151   -0.02092    0.04211   -0.01833
C10   1    0.433213    0.153823    0.246661    11.00000    0.05157    0.06147 =
         0.05085   -0.00810    0.01338   -0.01431
C11   1    0.479444    0.094127    0.275563    11.00000    0.04001    0.06568 =
         0.05545   -0.02942    0.00715   -0.01143
C12   1    0.543713    0.064186    0.247683    11.00000    0.03853    0.10210 =
         0.09623   -0.05690    0.00817   -0.00395
C13   1    0.403575   -0.101888    0.504406    11.00000    0.06486    0.04531 =
         0.07851    0.01525   -0.01333    0.00150
C14   1    0.443399   -0.100841    0.452383    11.00000    0.08434    0.06052 =
         0.08551   -0.00137   -0.00527    0.00023
AFIX  43
H14   2    0.481878   -0.061843    0.450155    11.00000   -1.20000
AFIX   0
C15   1    0.425192   -0.158074    0.404391    11.00000    0.10651    0.08568 =
         0.09346   -0.00850   -0.00094    0.00797
AFIX  43
H15   2    0.453267   -0.159660    0.372129    11.00000   -1.20000
AFIX   0
C16   1    0.364429   -0.210941    0.407625    11.00000    0.08743    0.07511 =
         0.09508   -0.01350   -0.01708   -0.00058
AFIX  43
H16   2    0.350336   -0.247760    0.376056    11.00000   -1.20000
AFIX   0
C17   1    0.324780   -0.211526    0.454366    11.00000    0.08074    0.05630 =
         0.10765   -0.00490   -0.01136   -0.00944
AFIX  43
H17   2    0.282895   -0.247355    0.453380    11.00000   -1.20000
AFIX   0
C18   1    0.344090   -0.159553    0.505528    11.00000    0.07312    0.05833 =
         0.08775    0.00777   -0.00987   -0.00394
AFIX  43
H18   2    0.317994   -0.163700    0.538794    11.00000   -1.20000
AFIX   0
C19   1    0.537404   -0.084241    0.593620    11.00000    0.05172    0.03906 =
         0.05989    0.00210   -0.01015    0.00605
C20   1    0.603256   -0.039039    0.609740    11.00000    0.06178    0.04653 =
         0.09874    0.00294   -0.00226   -0.00920
AFIX  43
H20   2    0.601246    0.017169    0.604665    11.00000   -1.20000
AFIX   0
C21   1    0.673654   -0.076304    0.633785    11.00000    0.05174    0.05665 =
         0.12163    0.01241   -0.02107   -0.00912
AFIX  43
H21   2    0.718124   -0.044918    0.646357    11.00000   -1.20000
AFIX   0
C22   1    0.677352   -0.158183    0.638856    11.00000    0.05871    0.08701 =
         0.13296    0.00571   -0.00209    0.02076
AFIX  43
H22   2    0.725406   -0.182999    0.652327    11.00000   -1.20000
AFIX   0
C23   1    0.611202   -0.205603    0.624428    11.00000    0.06130    0.04070 =
         0.10737    0.01320   -0.01195    0.01229
AFIX  43
H23   2    0.613088   -0.261543    0.630980    11.00000   -1.20000
AFIX   0
C24   1    0.541668   -0.167397    0.599823    11.00000    0.06664    0.02948 =
         0.10740    0.00183   -0.02228    0.01715
AFIX  43
H24   2    0.497113   -0.198677    0.587297    11.00000   -1.20000
AFIX   0
C25   1    0.383791   -0.052654    0.624300    11.00000    0.05150    0.03212 =
         0.10600    0.00949   -0.00357    0.00417
C26   1    0.410567   -0.090239    0.678994    11.00000    0.05550    0.04352 =
         0.08663    0.00383    0.00983   -0.00130
AFIX  43
H26   2    0.462668   -0.106763    0.687727    11.00000   -1.20000
AFIX   0
C27   1    0.361923   -0.103610    0.720537    11.00000    0.09764    0.04781 =
         0.10677    0.02242    0.03386    0.01292
AFIX  43
H27   2    0.381536   -0.126430    0.758099    11.00000   -1.20000
AFIX   0
C28   1    0.285393   -0.083687    0.707043    11.00000    0.10420    0.10108 =
         0.11304    0.01399    0.03544   -0.00089
AFIX  43
H28   2    0.251966   -0.097720    0.734194    11.00000   -1.20000
AFIX   0
C29   1    0.255596   -0.043918    0.655259    11.00000    0.09277    0.09882 =
         0.12135    0.01914    0.02430    0.00583
AFIX  43
H29   2    0.203675   -0.026549    0.648122    11.00000   -1.20000
AFIX   0
C30   1    0.304829   -0.030117    0.613586    11.00000    0.05053    0.06126 =
         0.12888    0.03056    0.02595    0.00186
AFIX  43
H30   2    0.284837   -0.004903    0.577006    11.00000   -1.20000
AFIX   0
C31   1    0.207035    0.190023    0.605897    11.00000    0.03336    0.04478 =
         0.05766   -0.00171    0.00685    0.00409
C32   1    0.183791    0.196800    0.543420    11.00000    0.03715    0.08404 =
         0.06434   -0.01383    0.01746   -0.00611
AFIX  43
H32   2    0.215644    0.224551    0.520379    11.00000   -1.20000
AFIX   0
C33   1    0.112722    0.162317    0.514345    11.00000    0.03974    0.12250 =
         0.05977   -0.03303    0.00934   -0.00337
AFIX  43
H33   2    0.096333    0.169111    0.472821    11.00000   -1.20000
AFIX   0
C34   1    0.068354    0.118498    0.548827    11.00000    0.05333    0.09197 =
         0.07352   -0.01630    0.00726   -0.02709
AFIX  43
H34   2    0.021757    0.094437    0.530506    11.00000   -1.20000
AFIX   0
C35   1    0.092451    0.110121    0.610008    11.00000    0.05213    0.10007 =
         0.10406    0.04231    0.00912   -0.03061
AFIX  43
H35   2    0.062071    0.079679    0.632645    11.00000   -1.20000
AFIX   0
C36   1    0.159362    0.144993    0.638444    11.00000    0.05291    0.07924 =
         0.07045    0.03203    0.01478   -0.02226
AFIX  43
H36   2    0.173740    0.138848    0.680230    11.00000   -1.20000
AFIX   0
C37   1    0.326688    0.195205    0.713384    11.00000    0.03903    0.03455 =
         0.05015   -0.00085   -0.00192   -0.00274
C38   1    0.381450    0.131343    0.719288    11.00000    0.07210    0.04778 =
         0.06768   -0.00218    0.00224    0.01731
AFIX  43
H38   2    0.400789    0.113589    0.684938    11.00000   -1.20000
AFIX   0
C39   1    0.407167    0.094583    0.773448    11.00000    0.09458    0.05376 =
         0.05867    0.02384   -0.01033    0.00910
AFIX  43
H39   2    0.443728    0.052656    0.775810    11.00000   -1.20000
AFIX   0
C40   1    0.379059    0.119477    0.824652    11.00000    0.10922    0.05514 =
         0.05872    0.01974   -0.00310   -0.00760
AFIX  43
H40   2    0.397349    0.095500    0.862047    11.00000   -1.20000
AFIX   0
C41   1    0.325502    0.178118    0.820314    11.00000    0.15950    0.08006 =
         0.05620    0.01131    0.05803    0.01691
AFIX  43
H41   2    0.305833    0.193670    0.855059    11.00000   -1.20000
AFIX   0
C42   1    0.297759    0.217121    0.765679    11.00000    0.10461    0.07439 =
         0.05439    0.00699    0.04244    0.01708
AFIX  43
H42   2    0.259970    0.257728    0.764214    11.00000   -1.20000
AFIX   0
C43   1    0.261714    0.340748    0.656199    11.00000    0.04682    0.04342 =
         0.05520    0.00540    0.00730   -0.01076
C44   1    0.182886    0.365150    0.645405    11.00000    0.03727    0.06206 =
         0.05708   -0.00511    0.00606    0.01193
AFIX  43
H44   2    0.144758    0.327120    0.630386    11.00000   -1.20000
AFIX   0
C45   1    0.160014    0.442787    0.656146    11.00000    0.09305    0.05617 =
         0.08625   -0.00418    0.04890    0.02175
AFIX  43
H45   2    0.107185    0.456924    0.649236    11.00000   -1.20000
AFIX   0
C46   1    0.216389    0.499812    0.677366    11.00000    0.10842    0.03999 =
         0.08172    0.00049    0.04625    0.00780
AFIX  43
H46   2    0.201569    0.553296    0.683228    11.00000   -1.20000
AFIX   0
C47   1    0.293135    0.478770    0.689767    11.00000    0.09478    0.04210 =
         0.07050   -0.00715    0.03834   -0.01612
AFIX  43
H47   2    0.330044    0.517809    0.705170    11.00000   -1.20000
AFIX   0
C48   1    0.317664    0.400702    0.680034    11.00000    0.05205    0.04393 =
         0.07640   -0.00963    0.02667   -0.00823
AFIX  43
H48   2    0.370584    0.387316    0.689021    11.00000   -1.20000
AFIX   0
C49   1    0.297574    0.511590    0.497095    11.00000    0.02583    0.03861 =
         0.04523   -0.00354    0.00452    0.00851
C50   1    0.252829    0.448275    0.514113    11.00000    0.04222    0.03607 =
         0.05247    0.00850    0.01476    0.00229
AFIX  43
H50   2    0.276248    0.408392    0.540622    11.00000   -1.20000
AFIX   0
C51   1    0.174489    0.444174    0.492134    11.00000    0.03630    0.07032 =
         0.06353    0.00316    0.01168   -0.00304
AFIX  43
H51   2    0.144942    0.401860    0.504524    11.00000   -1.20000
AFIX   0
C52   1    0.139134    0.500126    0.452894    11.00000    0.02584    0.10425 =
         0.06116    0.00067    0.00288   -0.00518
AFIX  43
H52   2    0.085690    0.495865    0.438453    11.00000   -1.20000
AFIX   0
C53   1    0.180641    0.562646    0.434199    11.00000    0.03894    0.08813 =
         0.05585    0.01337   -0.01472    0.01281
AFIX  43
H53   2    0.156055    0.600494    0.406444    11.00000   -1.20000
AFIX   0
C54   1    0.261529    0.569938    0.457163    11.00000    0.04208    0.05616 =
         0.06740    0.00810    0.00259    0.00307
AFIX  43
H54   2    0.290265    0.613459    0.445586    11.00000   -1.20000
AFIX  66
C56   1    0.345832    0.639348    0.601762    11.00000    0.05463    0.03007 =
         0.06429   -0.01038    0.00456    0.01507
AFIX  43
H56   2    0.303208    0.644804    0.570719    11.00000   -1.20000
AFIX  65
C57   1    0.353286    0.690692    0.651939    11.00000    0.07201    0.05452 =
         0.06187   -0.01180    0.01567    0.00509
AFIX  43
H57   2    0.315650    0.730501    0.654469    11.00000   -1.20000
AFIX  65
C58   1    0.416993    0.682538    0.698336    11.00000    0.06599    0.05727 =
         0.07358   -0.02293    0.01031   -0.00477
AFIX  43
H58   2    0.421981    0.716891    0.731908    11.00000   -1.20000
AFIX  65
C59   1    0.473245    0.623039    0.694555    11.00000    0.06202    0.05925 =
         0.05844   -0.01495   -0.00914    0.00249
AFIX  43
H59   2    0.515869    0.617583    0.725597    11.00000   -1.20000
AFIX  65
C60   1    0.465791    0.571694    0.644377    11.00000    0.04238    0.05734 =
         0.05339   -0.02769   -0.00752    0.01235
AFIX  43
H60   2    0.503428    0.531886    0.641848    11.00000   -1.20000
AFIX  65
C55   1    0.402085    0.579848    0.597981    11.00000    0.04146    0.03280 =
         0.05407   -0.00516    0.01081   -0.00647
AFIX   0
C61   1    0.450969    0.576810    0.481944    11.00000    0.03780    0.02029 =
         0.06313   -0.00454    0.00010    0.01022
C62   1    0.493708    0.647052    0.500928    11.00000    0.07489    0.05113 =
         0.06002   -0.01362    0.01861   -0.02566
AFIX  43
H62   2    0.492814    0.667722    0.539658    11.00000   -1.20000
AFIX   0
C63   1    0.536885    0.685708    0.463011    11.00000    0.08758    0.08904 =
         0.07517   -0.00753    0.02739   -0.04650
AFIX  43
H63   2    0.564699    0.732447    0.476598    11.00000   -1.20000
AFIX   0
C64   1    0.540245    0.657804    0.406249    11.00000    0.05914    0.05815 =
         0.07621    0.01225    0.02678   -0.00502
AFIX  43
H64   2    0.569803    0.685070    0.381183    11.00000   -1.20000
AFIX   0
C65   1    0.499595    0.589107    0.386472    11.00000    0.09890    0.06629 =
         0.06042   -0.00436    0.03577   -0.02143
AFIX  43
H65   2    0.501911    0.568981    0.347799    11.00000   -1.20000
AFIX   0
C66   1    0.456055    0.550182    0.422663    11.00000    0.07269    0.05485 =
         0.05871   -0.02298    0.03624   -0.02315
AFIX  43
H66   2    0.428297    0.503924    0.407866    11.00000   -1.20000
AFIX   0
C67   1    0.720979    0.499520    0.449479    11.00000    0.04341    0.04016 =
         0.06368   -0.00264    0.01487   -0.00738
C68   1    0.706183    0.454649    0.396220    11.00000    0.08376    0.06505 =
         0.06748    0.00993   -0.00607   -0.02841
AFIX  43
H68   2    0.694294    0.399492    0.397291    11.00000   -1.20000
AFIX   0
C69   1    0.709452    0.494336    0.339615    11.00000    0.08098    0.14682 =
         0.06592    0.01672    0.01465   -0.03062
AFIX  43
H69   2    0.700426    0.463827    0.304023    11.00000   -1.20000
AFIX   0
C70   1    0.725728    0.577347    0.335856    11.00000    0.08955    0.07724 =
         0.10570    0.02518    0.04018    0.00323
AFIX  43
H70   2    0.727177    0.603349    0.298986    11.00000   -1.20000
AFIX   0
C71   1    0.739806    0.618929    0.391922    11.00000    0.11071    0.05145 =
         0.10678    0.00951    0.05087    0.00378
AFIX  43
H71   2    0.751208    0.674241    0.391377    11.00000   -1.20000
AFIX   0
C72   1    0.737732    0.582604    0.447806    11.00000    0.07111    0.05105 =
         0.07984    0.01113    0.02454    0.00040
AFIX  43
H72   2    0.747303    0.612958    0.483454    11.00000   -1.20000
AFIX   0
C73   1    0.730035    0.516094    0.580798    11.00000    0.02882    0.04285 =
         0.05845    0.00048    0.00212   -0.00538
C74   1    0.671249    0.524605    0.614007    11.00000    0.04170    0.05051 =
         0.06370   -0.01903    0.00618    0.00111
AFIX  43
H74   2    0.625485    0.494562    0.603213    11.00000   -1.20000
AFIX   0
C75   1    0.677045    0.575592    0.662530    11.00000    0.05267    0.06417 =
         0.06949   -0.01316    0.01458    0.00023
AFIX  43
H75   2    0.635943    0.578905    0.684742    11.00000   -1.20000
AFIX   0
C76   1    0.744698    0.623504    0.679543    11.00000    0.05221    0.04250 =
         0.07262   -0.01001   -0.00686    0.00210
AFIX  43
H76   2    0.748653    0.658368    0.712776    11.00000   -1.20000
AFIX   0
C77   1    0.805654    0.617621    0.645552    11.00000    0.05014    0.05140 =
         0.09589   -0.01192    0.00047   -0.00933
AFIX  43
H77   2    0.850436    0.649399    0.655573    11.00000   -1.20000
AFIX   0
C78   1    0.799406    0.565629    0.598054    11.00000    0.03575    0.05772 =
         0.09648   -0.03264    0.01008   -0.02605
AFIX  43
H78   2    0.840560    0.561557    0.575950    11.00000   -1.20000
AFIX   0
C79   1    0.819295    0.393061    0.530409    11.00000    0.03159    0.04149 =
         0.08283   -0.00609    0.00506   -0.00294
C80   1    0.884150    0.427669    0.509087    11.00000    0.03082    0.06524 =
         0.13822    0.00169    0.02945   -0.00207
AFIX  43
H80   2    0.878043    0.475600    0.486604    11.00000   -1.20000
AFIX   0
C81   1    0.956344    0.391206    0.521227    11.00000    0.04300    0.08952 =
         0.18436   -0.00537    0.04882   -0.00209
AFIX  43
H81   2    0.999451    0.414510    0.507640    11.00000   -1.20000
AFIX   0
C82   1    0.964500    0.317262    0.554876    11.00000    0.05288    0.07578 =
         0.15960   -0.03288    0.00427    0.00801
AFIX  43
H82   2    1.013641    0.293626    0.566026    11.00000   -1.20000
AFIX   0
C83   1    0.900853    0.282248    0.570238    11.00000    0.04725    0.04871 =
         0.13983   -0.00328   -0.00699    0.00211
AFIX  43
H83   2    0.905288    0.230805    0.587899    11.00000   -1.20000
AFIX   0
C84   1    0.828640    0.320068    0.560709    11.00000    0.05647    0.03806 =
         0.08392   -0.00903    0.01868    0.00199
AFIX  43
H84   2    0.786217    0.296096    0.574826    11.00000   -1.20000
AFIX   0
PART 2
C85   1    0.820005    0.144353    0.432321   -21.00000    0.03673    0.04805 =
         0.04654    0.00186   -0.00950    0.00179
PART 0
PART 1
AFIX  66
C85A  1    0.821821    0.132702    0.454204    21.00000    0.04232    0.04337 =
         0.04116   -0.01753    0.00251    0.00132
C90A  1    0.875950    0.078990    0.436265    21.00000    0.04546    0.06436 =
         0.07246   -0.00295    0.02293    0.00596
AFIX  43
H90A  2    0.875448    0.024415    0.447328    21.00000   -1.20000
AFIX  65
C89A  1    0.930829    0.106845    0.401790    21.00000    0.05184    0.08275 =
         0.07109    0.00017    0.02424    0.00726
AFIX  43
H89A  2    0.967045    0.070908    0.389788    21.00000   -1.20000
AFIX  65
C88A  1    0.931579    0.188413    0.385255    21.00000    0.05049    0.08203 =
         0.06233   -0.00667    0.01093   -0.01890
AFIX  43
H88A  2    0.968297    0.207050    0.362189    21.00000   -1.20000
AFIX  65
C87A  1    0.877451    0.242126    0.403193    21.00000    0.06773    0.06897 =
         0.07745    0.01110    0.01516   -0.00402
AFIX  43
H87A  2    0.877953    0.296701    0.392130    21.00000   -1.20000
AFIX  65
C86A  1    0.822571    0.214272    0.437668    21.00000    0.04345    0.05599 =
         0.05927   -0.00324    0.00038    0.00123
AFIX  43
H86A  2    0.786356    0.250210    0.449670    21.00000   -1.20000
AFIX   0
PART 0
PART 2
C86   1    0.814826    0.230060    0.420060   -21.00000    0.04022    0.04536 =
         0.04735   -0.00763    0.00294    0.00946
AFIX  43
H86   2    0.776224    0.262706    0.432305   -21.00000   -1.20000
AFIX   0
C87   1    0.874118    0.262220    0.387181   -21.00000    0.05228    0.05521 =
         0.05357    0.00719    0.00061   -0.00619
AFIX  43
H87   2    0.871772    0.316784    0.375872   -21.00000   -1.20000
AFIX   0
C88   1    0.933875    0.214420    0.372157   -21.00000    0.05088    0.08275 =
         0.06936   -0.00265    0.00945   -0.00299
AFIX  43
H88   2    0.971493    0.235657    0.350987   -21.00000   -1.20000
AFIX   0
C89   1    0.935577    0.131615    0.390316   -21.00000    0.03810    0.04713 =
         0.06163    0.00229    0.00513    0.00578
AFIX  43
H89   2    0.976864    0.099346    0.382091   -21.00000   -1.20000
AFIX   0
C90   1    0.881072    0.097220    0.418654   -21.00000    0.04901    0.04402 =
         0.05472    0.00786    0.02110    0.01077
AFIX  43
H90   2    0.884318    0.042322    0.428986   -21.00000   -1.20000
AFIX  66
C91A  1    0.796186    0.076998    0.554368   -21.00000    0.02837    0.02873 =
         0.04230   -0.00630    0.00595   -0.00794
C92A  1    0.769920    0.117445    0.602064   -21.00000    0.04995    0.04111 =
         0.05856   -0.00621    0.00076    0.01343
AFIX  43
H92A  2    0.727932    0.153425    0.594203   -21.00000   -1.20000
AFIX  65
C93A  1    0.806412    0.104115    0.661508   -21.00000    0.05805    0.06392 =
         0.06557    0.01575   -0.00316    0.01096
AFIX  43
H93A  2    0.788838    0.131177    0.693419   -21.00000   -1.20000
AFIX  65
C94A  1    0.869169    0.050338    0.673258   -21.00000    0.06088    0.06531 =
         0.06743    0.02659   -0.01255    0.00569
AFIX  43
H94A  2    0.893583    0.041420    0.713030   -21.00000   -1.20000
AFIX  65
C95A  1    0.895435    0.009890    0.625563   -21.00000    0.02868    0.06422 =
         0.08708    0.01901   -0.01458    0.01098
AFIX  43
H95A  2    0.937423   -0.026090    0.633425   -21.00000   -1.20000
AFIX  65
C96A  1    0.858944    0.023220    0.566118   -21.00000    0.04160    0.04528 =
         0.07335    0.00968    0.01065    0.00278
AFIX  43
H96A  2    0.876518   -0.003843    0.534207   -21.00000   -1.20000
AFIX  66
PART 0
PART 1
C94   1    0.863494    0.067273    0.697699    21.00000    0.10982    0.10409 =
         0.10593    0.02775    0.00473   -0.00782
AFIX  43
H94   2    0.887277    0.058978    0.737713    21.00000   -1.20000
AFIX  65
C95   1    0.898091    0.036783    0.650196    21.00000    0.08753    0.10397 =
         0.08951    0.01721    0.02637    0.00331
AFIX  43
H95   2    0.945022    0.008088    0.658427    21.00000   -1.20000
AFIX  65
C96   1    0.862543    0.049179    0.590391    21.00000    0.07079    0.09186 =
         0.06559    0.01219    0.00370    0.00654
AFIX  43
H96   2    0.885691    0.028779    0.558608    21.00000   -1.20000
AFIX  65
C91   1    0.792398    0.092066    0.578087    21.00000    0.03827    0.02649 =
         0.05941   -0.00711    0.01317    0.01092
C92   1    0.757800    0.122557    0.625590    21.00000    0.06599    0.06165 =
         0.07095   -0.00943    0.01901    0.01319
AFIX  43
H92   2    0.710869    0.151251    0.617358    21.00000   -1.20000
AFIX  65
C93   1    0.793347    0.110160    0.685396    21.00000    0.08205    0.08499 =
         0.09763    0.00114   -0.00968    0.00435
AFIX  43
H93   2    0.770199    0.130561    0.717179    21.00000   -1.20000
AFIX  66
PART 0
PART 2
C97A  1    0.714866    0.011145    0.436283   -21.00000    0.06321    0.06618 =
         0.08186   -0.00772    0.00570    0.01483
C98A  1    0.697631   -0.055347    0.470401   -21.00000    0.08568    0.07754 =
         0.10768   -0.01256    0.02849   -0.01388
AFIX  43
H98A  2    0.705960   -0.052349    0.512616   -21.00000   -1.20000
AFIX  65
C99A  1    0.667946   -0.126318    0.441424   -21.00000    0.07642    0.08996 =
         0.11234   -0.01251    0.02084   -0.02514
AFIX  43
H99A  2    0.656414   -0.170805    0.464251   -21.00000   -1.20000
AFIX  65
C1A   1    0.655496   -0.130798    0.378328   -21.00000    0.09493    0.07737 =
         0.11627   -0.01593    0.00316   -0.00757
AFIX  43
H1A   2    0.635635   -0.178283    0.358941   -21.00000   -1.20000
AFIX  65
C1B   1    0.672731   -0.064307    0.344210   -21.00000    0.10717    0.08663 =
         0.10239   -0.01659    0.00205   -0.00874
AFIX  43
H1B   2    0.664401   -0.067305    0.301995   -21.00000   -1.20000
AFIX  65
C1C   1    0.702416    0.006665    0.373186   -21.00000    0.07296    0.06405 =
         0.08732   -0.02425    0.01799    0.02160
AFIX  43
H1C   2    0.713947    0.051152    0.350359   -21.00000   -1.20000
AFIX  66
PART 0
PART 1
C99   1    0.695309   -0.141014    0.468096    21.00000    0.11950    0.11994 =
         0.14121   -0.00438    0.02467   -0.02260
AFIX  43
H99   2    0.699998   -0.188577    0.491038    21.00000   -1.20000
AFIX  65
C100  1    0.659968   -0.143028    0.407511    21.00000    0.08527    0.08599 =
         0.08730   -0.01374    0.00935   -0.01718
AFIX  43
H100  2    0.641011   -0.191938    0.389918    21.00000   -1.20000
AFIX  65
C101  1    0.652960   -0.071939    0.373220    21.00000    0.08458    0.06626 =
         0.10862   -0.01519    0.02693    0.01650
AFIX  43
H101  2    0.629314   -0.073287    0.332685    21.00000   -1.20000
AFIX  65
C102  1    0.681294    0.001163    0.399514    21.00000    0.07611    0.07739 =
         0.05908   -0.01796    0.00082    0.01456
AFIX  43
H102  2    0.676605    0.048725    0.376571    21.00000   -1.20000
AFIX  65
C97   1    0.716636    0.003177    0.460099    21.00000    0.03493    0.05308 =
         0.06192    0.00446    0.00670    0.01373
C98   1    0.723644   -0.067910    0.494390    21.00000    0.09711    0.10059 =
         0.09793    0.00078    0.02913   -0.02973
AFIX  43
H98   2    0.747289   -0.066563    0.534926    21.00000   -1.20000
AFIX   0
PART 0
C103  1    0.698357    0.356648    0.737778    11.00000    0.06727    0.04363 =
         0.05257    0.00519   -0.02331   -0.00933
C104  1    0.754439    0.349299    0.700595    11.00000    0.06033    0.08570 =
         0.10151   -0.03527    0.01394   -0.00850
AFIX  43
H104  2    0.746959    0.311173    0.669347    11.00000   -1.20000
AFIX   0
C105  1    0.820087    0.395706    0.708001    11.00000    0.05249    0.10998 =
         0.12166   -0.03487    0.00211   -0.01999
AFIX  43
H105  2    0.854015    0.391559    0.679692    11.00000   -1.20000
AFIX   0
C106  1    0.838518    0.449281    0.756400    11.00000    0.07386    0.07763 =
         0.07975    0.01093   -0.01824   -0.03223
AFIX  43
H106  2    0.886954    0.475203    0.764435    11.00000   -1.20000
AFIX   0
C107  1    0.780763    0.462116    0.792195    11.00000    0.09551    0.09349 =
         0.07617   -0.02192   -0.02136   -0.04367
AFIX  43
H107  2    0.787898    0.502358    0.821929    11.00000   -1.20000
AFIX   0
C108  1    0.713029    0.416154    0.784350    11.00000    0.06926    0.07675 =
         0.06355   -0.01361   -0.00520   -0.02729
AFIX  43
H108  2    0.676324    0.424328    0.810057    11.00000   -1.20000
AFIX   0
PART 1
C109  1    0.544308    0.346099    0.770247    41.00000    0.05478    0.05043 =
         0.05855    0.00376    0.00128   -0.01520
C110  1    0.526985    0.427627    0.767764    41.00000    0.04632    0.03978 =
         0.02464   -0.00461   -0.00450   -0.00187
AFIX  43
H110  2    0.546655    0.459210    0.739018    41.00000   -1.20000
AFIX   0
C111  1    0.483367    0.464436    0.804344    41.00000    0.05990    0.06445 =
         0.05068    0.00575    0.00698   -0.00371
AFIX  43
H111  2    0.478012    0.520787    0.803235    41.00000   -1.20000
AFIX   0
C112  1    0.445791    0.418744    0.844217    41.00000    0.06944    0.06797 =
         0.06769    0.00526    0.01002   -0.00902
AFIX  43
H112  2    0.408318    0.442699    0.864210    41.00000   -1.20000
AFIX   0
C113  1    0.465039    0.337940    0.853427    41.00000    0.06415    0.06392 =
         0.06830    0.00684    0.01770    0.00259
AFIX  43
H113  2    0.444703    0.307744    0.882582    41.00000   -1.20000
AFIX   0
C114  1    0.510872    0.305507    0.821530    41.00000    0.06379    0.05837 =
         0.06325    0.00852    0.00316   -0.00390
AFIX  43
H114  2    0.525430    0.251765    0.830338    41.00000   -1.20000
AFIX  66
C117  1    0.726900    0.101302    0.812426    31.00000    0.07439    0.07412 =
         0.07657    0.00859   -0.00402    0.00292
AFIX  43
H117  2    0.768824    0.092500    0.843550    31.00000   -1.20000
AFIX  65
C118  1    0.682518    0.035857    0.786609    31.00000    0.07530    0.06838 =
         0.07271    0.01231    0.00279   -0.00421
AFIX  43
H118  2    0.694747   -0.016732    0.800459    31.00000   -1.20000
AFIX  65
C119  1    0.619858    0.049013    0.740090    31.00000    0.04753    0.04885 =
         0.04528    0.01000    0.01324   -0.00602
AFIX  43
H119  2    0.590164    0.005225    0.722816    31.00000   -1.20000
AFIX  65
C120  1    0.601580    0.127613    0.719388    31.00000    0.04338    0.05896 =
         0.06330   -0.00497    0.01199   -0.00384
AFIX  43
H120  2    0.559656    0.136415    0.688264    31.00000   -1.20000
AFIX  65
C115  1    0.645961    0.193059    0.745205    31.00000    0.04512    0.05812 =
         0.02861    0.00536   -0.00323   -0.00562
C116  1    0.708621    0.179905    0.791724    31.00000    0.06707    0.06416 =
         0.06791    0.00453   -0.00862   -0.00316
AFIX  43
H116  2    0.738315    0.223692    0.808997    31.00000   -1.20000
AFIX   0

PART 0
CL1   4    1.036688    0.330094    0.733144    10.50000    0.13165    0.17737 =
         0.11583   -0.01153    0.06033   -0.04417
CL2   4    1.017352    0.170717    0.766883    10.50000    0.21370    0.13918 =
         0.14757   -0.00661    0.00225    0.03374
C0AA  1    0.961834    0.258785    0.742754    10.50000    0.12118    0.11667 =
         0.11543    0.00076    0.01426    0.00701
AFIX  23
H0AA  2    0.931583    0.276982    0.773323    10.50000   -1.20000
H0AB  2    0.926746    0.249263    0.704848    10.50000   -1.20000
AFIX   0
HKLF 4


REM  hy_a.res in Pn
REM R1 =  0.0351 for   18944 Fo > 4sig(Fo)  and  0.0365 for all   19719 data
REM   1552 parameters refined using    476 restraints

END

WGHT      0.0471     21.7472

REM Highest difference peak  1.514,  deepest hole -2.494,  1-sigma level  0.148
Q1    1   0.5325  0.2853  0.5631  11.00000  0.05    1.51
Q2    1   0.3672  0.2316  0.5183  11.00000  0.05    1.35
Q3    1   0.5121  0.2217  0.4507  11.00000  0.05    1.28
Q4    1   0.4719  0.1195  0.4789  11.00000  0.05    1.25
Q5    1   0.4438  0.4022  0.4816  11.00000  0.05    1.21
Q6    1   0.5718  0.2979  0.6878  11.00000  0.05    1.18
Q7    1   0.4539  0.2575  0.5519  11.00000  0.05    1.17
Q8    1   0.4282  0.2435  0.5287  11.00000  0.05    1.13
Q9    1   0.4614  0.0942  0.5958  11.00000  0.05    1.10
Q10   1   0.6422  0.3582  0.5789  11.00000  0.05    1.09
Q11   1   0.4621  0.4192  0.4855  11.00000  0.05    1.08
Q12   1   0.3580  0.2778  0.6213  11.00000  0.05    1.07
Q13   1   0.5093  0.3795  0.5973  11.00000  0.05    1.05
Q14   1   0.4670  0.4009  0.6084  11.00000  0.05    1.04
Q15   1   0.5872  0.3271  0.5694  11.00000  0.05    1.04
Q16   1   0.4752  0.1799  0.4693  11.00000  0.05    1.03
Q17   1   0.4876  0.3194  0.5314  11.00000  0.05    1.02
Q18   1   0.5433  0.2797  0.4673  11.00000  0.05    1.01
Q19   1   0.5091  0.1034  0.3743  11.00000  0.05    1.00
Q20   1   0.4606  0.2416  0.4589  11.00000  0.05    1.00
Q21   1   0.4257  0.2489  0.6357  11.00000  0.05    0.99
Q22   1   0.6568  0.1528  0.5064  11.00000  0.05    0.98
Q23   1   0.6022  0.3566  0.4519  11.00000  0.05    0.96
Q24   1   0.4422  0.4616  0.5708  11.00000  0.05    0.96
Q25   1   0.5107  0.2522  0.4493  11.00000  0.05    0.94
Q26   1   0.3748  0.2377  0.6412  11.00000  0.05    0.94
Q27   1   0.4828  0.1189  0.3578  11.00000  0.05    0.94
Q28   1   0.4589  0.1376  0.3590  11.00000  0.05    0.94
Q29   1   0.4425  0.4160  0.6005  11.00000  0.05    0.93
Q30   1   0.4134  0.1194  0.5803  11.00000  0.05    0.93
Q31   1   0.5270  0.3399  0.6722  11.00000  0.05    0.90
Q32   1   0.3905  0.2798  0.5295  11.00000  0.05    0.88
Q33   1   0.6158  0.1952  0.4181  11.00000  0.05    0.87
Q34   1   0.4548  0.1771  0.5138  11.00000  0.05    0.87
Q35   1   0.6565  0.3449  0.5722  11.00000  0.05    0.84
Q36   1   0.5601  0.3043  0.5141  11.00000  0.05    0.83
Q37   1   0.3857  0.1172  0.4883  11.00000  0.05    0.82
Q38   1   0.6181  0.2145  0.5262  11.00000  0.05    0.81
Q39   1   0.5684  0.2008  0.5031  11.00000  0.05    0.81
Q40   1   0.3292  0.2429  0.6104  11.00000  0.05    0.80
Q41   1   0.3438  0.2002  0.6114  11.00000  0.05    0.79
Q42   1   0.5227  0.1401  0.4780  11.00000  0.05    0.79
Q43   1   0.5692  0.2398  0.4833  11.00000  0.05    0.78
Q44   1   0.6019  0.3971  0.5611  11.00000  0.05    0.78
Q45   1   0.6690  0.1431  0.4431  11.00000  0.05    0.78
Q46   1   0.4288  0.1631  0.5736  11.00000  0.05    0.77
Q47   1   0.4147  0.1562  0.4984  11.00000  0.05    0.76
Q48   1   0.6860  0.1866  0.5341  11.00000  0.05    0.76
Q49   1   0.5521  0.2057  0.5518  11.00000  0.05    0.76
Q50   1   0.6107  0.2401  0.6308  11.00000  0.05    0.75
Q51   1   0.5009  0.3835  0.5002  11.00000  0.05    0.74
Q52   1   0.4284  0.3624  0.5917  11.00000  0.05    0.73
Q53   1   0.4713  0.3436  0.5000  11.00000  0.05    0.73
Q54   1   0.3731  0.1327  0.3014  11.00000  0.05    0.72
Q55   1   0.4375  0.3127  0.5779  11.00000  0.05    0.72
Q56   1   0.4468  0.3156  0.5085  11.00000  0.05    0.71
Q57   1   0.6116  0.1666  0.5364  11.00000  0.05    0.70
Q58   1   0.5905  0.2619  0.5879  11.00000  0.05    0.70
Q59   1   0.4248  0.0408  0.5709  11.00000  0.05    0.70
Q60   1   0.4241  0.0193  0.5111  11.00000  0.05    0.70
Q61   1   0.6468  0.3194  0.4689  11.00000  0.05    0.70
Q62   1   0.4449  0.1979  0.3811  11.00000  0.05    0.70
Q63   1   0.4723  0.0580  0.3987  11.00000  0.05    0.67
Q64   1   0.5579  0.2936  0.4761  11.00000  0.05    0.67
Q65   1   1.0885  0.2871  0.7578  11.00000  0.05    0.67
Q66   1   0.5802  0.3606  0.6592  11.00000  0.05    0.66
Q67   1   0.4068  0.3159  0.5478  11.00000  0.05    0.66
Q68   1   0.5915  0.4069  0.4762  11.00000  0.05    0.66
Q69   1   0.4874  0.2930  0.6509  11.00000  0.05    0.65
Q70   1   0.4443  0.0996  0.3790  11.00000  0.05    0.65
Q71   1   0.5349  0.0872  0.4572  11.00000  0.05    0.63
Q72   1   0.6703  0.3963  0.5559  11.00000  0.05    0.63
Q73   1   0.4094  0.1781  0.6134  11.00000  0.05    0.63
Q74   1   0.3687  0.3165  0.5808  11.00000  0.05    0.63
Q75   1   0.5734  0.2638  0.3488  11.00000  0.05    0.63
Q76   1   0.5409  0.2037  0.4174  11.00000  0.05    0.63
Q77   1   0.4001  0.0381  0.5016  11.00000  0.05    0.63
Q78   1   0.5557  0.1419  0.3946  11.00000  0.05    0.62
Q79   1   0.5902  0.2343  0.4443  11.00000  0.05    0.62
Q80   1   0.4733  0.0227  0.5457  11.00000  0.05    0.62
Q81   1   0.4049  0.3048  0.6106  11.00000  0.05    0.62
Q82   1   0.6292  0.2448  0.4398  11.00000  0.05    0.62
Q83   1   0.4404  0.2018  0.4199  11.00000  0.05    0.61
Q84   1   0.3299  0.2968  0.5817  11.00000  0.05    0.61
Q85   1   0.5591  0.2395  0.6580  11.00000  0.05    0.61
Q86   1   0.6293  0.3711  0.4582  11.00000  0.05    0.60
Q87   1   0.4322  0.2264  0.4838  11.00000  0.05    0.60
Q88   1   0.6848  0.2204  0.4387  11.00000  0.05    0.60
Q89   1   0.5111  0.1817  0.3761  11.00000  0.05    0.59
Q90   1   0.4043  0.0211  0.5313  11.00000  0.05    0.58
Q91   1   0.3176  0.2504  0.6964  11.00000  0.05    0.58
Q92   1   0.4632  0.2991  0.4701  11.00000  0.05    0.58
Q93   1   0.6580  0.3958  0.4815  11.00000  0.05    0.58
Q94   1   0.7119  0.1853  0.4640  11.00000  0.05    0.58
Q95   1   0.4030  0.3808  0.5791  11.00000  0.05    0.57
Q96   1   0.5143  0.2269  0.6204  11.00000  0.05    0.57
Q97   1   0.4857  0.0394  0.5671  11.00000  0.05    0.56
Q98   1   0.6393  0.2532  0.4520  11.00000  0.05    0.56
Q99   1   0.4690  0.2666  0.6132  11.00000  0.05    0.56
;
_shelx_res_checksum                66039
_shelx_hkl_file
;
 -21   0  -1  125.82    6.70
 -21   0   0   -0.35    1.30
 -21   0   1  147.05    7.88
 -21   0   4    0.94    1.62
 -21   0   5   13.97    2.39
 -21   0   6   -1.05    1.60
 -21   0   7   20.57    2.61
 -21   0   8    1.56    1.35
 -21   0   9    3.55    1.34
 -21   1  -1   38.87    3.08
 -21   1   0  102.23    5.90
 -21   1   1   15.76    2.30
 -21   1   1   13.70    1.96
 -21   1   2   35.12    3.26
 -21   1   2   31.50    2.89
 -21  -1   2   33.24    3.19
 -21  -1   3    7.42    1.94
 -21   1   3    7.82    1.64
 -21   1   3    6.82    1.88
 -21  -1   4   12.71    2.24
 -21   1   4    9.36    1.67
 -21  -1   5   12.71    2.19
 -21  -1   6   33.96    3.20
 -21   1   7   10.87    2.14
 -21  -1   7    5.55    1.71
 -21  -1   8   29.63    2.84
 -21   1   8   29.97    2.99
 -21  -1   9    2.65    1.30
 -21   1   9    2.38    1.36
 -21   1  10    2.87    1.20
 -21  -2  -1   21.91    2.32
 -21  -2   0   78.32    4.86
 -21   2   0   73.76    4.65
 -21   2   0   82.58    4.81
 -21  -2   1   27.03    2.71
 -21   2   1   22.51    2.46
 -21   2   1   22.72    2.52
 -21   2   2   41.09    3.35
 -21  -2   2   37.70    3.34
 -21   2   2   41.41    3.32
 -21   2   3   10.76    2.05
 -21  -2   3   12.05    2.03
 -21   2   3    9.87    1.90
 -21  -2   4   41.99    3.51
 -21   2   4   42.11    3.59
 -21   2   4   40.88    3.37
 -21  -2   5   35.23    3.19
 -21   2   5   34.17    3.04
 -21   2   5   42.56    3.55
 -21   2   6   14.57    2.32
 -21   2   6   12.81    1.93
 -21  -2   6   12.31    1.97
 -21  -2   7   75.84    4.75
 -21   3   1   43.01    3.42
 -21  -3   1   46.41    3.43
 -21   3   2    2.80    1.26
 -21  -3   2    2.86    1.36
 -21   3   2    4.40    1.43
 -21   3   3   78.66    4.85
 -21   3   3   79.18    4.92
 -21  -3   3   72.10    4.70
 -21   3   4   11.10    1.92
 -21  -3   4    8.92    1.69
 -21   3   4    6.28    1.65
 -21   3   5   51.82    3.73
 -21   3   5   47.01    3.67
 -21  -3   5   41.83    3.34
 -21   3   6   59.53    4.15
 -21   3   6   54.95    3.91
 -21   3   7    3.63    1.52
 -21   3   8  134.45    7.08
 -21   3   9    0.61    1.14
 -21   4   2   35.36    2.99
 -21   4   3    8.17    1.65
 -21   4   4   96.62    5.56
 -21   4   5   11.27    1.81
 -20   0  -5   -1.51    1.35
 -20   0  -5   -0.21    1.05
 -20   0  -4   15.15    2.22
 -20   0  -4   17.49    2.38
 -20   0  -3    0.71    1.64
 -20   0  -3   -0.26    1.41
 -20   0  -2   29.44    3.35
 -20   0  -2   30.96    3.18
 -20   0  -2   21.96    2.37
 -20   0  -1   -0.29    1.60
 -20   0  -1    0.66    1.85
 -20   0  -1   -0.64    1.25
 -20   0   0  210.78   11.30
 -20   0   0  216.24   11.01
 -20   0   1    2.02    1.82
 -20   0   2   65.73    5.09
 -20   0   3   -0.94    1.92
 -20   0   4    3.25    1.76
 -20   0   4    5.12    2.56
 -20   0   5   -2.45    2.40
 -20   0   5   -1.05    1.75
 -20   0   6   45.46    4.00
 -20   0   6   49.64    4.70
 -20   0   7    1.81    2.02
 -20   0   7    1.22    1.55
 -20   0   8   89.94    6.26
 -20   0   8   81.79    5.29
 -20   0   9   -1.16    1.93
 -20   0  10   37.25    3.77
 -20   0  11   -1.42    1.75
 -20   0  12   37.51    3.43
 -20   0  13   -0.97    1.18
 -20   1  -5   10.81    1.80
 -20  -1  -5    7.77    1.69
 -20   1  -5    6.79    1.48
 -20   1  -4   28.57    2.94
 -20   1  -4   31.77    2.88
 -20  -1  -4   24.39    2.55
 -20  -1  -4   28.28    2.96
 -20  -1  -4   24.03    2.38
 -20  -1  -3    6.00    1.58
 -20  -1  -3    6.12    1.96
 -20  -1  -3    5.22    1.61
 -20   1  -3    7.48    1.98
 -20   1  -3    8.75    1.96
 -20  -1  -2   93.15    5.78
 -20   1  -2  102.42    6.30
 -20   1  -2   98.39    6.22
 -20  -1  -2  103.82    6.49
 -20  -1  -2   84.67    5.45
 -20   1  -1   82.71    5.63
 -20  -1  -1   67.19    4.83
 -20  -1  -1   64.17    4.58
 -20   1  -1   74.89    5.38
 -20  -1   0   87.33    5.62
 -20  -1   0   75.46    5.23
 -20   1   0   95.04    6.31
 -20   1   0   90.23    6.11
 -20  -1   1   83.01    5.48
 -20  -1   1   87.70    5.74
 -20   1   1  104.42    6.68
 -20   1   1   91.30    6.25
 -20  -1   2   38.71    4.21
 -20  -1   2   40.78    3.63
 -20   1   2   34.93    3.89
 -20   1   2   42.31    4.35
 -20  -1   3    8.73    2.54
 -20   1   3    2.68    1.97
 -20  -1   3    2.51    1.56
 -20   1   3    1.49    2.28
 -20  -1   4   18.24    3.21
 -20  -1   4   16.84    2.42
 -20   1   4   18.60    2.93
 -20   1   5    7.00    2.18
 -20  -1   5   11.06    1.95
 -20  -1   5    7.20    2.57
 -20  -1   6    4.71    2.34
 -20   1   6    1.89    1.82
 -20  -1   7   71.94    5.41
 -20   1   7   68.86    5.52
 -20   1   7   56.86    4.74
 -20   1   8   11.94    2.27
 -20  -1   8   13.11    2.77
 -20   1   8   13.75    2.92
 -20   1   9   61.28    4.97
 -20   1   9   57.75    4.33
 -20  -1   9   58.31    4.81
 -20   1  10    6.18    2.10
 -20  -1  10    8.66    2.18
 -20   1  10    3.53    1.44
 -20   1  11   34.68    3.56
 -20  -1  11   33.79    3.26
 -20   1  12    6.07    1.87
 -20  -1  12    5.54    1.62
 -20   1  13   20.42    2.43
 -20  -2  -5   29.72    2.85
 -20   2  -5   34.75    3.00
 -20   2  -4    4.05    1.31
 -20  -2  -4    1.96    1.22
 -20   2  -3  117.18    6.74
 -20   2  -3  109.69    6.28
 -20  -2  -3  102.89    6.05
 -20   2  -2   25.71    2.89
 -20   2  -2   24.25    3.11
 -20  -2  -2   17.36    2.39
 -20  -2  -2   17.53    2.20
 -20  -2  -1  236.86   11.26
 -20   2  -1  223.83   10.96
 -20  -2  -1  190.86    9.96
 -20  -2  -1  202.76   10.40
 -20   2  -1  229.86   11.20
 -20   2   0   53.60    4.51
 -20  -2   0   47.85    3.69
 -20   2   0   47.73    4.44
 -20  -2   0   43.93    3.85
 -20  -2   0   53.03    4.58
 -20  -2   1  133.24    7.85
 -20   2   1  135.84    7.89
 -20   2   1  136.85    7.90
 -20   2   2   12.50    2.72
 -20   2   2   10.89    2.62
 -20  -2   2   11.82    2.70
 -20   2   3   67.35    5.46
 -20  -2   3   68.00    5.44
 -20   2   3   68.08    5.36
 -20   2   4   10.58    2.75
 -20  -2   4   12.26    2.72
 -20   2   4   11.15    2.60
 -20   2   5   12.50    2.73
 -20   2   5   15.37    2.95
 -20  -2   5   13.67    2.81
 -20   2   6   39.29    3.91
 -20  -2   6   34.02    3.85
 -20   2   6   37.04    4.10
 -20   2   7   12.16    2.56
 -20  -2   7   13.83    2.72
 -20   2   8  102.06    6.44
 -20  -2   8   99.62    6.44
 -20  -2   9   13.82    2.48
 -20   2   9   11.24    2.30
 -20   2  10   68.40    5.06
 -20  -2  10   62.46    4.51
 -20   2  10   55.81    4.34
 -20   2  11   10.21    1.86
 -20  -2  11   11.52    2.01
 -20   2  11   14.23    2.48
 -20   2  12   40.90    3.65
 -20   2  13   22.60    2.58
 -20   3  -5   31.81    2.89
 -20  -3  -4   23.77    2.68
 -20  -3  -4   23.20    2.46
 -20  -3  -3   57.07    4.06
 -20   3  -3   51.74    3.79
 -20  -3  -3   57.23    4.38
 -20  -3  -2   98.33    6.07
 -20   3  -2  109.47    6.61
 -20  -3  -2  116.59    6.61
 -20   3  -2   97.34    5.98
 -20  -3  -1   54.92    4.40
 -20   3  -1   53.32    4.53
 -20  -3  -1   44.79    3.88
 -20   3  -1   49.25    3.98
 -20   3   0  126.51    7.45
 -20   3   0  130.08    7.83
 -20  -3   0  134.41    7.79
 -20   3   1   17.98    3.09
 -20  -3   1   22.76    3.16
 -20   3   1   15.28    2.72
 -20   3   2   60.70    5.04
 -20  -3   2   52.24    4.77
 -20   3   2   65.91    5.03
 -20   3   3   23.74    3.25
 -20  -3   3   16.85    2.95
 -20   3   3   21.98    3.32
 -20   3   4   52.50    4.55
 -20  -3   4   43.89    3.99
 -20  -3   4   46.74    4.30
 -20   3   4   48.19    4.52
 -20  -3   5   12.22    2.52
 -20   3   5   10.71    2.61
 -20  -3   5    9.61    2.22
 -20   3   5   12.37    2.56
 -20  -3   6   10.88    2.12
 -20   3   6   12.09    2.63
 -20   3   6   10.32    2.50
 -20  -3   6   10.57    2.33
 -20  -3   7   34.06    3.14
 -20   3   7   50.98    4.31
 -20   3   7   47.28    4.37
 -20  -3   7   39.21    3.76
 -20  -3   8    8.71    2.05
 -20   3   8    8.74    2.51
 -20   3   8    8.06    2.30
 -20   3   9  125.23    7.67
 -20  -3   9  128.48    7.14
 -20   3   9  126.73    7.37
 -20   3  10    6.38    1.83
 -20  -3  10    7.62    1.63
 -20   3  11   56.63    4.11
 -20   3  12   36.50    3.41
 -20   3  13   20.84    2.45
 -20  -4  -4   81.87    4.94
 -20  -4  -4   84.73    4.91
 -20  -4  -3    1.85    1.45
 -20  -4  -3    1.43    1.27
 -20  -4  -2   93.50    5.67
 -20  -4  -2   95.96    5.86
 -20  -4  -1   24.30    2.81
 -20   4  -1   28.50    3.31
 -20  -4  -1   29.68    3.10
 -20   4  -1   23.96    2.54
 -20  -4   0   18.82    2.70
 -20   4   0   21.16    3.05
 -20   4   0   15.53    2.30
 -20   4   1    9.57    2.44
 -20   4   1    8.99    1.94
 -20  -4   1    7.95    2.12
 -20   4   2   31.73    3.41
 -20  -4   2   39.35    3.75
 -20   4   2   39.09    3.94
 -20  -4   2   42.65    3.78
 -20  -4   3   47.92    4.08
 -20   4   3   48.25    4.41
 -20   4   3   48.67    4.17
 -20  -4   3   41.25    3.93
 -20   4   4   16.92    2.73
 -20  -4   4   13.67    2.46
 -20   4   4   16.62    2.92
 -20  -4   4   12.56    2.32
 -20   4   5   20.61    2.98
 -20  -4   5   20.72    2.76
 -20   4   5   25.53    3.28
 -20  -4   5   18.39    2.59
 -20   4   6    6.46    2.23
 -20   4   6    5.35    2.05
 -20  -4   6    3.44    1.59
 -20  -4   6    5.34    1.65
 -20  -4   7    8.56    1.81
 -20   4   7   12.28    2.46
 -20   4   7    9.99    2.37
 -20   4   7    8.69    1.75
 -20  -4   7    9.32    2.00
 -20   4   8   62.31    4.67
 -20  -4   8   50.21    3.75
 -20   4   8   61.82    4.66
 -20   4   8   45.54    3.67
 -20   4   9    7.21    1.56
 -20   4   9    8.11    2.01
 -20   4   9    7.57    2.12
 -20   4  10   68.57    4.96
 -20   4  10   78.95    5.20
 -20   4  11   10.31    1.97
 -20   4  11   13.11    2.26
 -20   4  12   21.00    2.55
 -20   5  -3  117.78    6.46
 -20  -5  -3  119.19    6.31
 -20  -5  -2    8.49    1.67
 -20   5  -2    8.58    1.95
 -20  -5  -2    8.21    1.69
 -20  -5  -1   66.04    4.45
 -20  -5   0    9.33    1.90
 -20  -5   1    1.94    1.34
 -20   5   1    5.22    1.45
 -20   5   2    9.43    1.90
 -20  -5   2   14.07    2.44
 -20  -5   2   13.34    2.07
 -20  -5   3   23.02    2.58
 -20   5   3   22.42    3.16
 -20   5   3   22.53    2.61
 -20  -5   3   18.62    2.65
 -20  -5   4   34.71    3.44
 -20   5   4   32.51    3.35
 -20  -5   4   40.29    3.28
 -20  -5   5    1.00    1.13
 -20   5   5    5.57    1.91
 -20  -5   5    4.31    1.78
 -20   5   5    3.87    1.92
 -20   5   6   13.05    2.45
 -20   5   6   11.09    2.17
 -20  -5   6    8.90    1.92
 -20  -5   6    8.08    1.61
 -20   5   7   20.91    2.41
 -20  -5   7   16.73    2.20
 -20   5   7   23.67    2.96
 -20   5   7   20.50    2.70
 -20   5   8   13.89    2.10
 -20   5   8   13.52    2.30
 -20   5   8   17.82    2.62
 -20   5   9   33.59    3.10
 -20   5   9   31.45    3.11
 -20   5   9   23.00    2.47
 -20   5  10   18.59    2.49
 -20   5  10   19.03    2.42
 -20   5  11   17.46    2.19
 -20   5  11   13.41    2.00
 -20  -6  -2   94.52    5.32
 -20   6  -1    9.63    1.79
 -20  -6  -1   10.07    1.72
 -20   6   0   55.69    4.13
 -20   6   1   23.51    2.81
 -20   6   2    9.29    2.07
 -20  -6   2    8.64    1.95
 -20  -6   3    9.81    2.01
 -20  -6   4    4.58    1.62
 -20   6   4    6.38    1.45
 -20  -6   5   17.76    2.26
 -20   6   5   10.20    1.80
 -20   6   6   16.85    2.17
 -20  -6   6   12.39    2.04
 -20   6   7   14.30    2.38
 -20   6   7   14.34    2.02
 -20  -6   7    9.77    1.74
 -20   6   8    8.64    1.66
 -20   6   8   10.52    1.78
 -20   6   8   10.97    2.07
 -20   6   9    9.88    1.93
 -20   6  10    5.88    1.56
 -20   7   1   36.60    3.06
 -20   7   2   10.86    1.87
 -20  -7   2   13.23    1.93
 -20   7   3   19.45    2.37
 -20  -7   3   16.01    2.19
 -20   7   4    1.64    1.43
 -20  -7   4    1.39    1.17
 -20   7   5   12.45    2.04
 -20  -7   5   10.62    1.76
 -20   7   6    0.35    1.27
 -19   0  -8    1.12    1.09
 -19   0  -8    1.02    1.25
 -19   0  -7  108.14    6.17
 -19   0  -7   93.92    5.73
 -19   0  -7  108.45    6.32
 -19   0  -6   -0.59    1.69
 -19   0  -6    0.50    1.31
 -19   0  -6    1.34    1.84
 -19   0  -5  242.59   11.89
 -19   0  -5  234.76   11.83
 -19   0  -5  212.25   11.05
 -19   0  -4   -0.18    2.15
 -19   0  -4    2.07    1.56
 -19   0  -4    2.99    2.19
 -19   0  -3   98.51    7.02
 -19   0  -3   96.66    6.40
 -19   0  -3  107.17    7.16
 -19   0  -2    1.24    2.42
 -19   0  -2   -1.14    1.81
 -19   0  -2   -0.19    2.22
 -19   0  -1  164.85    9.45
 -19   0  -1  186.87   10.42
 -19   0  -1  170.51   10.33
 -19   0   0   -0.45    2.73
 -19   0   0   -0.82    2.54
 -19   0   1  171.58   10.31
 -19   0   2   -0.42    2.19
 -19   0   3   72.38    6.06
 -19   0   4   -2.48    2.42
 -19   0   4    0.47    2.81
 -19   0   5   24.11    3.58
 -19   0   5   26.41    4.03
 -19   0   6   -1.16    2.37
 -19   0   6    0.98    2.02
 -19   0   7   51.83    5.30
 -19   0   7   47.28    4.61
 -19   0   8    2.00    2.58
 -19   0   8    1.62    1.91
 -19   0   9  124.47    8.19
 -19   0   9  109.20    7.20
 -19   0  10    2.64    2.39
 -19   0  10    2.20    1.78
 -19   0  10    0.77    1.80
 -19   0  11  137.36    7.87
 -19   0  11  134.02    7.79
 -19   0  12    0.35    2.09
 -19   0  12    1.06    1.60
 -19   0  13   90.10    5.85
 -19   0  13   99.31    6.42
 -19   0  14    0.12    1.44
 -19   0  14   -0.42    1.61
 -19   0  15   38.12    3.27
 -19   0  15   32.51    3.03
 -19   1  -8   32.60    2.94
 -19  -1  -8   27.25    2.71
 -19  -1  -8   28.69    2.66
 -19  -1  -8   30.34    2.77
 -19  -1  -7   24.82    2.73
 -19   1  -7   33.58    3.35
 -19  -1  -7   34.04    3.20
 -19   1  -7   28.53    2.81
 -19  -1  -7   31.29    3.04
 -19   1  -6   87.85    5.60
 -19  -1  -6   81.40    5.42
 -19   1  -6   91.43    5.99
 -19  -1  -6   88.50    5.83
 -19   1  -6   74.83    4.92
 -19  -1  -6   87.18    5.64
 -19   1  -5    8.76    1.82
 -19  -1  -5    7.72    2.36
 -19  -1  -5    6.73    2.02
 -19   1  -5    8.81    2.22
 -19  -1  -5    8.42    2.31
 -19   1  -5    7.04    2.49
 -19   1  -4  111.25    7.08
 -19  -1  -4  100.50    6.61
 -19   1  -4   97.49    6.17
 -19  -1  -4  117.48    7.12
 -19   1  -4  114.33    7.33
 -19  -1  -4   98.23    6.99
 -19   1  -3   80.16    5.70
 -19   1  -3  104.93    7.03
 -19  -1  -3   98.46    6.48
 -19  -1  -3   99.26    6.98
 -19  -1  -3  100.34    6.66
 -19   1  -3   98.89    6.83
 -19   1  -2   49.51    5.02
 -19  -1  -2   48.88    4.53
 -19   1  -2   54.88    5.11
 -19   1  -2   48.16    4.08
 -19  -1  -2   56.61    4.90
 -19   1  -1  131.18    8.57
 -19  -1  -1  139.78    8.31
 -19   1  -1  113.85    7.18
 -19   1  -1  128.80    8.44
 -19   1   0  153.98    9.35
 -19   1   0  155.00    9.31
 -19  -1   0  144.55    8.80
 -19   1   1  101.56    6.55
 -19  -1   1  114.07    7.60
 -19   1   1  120.54    8.07
 -19   1   1  109.49    7.91
 -19  -1   2   59.64    5.23
 -19  -1   2   62.22    5.83
 -19   1   2   52.16    5.57
 -19   1   2   59.96    5.63
 -19  -1   2   59.58    5.36
 -19   1   3  108.31    7.60
 -19  -1   3   96.77    7.51
 -19  -1   3  100.13    7.13
 -19   1   3  111.00    8.02
 -19  -1   3   95.62    6.94
 -19  -1   4   18.63    3.17
 -19  -1   4   15.88    3.46
 -19  -1   4   16.01    2.98
 -19   1   4   17.37    3.34
 -19  -1   5   38.46    4.61
 -19   1   5   33.77    4.32
 -19  -1   5   27.26    3.57
 -19  -1   5   34.18    3.87
 -19  -1   6   14.82    2.72
 -19   1   6   21.92    3.53
 -19  -1   6   18.25    3.66
 -19  -1   6   23.91    3.26
 -19   1   7   73.55    5.93
 -19  -1   7   72.04    5.42
 -19  -1   7   55.77    4.81
 -19   1   7   80.30    6.51
 -19  -1   7   75.73    6.25
 -19  -1   8   57.12    5.43
 -19   1   8   51.49    5.00
 -19  -1   8   54.19    4.55
 -19   1   8   62.15    5.75
 -19   1   9   60.86    4.78
 -19  -1   9   64.19    5.60
 -19   1   9   58.04    5.12
 -19   1   9   63.26    5.77
 -19   1  10   85.05    6.08
 -19   1  10   95.56    6.98
 -19  -1  10  104.65    7.03
 -19   1  10   93.65    6.45
 -19   1  11    8.76    2.72
 -19  -1  11    9.10    2.57
 -19   1  11   11.99    2.40
 -19   1  11    7.73    2.31
 -19   1  12  100.13    6.26
 -19   1  12   84.01    5.79
 -19   1  12  101.37    6.79
 -19  -1  12   96.76    6.44
 -19  -1  13    2.96    1.82
 -19   1  13    2.48    2.13
 -19  -1  13    4.07    1.60
 -19   1  13    1.17    1.22
 -19   1  13    1.63    1.69
 -19   1  14   59.71    4.59
 -19  -1  14   56.15    4.18
 -19   1  14   62.52    4.52
 -19  -1  14   47.17    3.66
 -19   1  15    4.36    1.66
 -19   1  15    2.39    1.49
 -19  -1  15   -0.10    1.09
 -19   1  16   18.14    2.19
 -19   2  -8   38.75    3.32
 -19  -2  -8   37.30    3.11
 -19  -2  -8   35.99    3.00
 -19  -2  -7    2.46    1.67
 -19   2  -7    2.44    1.15
 -19   2  -7    1.47    1.70
 -19  -2  -7    3.65    1.42
 -19  -2  -7    2.76    1.52
 -19  -2  -6   20.11    2.70
 -19   2  -6   17.55    2.38
 -19   2  -6   24.08    3.14
 -19  -2  -6   19.75    2.56
 -19  -2  -6   23.32    3.04
 -19   2  -5   18.86    2.57
 -19  -2  -5   10.75    2.72
 -19  -2  -5   10.56    2.29
 -19  -2  -5   11.84    2.43
 -19   2  -5   14.55    2.84
 -19  -2  -4   53.79    4.48
 -19   2  -4   51.60    4.61
 -19   2  -4   60.85    5.14
 -19  -2  -4   57.78    4.71
 -19   2  -3   18.12    3.24
 -19  -2  -3   19.46    2.89
 -19  -2  -3   18.73    3.00
 -19   2  -3   20.83    3.21
 -19   2  -2  229.14   12.34
 -19  -2  -2  224.14   11.55
 -19   2  -2  217.15   11.90
 -19  -2  -1   42.12    4.80
 -19  -2  -1   39.41    4.10
 -19   2  -1   43.64    4.63
 -19   2  -1   48.81    4.99
 -19  -2   0  190.39   10.60
 -19  -2   0  203.41   11.53
 -19   2   0  200.73   11.52
 -19   2   0  209.89   11.55
 -19  -2   1   59.83    5.40
 -19   2   1   62.80    5.79
 -19   2   1   55.33    5.42
 -19  -2   1   55.28    5.45
 -19  -2   1   46.79    4.60
 -19   2   2  164.39    9.91
 -19  -2   2  137.20    8.68
 -19  -2   2  149.02    9.33
 -19   2   2  164.95    9.85
 -19  -2   2  154.11    9.71
 -19   2   3   40.63    4.78
 -19   2   3   48.69    5.09
 -19  -2   3   41.92    4.88
 -19  -2   3   39.03    4.03
 -19  -2   3   43.59    4.56
 -19   2   4  101.67    6.58
 -19  -2   4  109.01    7.79
 -19  -2   4  107.11    6.83
 -19   2   4  110.88    7.77
 -19  -2   4  100.61    7.18
 -19   2   4  105.82    7.76
 -19  -2   5    9.49    2.30
 -19  -2   5   11.46    2.77
 -19   2   5    8.77    2.11
 -19   2   5   13.16    3.39
 -19  -2   5   15.61    3.42
 -19   2   5   12.95    3.27
 -19  -2   6   67.81    5.47
 -19   2   6   67.17    5.15
 -19   2   6   82.01    6.38
 -19  -2   6   73.89    6.21
 -19   2   7   24.27    3.78
 -19   2   7   29.16    3.20
 -19  -2   7   23.70    3.21
 -19  -2   7   23.79    3.75
 -19  -2   8  132.39    8.27
 -19   2   8  122.14    7.23
 -19  -2   8  103.34    6.82
 -19   2   8  127.74    8.15
 -19  -2   9   73.80    5.85
 -19   2   9   69.42    5.79
 -19   2   9   67.00    5.00
 -19   2  10   63.28    5.51
 -19  -2  10   64.42    5.17
 -19   2  10   60.06    4.84
 -19   2  10   48.63    4.81
 -19   2  10   48.19    4.09
 -19  -2  11   53.25    4.50
 -19   2  11   49.63    4.76
 -19   2  11   42.69    4.24
 -19   2  11   43.90    4.30
 -19   2  12   34.54    3.97
 -19   2  12   24.61    3.21
 -19  -2  12   28.57    3.26
 -19   2  12   35.85    3.66
 -19  -2  13   56.54    4.27
 -19   2  13   50.76    4.23
 -19   2  13   63.41    5.03
 -19   2  13   61.39    4.68
 -19  -2  14    7.22    1.65
 -19   2  14    7.87    2.12
 -19   2  14   10.07    2.35
 -19   2  14    4.35    1.51
 -19   2  15   39.60    3.39
 -19   2  15   33.65    3.33
 -19   2  16    3.42    1.39
 -19   2  16    1.05    1.20
 -19  -3  -8    7.07    1.55
 -19  -3  -8    6.71    1.42
 -19   3  -8    7.94    1.69
 -19  -3  -7   21.35    2.46
 -19   3  -6    5.27    1.40
 -19  -3  -6    6.41    1.47
 -19  -3  -6    6.55    1.89
 -19  -3  -5    2.67    1.68
 -19  -3  -5    1.02    1.26
 -19   3  -5    1.24    1.34
 -19  -3  -4   19.64    3.19
 -19   3  -4   20.74    2.75
 -19  -3  -4   18.11    2.45
 -19  -3  -4   22.50    3.00
 -19  -3  -3   54.20    4.37
 -19  -3  -3   71.65    5.49
 -19  -3  -3   60.14    5.04
 -19   3  -3   74.31    5.73
 -19   3  -3   65.99    5.08
 -19  -3  -2   44.49    3.91
 -19   3  -2   55.29    5.23
 -19  -3  -2   46.04    4.63
 -19   3  -2   47.38    4.49
 -19   3  -1  147.05    8.98
 -19  -3  -1  122.28    7.50
 -19  -3  -1  137.06    8.66
 -19   3  -1  131.69    8.28
 -19  -3  -1  145.89    8.76
 -19  -3   0   36.22    4.31
 -19  -3   0   34.42    4.19
 -19   3   0   31.63    4.02
 -19  -3   0   27.91    3.21
 -19   3   0   33.79    4.30
 -19   3   1   63.82    5.68
 -19   3   1   54.90    5.20
 -19  -3   1   56.43    5.36
 -19  -3   1   60.92    5.48
 -19  -3   1   50.70    4.34
 -19   3   2   61.02    5.56
 -19  -3   2   57.69    5.39
 -19   3   2   57.37    5.53
 -19  -3   2   54.20    5.27
 -19  -3   3   61.62    5.51
 -19  -3   3   59.46    5.57
 -19   3   3   56.35    5.54
 -19   3   3   62.74    5.61
 -19   3   4   69.13    6.21
 -19   3   4   66.08    5.41
 -19  -3   4   72.02    5.99
 -19   3   4   75.87    6.27
 -19  -3   4   70.45    5.86
 -19   3   5   26.21    4.05
 -19  -3   5   22.82    3.57
 -19  -3   5   31.45    4.02
 -19   3   5   32.36    3.59
 -19   3   5   33.45    4.35
 -19   3   6   14.07    3.21
 -19   3   6   16.85    2.81
 -19  -3   6   18.15    2.97
 -19   3   6   15.22    3.31
 -19  -3   6   14.30    3.20
 -19   3   7   67.32    5.95
 -19   3   7   63.04    5.02
 -19  -3   7   57.07    5.02
 -19  -3   7   69.93    5.68
 -19   3   7   72.19    6.01
 -19  -3   8   43.72    4.25
 -19   3   8   64.42    5.60
 -19   3   8   51.10    4.50
 -19  -3   8   55.59    4.96
 -19   3   8   57.47    5.26
 -19  -3   9   45.33    4.46
 -19   3   9   46.32    4.21
 -19   3   9   51.01    4.86
 -19   3  10   95.30    6.62
 -19  -3  10   98.93    6.30
 -19   3  10   77.53    5.64
 -19  -3  11   38.22    3.69
 -19   3  11   38.90    4.00
 -19   3  11   35.01    3.42
 -19   3  12   47.29    4.32
 -19  -3  12   45.46    3.76
 -19   3  12   54.63    4.84
 -19   3  12   41.29    3.66
 -19   3  13   43.49    4.21
 -19   3  13   36.34    3.18
 -19   3  13   45.86    3.98
 -19   3  14   24.87    3.07
 -19   3  14   25.23    3.18
 -19   3  15    5.09    1.77
 -19   3  15    2.87    1.60
 -19   3  16   23.91    2.49
 -19  -4  -7   13.81    2.04
 -19  -4  -7   15.26    2.19
 -19  -4  -6   23.31    2.82
 -19   4  -6   25.31    2.92
 -19  -4  -6   21.52    2.59
 -19  -4  -5   48.39    4.18
 -19   4  -5   48.36    4.29
 -19  -4  -5   52.52    4.22
 -19  -4  -4   11.96    2.50
 -19  -4  -4    9.43    2.33
 -19   4  -4    9.79    1.86
 -19   4  -3   99.81    6.34
 -19  -4  -3  122.05    7.31
 -19   4  -2   41.13    3.91
 -19  -4  -2   45.08    4.43
 -19  -4  -1   76.01    5.92
 -19   4  -1   70.80    5.47
 -19  -4  -1   81.83    6.08
 -19  -4   0   38.49    4.31
 -19  -4   0   38.05    4.30
 -19   4   0   41.44    4.12
 -19   4   1   17.81    3.11
 -19   4   1   21.40    3.63
 -19  -4   1   18.69    3.34
 -19  -4   1   18.28    3.32
 -19   4   2    5.90    2.49
 -19  -4   2    3.17    2.35
 -19   4   2    4.74    2.71
 -19  -4   2    9.30    2.67
 -19   4   3   72.15    5.89
 -19   4   3   70.60    6.11
 -19   4   3   69.92    5.51
 -19  -4   3   75.69    5.93
 -19  -4   3   68.54    5.83
 -19   4   4   11.11    2.89
 -19  -4   4   10.54    2.77
 -19   4   4   13.69    3.32
 -19   4   4   12.49    2.61
 -19  -4   4   14.22    3.07
 -19  -4   5   37.11    4.15
 -19   4   5   37.74    4.03
 -19   4   5   32.37    4.40
 -19   4   5   35.66    4.39
 -19  -4   5   38.35    4.16
 -19  -4   6   23.04    3.35
 -19  -4   6   20.82    3.32
 -19   4   6   27.43    3.92
 -19   4   6   27.46    3.41
 -19   4   6   27.55    3.84
 -19  -4   7    1.54    1.77
 -19   4   7    2.67    2.29
 -19   4   7   -0.42    2.57
 -19  -4   7    0.70    1.74
 -19   4   7    4.31    2.10
 -19   4   8   17.50    3.22
 -19   4   8   16.07    3.08
 -19  -4   8   17.04    2.72
 -19  -4   8   18.99    2.90
 -19   4   8   18.23    2.90
 -19   4   9   78.78    6.08
 -19   4   9   75.16    5.52
 -19  -4   9   74.19    5.34
 -19  -4   9   65.57    4.92
 -19   4   9   90.77    6.33
 -19   4  10   13.49    3.00
 -19   4  10   11.21    2.45
 -19  -4  10   10.21    2.13
 -19   4  11   68.17    4.90
 -19   4  11   75.45    5.61
 -19   4  12   47.14    4.00
 -19   4  13    6.33    1.70
 -19   4  15   15.11    2.28
 -19  -5  -7   85.18    4.93
 -19  -5  -6   29.60    2.87
 -19   5  -6   29.56    2.93
 -19  -5  -5   16.54    2.41
 -19  -5  -5   16.43    2.39
 -19   5  -5   17.97    2.62
 -19   5  -4   98.06    6.24
 -19  -5  -4   91.14    5.90
 -19  -5  -4   89.52    5.94
 -19   5  -3   31.64    3.75
 -19  -5  -3   31.08    3.46
 -19  -5  -2  164.67    9.06
 -19   5  -2  181.73    9.64
 -19  -5  -1   46.71    4.45
 -19   5  -1   55.00    4.98
 -19   5  -1   47.47    4.04
 -19  -5   0   56.15    5.03
 -19   5   0   54.97    4.42
 -19  -5   0   48.02    4.57
 -19  -5   1   32.37    3.99
 -19  -5   1   32.80    3.68
 -19   5   1   29.34    3.42
 -19  -5   2   31.01    3.93
 -19  -5   2   28.51    3.59
 -19   5   2   31.91    3.68
 -19   5   3   22.70    3.29
 -19  -5   3   19.63    3.35
 -19  -5   3   19.73    3.16
 -19   5   3   18.62    3.08
 -19  -5   4   24.49    3.62
 -19   5   4   25.92    3.84
 -19  -5   4   24.48    3.26
 -19   5   4   30.76    3.70
 -19   5   4   27.29    3.57
 -19   5   5    6.94    2.42
 -19   5   5    9.21    2.72
 -19   5   5    7.22    2.77
 -19  -5   5    7.28    2.10
 -19  -5   5    6.84    2.49
 -19   5   6    3.87    2.13
 -19  -5   6    7.25    2.10
 -19   5   6    5.47    2.37
 -19   5   6    1.63    2.36
 -19  -5   6    8.33    2.39
 -19   5   7   38.01    4.16
 -19   5   7   27.86    3.54
 -19  -5   7   31.68    3.30
 -19  -5   7   32.36    3.66
 -19   5   7   30.68    3.81
 -19  -5   8   13.66    2.53
 -19   5   8   17.82    2.97
 -19  -5   8   16.25    2.46
 -19   5   8   16.75    3.20
 -19   5   8   18.93    3.13
 -19   5   9   33.03    3.77
 -19  -5   9   21.89    2.78
 -19   5   9   23.59    3.59
 -19   5   9   25.67    3.24
 -19  -5  10   35.47    3.68
 -19   5  10   45.02    4.23
 -19   5  10   44.09    3.90
 -19   5  11   42.73    3.84
 -19   5  11   49.86    4.30
 -19  -5  12    6.39    1.70
 -19   5  12   12.29    2.19
 -19   5  12   10.68    2.36
 -19   5  13   28.71    3.18
 -19   5  13   27.32    2.81
 -19   5  14    9.54    1.95
 -19  -6  -6   17.34    2.03
 -19  -6  -5   43.93    3.43
 -19   6  -5   49.91    3.71
 -19  -6  -4   19.69    2.42
 -19   6  -4   24.57    2.81
 -19   6  -3  152.70    8.15
 -19  -6  -3  133.04    7.54
 -19  -6  -2   29.37    3.52
 -19   6  -2   35.10    3.66
 -19  -6  -2   33.18    3.34
 -19  -6  -1  131.19    7.70
 -19   6  -1  149.39    8.43
 -19  -6   0   56.58    4.54
 -19   6   0   56.26    4.14
 -19   6   0   67.64    5.29
 -19  -6   1   65.07    4.94
 -19  -6   1   78.96    5.72
 -19   6   1   61.41    4.66
 -19   6   1   81.35    5.88
 -19   6   2   18.61    3.22
 -19   6   2   15.78    2.53
 -19  -6   2   14.13    2.98
 -19  -6   2   15.01    2.54
 -19   6   3   41.44    4.35
 -19   6   3   33.01    3.45
 -19  -6   3   33.21    3.43
 -19  -6   3   36.45    4.09
 -19   6   4   11.42    2.43
 -19  -6   4   14.06    2.83
 -19   6   4   14.15    2.81
 -19  -6   4   11.43    2.21
 -19   6   5   19.63    2.84
 -19  -6   5   16.99    2.45
 -19   6   5   23.89    3.34
 -19  -6   5   21.73    3.20
 -19   6   6   30.31    3.48
 -19   6   6   30.20    3.48
 -19  -6   6   25.58    3.35
 -19  -6   6   22.57    2.65
 -19   6   7   11.92    2.48
 -19  -6   7    7.42    2.15
 -19   6   7   12.93    2.58
 -19   6   8   35.39    3.80
 -19   6   8   40.10    4.20
 -19   6   8   37.77    3.80
 -19  -6   8   27.55    3.27
 -19   6   9    8.28    2.20
 -19  -6   9    5.08    1.75
 -19   6   9    7.94    2.24
 -19   6   9    9.75    2.68
 -19  -6  10   33.16    3.40
 -19   6  10   32.72    3.68
 -19  -6  10   24.83    2.72
 -19   6  10   37.80    3.64
 -19   6  10   33.31    3.51
 -19   6  11    3.71    1.73
 -19   6  11    4.92    1.78
 -19  -6  11    0.91    1.49
 -19   6  12   16.57    2.42
 -19  -6  12   15.93    2.21
 -19   6  12   18.61    2.48
 -19   6  13   10.21    1.88
 -19   6  13    9.33    1.79
 -19   7  -4   71.97    4.54
 -19  -7  -4   73.79    4.65
 -19  -7  -3   42.51    3.60
 -19   7  -3   48.14    3.68
 -19   7  -2  116.07    6.42
 -19  -7  -2   91.02    5.54
 -19   7  -1   17.53    2.64
 -19  -7  -1   18.26    2.74
 -19  -7  -1   14.76    2.10
 -19  -7   0  115.56    6.69
 -19   7   0  148.96    7.89
 -19  -7   1    8.53    1.73
 -19   7   1   10.44    2.44
 -19  -7   2  123.11    7.30
 -19   7   2  133.38    7.66
 -19  -7   3    0.65    1.93
 -19   7   3    0.58    1.25
 -19   7   3    1.02    2.10
 -19   7   4   44.76    4.19
 -19  -7   4   32.69    3.76
 -19   7   4   46.62    4.38
 -19   7   4   38.32    3.33
 -19  -7   5   11.57    2.52
 -19   7   5   10.68    2.04
 -19   7   5   12.16    2.82
 -19   7   5   12.66    2.61
 -19   7   6   14.74    2.91
 -19   7   6   16.11    2.74
 -19   7   6   11.19    2.15
 -19  -7   6   13.75    2.50
 -19   7   7   14.91    2.88
 -19   7   7   14.15    2.61
 -19  -7   7   13.71    2.46
 -19   7   7    9.39    2.02
 -19  -7   8    1.60    1.65
 -19   7   8    3.14    1.52
 -19   7   8    3.85    1.92
 -19  -7   9   13.30    2.16
 -19   7   9   16.87    2.49
 -19   7   9   18.25    2.70
 -19   7  10    1.31    1.51
 -19   7  10   -0.12    1.19
 -19  -7  10    1.60    1.21
 -19   7  11   22.20    2.49
 -19   7  11   25.32    2.79
 -19   7  12   14.04    2.20
 -19   7  12   15.12    2.10
 -19  -8  -3   44.07    3.24
 -19   8  -1   58.70    4.04
 -19  -8  -1   53.61    4.12
 -19  -8   0    2.30    1.55
 -19   8   0    2.21    1.42
 -19   8   1  104.66    6.17
 -19  -8   1   93.94    6.18
 -19   8   2    6.48    1.91
 -19  -8   3  104.59    6.56
 -19   8   3  109.39    6.61
 -19   8   4    9.55    2.23
 -19  -8   4   11.74    2.26
 -19  -8   5   34.46    3.54
 -19   8   5   42.92    3.85
 -19   8   5   41.79    3.80
 -19   8   6    4.50    1.76
 -19  -8   6    4.15    1.72
 -19   8   6    6.03    2.05
 -19   8   7   31.48    3.23
 -19   8   7   24.40    2.95
 -19  -8   7   23.75    2.81
 -19   8   8   17.26    2.50
 -19  -8   8   15.63    2.24
 -19   8   8   17.58    2.50
 -19  -8   9   10.18    1.72
 -19   8   9   11.37    2.10
 -19   8   9   14.79    2.32
 -19   8  10   32.92    3.17
 -19   8  10   34.82    3.17
 -19   8  11    6.16    1.57
 -19  -9   0   16.62    2.03
 -19  -9   1    5.90    1.51
 -19  -9   2   74.70    4.81
 -19   9   3    2.34    1.28
 -19  -9   4   62.76    4.52
 -19   9   4   69.09    4.48
 -19   9   5    6.34    1.59
 -19  -9   5    3.33    1.49
 -19   9   6   98.56    5.55
 -19  -9   6   87.35    5.43
 -19  -9   7   20.65    2.45
 -19   9   7   25.44    2.56
 -19   9   7   26.11    2.77
 -19   9   8   73.26    4.65
 -18   0 -11   -0.21    1.08
 -18   0 -10   79.03    5.01
 -18   0 -10   94.81    5.66
 -18   0  -9    0.45    1.79
 -18   0  -9    1.73    1.59
 -18   0  -9   -2.14    1.67
 -18   0  -8  132.41    7.86
 -18   0  -8  137.36    7.87
 -18   0  -8  134.08    8.21
 -18   0  -7    0.37    2.37
 -18   0  -7    0.50    1.82
 -18   0  -7    1.61    2.16
 -18   0  -6  508.10   22.23
 -18   0  -6  449.06   21.42
 -18   0  -6  478.51   21.93
 -18   0  -5    1.07    2.44
 -18   0  -5    1.72    2.72
 -18   0  -5   -2.30    2.34
 -18   0  -4  481.37   22.16
 -18   0  -4  467.76   22.14
 -18   0  -4  448.36   21.38
 -18   0  -3   -1.04    2.26
 -18   0  -3    3.14    2.90
 -18   0  -3    1.41    2.56
 -18   0  -2  243.76   13.64
 -18   0  -2  234.03   13.35
 -18   0  -1    0.49    2.65
 -18   0  -1   -1.04    2.95
 -18   0   0  267.73   14.42
 -18   0   0  243.19   14.31
 -18   0   1   -0.25    2.81
 -18   0   1   -0.49    2.72
 -18   0   2  272.80   14.62
 -18   0   2  250.35   14.07
 -18   0   3    1.50    2.82
 -18   0   3   -0.47    2.39
 -18   0   4  157.90   10.01
 -18   0   4  142.00    9.31
 -18   0   4  145.49   10.04
 -18   0   5    1.46    2.43
 -18   0   5   -0.86    2.29
 -18   0   5    0.55    2.86
 -18   0   6   38.61    5.07
 -18   0   6   27.41    3.70
 -18   0   6   33.07    4.47
 -18   0   7    1.47    1.79
 -18   0   7    0.36    1.83
 -18   0   7   -0.46    2.54
 -18   0   7    3.19    3.07
 -18   0   8   88.16    7.22
 -18   0   8   71.53    6.25
 -18   0   8   71.42    5.82
 -18   0   9   -0.21    2.18
 -18   0   9    1.26    2.82
 -18   0   9    0.95    2.23
 -18   0  10  322.67   16.54
 -18   0  10  308.73   15.53
 -18   0  11   -0.93    2.96
 -18   0  11   -0.57    2.45
 -18   0  12  177.67   10.49
 -18   0  12  169.13    9.96
 -18   0  13   -1.61    2.37
 -18   0  13   -0.61    2.32
 -18   0  14  109.15    7.08
 -18   0  14  100.59    7.04
 -18   0  15    2.21    2.12
 -18   0  15    0.82    1.96
 -18   0  16   72.35    5.22
 -18   0  16   86.13    5.68
 -18   0  17    1.01    1.74
 -18   0  17    0.79    1.22
 -18   0  18   16.02    2.30
 -18  -1 -11   52.12    3.64
 -18   1 -11   55.76    3.96
 -18  -1 -10   10.45    2.02
 -18  -1 -10   11.45    2.10
 -18  -1 -10    9.30    1.83
 -18   1 -10   10.14    2.21
 -18   1  -9   88.30    5.57
 -18  -1  -9  100.31    6.05
 -18   1  -9   83.65    5.45
 -18  -1  -9  100.70    6.04
 -18   1  -9   94.22    6.21
 -18  -1  -9   90.92    5.96
 -18   1  -8   34.77    3.58
 -18  -1  -8   41.22    4.06
 -18  -1  -8   34.62    3.78
 -18  -1  -8   33.61    3.72
 -18   1  -8   35.86    3.46
 -18   1  -8   45.64    4.33
 -18  -1  -7  140.28    8.39
 -18  -1  -7  131.26    8.13
 -18  -1  -7  128.57    8.23
 -18   1  -7  131.01    8.01
 -18   1  -7  149.26    8.72
 -18   1  -7  126.29    7.71
 -18  -1  -6   32.62    4.12
 -18   1  -6   29.65    3.61
 -18   1  -6   35.67    4.37
 -18  -1  -6   31.93    3.95
 -18   1  -6   34.98    4.00
 -18  -1  -6   29.31    3.99
 -18   1  -5  329.85   16.58
 -18   1  -5  359.78   17.36
 -18   1  -5  379.83   17.74
 -18  -1  -5  349.32   17.26
 -18  -1  -5  342.42   17.03
 -18  -1  -5  358.26   17.49
 -18  -1  -4    9.24    3.24
 -18  -1  -4   11.47    3.16
 -18   1  -4   10.64    2.62
 -18   1  -4   14.70    3.41
 -18  -1  -4   10.44    2.80
 -18   1  -4   13.15    3.52
 -18  -1  -3  181.79   10.82
 -18  -1  -3  183.61   11.17
 -18   1  -3  178.59   10.87
 -18   1  -3  161.28    9.89
 -18   1  -3  192.83   11.36
 -18   1  -2   61.41    5.44
 -18  -1  -2   68.18    6.18
 -18   1  -2   70.45    6.51
 -18   1  -2   70.84    6.58
 -18   1  -1  184.30   11.37
 -18  -1  -1  182.27   11.20
 -18  -1  -1  182.94   11.11
 -18   1  -1  177.71   11.31
 -18  -1   0   89.55    7.46
 -18   1   0  100.23    7.80
 -18   1   0  100.95    7.95
 -18  -1   0   94.22    7.46
 -18  -1   1  130.11    8.81
 -18  -1   1  123.66    8.94
 -18   1   1  129.51    9.13
 -18   1   1  122.99    9.12
 -18   1   2   95.44    7.92
 -18  -1   2   97.20    7.95
 -18   1   2  102.32    7.95
 -18  -1   2  100.16    7.69
 -18  -1   2   86.88    7.23
 -18  -1   3   88.37    7.22
 -18   1   3  102.57    7.99
 -18  -1   3  100.96    7.50
 -18   1   3   93.17    6.69
 -18  -1   3  101.28    8.03
 -18   1   4   20.01    3.24
 -18  -1   4   26.01    4.58
 -18  -1   4   22.54    3.75
 -18   1   4   26.23    4.23
 -18  -1   4   23.92    3.73
 -18   1   5   29.20    4.42
 -18  -1   5   31.19    4.72
 -18  -1   5   22.27    3.70
 -18  -1   5   26.61    3.86
 -18   1   5   23.01    3.39
 -18   1   6   89.85    6.39
 -18  -1   6   82.95    6.54
 -18   1   6   85.79    7.16
 -18  -1   6   84.05    6.67
 -18  -1   6   95.59    7.60
 -18   1   6   81.53    6.23
 -18   1   7   10.69    3.71
 -18   1   7   10.77    2.73
 -18  -1   7   11.72    3.54
 -18   1   7    8.00    2.48
 -18   1   7    9.98    3.13
 -18  -1   7    6.61    2.49
 -18  -1   7    6.19    2.60
 -18  -1   8  129.27    8.54
 -18   1   8  129.82    8.17
 -18   1   8  147.81    9.76
 -18  -1   8  158.19    9.79
 -18  -1   8  116.49    7.86
 -18   1   8  151.87    8.95
 -18   1   9  124.41    8.02
 -18   1   9  124.07    8.74
 -18  -1   9  113.01    7.62
 -18   1   9  105.30    7.16
 -18  -1   9  127.46    8.69
 -18  -1   9  101.50    7.10
 -18   1  10   59.22    5.91
 -18  -1  10   46.50    4.61
 -18  -1  10   45.49    4.55
 -18  -1  10   40.68    4.20
 -18  -1  10   54.40    5.53
 -18   1  10   52.42    4.57
 -18   1  10   55.89    5.25
 -18  -1  11  156.54    9.39
 -18   1  11  127.63    7.85
 -18  -1  11  134.16    8.33
 -18  -1  11  129.06    7.95
 -18   1  11  143.57    8.92
 -18   1  11  147.58    9.50
 -18   1  12    3.75    1.92
 -18   1  12    4.68    2.55
 -18  -1  12    2.76    2.13
 -18  -1  12    3.76    2.48
 -18   1  12    2.90    2.67
 -18  -1  13   94.92    6.80
 -18   1  13  115.37    7.54
 -18   1  13  114.02    7.73
 -18  -1  13  107.53    7.37
 -18  -1  14    3.28    1.98
 -18   1  14    0.19    2.26
 -18   1  14    0.71    2.52
 -18  -1  14   -1.27    2.08
 -18  -1  15   88.11    6.03
 -18   1  15  105.98    6.76
 -18   1  15   98.14    6.63
 -18  -1  15   88.80    6.17
 -18  -1  16    3.98    1.60
 -18   1  16    5.80    2.15
 -18   1  16    8.46    2.34
 -18  -1  16    5.48    2.04
 -18  -1  17   29.19    3.08
 -18   1  17   27.19    3.02
 -18   1  17   31.13    3.36
 -18   1  18   10.48    2.03
 -18  -1  18    9.66    1.78
 -18   2 -11   14.55    2.04
 -18  -2 -10   54.60    3.99
 -18  -2 -10   52.99    3.88
 -18  -2 -10   56.95    4.07
 -18  -2  -9   39.06    3.55
 -18  -2  -9   42.93    3.71
 -18   2  -9   32.81    2.95
 -18  -2  -9   43.72    3.75
 -18  -2  -8   13.97    2.64
 -18  -2  -8   14.29    2.77
 -18  -2  -8   11.70    2.45
 -18   2  -8   10.85    2.13
 -18   2  -8   16.14    2.21
 -18  -2  -7   87.51    6.33
 -18  -2  -7   88.06    6.15
 -18  -2  -7   87.29    6.13
 -18   2  -7   78.91    5.43
 -18   2  -7   87.66    5.85
 -18  -2  -6   37.89    4.07
 -18   2  -6   28.44    3.27
 -18  -2  -6   32.97    3.91
 -18   2  -6   30.35    3.62
 -18  -2  -6   28.76    3.94
 -18   2  -6   33.84    4.28
 -18  -2  -5    8.05    2.67
 -18  -2  -5    6.51    2.57
 -18   2  -5    7.03    2.55
 -18   2  -5    7.43    2.88
 -18   2  -5    6.19    2.00
 -18  -2  -4   70.31    5.80
 -18   2  -4   68.50    6.22
 -18   2  -4   66.06    5.20
 -18   2  -4   74.23    6.03
 -18   2  -3   89.19    6.21
 -18   2  -3   94.17    7.16
 -18  -2  -3   90.07    6.81
 -18   2  -3   90.58    7.40
 -18  -2  -2   43.04    4.71
 -18   2  -2   37.65    3.94
 -18   2  -2   41.83    5.23
 -18   2  -2   42.18    4.91
 -18  -2  -2   46.24    5.33
 -18   2  -1  152.30    9.61
 -18   2  -1  151.34    9.76
 -18   2  -1  118.85    7.95
 -18  -2  -1  142.49    9.61
 -18  -2  -1  137.26    8.97
 -18  -2  -1  147.60    9.87
 -18  -2   0   45.29    5.44
 -18   2   0   39.67    4.01
 -18   2   0   40.15    4.93
 -18  -2   0   37.19    5.03
 -18  -2   0   43.75    4.70
 -18   2   0   46.99    5.37
 -18   2   1  109.96    8.41
 -18  -2   1  117.82    8.67
 -18  -2   1  113.65    8.39
 -18   2   1  114.44    8.53
 -18  -2   1  114.08    7.92
 -18   2   2   47.53    4.75
 -18  -2   2   43.49    5.41
 -18   2   2   51.45    5.64
 -18   2   2   45.74    5.41
 -18  -2   2   43.69    4.75
 -18  -2   2   44.13    5.14
 -18  -2   3   83.01    6.93
 -18  -2   3   84.61    7.31
 -18  -2   3   89.63    6.73
 -18   2   3   79.70    7.26
 -18   2   3   79.70    6.36
 -18   2   3   83.95    7.29
 -18  -2   4   19.26    4.02
 -18   2   4   14.97    3.79
 -18   2   4   17.46    3.97
 -18   2   4   14.16    3.08
 -18  -2   4   16.10    3.17
 -18  -2   4   21.11    3.84
 -18  -2   5   77.03    6.58
 -18  -2   5   60.71    5.76
 -18   2   5   53.00    5.23
 -18   2   5   59.29    6.21
 -18  -2   5   60.52    5.38
 -18   2   5   62.61    6.34
 -18   2   6    3.92    2.40
 -18   2   6    5.45    2.44
 -18  -2   6    1.12    2.33
 -18  -2   6    2.77    2.11
 -18  -2   6    3.34    2.99
 -18   2   6    2.56    3.12
 -18   2   7  271.16   14.08
 -18  -2   7  275.39   14.39
 -18  -2   7  264.10   14.10
 -18  -2   7  268.70   13.80
 -18   2   7  270.14   14.20
 -18  -2   7  285.43   14.97
 -18  -2   8    9.25    3.07
 -18  -2   8    8.12    2.62
 -18   2   8    7.18    2.53
 -18   2   8   10.93    3.18
 -18  -2   8    8.52    2.22
 -18  -2   8    8.35    2.47
 -18  -2   9  141.05    8.70
 -18  -2   9  151.00    9.29
 -18   2   9  156.36    9.34
 -18   2   9  169.14    9.91
 -18  -2   9  166.99   10.06
 -18  -2  10   36.32    4.10
 -18   2  10   42.99    4.75
 -18   2  10   35.07    4.12
 -18  -2  10   45.70    4.83
 -18   2  10   43.76    5.19
 -18  -2  11   23.05    3.73
 -18   2  11   27.19    4.00
 -18   2  11   24.06    4.07
 -18  -2  11   17.51    3.01
 -18  -2  11   22.93    3.07
 -18   2  11   22.56    3.22
 -18   2  12   64.51    5.60
 -18   2  12   70.67    6.05
 -18   2  12   53.34    4.75
 -18  -2  12   56.40    4.65
 -18  -2  12   63.41    5.37
 -18  -2  12   50.80    4.47
 -18  -2  13    2.11    1.94
 -18   2  13    0.95    2.42
 -18  -2  13    1.94    1.83
 -18   2  13    4.46    1.87
 -18   2  13    0.42    2.47
 -18  -2  14   68.96    5.03
 -18   2  14   79.94    5.90
 -18  -2  14   71.24    5.12
 -18   2  14   73.37    5.82
 -18   2  15    0.52    2.08
 -18   2  15    0.12    1.41
 -18  -2  15    1.04    1.48
 -18   2  15    2.15    2.24
 -18  -2  15    1.45    1.76
 -18  -2  16   60.10    4.50
 -18   2  16   66.39    5.09
 -18   2  17   13.63    2.35
 -18  -2  17   17.50    2.24
 -18   2  17   17.32    2.74
 -18   2  18   18.74    2.48
 -18  -3 -10    8.02    1.72
 -18   3 -10   11.79    1.95
 -18  -3 -10    8.43    1.73
 -18   3  -9   19.10    2.68
 -18  -3  -9   13.49    2.03
 -18  -3  -9   22.75    2.73
 -18  -3  -9   21.01    2.73
 -18  -3  -8   39.16    3.46
 -18  -3  -8   45.72    4.16
 -18   3  -8   30.49    2.90
 -18   3  -8   45.37    4.23
 -18  -3  -8   40.97    3.80
 -18   3  -7   17.72    2.53
 -18  -3  -7   21.78    3.12
 -18  -3  -7   18.48    2.66
 -18   3  -6   36.40    3.68
 -18  -3  -6   38.79    4.10
 -18  -3  -6   32.06    3.59
 -18   3  -5    1.59    2.00
 -18  -3  -5   -0.17    1.92
 -18  -3  -5    1.99    2.14
 -18  -3  -4   18.15    3.65
 -18  -3  -4   20.42    3.11
 -18   3  -4   20.84    3.33
 -18   3  -3   15.12    3.13
 -18  -3  -3    7.19    3.15
 -18  -3  -3    9.97    2.65
 -18   3  -2  115.41    8.15
 -18  -3  -2  126.24    8.71
 -18   3  -2  128.83    8.78
 -18  -3  -2  125.28    8.68
 -18  -3  -2  109.96    7.66
 -18   3  -1   31.09    4.63
 -18  -3  -1   41.32    5.12
 -18  -3  -1   36.71    4.04
 -18  -3  -1   34.08    4.77
 -18   3  -1   37.58    4.70
 -18  -3   0   99.12    7.72
 -18  -3   0   90.84    6.80
 -18   3   0  101.64    7.93
 -18  -3   0  109.02    8.05
 -18   3   0  101.19    7.64
 -18   3   1   16.21    3.78
 -18  -3   1   12.80    2.82
 -18   3   1   13.44    3.41
 -18  -3   1   12.34    3.65
 -18  -3   1   11.70    3.30
 -18   3   1   12.64    3.11
 -18  -3   2   44.68    5.20
 -18   3   2   37.16    4.49
 -18   3   2   43.98    5.16
 -18   3   2   45.59    5.23
 -18  -3   2   47.05    5.33
 -18  -3   2   36.36    4.18
 -18   3   3  104.96    8.19
 -18   3   3   98.86    7.31
 -18  -3   3   90.53    6.70
 -18   3   3  103.94    7.93
 -18  -3   3  100.63    7.82
 -18  -3   3   99.91    7.72
 -18  -3   4   15.29    2.79
 -18   3   4   21.10    4.08
 -18  -3   4   14.90    3.60
 -18  -3   4   18.82    3.65
 -18   3   4   18.69    3.51
 -18   3   4   17.94    3.78
 -18   3   5  104.91    8.10
 -18   3   5   93.88    7.14
 -18  -3   5   90.72    7.25
 -18  -3   5   95.10    7.55
 -18   3   5  107.71    8.02
 -18   3   6  139.13    9.53
 -18  -3   6  126.18    8.79
 -18  -3   6  137.24    9.21
 -18  -3   6  127.04    8.79
 -18   3   6  142.74    8.90
 -18  -3   7    0.87    2.22
 -18   3   7    0.52    2.91
 -18   3   7    4.08    2.51
 -18   3   7    4.07    2.88
 -18  -3   7    6.40    2.89
 -18  -3   7    3.68    2.61
 -18  -3   8  121.48    8.33
 -18  -3   8  115.07    8.18
 -18   3   8  133.59    8.63
 -18   3   8  131.81    8.37
 -18   3   8  123.85    8.98
 -18  -3   8  113.51    7.82
 -18  -3   9   54.58    5.02
 -18   3   9   64.43    5.86
 -18  -3   9   66.88    5.79
 -18  -3   9   48.50    5.19
 -18   3   9   67.04    5.52
 -18  -3  10   32.45    3.59
 -18  -3  10   41.58    4.39
 -18   3  10   38.59    4.30
 -18  -3  10   36.73    4.33
 -18   3  10   36.60    4.59
 -18  -3  11  108.13    7.30
 -18   3  11  121.37    8.00
 -18   3  11  113.67    7.35
 -18  -3  11   93.11    6.91
 -18   3  12   26.45    3.90
 -18   3  12   21.53    3.32
 -18   3  12   24.12    4.06
 -18  -3  12   25.77    3.36
 -18  -3  12   18.47    2.91
 -18   3  13   76.59    6.22
 -18  -3  13   70.16    5.18
 -18  -3  13   64.90    5.06
 -18   3  13   63.01    5.20
 -18   3  14   10.69    2.87
 -18   3  14    7.54    2.11
 -18  -3  14    7.53    1.90
 -18   3  14   10.97    2.83
 -18  -3  14    9.82    2.12
 -18  -3  14    6.16    1.76
 -18  -3  15   35.65    3.27
 -18   3  15   54.11    4.64
 -18   3  15   49.62    4.57
 -18   3  15   40.85    3.68
 -18   3  16    0.58    1.92
 -18   3  16   -0.75    1.71
 -18  -3  16    1.66    1.25
 -18   3  16    3.72    1.47
 -18   3  17   54.66    4.23
 -18   3  17   39.34    3.69
 -18   3  18    5.97    1.73
 -18  -4 -10    9.43    1.79
 -18   4 -10    9.64    1.65
 -18   4  -9   30.59    3.09
 -18  -4  -8   26.36    2.61
 -18   4  -8   37.83    3.64
 -18  -4  -7   39.85    3.98
 -18  -4  -7   40.65    4.09
 -18  -4  -7   31.05    3.11
 -18   4  -7   41.99    4.19
 -18  -4  -6   43.96    4.37
 -18   4  -6   36.59    3.41
 -18   4  -6   39.21    4.26
 -18  -4  -6   33.97    3.49
 -18  -4  -5   17.53    3.24
 -18  -4  -5   12.68    2.80
 -18   4  -5   14.60    3.15
 -18   4  -5   11.58    2.37
 -18  -4  -5   13.09    2.25
 -18  -4  -4   27.35    3.23
 -18  -4  -4   32.47    4.13
 -18   4  -4   30.62    3.55
 -18   4  -4   31.62    4.38
 -18  -4  -3   57.98    5.45
 -18   4  -3   55.38    4.86
 -18  -4  -3   47.62    4.31
 -18   4  -2   67.28    5.59
 -18  -4  -2   67.62    5.94
 -18  -4  -2   54.97    4.74
 -18  -4  -1  101.91    6.93
 -18   4  -1  116.02    7.87
 -18  -4  -1  124.33    8.60
 -18  -4  -1  121.87    8.40
 -18  -4   0   29.28    4.27
 -18   4   0   26.56    3.94
 -18  -4   0   29.21    4.44
 -18   4   1   36.32    4.47
 -18   4   1   38.45    4.68
 -18  -4   1   36.71    4.74
 -18  -4   1   36.29    4.71
 -18   4   2   87.86    6.90
 -18  -4   2   74.62    6.80
 -18   4   2   75.93    6.45
 -18  -4   2   83.81    6.81
 -18   4   2   87.75    7.33
 -18  -4   3   -0.25    2.58
 -18   4   3    2.03    2.66
 -18   4   3    3.12    2.84
 -18   4   3    4.15    2.68
 -18  -4   3    2.40    2.63
 -18   4   4  129.20    8.66
 -18  -4   4  131.46    8.87
 -18  -4   4  118.09    8.48
 -18   4   4  126.92    9.23
 -18   4   4  130.64    8.94
 -18   4   5   47.04    5.40
 -18  -4   5   43.25    5.05
 -18   4   5   47.53    4.99
 -18  -4   5   53.37    5.21
 -18  -4   5   44.41    5.07
 -18   4   5   46.45    5.28
 -18  -4   6   37.68    4.49
 -18  -4   6   33.99    4.47
 -18   4   6   38.73    4.85
 -18  -4   6   36.32    4.56
 -18   4   6   33.72    4.49
 -18   4   7   46.59    5.50
 -18  -4   7   54.83    5.32
 -18  -4   7   63.42    5.75
 -18  -4   7   50.91    5.16
 -18   4   7   56.12    5.41
 -18   4   8   17.59    3.77
 -18  -4   8   16.57    3.34
 -18  -4   8   17.57    3.31
 -18  -4   8   19.72    3.34
 -18   4   8   17.50    3.63
 -18   4   8   20.89    3.57
 -18   4   9    5.23    2.90
 -18  -4   9   -0.19    2.08
 -18   4   9    2.30    2.39
 -18  -4   9    4.29    2.35
 -18   4   9    0.86    2.61
 -18  -4   9    2.35    2.15
 -18   4  10  126.61    8.12
 -18   4  10  140.84    8.64
 -18  -4  10  124.83    8.10
 -18  -4  10  127.30    7.78
 -18   4  10  125.23    8.52
 -18  -4  11   10.70    2.21
 -18  -4  11   18.54    2.83
 -18   4  11   12.07    3.04
 -18   4  11   13.06    3.50
 -18   4  11   18.07    3.56
 -18  -4  11   13.49    2.91
 -18   4  12   88.81    6.48
 -18  -4  12   93.82    6.39
 -18  -4  12   85.03    5.79
 -18   4  12  100.54    7.11
 -18   4  13   38.98    3.99
 -18   4  13   43.46    4.50
 -18  -4  13   31.26    3.59
 -18   4  14    9.48    2.72
 -18  -4  14    4.46    1.82
 -18   4  14    6.79    2.17
 -18   4  15    8.31    2.36
 -18  -4  15    8.73    1.71
 -18   4  15    6.26    1.95
 -18   4  15   13.46    2.74
 -18   4  16   25.64    3.15
 -18   4  16   30.67    3.34
 -18   4  16   24.54    2.68
 -18   4  17   -0.70    1.58
 -18   4  17    0.60    1.30
 -18  -5  -9   29.36    2.80
 -18  -5  -9   29.81    2.82
 -18   5  -9   27.97    2.76
 -18   5  -8   93.61    5.97
 -18  -5  -8  105.22    6.16
 -18  -5  -8   95.94    5.99
 -18  -5  -7   39.77    3.80
 -18   5  -7   35.16    3.76
 -18  -5  -6    6.66    2.24
 -18   5  -6   11.08    2.62
 -18   5  -5   42.92    4.43
 -18  -5  -5   38.61    4.15
 -18  -5  -4   22.53    3.54
 -18  -5  -4   18.86    3.33
 -18   5  -4   18.38    3.32
 -18   5  -4   16.52    2.47
 -18   5  -3   94.61    6.15
 -18  -5  -3  104.29    7.39
 -18  -5  -3   96.23    7.07
 -18   5  -3   95.95    6.36
 -18   5  -3  112.90    7.64
 -18   5  -2   88.50    6.93
 -18  -5  -2   86.33    6.58
 -18   5  -2   82.45    6.04
 -18   5  -1   78.93    6.19
 -18   5  -1   95.85    7.25
 -18  -5  -1   88.42    6.85
 -18   5   0  126.60    8.18
 -18  -5   0  122.92    8.73
 -18  -5   0  132.22    8.59
 -18   5   0  115.23    8.65
 -18   5   1   17.58    3.25
 -18  -5   1   14.37    3.22
 -18  -5   1   18.94    3.73
 -18   5   1   14.11    3.24
 -18  -5   2   24.82    4.12
 -18   5   2   22.15    3.64
 -18   5   2   30.21    4.32
 -18  -5   2   25.18    3.84
 -18  -5   3   86.47    6.83
 -18  -5   3   96.02    7.38
 -18   5   3   88.88    6.90
 -18   5   3   94.15    7.12
 -18   5   4    3.85    2.63
 -18   5   4    3.21    2.47
 -18  -5   4    3.06    2.83
 -18  -5   4    0.43    2.21
 -18  -5   5   62.54    5.88
 -18   5   5   60.77    5.73
 -18  -5   5   65.71    5.59
 -18   5   5   66.13    5.97
 -18  -5   5   63.96    5.94
 -18   5   5   51.59    6.00
 -18   5   6   68.55    6.11
 -18  -5   6   68.99    6.16
 -18  -5   6   63.31    5.53
 -18  -5   6   66.68    5.95
 -18   5   6   76.91    6.22
 -18   5   7    2.76    2.61
 -18  -5   7    3.43    2.37
 -18  -5   7    1.82    2.62
 -18  -5   7    3.07    2.13
 -18   5   7    2.20    2.60
 -18  -5   8   17.99    3.16
 -18  -5   8   22.94    3.73
 -18  -5   8   17.30    2.88
 -18   5   8   22.29    3.82
 -18   5   8   19.78    3.56
 -18  -5   9   24.98    3.72
 -18   5   9   25.63    3.81
 -18  -5   9   22.55    3.12
 -18   5   9   24.68    4.02
 -18  -5   9   17.97    3.29
 -18   5   9   23.37    3.82
 -18   5  10   38.49    4.59
 -18  -5  10   32.11    3.71
 -18  -5  10   39.97    4.32
 -18   5  10   37.55    4.48
 -18  -5  10   28.23    3.28
 -18   5  10   46.01    4.67
 -18  -5  11   49.82    4.78
 -18   5  11   50.92    4.88
 -18   5  11   55.68    5.18
 -18   5  11   61.71    5.34
 -18   5  12   37.74    4.24
 -18   5  12   30.44    3.85
 -18  -5  12   29.40    3.56
 -18   5  12   26.65    3.79
 -18   5  13    9.14    2.59
 -18   5  13   11.00    2.49
 -18   5  13    7.95    2.72
 -18  -5  13    6.22    2.03
 -18   5  14   26.30    3.49
 -18   5  14   30.65    3.62
 -18  -5  14   16.67    2.60
 -18   5  14   25.50    3.16
 -18  -5  15   10.65    1.91
 -18   5  15    8.72    2.12
 -18   5  16    5.42    2.13
 -18   5  16    5.90    1.61
 -18   5  17    7.27    1.74
 -18  -6  -8   10.11    1.85
 -18  -6  -8   10.48    1.88
 -18   6  -8    8.69    1.66
 -18  -6  -7   21.81    2.78
 -18   6  -7   23.20    2.75
 -18  -6  -7   26.26    2.87
 -18  -6  -6    2.61    1.83
 -18   6  -6    5.64    2.06
 -18  -6  -6    7.31    2.06
 -18  -6  -5   21.90    2.97
 -18   6  -5   17.31    2.91
 -18  -6  -5   17.28    2.83
 -18   6  -4   54.46    4.38
 -18  -6  -4   61.41    5.02
 -18   6  -4   58.28    5.13
 -18  -6  -4   71.01    5.38
 -18   6  -3   45.99    4.60
 -18   6  -3   43.19    3.79
 -18  -6  -3   43.58    4.39
 -18  -6  -3   44.04    4.59
 -18  -6  -2  135.08    8.37
 -18   6  -2  110.18    6.83
 -18  -6  -2  131.80    7.99
 -18   6  -2  126.34    8.19
 -18   6  -2  109.14    6.86
 -18   6  -1  115.43    7.25
 -18  -6  -1  126.57    7.99
 -18   6  -1  126.07    8.36
 -18   6   0  126.21    7.84
 -18   6   0  143.03    9.03
 -18  -6   0  130.69    8.30
 -18   6   1  111.26    7.82
 -18   6   1  109.97    7.96
 -18   6   1  104.36    7.02
 -18  -6   1  106.28    7.37
 -18  -6   2   97.39    7.27
 -18   6   2   92.51    7.26
 -18  -6   2   85.27    6.49
 -18   6   2   90.89    6.56
 -18   6   2   88.13    6.95
 -18   6   3    8.17    3.00
 -18  -6   3    8.38    3.12
 -18  -6   3    4.22    2.28
 -18   6   3    4.20    2.43
 -18   6   3    7.10    3.19
 -18   6   4   99.22    7.13
 -18  -6   4  102.08    6.93
 -18  -6   4   98.98    7.46
 -18  -6   4   97.61    7.44
 -18   6   4  106.06    7.65
 -18  -6   5   51.98    5.19
 -18  -6   5   48.99    5.28
 -18   6   5   48.30    5.22
 -18   6   5   45.99    4.82
 -18  -6   5   51.28    5.18
 -18  -6   5   43.22    4.37
 -18  -6   6   31.54    4.26
 -18  -6   6   37.83    4.44
 -18  -6   6   28.55    3.46
 -18   6   6   32.46    4.16
 -18   6   6   32.74    4.37
 -18  -6   6   34.46    4.62
 -18  -6   7   54.81    4.65
 -18  -6   7   78.10    6.37
 -18  -6   7   66.68    5.81
 -18   6   7   53.27    5.29
 -18  -6   7   61.45    5.54
 -18   6   7   68.61    5.86
 -18   6   8   -0.42    2.46
 -18  -6   8   -1.27    2.25
 -18   6   8    1.86    2.35
 -18  -6   8    2.15    2.14
 -18   6   9   82.04    6.38
 -18  -6   9   75.18    5.95
 -18  -6   9   86.79    6.48
 -18   6   9   81.01    6.47
 -18   6  10   16.05    3.23
 -18   6  10   18.01    3.20
 -18  -6  10   17.35    3.16
 -18  -6  10   16.91    2.78
 -18   6  11   52.43    4.76
 -18  -6  11   41.41    3.91
 -18   6  11   47.70    4.68
 -18  -6  11   43.10    4.37
 -18  -6  12    2.65    1.96
 -18  -6  12    2.61    1.37
 -18   6  12    4.26    2.18
 -18   6  12    0.88    2.03
 -18   6  13   16.72    2.84
 -18  -6  13   15.48    2.68
 -18   6  13   14.37    2.76
 -18   6  13   20.55    3.20
 -18   6  14    6.71    2.12
 -18   6  14    1.49    1.83
 -18  -6  14    6.60    1.86
 -18   6  15   17.58    2.42
 -18   6  15   15.53    2.43
 -18   6  16   14.95    2.22
 -18   6  16   17.08    2.13
 -18  -7  -7   10.51    1.90
 -18  -7  -7   13.74    1.90
 -18  -7  -6   28.23    3.04
 -18  -7  -6   29.34    2.87
 -18   7  -6   30.94    2.95
 -18   7  -5   19.47    2.67
 -18  -7  -5   14.08    2.37
 -18  -7  -5   21.00    2.79
 -18  -7  -4   79.84    5.46
 -18   7  -4   82.05    5.33
 -18   7  -4   90.26    6.00
 -18   7  -3   57.01    4.40
 -18  -7  -3   63.10    4.86
 -18  -7  -3   64.82    5.15
 -18   7  -3   74.49    5.50
 -18   7  -2   52.78    4.14
 -18   7  -2   54.99    4.92
 -18  -7  -2   53.93    4.57
 -18  -7  -2   58.49    5.04
 -18  -7  -1  143.57    8.62
 -18   7  -1  121.25    7.30
 -18  -7  -1  138.19    7.98
 -18   7  -1  146.70    8.73
 -18  -7   0   39.16    3.91
 -18   7   0   47.13    4.78
 -18  -7   0   40.91    4.66
 -18   7   1  216.49   11.23
 -18  -7   1  231.43   11.63
 -18   7   1  238.99   12.58
 -18  -7   2    5.79    2.12
 -18   7   2    6.51    2.08
 -18   7   2    8.12    2.99
 -18   7   2    6.66    2.97
 -18   7   3  233.63   12.38
 -18   7   3  236.74   12.56
 -18   7   3  210.60   11.32
 -18  -7   3  225.05   12.23
 -18  -7   3  213.54   11.14
 -18  -7   3  216.10   11.97
 -18   7   4   49.38    5.10
 -18  -7   4   43.18    4.75
 -18  -7   4   39.83    3.78
 -18   7   4   40.40    4.17
 -18   7   4   47.19    4.99
 -18  -7   4   50.55    5.06
 -18  -7   5   80.69    6.52
 -18   7   5   83.27    6.64
 -18   7   5   85.13    6.71
 -18   7   5   73.73    5.77
 -18  -7   5   82.92    6.46
 -18  -7   6   52.03    5.27
 -18  -7   6   55.56    5.14
 -18   7   6   56.89    5.43
 -18   7   6   54.51    5.25
 -18   7   6   49.00    4.64
 -18  -7   6   59.35    5.34
 -18   7   7    3.05    2.59
 -18  -7   7    6.54    2.53
 -18  -7   7    0.77    2.22
 -18   7   7    2.90    2.01
 -18  -7   7    1.06    2.50
 -18  -7   8   24.86    4.02
 -18   7   8   35.34    4.17
 -18   7   8   27.27    3.50
 -18  -7   8   27.50    3.72
 -18  -7   8   24.01    3.47
 -18  -7   9    6.63    2.41
 -18  -7   9    4.94    2.25
 -18   7   9    6.15    2.27
 -18   7   9    7.79    2.63
 -18   7  10   42.11    4.25
 -18  -7  10   39.82    3.93
 -18  -7  10   45.02    4.39
 -18   7  10   55.55    4.83
 -18   7  11   19.04    3.10
 -18  -7  11   17.39    2.88
 -18  -7  11   15.92    2.40
 -18   7  11   13.26    2.70
 -18   7  12   13.64    2.53
 -18  -7  12   14.99    2.50
 -18   7  12   14.63    2.76
 -18   7  13   16.55    2.51
 -18   7  13   16.54    2.66
 -18  -7  13   13.79    2.33
 -18  -7  14    6.92    1.76
 -18   7  14    9.82    2.02
 -18   7  14    9.06    2.10
 -18   7  15    5.01    1.53
 -18   7  15    3.42    1.37
 -18  -8  -6   30.63    2.70
 -18   8  -5   95.25    5.50
 -18  -8  -5  101.28    5.84
 -18  -8  -4   17.56    2.20
 -18   8  -4   25.70    2.70
 -18   8  -4   18.00    2.20
 -18  -8  -4   21.14    2.66
 -18   8  -3   90.45    5.54
 -18  -8  -3   81.34    5.43
 -18   8  -3   76.49    4.88
 -18  -8  -3   67.44    4.71
 -18  -8  -2   40.36    4.02
 -18   8  -2   47.56    4.10
 -18  -8  -2   40.07    3.38
 -18   8  -2   35.37    3.26
 -18  -8  -1   14.81    2.26
 -18  -8  -1   16.44    2.86
 -18   8  -1   16.13    2.83
 -18   8  -1   15.12    2.15
 -18  -8   0  119.69    7.04
 -18  -8   0  135.21    8.23
 -18   8   1    8.72    2.69
 -18  -8   1   11.38    2.94
 -18   8   2  312.46   15.70
 -18   8   2  330.90   15.96
 -18   8   3   42.24    4.49
 -18  -8   3   39.85    4.26
 -18   8   3   48.62    4.88
 -18  -8   4  167.18    9.57
 -18   8   4  137.61    8.11
 -18   8   4  169.08    9.62
 -18  -8   4  157.61    9.32
 -18   8   4  175.80    9.76
 -18   8   5   44.44    4.70
 -18   8   5   36.67    3.52
 -18  -8   5   43.61    4.49
 -18  -8   5   43.36    4.54
 -18   8   5   42.77    4.57
 -18   8   6   34.56    4.14
 -18   8   6   30.09    3.25
 -18   8   6   34.68    4.13
 -18  -8   6   32.26    3.90
 -18  -8   6   33.60    4.08
 -18   8   7    6.60    2.45
 -18   8   7   -0.93    2.28
 -18  -8   7    4.72    2.52
 -18   8   7    2.04    1.56
 -18  -8   7    2.82    2.22
 -18  -8   8   28.40    3.84
 -18  -8   8   23.69    3.27
 -18   8   8   21.99    3.41
 -18  -8   8   30.90    3.67
 -18   8   8   29.98    3.12
 -18   8   9   13.97    2.95
 -18  -8   9   12.06    2.55
 -18  -8   9   17.23    2.98
 -18   8   9   13.76    2.40
 -18  -8  10   25.40    3.25
 -18   8  10   19.81    2.64
 -18   8  10   26.25    3.30
 -18  -8  10   21.06    2.80
 -18  -8  11   19.45    2.48
 -18  -8  11   22.63    2.98
 -18   8  11   20.92    2.58
 -18   8  11   24.43    3.06
 -18   8  12   43.85    3.64
 -18  -8  12   54.23    4.02
 -18   8  12   55.69    4.20
 -18  -8  13    3.67    1.60
 -18   8  13    2.88    1.42
 -18   8  13    4.68    1.74
 -18   8  14   26.83    2.73
 -18  -8  14   24.12    2.46
 -18  -9  -4   27.81    2.60
 -18  -9  -3   29.56    2.84
 -18   9  -2   18.39    2.21
 -18  -9  -2   16.04    2.36
 -18   9  -2   12.07    1.81
 -18   9  -1   37.69    3.30
 -18  -9  -1   38.57    3.61
 -18   9  -1   28.34    2.69
 -18   9   0   21.75    2.73
 -18  -9   0   19.32    2.92
 -18  -9   1  159.59    8.87
 -18   9   1  154.70    8.62
 -18   9   2   51.90    4.40
 -18  -9   2   45.85    4.38
 -18   9   3  175.21    9.34
 -18  -9   3  162.03    9.02
 -18  -9   4   25.57    3.33
 -18   9   4   20.99    3.20
 -18   9   5   44.81    4.35
 -18  -9   5   48.13    4.50
 -18  -9   5   60.16    4.79
 -18   9   6    2.42    1.88
 -18  -9   6    3.76    2.12
 -18  -9   6    3.86    2.10
 -18   9   7   55.44    4.74
 -18  -9   7   55.64    4.58
 -18  -9   7   48.75    4.58
 -18  -9   8   14.70    2.87
 -18   9   8   16.73    2.86
 -18  -9   8   17.78    2.74
 -18   9   9   58.23    4.58
 -18  -9   9   50.17    4.21
 -18  -9  10    6.57    1.88
 -18  -9  11   42.33    3.46
 -18  -9  11   63.34    4.32
 -18  -9  12    8.56    1.81
 -18 -10  -1    6.81    1.63
 -18 -10   0   50.95    3.90
 -18 -10   1   20.77    2.68
 -18  10   1   21.27    2.31
 -18 -10   2  108.71    6.45
 -18  10   2  105.83    6.02
 -18  10   3   30.03    2.87
 -18 -10   3   30.49    3.30
 -18  10   4   36.61    3.34
 -18 -10   4   37.64    3.48
 -18  10   5   25.97    3.22
 -18 -10   5   21.93    2.75
 -18  10   5   19.31    2.52
 -18  10   6   24.15    2.74
 -18 -10   6   21.11    2.83
 -18 -10   6   22.79    2.94
 -18  10   6   28.07    3.23
 -18  10   7   36.64    3.38
 -18  10   7   44.90    3.89
 -18 -10   7   35.23    3.65
 -18 -10   7   43.38    3.66
 -18  10   8   43.57    3.64
 -18  10   8   49.36    4.05
 -18 -10   8   42.48    3.80
 -18 -10   8   50.64    3.82
 -18 -10   9   11.09    1.86
 -18  10   9    9.58    1.85
 -18  10   9    9.33    2.03
 -18  10  10   92.47    5.51
 -18 -11   2   17.75    2.15
 -18 -11   3   32.10    2.88
 -18 -11   4   24.56    2.54
 -18 -11   5    1.26    1.17
 -17   0 -13   29.21    2.77
 -17   0 -12   -0.50    1.06
 -17   0 -12   -0.53    1.51
 -17   0 -11  263.25   12.54
 -17   0 -11  237.60   12.07
 -17   0 -11  275.65   12.92
 -17   0 -10    0.83    2.00
 -17   0 -10    2.07    2.00
 -17   0 -10    1.43    2.31
 -17   0  -9  358.49   16.92
 -17   0  -9  333.56   16.41
 -17   0  -9  334.77   16.44
 -17   0  -8    0.20    2.06
 -17   0  -8    0.87    2.57
 -17   0  -8    1.24    2.46
 -17   0  -7  167.06   10.44
 -17   0  -7  165.79   10.16
 -17   0  -7  156.40    9.80
 -17   0  -6    0.73    2.47
 -17   0  -6   -0.49    2.93
 -17   0  -6    1.81    2.42
 -17   0  -5  407.80   19.60
 -17   0  -5  403.25   20.05
 -17   0  -5  383.96   19.73
 -17   0  -4   -1.59    3.22
 -17   0  -4   -0.27    2.74
 -17   0  -3  246.90   14.20
 -17   0  -3  247.97   14.39
 -17   0  -2   -1.66    3.10
 -17   0  -2   -0.57    3.37
 -17   0  -2   -0.56    3.15
 -17   0  -1  374.40   20.08
 -17   0  -1  388.23   20.04
 -17   0  -1  407.28   20.08
 -17   0   0   -0.28    2.89
 -17   0   0    1.68    3.03
 -17   0   1  353.85   18.33
 -17   0   1  344.99   18.43
 -17   0   2    0.20    1.90
 -17   0   2    1.09    3.00
 -17   0   2   -0.83    3.09
 -17   0   3  352.84   17.84
 -17   0   3  338.31   17.44
 -17   0   3  311.64   16.10
 -17   0   4    0.61    1.88
 -17   0   4    2.08    3.56
 -17   0   4   -0.26    2.61
 -17   0   4   -1.37    2.73
 -17   0   5  130.17    9.51
 -17   0   5  117.64    8.84
 -17   0   5  121.18    7.92
 -17   0   5  115.84    7.88
 -17   0   5  116.97    8.33
 -17   0   6   -0.20    1.86
 -17   0   6   -1.76    3.18
 -17   0   6    1.40    2.23
 -17   0   6    1.27    2.30
 -17   0   7   30.42    4.14
 -17   0   7   28.99    3.88
 -17   0   7   24.43    3.60
 -17   0   7   29.79    3.90
 -17   0   7   28.48    4.73
 -17   0   8   -0.20    1.90
 -17   0   8    0.20    1.83
 -17   0   8    2.86    3.29
 -17   0   8    1.58    2.47
 -17   0   8    3.66    2.16
 -17   0   9  283.96   15.78
 -17   0   9  263.93   14.08
 -17   0   9  308.85   15.16
 -17   0   9  266.47   14.01
 -17   0  10    3.28    3.30
 -17   0  10    1.51    1.96
 -17   0  10    0.46    2.53
 -17   0  11  131.13    8.78
 -17   0  11  109.59    7.52
 -17   0  11  136.69    9.33
 -17   0  12    1.26    2.68
 -17   0  12   -0.23    2.78
 -17   0  12   -0.17    1.74
 -17   0  13   84.51    7.00
 -17   0  13   86.81    7.11
 -17   0  13   93.02    7.72
 -17   0  14   -1.51    2.78
 -17   0  14   -1.55    2.37
 -17   0  14    0.98    3.21
 -17   0  15  123.14    8.24
 -17   0  15  113.99    7.89
 -17   0  16   -1.99    2.04
 -17   0  16   -0.76    2.58
 -17   0  17   70.52    5.61
 -17   0  17   55.54    4.73
 -17   0  18    1.98    2.20
 -17   0  18    3.17    1.54
 -17   0  19   89.88    5.88
 -17   0  20    0.52    1.39
 -17  -1 -13    2.29    1.25
 -17  -1 -12  100.21    5.77
 -17  -1 -12  101.36    6.13
 -17   1 -11    0.12    1.32
 -17  -1 -11    3.90    1.75
 -17  -1 -11    2.22    1.83
 -17  -1 -11    4.98    2.00
 -17   1 -10  382.71   17.71
 -17  -1 -10  404.24   18.24
 -17  -1 -10  387.54   17.99
 -17  -1 -10  386.15   17.89
 -17   1 -10  377.72   17.46
 -17  -1  -9   47.53    4.68
 -17   1  -9   47.82    4.56
 -17   1  -9   41.54    4.30
 -17   1  -9   55.60    5.11
 -17  -1  -9   44.94    4.72
 -17  -1  -9   60.26    5.04
 -17   1  -8  138.60    8.74
 -17  -1  -8  143.04    8.88
 -17  -1  -8  141.10    9.04
 -17   1  -8  145.20    9.27
 -17  -1  -8  147.19    9.17
 -17   1  -8  134.55    8.57
 -17   1  -7   97.73    7.58
 -17  -1  -7  102.41    7.61
 -17  -1  -7   97.39    7.24
 -17   1  -7   95.90    7.20
 -17  -1  -7   94.62    7.37
 -17   1  -7   94.41    6.98
 -17  -1  -6  183.35   11.14
 -17  -1  -6  188.29   11.13
 -17  -1  -6  178.73   10.82
 -17   1  -6  175.18   10.82
 -17   1  -6  183.31   11.35
 -17   1  -6  170.27   10.48
 -17   1  -5   22.21    4.42
 -17  -1  -5   24.82    4.29
 -17  -1  -5   25.66    4.36
 -17   1  -5   24.40    3.81
 -17   1  -5   24.62    3.97
 -17  -1  -4  182.33   11.21
 -17   1  -4  167.59   11.11
 -17   1  -4  167.91   10.52
 -17  -1  -4  181.17   11.30
 -17   1  -4  178.31   11.15
 -17  -1  -3    7.51    3.69
 -17  -1  -3    3.94    2.94
 -17   1  -3    5.54    3.46
 -17   1  -3    4.07    3.03
 -17  -1  -3    4.43    3.67
 -17   1  -2  208.49   13.26
 -17  -1  -2  225.51   13.15
 -17   1  -2  220.02   13.28
 -17  -1  -2  227.72   13.44
 -17   1  -1    3.99    3.33
 -17  -1  -1    0.54    2.80
 -17  -1  -1    2.27    3.07
 -17   1  -1    3.70    3.38
 -17  -1   0  229.61   13.68
 -17   1   0  234.67   13.74
 -17  -1   0  240.74   13.96
 -17   1   0  242.88   14.14
 -17   1   0  244.67   14.19
 -17   1   1   19.80    4.21
 -17   1   1   17.96    3.89
 -17  -1   1   18.60    4.09
 -17  -1   1   22.52    4.16
 -17   1   1   19.62    4.27
 -17   1   1    7.98    2.82
 -17  -1   2  190.60   11.71
 -17  -1   2  193.06   12.25
 -17   1   2  181.29   11.49
 -17   1   2  195.73   12.18
 -17  -1   2  181.41   11.75
 -17   1   2  199.23   12.30
 -17   1   2  180.11   10.93
 -17   1   3    4.85    3.29
 -17  -1   3    9.22    3.19
 -17  -1   3    7.68    3.91
 -17   1   3    8.30    2.68
 -17  -1   3    8.19    3.47
 -17   1   3    6.35    2.76
 -17   1   4  112.89    7.88
 -17   1   4  127.74    9.22
 -17   1   4  103.28    7.95
 -17  -1   4  128.63    8.92
 -17  -1   4  124.54    9.33
 -17   1   4  114.66    8.05
 -17  -1   4  124.71    8.85
 -17   1   5   19.98    3.43
 -17  -1   5   19.30    4.46
 -17  -1   5   23.24    4.09
 -17  -1   5   15.06    3.59
 -17  -1   5   17.72    3.57
 -17   1   5   17.04    3.35
 -17   1   5   12.71    3.03
 -17  -1   6   21.72    3.86
 -17  -1   6   26.35    4.75
 -17   1   6   24.02    3.85
 -17  -1   6   26.30    3.93
 -17   1   6   23.33    3.51
 -17  -1   6   29.50    4.21
 -17  -1   6   19.88    3.38
 -17   1   6   22.81    3.66
 -17  -1   7  141.42    9.49
 -17   1   7  146.79   10.51
 -17  -1   7  143.00    9.03
 -17   1   7  146.90    9.31
 -17  -1   7  148.50    9.73
 -17   1   7  158.06    9.81
 -17  -1   7  142.81    9.39
 -17  -1   7  158.80   10.52
 -17  -1   8   70.97    6.91
 -17   1   8   80.21    6.67
 -17  -1   8   70.71    6.03
 -17   1   8   68.85    6.01
 -17  -1   8   68.22    6.01
 -17  -1   8   78.71    6.38
 -17   1   8   84.34    7.38
 -17   1   9   56.68    5.35
 -17   1   9   69.42    6.21
 -17   1   9   62.15    6.62
 -17  -1   9   46.25    4.73
 -17  -1   9   64.35    6.41
 -17  -1   9   59.58    5.52
 -17  -1   9   59.94    5.50
 -17  -1  10  148.71   10.19
 -17   1  10  159.57   10.65
 -17  -1  10  128.81    9.05
 -17   1  10  164.37   10.22
 -17   1  10  151.70    9.34
 -17  -1  10  163.81   10.52
 -17  -1  10  165.76    9.81
 -17  -1  11    9.41    3.01
 -17   1  11    9.39    3.32
 -17   1  11    6.44    3.35
 -17  -1  11    5.87    2.94
 -17  -1  11    6.59    3.66
 -17   1  11    9.58    2.72
 -17  -1  11   10.22    2.64
 -17  -1  12   68.35    6.40
 -17  -1  12   41.11    4.45
 -17  -1  12   64.35    5.99
 -17   1  12   66.85    6.17
 -17  -1  12   62.13    5.63
 -17   1  12   49.04    4.87
 -17   1  12   61.06    6.14
 -17  -1  13   14.13    3.35
 -17   1  13   12.01    2.79
 -17   1  13   11.00    3.34
 -17  -1  13   13.41    3.23
 -17   1  13   10.60    3.57
 -17  -1  13   14.82    3.84
 -17  -1  14   71.67    5.98
 -17   1  14   59.71    5.74
 -17  -1  14   67.98    6.45
 -17   1  14   53.63    4.90
 -17   1  14   69.87    6.19
 -17  -1  14   67.74    5.80
 -17  -1  15    7.01    3.34
 -17  -1  15    9.94    2.92
 -17   1  15    6.89    2.95
 -17   1  15    9.23    2.26
 -17   1  15    9.26    2.87
 -17  -1  15    8.55    2.56
 -17  -1  16   67.52    5.52
 -17  -1  16   61.52    5.73
 -17   1  16   63.40    5.35
 -17   1  16   72.00    5.85
 -17  -1  16   57.61    4.82
 -17   1  17   19.01    3.07
 -17  -1  17   19.82    3.31
 -17  -1  17   20.49    2.78
 -17   1  17   24.40    3.56
 -17   1  18   40.61    3.91
 -17  -1  18   34.61    3.25
 -17  -1  19    8.43    2.15
 -17   1  19    8.02    2.14
 -17   1  19    5.76    1.62
 -17  -1  20   25.92    2.73
 -17   1  20   27.84    2.94
 -17   2 -13   45.90    3.39
 -17  -2 -12    2.20    1.55
 -17  -2 -12    1.93    1.26
 -17   2 -12    1.39    1.50
 -17  -2 -12    3.03    1.49
 -17  -2 -11  184.58    9.39
 -17  -2 -11  161.48    9.07
 -17   2 -11  178.22    9.50
 -17  -2 -11  169.97    9.13
 -17  -2 -10   31.38    3.69
 -17   2 -10   28.15    2.93
 -17  -2 -10   34.23    3.72
 -17  -2 -10   34.51    3.75
 -17  -2  -9  186.01   10.30
 -17   2  -9  182.86    9.74
 -17   2  -9  180.66    9.82
 -17  -2  -9  173.84   10.27
 -17  -2  -9  189.19   10.35
 -17  -2  -8  147.93    9.15
 -17   2  -8  144.97    8.67
 -17  -2  -8  150.17    9.31
 -17  -2  -8  151.66    9.14
 -17   2  -8  135.96    8.46
 -17  -2  -7   19.90    3.76
 -17   2  -7   17.63    3.17
 -17   2  -7   17.94    3.13
 -17  -2  -7   15.19    3.35
 -17  -2  -7   18.53    3.40
 -17  -2  -6  107.43    7.77
 -17  -2  -6  100.15    7.73
 -17   2  -6   99.56    7.35
 -17   2  -6   96.36    6.98
 -17  -2  -6  100.91    7.54
 -17  -2  -5   57.43    5.61
 -17   2  -5   51.51    4.97
 -17   2  -5   57.64    5.57
 -17   2  -5   46.71    5.66
 -17  -2  -4    3.41    2.66
 -17   2  -4    2.51    2.88
 -17   2  -4    5.14    3.35
 -17   2  -4    2.76    2.21
 -17   2  -3   52.85    5.03
 -17   2  -3   48.13    5.55
 -17  -2  -3   62.88    6.30
 -17   2  -3   53.12    5.99
 -17  -2  -3   51.10    5.54
 -17  -2  -2   26.77    4.22
 -17   2  -2   24.96    4.55
 -17   2  -2   34.35    4.77
 -17  -2  -2   21.86    4.34
 -17   2  -2   26.04    3.69
 -17   2  -1   92.38    7.72
 -17  -2  -1  100.12    8.06
 -17   2  -1   91.13    7.84
 -17  -2  -1   87.94    7.37
 -17  -2  -1   89.77    8.06
 -17   2   0   11.60    3.83
 -17  -2   0   12.26    3.83
 -17   2   0   15.09    3.23
 -17  -2   0   10.42    3.61
 -17   2   0   12.17    3.60
 -17  -2   0   10.67    3.26
 -17   2   1   37.89    4.66
 -17  -2   1   40.44    5.67
 -17  -2   1   30.44    5.03
 -17   2   1   45.97    5.37
 -17   2   1   38.16    5.47
 -17  -2   1   37.89    4.95
 -17  -2   2    7.57    3.58
 -17   2   2    6.71    3.56
 -17   2   2    7.92    2.87
 -17  -2   2    4.23    3.13
 -17   2   2    7.84    3.55
 -17  -2   2   10.75    3.16
 -17   2   3   12.05    3.20
 -17  -2   3    9.45    3.39
 -17   2   3    7.31    3.49
 -17  -2   3    7.88    2.88
 -17  -2   3    8.43    3.38
 -17   2   3    7.86    3.47
 -17   2   4   12.98    3.11
 -17   2   4   10.56    3.69
 -17  -2   4    6.06    3.35
 -17  -2   4    7.89    3.07
 -17  -2   4    8.91    3.19
 -17  -2   4    7.74    2.65
 -17   2   4    5.07    2.67
 -17   2   5    5.30    2.82
 -17   2   5    4.70    3.55
 -17  -2   5    3.46    2.72
 -17  -2   5    7.72    3.47
 -17   2   5    4.87    2.82
 -17  -2   5    5.20    2.60
 -17  -2   5    2.91    2.78
 -17  -2   6  193.81   11.95
 -17   2   6  209.89   11.96
 -17  -2   6  195.13   11.54
 -17   2   6  198.97   11.71
 -17  -2   6  203.72   12.47
 -17  -2   6  204.16   12.04
 -17  -2   7    4.35    2.94
 -17  -2   7    1.39    3.04
 -17  -2   7    3.16    2.53
 -17   2   7    3.33    2.56
 -17  -2   7    0.44    2.02
 -17   2   7    1.22    2.84
 -17  -2   8  210.37   12.34
 -17  -2   8  213.02   12.19
 -17   2   8  228.17   12.69
 -17  -2   8  224.96   12.84
 -17   2   8  239.83   13.14
 -17  -2   8  215.91   11.81
 -17  -2   8  239.07   13.40
 -17  -2   9   11.90    2.92
 -17  -2   9    9.84    2.94
 -17  -2   9   11.85    3.63
 -17   2   9   11.79    3.28
 -17  -2   9   12.28    2.89
 -17  -2   9   12.86    3.71
 -17   2   9   10.97    3.62
 -17  -2   9   11.50    2.69
 -17  -2  10   59.49    5.94
 -17  -2  10   48.99    5.37
 -17   2  10   41.09    4.65
 -17  -2  10   44.97    4.74
 -17   2  10   53.04    5.68
 -17  -2  10   34.00    4.15
 -17  -2  10   50.94    5.09
 -17   2  10   45.18    5.67
 -17   2  11   30.55    4.62
 -17  -2  11   31.68    4.72
 -17  -2  11   23.24    3.67
 -17   2  11   27.71    4.59
 -17   2  11   28.44    3.97
 -17  -2  11   29.80    4.26
 -17  -2  11   24.96    3.68
 -17   2  12    8.61    2.72
 -17  -2  12    7.05    2.57
 -17   2  12    6.52    3.30
 -17  -2  12    9.98    3.46
 -17  -2  12    6.63    2.71
 -17  -2  12    6.27    2.37
 -17  -2  13   52.17    5.04
 -17   2  13   77.09    6.60
 -17  -2  13   73.74    6.66
 -17  -2  13   69.48    5.75
 -17   2  13   57.75    5.39
 -17  -2  13   70.49    5.80
 -17  -2  14    1.55    2.06
 -17   2  14    2.90    3.02
 -17  -2  14    4.88    2.97
 -17  -2  14    2.47    1.84
 -17   2  14    6.33    2.28
 -17  -2  14    3.83    2.42
 -17   2  15   53.72    4.86
 -17   2  15   69.61    6.14
 -17  -2  15   70.24    6.14
 -17  -2  15   63.09    5.44
 -17  -2  15   57.68    4.96
 -17   2  16   26.89    3.90
 -17  -2  16   28.31    4.04
 -17   2  16   15.70    2.69
 -17  -2  16   20.64    3.33
 -17  -2  16   15.40    2.59
 -17   2  17   43.19    4.33
 -17   2  17   35.23    3.72
 -17  -2  17   44.69    4.80
 -17  -2  17   48.67    4.47
 -17   2  18   15.05    2.65
 -17   2  18   13.49    2.18
 -17  -2  18   20.11    2.86
 -17   2  18   24.18    3.29
 -17  -2  18   21.08    3.39
 -17  -2  19   18.93    2.62
 -17   2  19   22.40    2.51
 -17   2  19   25.14    3.14
 -17   3 -12   60.55    4.28
 -17  -3 -12   54.40    3.88
 -17  -3 -12   62.22    4.16
 -17  -3 -11   14.32    2.39
 -17   3 -11   14.66    2.53
 -17  -3 -11   17.29    2.56
 -17   3 -10   64.77    5.21
 -17  -3 -10   63.89    5.11
 -17  -3 -10   64.25    4.81
 -17  -3  -9   31.35    3.77
 -17  -3  -9   30.22    3.50
 -17   3  -9   27.30    3.81
 -17  -3  -9   26.28    3.56
 -17   3  -9   27.07    2.88
 -17   3  -8   55.20    5.20
 -17  -3  -8   48.95    4.59
 -17   3  -8   40.37    3.96
 -17   3  -8   42.10    4.02
 -17  -3  -8   43.01    4.75
 -17  -3  -8   49.36    4.85
 -17   3  -7   57.78    4.94
 -17  -3  -7   66.31    5.62
 -17   3  -7   52.32    5.66
 -17  -3  -7   59.54    5.21
 -17   3  -7   51.04    4.59
 -17  -3  -6    5.00    2.46
 -17   3  -6    9.02    2.36
 -17   3  -6    5.89    2.39
 -17   3  -5   18.10    3.37
 -17   3  -5   20.75    3.04
 -17  -3  -5   18.33    3.46
 -17  -3  -4   14.41    3.73
 -17   3  -4    8.66    2.44
 -17  -3  -4   11.28    2.92
 -17   3  -4    9.19    2.82
 -17   3  -4   10.47    2.69
 -17   3  -3   60.60    5.39
 -17   3  -3   76.60    6.50
 -17  -3  -3   70.22    6.63
 -17  -3  -3   72.85    6.18
 -17   3  -3   60.64    5.33
 -17   3  -2   29.94    3.62
 -17   3  -2   32.00    4.46
 -17   3  -2   27.69    3.51
 -17  -3  -2   28.72    4.09
 -17  -3  -2   34.25    5.08
 -17   3  -1  120.00    9.13
 -17   3  -1  116.32    8.60
 -17  -3  -1  124.21    8.94
 -17  -3  -1  116.29    8.81
 -17  -3  -1  106.08    7.88
 -17   3  -1   95.77    6.97
 -17  -3   0   15.68    3.30
 -17   3   0   18.28    3.89
 -17   3   0   18.54    3.61
 -17  -3   0   11.62    3.95
 -17  -3   0   18.95    4.13
 -17   3   0   19.12    4.37
 -17  -3   1   17.63    3.51
 -17  -3   1   23.87    4.45
 -17  -3   1   22.14    4.21
 -17   3   1   19.47    3.93
 -17   3   1   23.93    4.53
 -17   3   1   21.76    3.97
 -17   3   2   28.72    4.42
 -17  -3   2   29.14    4.69
 -17  -3   2   30.63    4.01
 -17  -3   2   30.33    4.76
 -17   3   2   24.61    4.62
 -17   3   2   31.59    4.80
 -17   3   3    6.55    3.24
 -17  -3   3    7.28    3.38
 -17  -3   3    9.03    3.36
 -17   3   3    4.81    2.90
 -17   3   3    4.39    3.43
 -17  -3   3    4.72    3.05
 -17  -3   3    3.13    2.17
 -17  -3   4   46.89    5.47
 -17  -3   4   46.52    5.50
 -17  -3   4   48.93    5.75
 -17   3   4   51.42    5.35
 -17   3   4   45.90    5.53
 -17  -3   4   50.14    4.98
 -17   3   5   98.98    8.17
 -17  -3   5  106.12    8.02
 -17  -3   5   90.36    7.71
 -17  -3   5   90.73    6.89
 -17   3   5   94.06    7.51
 -17   3   5   91.70    7.39
 -17  -3   5  109.02    8.25
 -17   3   6   14.09    3.87
 -17  -3   6   13.70    3.58
 -17   3   6   13.83    3.57
 -17  -3   6   14.10    3.58
 -17  -3   6   15.11    3.52
 -17   3   6   12.13    3.45
 -17  -3   6   13.98    2.85
 -17   3   7  207.68   12.18
 -17  -3   7  193.15   11.95
 -17   3   7  199.45   11.97
 -17   3   7  209.45   12.61
 -17  -3   7  209.65   12.35
 -17  -3   7  190.04   11.76
 -17  -3   8   17.78    3.77
 -17  -3   8   17.38    3.72
 -17   3   8   16.73    4.46
 -17  -3   8   12.34    3.14
 -17  -3   8   22.09    3.95
 -17   3   8   20.04    4.05
 -17   3   8   16.24    3.62
 -17   3   9  122.49    8.44
 -17   3   9  118.60    8.72
 -17  -3   9  114.20    7.94
 -17  -3   9  121.25    8.44
 -17  -3   9  110.71    8.22
 -17  -3   9  105.86    8.08
 -17   3  10   64.16    5.96
 -17  -3  10   64.39    5.92
 -17  -3  10   73.49    6.45
 -17  -3  10   53.54    5.59
 -17   3  10   65.35    6.45
 -17  -3  10   65.21    5.28
 -17  -3  10   56.65    5.27
 -17  -3  11   12.79    3.08
 -17   3  11   15.40    3.93
 -17   3  11   19.41    3.70
 -17  -3  11   15.22    3.31
 -17  -3  11   16.08    2.89
 -17  -3  11   21.60    4.13
 -17  -3  11    8.67    2.51
 -17   3  12  169.63   10.44
 -17  -3  12  150.33    9.43
 -17  -3  12  152.28    9.96
 -17  -3  12  148.20    9.29
 -17   3  12  160.90    9.69
 -17  -3  12  139.84    8.83
 -17  -3  13    1.91    2.06
 -17  -3  13    9.68    3.35
 -17   3  13    6.99    3.52
 -17   3  13    5.61    2.64
 -17  -3  13    5.00    2.55
 -17  -3  13    6.69    2.51
 -17  -3  14   72.46    5.66
 -17  -3  14   73.93    5.60
 -17  -3  14   70.72    5.68
 -17   3  14   93.53    7.07
 -17  -3  14   88.96    6.76
 -17   3  14   72.00    5.95
 -17  -3  15    4.34    1.77
 -17   3  15    1.45    2.73
 -17  -3  15   -1.87    2.92
 -17   3  15    1.96    2.05
 -17  -3  15    0.62    1.75
 -17  -3  15    1.31    2.00
 -17  -3  16   69.40    5.21
 -17  -3  16   51.80    4.36
 -17   3  16   68.66    5.22
 -17  -3  16   71.75    5.94
 -17   3  17   11.11    2.37
 -17  -3  17   16.41    3.16
 -17  -3  17   10.97    2.54
 -17   3  17   14.92    3.11
 -17   3  18   66.77    4.92
 -17   3  18   58.62    4.43
 -17  -3  18   66.34    5.16
 -17  -3  18   63.94    4.65
 -17  -3  19    1.56    1.32
 -17   3  19    1.83    1.30
 -17   4 -12   64.74    4.18
 -17  -4 -12   62.90    4.26
 -17  -4 -12   63.29    4.21
 -17  -4 -12   67.21    4.30
 -17  -4 -11   11.99    1.94
 -17  -4 -11   17.07    2.46
 -17   4 -11   18.34    2.49
 -17  -4 -11   16.47    2.42
 -17  -4 -10    7.16    1.83
 -17   4 -10    7.65    2.25
 -17   4  -9   55.18    4.80
 -17  -4  -9   41.20    3.81
 -17  -4  -8   16.06    2.65
 -17   4  -8   14.81    3.01
 -17   4  -7   76.10    6.24
 -17   4  -7   61.90    4.96
 -17  -4  -7   68.41    5.33
 -17  -4  -7   69.03    6.05
 -17   4  -6    3.11    2.23
 -17   4  -6    4.89    2.78
 -17  -4  -6    5.26    2.82
 -17   4  -6    3.40    2.09
 -17  -4  -6    2.40    1.85
 -17   4  -5   10.82    2.77
 -17   4  -5   10.11    2.65
 -17  -4  -5    9.25    3.21
 -17  -4  -5   10.28    2.59
 -17  -4  -5    6.03    3.10
 -17   4  -5    6.42    3.33
 -17   4  -4   44.98    5.51
 -17  -4  -4   39.36    4.33
 -17  -4  -4   45.05    5.24
 -17  -4  -4   45.31    5.21
 -17   4  -4   45.41    4.53
 -17   4  -4   44.73    4.68
 -17   4  -3   11.83    2.62
 -17   4  -3   14.66    3.30
 -17  -4  -3    8.02    2.64
 -17   4  -3   12.33    3.83
 -17  -4  -3   12.72    3.58
 -17  -4  -2  171.66   10.31
 -17  -4  -2  184.32   11.42
 -17   4  -2  172.71   10.21
 -17   4  -2  192.67   11.15
 -17  -4  -1   43.70    5.37
 -17   4  -1   39.32    4.88
 -17   4  -1   43.96    4.33
 -17  -4  -1   37.95    4.28
 -17   4   0  146.54    9.89
 -17  -4   0  151.74   10.22
 -17  -4   0  150.76   10.37
 -17   4   0  162.03   10.22
 -17  -4   0  143.62    9.17
 -17   4   1   17.22    3.83
 -17  -4   1   19.22    3.17
 -17   4   1   14.40    3.75
 -17  -4   1   19.62    3.99
 -17  -4   1   22.72    4.35
 -17  -4   2   44.80    5.28
 -17   4   2   43.03    5.13
 -17  -4   2   38.59    5.17
 -17  -4   2   37.02    5.22
 -17   4   2   40.75    5.10
 -17  -4   2   30.98    3.91
 -17  -4   3  116.24    8.91
 -17  -4   3  124.58    9.21
 -17  -4   3  109.96    8.83
 -17   4   3  124.54    9.55
 -17   4   3  130.96    8.98
 -17  -4   3  116.75    8.75
 -17   4   3  130.84    9.10
 -17  -4   4   32.74    4.69
 -17   4   4   40.66    5.02
 -17  -4   4   31.85    4.87
 -17  -4   4   37.68    5.09
 -17   4   4   36.21    4.91
 -17  -4   4   36.33    5.01
 -17  -4   5   69.07    6.59
 -17   4   5   76.21    6.56
 -17  -4   5   67.47    7.06
 -17   4   5   79.75    7.01
 -17  -4   5   66.96    6.46
 -17   4   5   71.78    6.66
 -17  -4   5   70.91    6.58
 -17  -4   6   56.50    5.75
 -17  -4   6   53.53    5.70
 -17  -4   6   54.17    6.40
 -17   4   6   52.26    5.68
 -17   4   6   52.03    5.87
 -17  -4   6   44.76    5.47
 -17   4   6   56.86    5.79
 -17   4   7    4.59    3.38
 -17   4   7    6.66    3.40
 -17   4   7    2.56    2.93
 -17  -4   7    7.46    3.38
 -17  -4   7    6.83    2.98
 -17  -4   7    7.06    3.81
 -17  -4   7    5.21    2.88
 -17  -4   8   72.42    6.36
 -17  -4   8   67.99    6.14
 -17  -4   8   65.50    5.81
 -17   4   8   61.60    6.51
 -17   4   8   78.69    6.67
 -17  -4   8   60.62    6.13
 -17   4   8   78.61    6.98
 -17  -4   9   55.09    5.35
 -17   4   9   59.17    6.11
 -17  -4   9   48.10    5.21
 -17  -4   9   58.83    5.88
 -17  -4   9   55.88    5.41
 -17   4   9   51.16    5.60
 -17   4   9   55.04    6.02
 -17   4  10   23.84    4.05
 -17  -4  10   20.16    3.87
 -17  -4  10   20.22    3.74
 -17   4  10   22.42    4.38
 -17  -4  10   18.99    3.37
 -17   4  10   18.58    4.25
 -17  -4  10   18.89    3.39
 -17   4  11  211.69   11.67
 -17  -4  11  182.86   10.26
 -17  -4  11  159.97   10.44
 -17  -4  11  191.87   10.97
 -17   4  11  197.05   11.03
 -17  -4  11  138.11    9.55
 -17   4  12   15.35    3.35
 -17  -4  12   11.01    2.40
 -17   4  12   19.33    4.07
 -17  -4  12   16.46    2.84
 -17  -4  12   12.33    3.35
 -17  -4  12   13.94    3.18
 -17  -4  13  112.13    8.00
 -17  -4  13  104.87    6.92
 -17   4  13  119.16    8.00
 -17  -4  13  105.51    6.87
 -17  -4  13  123.17    7.88
 -17   4  13  126.88    8.54
 -17  -4  14    5.69    2.31
 -17   4  14    4.52    2.53
 -17  -4  14    2.87    2.72
 -17  -4  14    4.02    2.09
 -17   4  14    4.30    2.97
 -17  -4  15   12.48    2.60
 -17   4  15   20.54    3.81
 -17  -4  15   16.79    2.73
 -17  -4  15   18.53    3.43
 -17   4  15   20.16    3.26
 -17  -4  16    4.15    1.95
 -17   4  16    4.35    2.61
 -17   4  16    3.55    2.10
 -17  -4  16    2.47    1.55
 -17  -4  16    2.13    2.20
 -17   4  17   57.86    4.37
 -17  -4  17   60.95    4.88
 -17  -4  17   48.49    3.89
 -17  -4  18    2.20    1.97
 -17   4  18   -0.14    1.59
 -17  -4  18   -0.19    1.25
 -17   4  18   -1.16    1.55
 -17   4  19   28.79    3.00
 -17  -4  19   23.62    2.76
 -17   4  19   23.40    2.63
 -17  -5 -11   24.36    2.56
 -17   5 -11   24.94    2.52
 -17  -5 -11   26.79    2.73
 -17  -5 -10    9.49    2.15
 -17   5 -10   10.26    2.12
 -17  -5 -10    7.99    1.56
 -17  -5 -10    7.18    2.23
 -17  -5  -9   48.21    4.38
 -17   5  -9   51.95    4.42
 -17  -5  -9   55.74    4.51
 -17  -5  -8   56.36    4.27
 -17   5  -8   59.24    5.15
 -17  -5  -8   56.33    4.94
 -17  -5  -8   64.72    5.26
 -17  -5  -7    7.26    1.97
 -17  -5  -7   10.13    2.80
 -17  -5  -7   13.51    3.03
 -17   5  -7   10.99    2.97
 -17   5  -6   33.04    4.23
 -17  -5  -6   35.05    4.32
 -17  -5  -6   27.80    3.35
 -17   5  -6   35.47    3.99
 -17  -5  -5    6.33    2.88
 -17  -5  -5   -0.22    2.62
 -17   5  -5    1.97    2.08
 -17  -5  -5    1.14    1.81
 -17   5  -5    2.56    2.54
 -17   5  -5    5.06    2.05
 -17  -5  -4   15.18    2.79
 -17  -5  -4   23.17    4.05
 -17   5  -4   20.60    3.28
 -17  -5  -4   21.54    3.87
 -17   5  -4   26.26    4.15
 -17   5  -4   22.73    3.17
 -17   5  -3   70.67    5.78
 -17   5  -3   80.38    6.91
 -17  -5  -3   67.61    5.38
 -17   5  -3   73.41    5.87
 -17  -5  -3   90.96    7.14
 -17  -5  -3   70.61    6.49
 -17   5  -2   37.36    4.33
 -17  -5  -2   53.30    5.49
 -17   5  -2   49.22    5.59
 -17  -5  -2   44.36    5.51
 -17   5  -2   44.03    4.70
 -17   5  -1  187.55   10.88
 -17   5  -1  195.02   11.40
 -17   5  -1  205.26   12.37
 -17  -5  -1  206.33   12.01
 -17   5   0   30.99    5.03
 -17   5   0   33.76    4.86
 -17   5   0   29.59    3.67
 -17  -5   0   38.67    4.87
 -17   5   0   35.12    4.61
 -17   5   1  164.64   10.45
 -17  -5   1  152.74   10.56
 -17  -5   1  149.48   10.03
 -17  -5   1  159.19   10.17
 -17   5   1  153.00    9.95
 -17  -5   2   23.05    4.30
 -17  -5   2   15.04    3.64
 -17   5   2   12.66    3.36
 -17   5   2   22.24    4.14
 -17  -5   2   19.64    3.89
 -17  -5   3   15.89    3.67
 -17  -5   3   17.03    3.74
 -17  -5   3   17.60    3.84
 -17   5   3   14.46    3.86
 -17  -5   3   14.50    4.06
 -17   5   3   14.44    3.55
 -17  -5   4  151.36   10.23
 -17   5   4  147.88   10.00
 -17   5   4  150.05    9.84
 -17  -5   4  144.48    9.96
 -17  -5   4  144.75    9.58
 -17  -5   4  131.89    9.77
 -17   5   5   51.68    5.59
 -17   5   5   53.27    5.89
 -17  -5   5   49.00    5.88
 -17  -5   5   44.65    5.63
 -17  -5   5   51.55    5.34
 -17  -5   5   53.35    5.83
 -17  -5   6   42.81    5.68
 -17   5   6   41.28    5.16
 -17  -5   6   51.61    5.16
 -17   5   6   45.36    5.37
 -17   5   6   45.36    5.41
 -17  -5   6   45.73    5.35
 -17  -5   6   44.52    5.37
 -17  -5   7    5.04    2.89
 -17  -5   7    6.83    3.79
 -17   5   7    5.28    3.02
 -17  -5   7    7.93    3.20
 -17   5   7   11.72    3.64
 -17  -5   7    8.57    2.78
 -17   5   7    8.25    3.25
 -17   5   8    1.52    2.90
 -17  -5   8    2.44    2.22
 -17   5   8    0.51    3.17
 -17  -5   8    1.07    2.05
 -17  -5   8    0.26    2.75
 -17   5   8    1.31    2.78
 -17  -5   8    1.45    2.44
 -17   5   9   51.38    5.59
 -17  -5   9   41.46    4.84
 -17  -5   9   42.13    5.03
 -17   5   9   50.06    5.37
 -17   5   9   44.17    5.30
 -17  -5   9   36.56    4.32
 -17  -5   9   39.19    4.30
 -17  -5  10   49.62    5.84
 -17   5  10   59.84    6.19
 -17  -5  10   52.49    5.12
 -17  -5  10   58.67    5.69
 -17  -5  10   53.40    4.88
 -17  -5  10   48.62    4.99
 -17   5  10   60.65    6.10
 -17   5  10   67.60    6.06
 -17  -5  11    2.36    1.86
 -17  -5  11   -0.19    1.99
 -17  -5  11    2.76    2.65
 -17   5  11   -0.93    2.63
 -17  -5  11    1.81    2.48
 -17  -5  11    3.01    2.73
 -17   5  11    3.13    3.35
 -17  -5  12   76.00    6.18
 -17  -5  12   58.33    5.20
 -17  -5  12   68.69    6.09
 -17   5  12   82.85    6.62
 -17  -5  13   23.31    3.68
 -17   5  13   23.94    3.80
 -17   5  13   31.14    4.28
 -17  -5  13   21.10    3.48
 -17   5  14   12.30    3.34
 -17  -5  14    9.69    2.53
 -17  -5  14   10.22    2.91
 -17   5  14    6.96    2.68
 -17  -5  15   11.35    2.51
 -17  -5  15   17.75    3.22
 -17   5  15   16.04    2.98
 -17  -5  16   10.24    2.21
 -17   5  16   13.82    2.68
 -17  -5  16   12.41    2.77
 -17  -5  17    4.10    2.01
 -17  -5  17    4.55    1.40
 -17   5  17    4.48    1.81
 -17  -5  18    8.66    2.08
 -17   5  18    8.09    1.90
 -17   5  18    4.90    1.70
 -17  -6 -11    7.03    1.55
 -17  -6 -11    6.40    1.41
 -17   6 -10   20.49    2.39
 -17  -6 -10   22.61    2.64
 -17  -6 -10   16.34    2.11
 -17  -6 -10   24.08    2.57
 -17  -6  -9   25.78    2.78
 -17  -6  -9   28.77    3.26
 -17  -6  -9   32.51    3.28
 -17   6  -9   29.41    3.12
 -17   6  -8   21.93    2.97
 -17  -6  -8   20.52    2.96
 -17  -6  -8   17.67    2.90
 -17   6  -7   26.66    3.53
 -17   6  -7   23.75    3.19
 -17  -6  -7   26.06    3.39
 -17  -6  -7   24.88    3.45
 -17   6  -6   14.31    2.83
 -17  -6  -6   13.54    3.03
 -17   6  -6   11.59    2.85
 -17   6  -5   15.96    3.24
 -17  -6  -5   10.09    2.87
 -17   6  -5   12.91    2.86
 -17  -6  -5   14.07    3.17
 -17   6  -4   25.64    3.99
 -17  -6  -4   26.33    3.87
 -17  -6  -4   28.30    4.22
 -17   6  -4   28.62    3.66
 -17   6  -3   27.93    3.34
 -17   6  -3   32.50    3.89
 -17   6  -3   29.85    4.31
 -17  -6  -3   29.54    4.14
 -17  -6  -3   36.48    4.61
 -17  -6  -2   79.73    6.78
 -17   6  -2   81.05    6.93
 -17  -6  -2   84.64    6.74
 -17   6  -2   73.66    5.99
 -17   6  -2   73.08    5.79
 -17   6  -1  107.01    8.03
 -17  -6  -1  102.24    7.46
 -17  -6  -1   97.35    7.79
 -17   6  -1   90.96    6.77
 -17   6  -1   84.26    6.51
 -17   6   0  215.33   12.44
 -17   6   0  202.83   12.11
 -17   6   0  194.13   11.21
 -17   6   0  186.19   10.83
 -17  -6   0  188.32   11.29
 -17  -6   0  221.35   12.00
 -17   6   1  102.82    8.12
 -17  -6   1   93.88    7.32
 -17   6   1   97.97    7.13
 -17   6   1   94.88    6.58
 -17  -6   1   93.71    7.25
 -17   6   1   99.92    7.81
 -17   6   2   42.05    5.30
 -17  -6   2   40.31    5.06
 -17   6   2   43.56    4.87
 -17   6   2   39.86    5.30
 -17  -6   2   43.44    4.89
 -17  -6   2   36.99    5.21
 -17   6   3  151.18   10.38
 -17  -6   3  164.89   10.67
 -17   6   3  160.80   10.15
 -17   6   3  169.96   10.97
 -17  -6   3  157.59   10.47
 -17  -6   3  177.60   10.94
 -17  -6   3  150.87    9.83
 -17   6   4   48.70    5.61
 -17  -6   4   51.64    5.77
 -17  -6   4   44.72    5.44
 -17  -6   4   42.84    4.78
 -17  -6   4   43.64    5.41
 -17   6   4   47.73    5.12
 -17   6   5  164.03   10.49
 -17  -6   5  154.13   10.25
 -17  -6   5  156.63   10.29
 -17  -6   5  161.54   10.74
 -17  -6   5  139.01    9.23
 -17   6   5  146.66    9.73
 -17  -6   6  120.36    9.10
 -17  -6   6  106.72    7.61
 -17   6   6  119.84    8.50
 -17  -6   6  119.61    8.69
 -17  -6   6  120.11    8.70
 -17   6   6  115.59    8.64
 -17   6   7   33.39    4.50
 -17  -6   7   28.55    4.48
 -17  -6   7   36.03    4.76
 -17  -6   7   27.60    3.60
 -17   6   7   33.78    4.83
 -17  -6   7   33.16    5.10
 -17   6   8   55.79    5.73
 -17   6   8   49.34    5.54
 -17   6   8   43.89    5.20
 -17  -6   8   54.06    5.48
 -17  -6   8   43.97    4.37
 -17  -6   8   50.28    5.41
 -17  -6   9   13.19    3.15
 -17  -6   9   10.35    2.56
 -17   6   9   13.11    3.68
 -17  -6   9   14.39    3.42
 -17   6   9   11.05    3.19
 -17   6   9   11.47    3.73
 -17  -6  10   44.55    4.79
 -17  -6  10   48.03    4.51
 -17   6  10   54.75    5.69
 -17   6  10   50.30    5.27
 -17  -6  10   46.47    5.59
 -17  -6  10   50.66    5.31
 -17   6  10   41.81    4.98
 -17   6  11   35.00    4.60
 -17  -6  11   29.07    3.74
 -17   6  11   37.85    4.66
 -17   6  11   38.38    4.87
 -17  -6  11   35.87    4.05
 -17  -6  11   33.04    4.53
 -17  -6  11   37.28    4.51
 -17   6  12   18.82    3.72
 -17  -6  12   25.40    3.32
 -17  -6  12   16.58    3.36
 -17  -6  12   15.45    2.79
 -17   6  12   16.44    3.79
 -17  -6  13    0.19    2.12
 -17  -6  13    0.14    1.51
 -17   6  13    0.60    2.48
 -17  -6  13   -0.34    2.00
 -17  -6  14   41.63    4.29
 -17  -6  14   37.16    4.13
 -17  -6  15    7.02    2.17
 -17   6  15    6.02    2.46
 -17  -6  15    3.31    2.17
 -17  -6  16   15.02    2.34
 -17  -6  16   13.07    2.56
 -17   6  16   13.73    2.62
 -17   6  16   21.91    3.14
 -17  -6  17    5.95    1.58
 -17   6  17    7.48    2.06
 -17   6  17    5.15    1.85
 -17  -6  17    4.98    1.88
 -17   6  18   10.48    1.91
 -17   6  18   11.38    1.87
 -17  -7 -10   25.14    2.34
 -17  -7 -10   22.10    2.39
 -17  -7  -9   30.01    2.96
 -17   7  -9   25.44    2.52
 -17  -7  -8   17.47    2.54
 -17   7  -8   14.25    2.16
 -17  -7  -8   10.59    1.73
 -17  -7  -8   13.71    2.37
 -17  -7  -7   12.71    2.55
 -17   7  -7   18.85    2.73
 -17  -7  -7   18.64    2.82
 -17  -7  -7   15.24    2.12
 -17   7  -7   18.05    2.68
 -17   7  -6    8.58    2.44
 -17  -7  -6    9.72    2.50
 -17   7  -6   11.51    2.56
 -17  -7  -6    8.38    2.33
 -17  -7  -5   95.49    6.68
 -17   7  -5   94.87    6.55
 -17  -7  -5   92.39    6.56
 -17   7  -5   97.10    6.77
 -17   7  -4    7.61    2.39
 -17   7  -4    8.51    2.74
 -17  -7  -4    1.98    2.43
 -17  -7  -4    7.20    2.42
 -17  -7  -3   92.89    6.95
 -17  -7  -3   85.21    6.48
 -17   7  -3   81.69    6.23
 -17   7  -3   95.59    7.05
 -17   7  -2   46.74    5.13
 -17   7  -2   49.50    4.69
 -17  -7  -2   44.89    4.73
 -17  -7  -2   51.98    5.18
 -17   7  -1   73.17    6.33
 -17   7  -1   65.73    5.45
 -17   7  -1   63.63    5.09
 -17  -7  -1   72.48    5.92
 -17  -7  -1   85.48    6.77
 -17   7   0  146.02    8.99
 -17   7   0  178.72   10.56
 -17  -7   0  168.47   10.34
 -17   7   0  176.70   10.56
 -17  -7   0  149.99    9.37
 -17   7   0  146.39    8.84
 -17  -7   0  141.58    9.22
 -17   7   1   40.57    5.20
 -17  -7   1   37.16    4.25
 -17   7   1   38.97    4.17
 -17  -7   1   39.49    4.61
 -17   7   1   38.25    4.05
 -17   7   1   40.87    4.96
 -17   7   2  342.11   16.42
 -17   7   2  323.37   16.32
 -17   7   2  294.79   14.94
 -17  -7   2  293.07   14.97
 -17   7   2  269.42   14.30
 -17  -7   2  290.02   15.50
 -17  -7   3   53.96    6.04
 -17   7   3   53.75    5.15
 -17   7   3   59.44    6.25
 -17   7   3   53.28    5.76
 -17  -7   3   50.27    4.89
 -17  -7   3   58.22    5.82
 -17  -7   4  284.12   14.74
 -17  -7   4  326.09   16.33
 -17   7   4  296.16   15.30
 -17  -7   4  295.27   15.99
 -17   7   4  316.08   16.39
 -17   7   5  185.20   11.19
 -17   7   5  170.14   10.38
 -17  -7   5  160.93    9.64
 -17  -7   5  180.87   11.23
 -17  -7   5  185.94   11.11
 -17   7   6   90.96    7.58
 -17  -7   6   87.59    7.24
 -17   7   6   97.88    7.19
 -17  -7   6   92.61    7.47
 -17  -7   6   95.50    7.83
 -17  -7   7   99.88    7.59
 -17  -7   7  100.60    7.69
 -17   7   7  101.80    7.66
 -17  -7   7   91.15    7.70
 -17   7   7   87.74    7.02
 -17   7   8   19.12    3.45
 -17   7   8   16.99    3.67
 -17  -7   8   19.43    3.65
 -17  -7   8   14.34    3.32
 -17   7   9   46.70    5.09
 -17  -7   9   35.32    4.42
 -17   7   9   37.89    4.45
 -17  -7   9   33.33    4.54
 -17   7  10   58.48    5.56
 -17  -7  10   55.08    5.45
 -17  -7  10   58.72    5.77
 -17   7  10   57.25    5.30
 -17  -7  10   44.47    4.77
 -17   7  10   58.64    5.67
 -17   7  11   12.85    2.96
 -17   7  11   12.01    3.63
 -17   7  11   13.87    3.31
 -17  -7  11   10.74    2.71
 -17  -7  11   10.96    2.96
 -17  -7  11   10.55    2.36
 -17  -7  11   10.02    3.17
 -17  -7  12   44.08    4.07
 -17  -7  12   47.20    4.38
 -17   7  12   48.78    4.84
 -17  -7  12   53.67    5.15
 -17  -7  12   57.27    5.17
 -17   7  12   59.96    5.37
 -17   7  13   23.00    3.48
 -17   7  13   15.88    3.03
 -17  -7  13   22.21    3.33
 -17  -7  13   18.22    2.78
 -17  -7  13   14.57    2.42
 -17  -7  14   15.78    2.76
 -17  -7  14   14.64    2.62
 -17   7  14   20.74    3.45
 -17   7  14   24.61    3.28
 -17   7  14   17.18    2.91
 -17  -7  15   17.46    2.73
 -17   7  15   23.86    3.23
 -17   7  15   27.51    3.33
 -17  -7  15   21.72    2.79
 -17   7  16    7.56    1.96
 -17  -7  16    4.72    1.67
 -17   7  16    6.79    1.92
 -17  -7  16   10.33    1.93
 -17   7  17    8.91    1.85
 -17   7  17    8.92    1.81
 -17  -8  -8   28.68    2.70
 -17  -8  -8   28.15    2.81
 -17  -8  -7    3.63    1.61
 -17   8  -7    2.62    1.64
 -17   8  -7    3.57    1.36
 -17  -8  -7    2.43    1.52
 -17  -8  -6   92.47    6.06
 -17  -8  -6  111.15    6.63
 -17   8  -6  100.95    6.22
 -17   8  -6  113.61    6.69
 -17   8  -5    2.16    1.75
 -17  -8  -5    2.05    1.75
 -17   8  -5    3.90    1.92
 -17  -8  -5    0.62    1.87
 -17   8  -4  156.56    8.78
 -17  -8  -4  150.93    8.71
 -17   8  -4  142.48    8.51
 -17  -8  -4  138.30    8.22
 -17   8  -3    7.82    2.62
 -17   8  -3   10.26    2.42
 -17  -8  -3    7.50    2.66
 -17  -8  -3    6.19    2.23
 -17   8  -2   73.39    5.80
 -17   8  -2   80.66    6.16
 -17  -8  -2   92.68    6.63
 -17  -8  -2   75.89    5.65
 -17  -8  -1   37.00    4.41
 -17   8  -1   31.90    3.63
 -17   8  -1   36.16    4.33
 -17  -8  -1   27.68    3.46
 -17  -8   0   38.82    4.18
 -17  -8   0   42.42    4.99
 -17   8   0   44.03    4.22
 -17   8   0   46.99    4.83
 -17  -8   0   40.24    4.04
 -17  -8   1  274.19   14.24
 -17  -8   1  253.75   13.49
 -17   8   1  280.77   14.58
 -17   8   1  270.44   14.13
 -17  -8   1  248.21   12.86
 -17   8   1  252.02   13.03
 -17   8   2   93.90    6.36
 -17  -8   2   95.17    6.44
 -17   8   2  111.46    7.80
 -17   8   2  118.08    8.21
 -17  -8   2  101.35    7.36
 -17   8   2   94.15    6.51
 -17   8   3  368.96   18.23
 -17   8   3  332.99   16.75
 -17   8   3  371.54   18.39
 -17  -8   3  391.63   18.29
 -17   8   4  133.05    9.31
 -17   8   4  146.66    9.54
 -17  -8   4  133.09    9.23
 -17   8   4  139.66    8.40
 -17  -8   4  141.73    9.45
 -17  -8   4  144.77    9.35
 -17   8   5  133.05    8.66
 -17  -8   5  155.64   10.06
 -17  -8   5  164.53    9.96
 -17   8   5  165.42   10.09
 -17   8   6  112.00    7.49
 -17   8   6  123.55    8.48
 -17  -8   6  126.81    8.47
 -17  -8   6  111.87    8.36
 -17   8   7   10.32    3.24
 -17  -8   7    6.81    3.07
 -17  -8   7    8.80    2.95
 -17   8   7    6.82    2.42
 -17  -8   8    7.38    2.83
 -17   8   8    4.34    2.15
 -17   8   8    3.35    2.90
 -17   8   9   15.76    3.47
 -17  -8   9   17.17    3.22
 -17   8   9   18.04    3.02
 -17  -8   9   16.87    3.40
 -17  -8  10    7.97    2.65
 -17  -8  10   10.21    2.71
 -17   8  10   10.69    2.61
 -17  -8  10   12.21    3.23
 -17   8  10   11.58    3.29
 -17  -8  11   84.52    6.34
 -17  -8  11   76.64    5.78
 -17   8  11   86.91    6.53
 -17  -8  11   82.69    6.35
 -17   8  11   82.74    6.01
 -17  -8  12    1.60    2.20
 -17  -8  12    0.15    1.56
 -17  -8  12    2.16    2.16
 -17   8  12   -0.16    1.83
 -17   8  12   -0.18    2.31
 -17   8  13   97.28    6.28
 -17  -8  13   94.07    6.10
 -17   8  13   88.01    5.88
 -17   8  14    7.43    2.42
 -17   8  14    8.36    2.02
 -17  -8  14    7.20    2.16
 -17  -8  15   22.49    2.84
 -17   8  15   29.26    3.11
 -17   8  15   21.27    2.72
 -17  -8  16    2.29    1.21
 -17   8  16    1.45    1.17
 -17   8  16    3.02    1.48
 -17   9  -7   26.47    2.66
 -17  -9  -7   19.47    2.18
 -17  -9  -6   18.73    2.30
 -17   9  -6   20.50    2.50
 -17  -9  -6   12.99    1.86
 -17  -9  -5   29.88    2.77
 -17  -9  -5   37.90    3.41
 -17   9  -5   38.16    3.49
 -17   9  -5   33.18    2.98
 -17  -9  -4   32.67    3.03
 -17   9  -4   35.64    3.40
 -17   9  -4   43.00    3.84
 -17  -9  -4   36.26    3.50
 -17  -9  -3   37.11    3.34
 -17   9  -3   46.33    3.93
 -17  -9  -3   42.47    4.10
 -17   9  -3   45.17    4.08
 -17   9  -2   49.35    4.34
 -17  -9  -2   43.71    4.38
 -17   9  -2   43.54    4.15
 -17   9  -1   31.05    3.53
 -17   9  -1   30.59    3.66
 -17  -9  -1   33.96    4.01
 -17  -9   0   76.30    6.03
 -17   9   0   77.16    5.80
 -17   9   0   71.36    5.41
 -17  -9   0   71.00    5.24
 -17  -9   1   59.83    4.99
 -17   9   1   50.25    4.10
 -17  -9   1   55.38    5.35
 -17   9   1   55.05    4.59
 -17   9   1   59.07    5.23
 -17  -9   2  236.32   12.45
 -17   9   2  226.57   11.76
 -17   9   2  224.64   11.37
 -17  -9   2  256.46   13.00
 -17   9   2  251.53   12.81
 -17   9   3   92.81    5.91
 -17   9   3  110.22    7.31
 -17  -9   3  100.71    7.20
 -17   9   3   86.32    5.95
 -17   9   4  197.29   10.94
 -17  -9   4  178.35   10.75
 -17   9   4  185.12    9.58
 -17  -9   4  193.64   11.02
 -17  -9   5   40.73    4.51
 -17   9   5   36.31    3.46
 -17  -9   5   44.50    4.88
 -17   9   5   43.64    4.62
 -17  -9   6    4.11    2.61
 -17  -9   6    5.59    2.72
 -17   9   6    4.95    1.87
 -17   9   6    5.48    1.70
 -17  -9   6    2.33    2.54
 -17  -9   7   11.98    3.37
 -17   9   7   12.47    2.30
 -17  -9   7   14.42    3.17
 -17   9   7    9.96    2.04
 -17  -9   7   12.17    3.00
 -17   9   8    4.77    1.91
 -17  -9   8    5.93    2.50
 -17   9   9    2.65    1.69
 -17  -9   9    5.05    2.31
 -17  -9  10   27.20    3.46
 -17  -9  10   28.51    3.78
 -17   9  10   19.31    2.77
 -17  -9  11    7.39    2.22
 -17   9  11    5.05    1.79
 -17  -9  11    1.36    2.20
 -17   9  12   80.50    5.30
 -17  -9  12   77.96    5.36
 -17  -9  12   89.58    5.89
 -17  -9  13    1.29    1.35
 -17  -9  13    0.99    1.71
 -17   9  13    2.32    1.46
 -17   9  14   50.26    3.71
 -17  -9  14   61.94    4.29
 -17  -9  15    5.51    1.46
 -17  10  -6    5.98    1.41
 -17 -10  -5   51.95    3.58
 -17  10  -5   55.68    3.99
 -17  10  -4   20.97    2.60
 -17 -10  -4   21.16    2.38
 -17 -10  -4   20.35    2.30
 -17  10  -3   43.53    3.81
 -17 -10  -3   51.42    3.90
 -17 -10  -2   16.53    2.52
 -17  10  -2   15.33    2.21
 -17  10  -2   15.91    2.40
 -17 -10  -1   39.22    3.91
 -17  10  -1   44.63    3.62
 -17  10  -1   39.27    3.65
 -17 -10   0   19.32    3.01
 -17  10   0   19.65    2.69
 -17 -10   0   16.70    2.32
 -17  10   0   16.11    2.18
 -17  10   0   19.56    2.72
 -17 -10   1  124.17    7.40
 -17  10   1  117.64    6.95
 -17  10   1  102.92    6.18
 -17 -10   1  101.74    6.62
 -17  10   1  109.16    6.66
 -17  10   2   31.89    3.56
 -17  10   2   29.25    3.14
 -17 -10   2   26.04    3.47
 -17  10   2   26.26    2.83
 -17 -10   2   29.72    3.76
 -17 -10   3  130.78    8.15
 -17  10   3  131.70    7.28
 -17 -10   3  137.01    8.36
 -17  10   3  118.42    7.19
 -17  10   3  141.77    8.11
 -17  10   4   19.15    2.96
 -17  10   4   15.94    3.30
 -17 -10   4   18.32    3.41
 -17  10   4   17.69    2.38
 -17 -10   4   17.10    3.10
 -17  10   5   32.26    3.15
 -17  10   5   32.69    3.80
 -17  10   5   41.96    4.42
 -17 -10   5   45.07    4.43
 -17  10   6   11.99    2.63
 -17 -10   6    8.45    2.68
 -17  10   6    9.25    2.71
 -17 -10   6   12.96    2.73
 -17  10   6    8.95    1.83
 -17  10   7   16.98    2.86
 -17  10   7   13.51    3.00
 -17  10   7   12.20    1.94
 -17 -10   7   15.43    3.05
 -17 -10   7   14.96    2.85
 -17 -10   7   13.93    2.89
 -17  10   8    6.94    2.54
 -17  10   8    6.90    1.58
 -17 -10   8    7.42    2.28
 -17 -10   8    7.82    2.39
 -17 -10   9   19.84    2.96
 -17 -10   9   19.22    2.96
 -17  10   9   25.76    3.31
 -17 -10  10    6.25    2.14
 -17 -10  10    4.45    1.94
 -17 -10  10    4.21    2.04
 -17  10  10    3.41    2.00
 -17 -10  11   29.22    3.20
 -17 -10  11   36.08    3.57
 -17 -10  11   30.70    3.46
 -17 -10  12   11.05    1.92
 -17  10  12   17.41    2.55
 -17  10  13   65.87    4.49
 -17  11  -3   68.15    4.38
 -17  11  -2   21.81    2.41
 -17 -11  -2   18.07    2.15
 -17 -11  -1   16.28    2.13
 -17  11  -1   12.52    1.98
 -17  11   0   38.84    3.35
 -17 -11   0   43.68    3.72
 -17  11   0   38.71    2.99
 -17  11   1    6.09    1.62
 -17 -11   1    8.55    2.06
 -17 -11   1    5.43    1.55
 -17  11   1    6.81    1.48
 -17  11   2   59.66    4.18
 -17  11   2   64.18    4.19
 -17  11   2   60.36    4.06
 -17 -11   2   57.94    4.42
 -17 -11   2   67.75    4.89
 -17 -11   3   19.10    2.72
 -17  11   3   14.85    2.06
 -17  11   3   19.21    2.40
 -17  11   3   21.23    2.31
 -17 -11   4   77.75    5.39
 -17  11   4   81.07    5.63
 -17 -11   4   73.21    5.34
 -17  11   4   64.13    4.39
 -17  11   4   69.22    4.66
 -17  11   5   40.32    3.93
 -17  11   5   35.71    3.23
 -17 -11   5   28.51    3.58
 -17 -11   5   39.23    3.82
 -17  11   5   33.12    2.89
 -17  11   6   12.69    2.51
 -17 -11   6   12.40    2.65
 -17  11   6   13.79    1.90
 -17  11   6   11.11    2.03
 -17  11   7   19.79    2.19
 -17  11   7   26.69    3.15
 -17  11   7   21.30    2.65
 -17 -11   7   23.39    3.05
 -17  11   8    3.05    1.81
 -17 -11   8    2.06    1.72
 -17 -11   8    5.49    1.78
 -17  11   8    1.88    1.40
 -17 -11   9    8.00    1.85
 -17 -11   9    4.59    1.82
 -17  11   9    6.37    1.95
 -17  11   9    5.91    1.49
 -17  11  10   23.06    2.41
 -17 -11  10   16.53    2.34
 -17 -11  10   24.53    2.68
 -17 -11  10   20.74    2.68
 -17  11  10   24.53    2.70
 -17 -11  11    5.34    1.40
 -17  11  11    6.15    1.61
 -17 -11  11    4.91    1.56
 -17 -11  11    3.52    1.48
 -17 -12   1   41.03    3.20
 -17 -12   2    8.57    1.75
 -17 -12   3   38.52    3.16
 -17 -12   3   27.59    2.68
 -17 -12   4   14.25    2.09
 -17 -12   4   15.04    2.17
 -17 -12   5   35.93    3.20
 -17 -12   5   31.96    3.11
 -17 -12   6    9.94    1.91
 -17 -12   6    9.33    1.83
 -17 -12   7    4.93    1.62
 -17 -12   8    3.61    1.47
 -16   0 -13    1.32    1.44
 -16   0 -12  168.52    9.74
 -16   0 -12  161.03    9.09
 -16   0 -12  184.10    9.75
 -16   0 -11    0.41    2.62
 -16   0 -11   -1.08    2.09
 -16   0 -11    0.19    2.24
 -16   0 -10  499.76   22.75
 -16   0 -10  511.93   23.28
 -16   0 -10  473.16   22.70
 -16   0  -9    1.82    2.61
 -16   0  -9    1.14    2.38
 -16   0  -9    0.49    3.08
 -16   0  -8  145.25    9.87
 -16   0  -8  143.83    9.66
 -16   0  -8  146.92    9.62
 -16   0  -7   -1.26    2.76
 -16   0  -7    1.35    2.97
 -16   0  -7    2.09    2.70
 -16   0  -6   40.66    5.28
 -16   0  -6   34.21    4.66
 -16   0  -6   31.25    4.91
 -16   0  -5   -0.57    3.05
 -16   0  -5    0.28    3.02
 -16   0  -4   59.80    6.50
 -16   0  -4   65.96    6.70
 -16   0  -3   -0.88    3.49
 -16   0  -3    1.19    3.31
 -16   0  -3    1.19    3.28
 -16   0  -2  253.45   15.50
 -16   0  -2  281.72   15.79
 -16   0  -2  272.59   15.60
 -16   0  -1    1.49    3.20
 -16   0  -1   -1.51    3.69
 -16   0  -1    0.29    3.29
 -16   0   0  346.03   17.85
 -16   0   0  388.60   19.48
 -16   0   0  372.55   19.38
 -16   0   1   -0.22    2.16
 -16   0   1   -0.58    3.05
 -16   0   1   -1.75    3.08
 -16   0   2  613.34   28.41
 -16   0   2  565.06   26.71
 -16   0   2  618.76   28.12
 -16   0   3   -0.20    2.22
 -16   0   3    2.00    2.20
 -16   0   3    1.15    3.01
 -16   0   3    1.11    2.83
 -16   0   4  577.49   27.08
 -16   0   4  614.04   27.91
 -16   0   4  582.01   27.05
 -16   0   4  636.16   29.09
 -16   0   4  640.36   28.30
 -16   0   5    0.52    2.37
 -16   0   5    2.81    2.47
 -16   0   5   -1.22    3.83
 -16   0   5    2.01    2.17
 -16   0   5   -0.22    2.61
 -16   0   6  158.60   10.08
 -16   0   6  159.52   11.08
 -16   0   6  166.50   10.13
 -16   0   6  158.26    9.73
 -16   0   6  146.00    9.87
 -16   0   7    0.30    3.42
 -16   0   7   -0.47    2.13
 -16   0   7   -2.91    2.99
 -16   0   7    0.45    2.17
 -16   0   7    1.22    2.53
 -16   0   8  287.99   15.59
 -16   0   8  319.41   17.33
 -16   0   8  292.31   15.93
 -16   0   8  317.57   16.02
 -16   0   8  337.81   17.55
 -16   0   8  338.37   16.82
 -16   0   9    1.77    3.60
 -16   0   9    0.66    2.18
 -16   0   9    0.51    3.19
 -16   0   9    1.61    2.08
 -16   0   9    1.18    3.26
 -16   0  10  187.12   11.52
 -16   0  10  229.93   12.86
 -16   0  10  242.99   13.65
 -16   0  10  199.44   11.68
 -16   0  11    0.60    3.79
 -16   0  11    0.21    1.80
 -16   0  11   -1.31    3.13
 -16   0  11    2.57    2.16
 -16   0  12   13.17    2.88
 -16   0  12   14.64    3.67
 -16   0  12   18.85    4.60
 -16   0  13    1.21    2.07
 -16   0  13    0.26    3.05
 -16   0  13    1.15    3.51
 -16   0  14   52.63    5.85
 -16   0  14   56.81    6.52
 -16   0  14   44.94    4.68
 -16   0  15    1.26    1.81
 -16   0  15   -0.24    2.89
 -16   0  16   64.44    5.19
 -16   0  16   85.69    6.81
 -16   0  17    1.06    2.90
 -16   0  17    0.15    1.79
 -16   0  17   -2.50    3.48
 -16   0  18  118.24    7.99
 -16   0  18  110.01    7.97
 -16   0  19   -2.47    2.51
 -16   0  19    1.07    1.54
 -16   0  19   -0.17    2.41
 -16   0  20   90.50    5.59
 -16   0  20   50.03    3.83
 -16   0  21   -0.70    1.68
 -16  -1 -15    1.11    1.07
 -16  -1 -14   13.30    2.21
 -16   1 -14   13.96    2.20
 -16  -1 -14   11.27    1.76
 -16  -1 -13   21.96    2.69
 -16  -1 -13   26.66    3.17
 -16  -1 -12    9.49    2.67
 -16  -1 -12    8.83    2.54
 -16   1 -12    7.54    1.95
 -16  -1 -12    5.12    2.26
 -16  -1 -11  427.50   20.30
 -16  -1 -11  427.35   19.97
 -16  -1 -11  441.41   20.17
 -16   1 -11  434.34   20.02
 -16   1 -11  424.31   19.49
 -16  -1 -10   40.57    4.92
 -16  -1 -10   40.33    4.64
 -16   1 -10   37.14    4.27
 -16  -1 -10   38.42    4.53
 -16   1 -10   39.95    4.59
 -16   1  -9  391.07   18.53
 -16  -1  -9  379.97   18.88
 -16  -1  -9  380.26   18.79
 -16   1  -9  367.86   18.41
 -16  -1  -9  370.43   18.60
 -16   1  -8  119.63    8.41
 -16  -1  -8  121.30    8.56
 -16   1  -8  115.66    8.32
 -16   1  -8  125.25    9.08
 -16  -1  -8  125.68    8.85
 -16  -1  -8  117.79    8.60
 -16  -1  -7   32.27    4.79
 -16   1  -7   30.61    4.55
 -16   1  -7   29.54    4.85
 -16   1  -7   36.60    4.65
 -16  -1  -7   27.05    4.51
 -16  -1  -7   31.63    4.76
 -16  -1  -6   74.50    7.20
 -16  -1  -6   80.40    7.38
 -16   1  -6   78.66    7.08
 -16   1  -6   80.28    6.88
 -16   1  -6   86.75    7.56
 -16   1  -5   30.25    4.73
 -16   1  -5   26.78    4.78
 -16  -1  -5   27.45    4.62
 -16   1  -5   28.24    4.19
 -16  -1  -5   33.65    5.05
 -16  -1  -4   13.84    3.94
 -16  -1  -4   15.07    4.01
 -16   1  -4   16.86    3.89
 -16   1  -4   13.62    4.11
 -16  -1  -3   54.18    6.55
 -16   1  -3   71.78    7.05
 -16  -1  -3   62.29    6.64
 -16   1  -3   58.38    6.31
 -16  -1  -3   58.98    6.43
 -16   1  -3   56.34    5.24
 -16  -1  -2   22.94    4.47
 -16   1  -2   24.19    4.86
 -16  -1  -2   29.20    5.08
 -16   1  -2   18.63    4.64
 -16   1  -2   29.92    5.13
 -16   1  -2   24.26    3.52
 -16   1  -1  271.29   15.58
 -16   1  -1  246.10   14.23
 -16  -1  -1  284.61   15.66
 -16   1  -1  280.82   15.62
 -16   1  -1  268.97   15.40
 -16  -1  -1  272.33   15.41
 -16   1   0   22.32    4.67
 -16  -1   0   23.33    4.52
 -16   1   0   30.93    5.04
 -16  -1   0   25.27    4.53
 -16   1   0   22.81    4.49
 -16   1   0   24.84    3.90
 -16   1   1  407.99   20.84
 -16   1   1  417.16   20.86
 -16  -1   1  395.57   20.55
 -16  -1   1  407.83   20.44
 -16   1   1  406.22   20.32
 -16  -1   1  369.80   20.43
 -16   1   1  386.56   19.43
 -16   1   2   65.49    6.45
 -16  -1   2   57.28    6.61
 -16   1   2   58.15    5.77
 -16   1   2   64.58    6.92
 -16  -1   2   59.34    6.23
 -16  -1   2   63.52    6.56
 -16   1   2   68.38    7.22
 -16   1   3  422.52   20.94
 -16   1   3  435.52   20.34
 -16  -1   3  411.41   21.10
 -16  -1   3  439.06   21.67
 -16   1   3  410.57   20.38
 -16  -1   3  423.39   21.19
 -16  -1   3  409.19   20.99
 -16  -1   4   13.39    3.70
 -16  -1   4    7.13    3.20
 -16   1   4    8.25    2.94
 -16  -1   4    9.07    3.82
 -16  -1   4   10.87    3.39
 -16   1   4   13.42    3.22
 -16   1   4   15.24    3.46
 -16   1   5  207.79   12.21
 -16   1   5  222.31   12.50
 -16  -1   5  200.46   12.44
 -16  -1   5  211.33   12.59
 -16  -1   5  210.63   11.74
 -16  -1   5  230.51   13.40
 -16   1   5  206.00   12.20
 -16   1   6   55.40    5.45
 -16  -1   6   63.98    6.58
 -16   1   6   53.56    5.31
 -16  -1   6   59.38    5.96
 -16  -1   6   54.54    5.32
 -16   1   6   73.29    6.43
 -16   1   6   60.18    5.73
 -16  -1   6   58.05    5.93
 -16  -1   7   91.32    7.93
 -16  -1   7   91.75    7.48
 -16  -1   7   92.17    7.82
 -16   1   7   92.06    6.90
 -16   1   7   96.60    7.74
 -16   1   7  101.02    8.57
 -16   1   7   89.59    7.18
 -16   1   7   86.60    6.75
 -16  -1   7   98.58    7.29
 -16  -1   7   90.58    7.25
 -16   1   8   62.15    6.85
 -16   1   8   65.41    6.46
 -16  -1   8   64.34    6.05
 -16  -1   8   63.34    6.52
 -16   1   8   53.90    5.12
 -16  -1   8   71.85    6.41
 -16  -1   8   61.42    6.53
 -16  -1   8   50.91    5.42
 -16   1   8   62.03    5.82
 -16  -1   9  210.03   12.93
 -16   1   9  232.78   13.02
 -16  -1   9  207.83   12.32
 -16  -1   9  221.06   13.11
 -16  -1   9  224.64   12.51
 -16   1   9  207.70   12.11
 -16  -1   9  180.98   11.40
 -16   1  10   14.21    4.50
 -16  -1  10   21.55    4.80
 -16   1  10   16.14    3.39
 -16  -1  10   24.03    4.18
 -16   1  10   15.62    4.19
 -16  -1  10   17.09    3.34
 -16  -1  10   20.40    4.27
 -16   1  11   27.38    5.24
 -16   1  11   21.01    3.65
 -16  -1  11   23.06    4.82
 -16  -1  11   20.14    4.16
 -16  -1  11   21.56    4.02
 -16   1  11   21.34    4.28
 -16  -1  11   21.00    3.45
 -16  -1  12   13.82    3.45
 -16  -1  12   16.78    3.70
 -16   1  12   18.99    4.65
 -16  -1  12   13.12    2.99
 -16  -1  12   16.80    4.46
 -16   1  12   14.24    3.99
 -16   1  12   12.30    3.00
 -16  -1  13   10.22    4.20
 -16  -1  13    4.58    2.89
 -16   1  13   10.58    2.88
 -16   1  13    5.79    3.79
 -16  -1  13    7.95    2.35
 -16   1  13    7.67    3.51
 -16  -1  13    5.23    3.10
 -16  -1  14    2.97    1.94
 -16   1  14    3.60    3.39
 -16  -1  14    1.22    2.91
 -16   1  14    4.84    2.44
 -16  -1  14    3.85    3.48
 -16  -1  15   45.73    5.22
 -16   1  15   49.26    5.51
 -16  -1  15   37.55    5.44
 -16   1  15   37.22    4.23
 -16  -1  15   37.94    4.58
 -16   1  16   23.46    4.41
 -16  -1  16   22.23    3.99
 -16  -1  16   14.46    3.09
 -16   1  16   23.14    4.49
 -16   1  16   18.81    3.15
 -16   1  17   76.84    6.49
 -16  -1  17   58.84    5.15
 -16   1  17   77.60    6.43
 -16  -1  17   73.98    6.20
 -16   1  17   52.58    4.88
 -16   1  18   13.72    2.38
 -16  -1  18   16.72    3.39
 -16  -1  18    7.82    2.15
 -16   1  18   12.26    3.31
 -16   1  19   62.86    5.32
 -16  -1  19   63.60    5.23
 -16  -1  19   66.27    5.44
 -16   1  20    0.68    1.37
 -16  -1  20    1.98    2.13
 -16  -1  20    1.62    2.12
 -16  -1  21   33.29    3.30
 -16  -2 -14   17.43    2.18
 -16  -2 -14   22.61    2.52
 -16   2 -14   22.37    2.56
 -16  -2 -13    9.80    2.21
 -16   2 -13    5.30    2.08
 -16  -2 -13    9.77    2.09
 -16   2 -12  155.59    8.80
 -16  -2 -12  152.77    8.51
 -16  -2 -12  156.82    8.62
 -16  -2 -11    5.78    2.64
 -16   2 -11    6.76    2.66
 -16   2 -11    5.61    1.95
 -16  -2 -11    3.78    2.32
 -16  -2 -11    8.14    2.84
 -16   2 -11    4.70    2.21
 -16  -2 -10  396.13   18.65
 -16   2 -10  382.47   18.86
 -16  -2 -10  397.68   18.72
 -16   2 -10  359.20   17.99
 -16   2 -10  356.98   17.69
 -16  -2 -10  420.16   18.86
 -16   2  -9  137.97    8.60
 -16  -2  -9  137.78    9.27
 -16   2  -9  129.90    8.62
 -16  -2  -9  136.91    9.16
 -16  -2  -9  131.94    8.99
 -16   2  -8  177.87   10.98
 -16   2  -8  197.30   11.28
 -16  -2  -8  210.22   11.97
 -16  -2  -8  190.04   11.69
 -16  -2  -8  194.94   11.66
 -16  -2  -7  201.55   11.89
 -16   2  -7  191.68   11.24
 -16   2  -7  183.41   11.29
 -16  -2  -7  187.58   11.84
 -16  -2  -7  190.63   11.72
 -16  -2  -6    8.40    3.12
 -16  -2  -6    8.34    3.65
 -16   2  -6    7.14    3.00
 -16   2  -6    5.23    2.65
 -16   2  -6   12.08    3.04
 -16  -2  -5   38.76    5.18
 -16   2  -5   37.05    4.54
 -16   2  -5   32.85    4.70
 -16   2  -5   40.87    4.63
 -16   2  -4   14.60    3.11
 -16   2  -4   11.89    3.64
 -16  -2  -4   15.29    3.66
 -16   2  -4    9.29    2.88
 -16   2  -4   10.99    3.91
 -16   2  -3    9.36    3.46
 -16   2  -3    6.46    2.62
 -16  -2  -3   15.40    3.67
 -16   2  -3   10.23    3.93
 -16   2  -2   73.70    7.52
 -16   2  -2   81.75    6.51
 -16  -2  -2   96.36    8.26
 -16  -2  -2   90.22    7.65
 -16   2  -2   88.49    7.59
 -16   2  -1    4.56    3.42
 -16  -2  -1    8.49    3.98
 -16   2  -1    5.28    3.30
 -16  -2  -1    3.56    3.03
 -16   2  -1    7.67    2.96
 -16   2  -1    3.63    2.22
 -16  -2  -1    9.67    4.10
 -16  -2   0  125.86    9.70
 -16  -2   0  136.88    9.88
 -16   2   0  127.63    9.36
 -16  -2   0  134.39    9.48
 -16   2   0  133.94    9.23
 -16   2   0  128.99    9.68
 -16   2   0  133.16    9.96
 -16   2   1   54.16    5.72
 -16  -2   1   49.12    5.69
 -16   2   1   56.69    5.84
 -16   2   1   56.78    6.39
 -16  -2   1   51.50    6.31
 -16  -2   1   57.25    6.41
 -16   2   1   65.73    6.85
 -16  -2   2   97.45    8.23
 -16  -2   2   95.72    8.20
 -16   2   2  106.70    8.00
 -16  -2   2   87.48    7.75
 -16  -2   2   97.44    7.86
 -16   2   2  106.51    7.93
 -16   2   2   99.77    8.37
 -16  -2   3   90.17    7.66
 -16   2   3   69.75    6.50
 -16   2   3   86.95    7.63
 -16   2   3   89.02    7.04
 -16  -2   3   77.30    7.12
 -16  -2   3   83.53    7.66
 -16   2   3   77.33    6.77
 -16  -2   3   91.01    7.30
 -16  -2   3   73.56    7.35
 -16  -2   4   84.33    7.05
 -16   2   4   81.63    6.97
 -16  -2   4   86.50    7.78
 -16  -2   4   77.29    7.76
 -16   2   4   78.16    6.64
 -16   2   4   81.49    7.71
 -16   2   4   78.67    6.87
 -16  -2   4   89.40    7.38
 -16  -2   4   81.00    7.27
 -16  -2   5   29.63    4.64
 -16   2   5   26.12    4.41
 -16  -2   5   27.91    4.11
 -16   2   5   32.31    4.17
 -16  -2   5   31.07    5.01
 -16   2   5   41.58    5.59
 -16  -2   5   39.73    5.75
 -16   2   5   41.12    4.94
 -16  -2   5   32.68    4.83
 -16   2   6   24.50    3.51
 -16  -2   6   32.55    4.71
 -16  -2   6   25.74    4.40
 -16  -2   6   26.57    3.94
 -16  -2   6   23.87    4.10
 -16   2   6   27.60    4.42
 -16  -2   6   27.58    5.42
 -16   2   6   28.94    4.25
 -16  -2   6   33.11    5.00
 -16  -2   7  196.44   12.12
 -16  -2   7  196.62   11.40
 -16  -2   7  208.96   13.53
 -16  -2   7  210.22   12.51
 -16   2   7  211.73   12.59
 -16  -2   7  202.75   12.43
 -16  -2   7  204.65   12.64
 -16   2   7  208.86   12.23
 -16  -2   8   73.47    6.64
 -16  -2   8   68.99    6.75
 -16  -2   8   63.60    5.78
 -16  -2   8   56.47    5.80
 -16   2   8   72.64    7.17
 -16   2   8   68.57    6.50
 -16  -2   8   73.29    6.92
 -16  -2   9   81.35    6.75
 -16   2   9   90.84    7.64
 -16  -2   9   82.77    7.29
 -16  -2   9   90.58    7.68
 -16   2   9   85.17    7.16
 -16  -2   9   82.63    7.16
 -16  -2   9   74.72    6.58
 -16   2  10   24.70    4.07
 -16  -2  10   19.67    3.50
 -16  -2  10   29.93    5.03
 -16   2  10   24.85    4.81
 -16  -2  10   30.43    4.36
 -16  -2  10   26.07    4.09
 -16  -2  10   26.18    4.52
 -16  -2  11   22.98    4.66
 -16   2  11   25.77    4.08
 -16  -2  11   23.89    4.03
 -16  -2  11   22.69    3.91
 -16   2  11   23.71    4.55
 -16  -2  11   22.96    4.12
 -16   2  12   59.70    5.82
 -16   2  12   63.86    6.48
 -16  -2  12   58.09    6.45
 -16  -2  12   56.69    5.84
 -16  -2  12   59.21    5.84
 -16   2  13   11.69    3.17
 -16   2  13    8.82    3.79
 -16  -2  13   14.94    4.20
 -16  -2  13   10.06    2.97
 -16  -2  13    9.45    3.25
 -16  -2  13    7.31    2.60
 -16   2  14   34.83    4.31
 -16  -2  14   35.15    5.25
 -16  -2  14   29.38    4.48
 -16  -2  14   28.13    3.98
 -16  -2  14   27.47    3.76
 -16   2  14   41.64    5.28
 -16  -2  15   11.85    2.62
 -16   2  15   13.88    3.19
 -16   2  15   14.56    3.93
 -16  -2  15   16.11    3.08
 -16  -2  15   10.78    3.73
 -16  -2  15   12.94    3.45
 -16  -2  16   24.81    4.56
 -16   2  16   21.21    3.44
 -16  -2  16   17.54    3.05
 -16   2  16   24.55    4.31
 -16  -2  16   24.33    4.01
 -16  -2  16   12.44    2.57
 -16  -2  17   33.39    3.63
 -16   2  17   44.01    4.30
 -16   2  17   53.11    5.38
 -16  -2  17   43.84    4.74
 -16  -2  18   39.44    4.48
 -16   2  18   43.39    4.92
 -16   2  18   35.55    3.89
 -16  -2  19    3.62    2.28
 -16   2  19    0.39    1.44
 -16   2  20   11.90    2.01
 -16  -2  20   14.93    2.64
 -16  -2  20   18.08    2.91
 -16   2  21    4.79    1.72
 -16  -2  21    5.52    1.83
 -16  -3 -14    5.58    1.53
 -16  -3 -14    4.33    1.44
 -16   3 -14    7.47    1.61
 -16   3 -13   81.97    5.52
 -16  -3 -13   88.30    5.65
 -16  -3 -13   82.54    5.40
 -16  -3 -13   82.37    5.44
 -16   3 -12   27.71    3.44
 -16  -3 -12   19.25    2.92
 -16  -3 -12   26.43    3.34
 -16   3 -11  119.92    7.85
 -16  -3 -11  111.49    7.52
 -16  -3 -11  114.80    7.39
 -16  -3 -10    9.54    2.82
 -16   3 -10   11.50    3.15
 -16  -3 -10    7.32    2.71
 -16   3 -10   10.65    2.43
 -16   3 -10   10.02    2.26
 -16  -3  -9  138.08    8.90
 -16   3  -9  145.01    9.29
 -16   3  -9  131.89    8.38
 -16   3  -9  135.57    8.28
 -16  -3  -9  137.89    9.16
 -16   3  -8   44.69    5.37
 -16   3  -8   44.59    4.56
 -16   3  -8   44.89    4.54
 -16  -3  -8   47.76    5.18
 -16   3  -7   65.80    5.70
 -16  -3  -7   65.98    6.05
 -16   3  -7   69.22    6.06
 -16   3  -7   68.66    6.73
 -16   3  -7   67.03    5.86
 -16   3  -6   39.12    4.78
 -16  -3  -6   43.48    5.01
 -16   3  -6   40.79    4.76
 -16   3  -6   42.77    4.60
 -16  -3  -6   41.57    5.32
 -16   3  -6   38.96    5.64
 -16  -3  -5    2.52    3.14
 -16   3  -5   -0.44    2.03
 -16   3  -5    3.39    2.42
 -16  -3  -5    1.27    2.64
 -16   3  -5   -0.50    2.46
 -16   3  -4    3.36    2.09
 -16   3  -4    6.05    2.67
 -16  -3  -4    3.49    3.49
 -16   3  -4    3.16    2.82
 -16  -3  -4    4.12    2.91
 -16  -3  -4    5.48    3.57
 -16   3  -3   22.59    4.08
 -16   3  -3   19.25    3.32
 -16  -3  -3   25.38    4.66
 -16  -3  -3   21.78    4.01
 -16   3  -3   16.70    3.34
 -16   3  -2   30.69    4.54
 -16   3  -2   27.94    3.69
 -16   3  -2   33.17    4.70
 -16  -3  -2   25.67    4.23
 -16  -3  -2   29.19    4.88
 -16   3  -2   27.94    3.90
 -16  -3  -1   46.42    5.32
 -16   3  -1   42.96    5.36
 -16  -3  -1   46.95    6.02
 -16  -3  -1   46.36    5.90
 -16   3  -1   48.19    5.54
 -16   3  -1   50.38    4.93
 -16  -3   0   43.38    5.69
 -16   3   0   45.05    5.64
 -16  -3   0   42.61    5.13
 -16  -3   0   51.88    6.25
 -16   3   0   50.71    4.85
 -16   3   0   46.57    5.99
 -16   3   0   53.60    5.85
 -16   3   1    0.29    3.02
 -16  -3   1    1.13    3.01
 -16   3   1    5.68    3.09
 -16  -3   1    3.28    3.33
 -16  -3   1    1.50    3.28
 -16  -3   1   -0.25    2.27
 -16   3   1    1.84    3.51
 -16  -3   2   79.49    7.43
 -16  -3   2   75.01    7.32
 -16  -3   2   80.69    7.43
 -16  -3   2   79.74    7.35
 -16   3   2   81.66    7.39
 -16   3   2   80.50    7.04
 -16  -3   2   70.65    6.34
 -16   3   3    0.30    2.94
 -16  -3   3    1.18    3.14
 -16  -3   3    0.30    3.24
 -16  -3   3    2.90    2.32
 -16  -3   3    2.94    3.20
 -16   3   3    1.36    2.98
 -16  -3   3    0.29    3.07
 -16   3   3    0.75    2.76
 -16  -3   4   43.95    4.90
 -16   3   4   51.57    5.72
 -16   3   4   50.27    5.63
 -16  -3   4   56.02    6.00
 -16  -3   4   46.61    5.75
 -16   3   4   50.18    6.10
 -16  -3   4   56.63    6.03
 -16  -3   4   44.24    6.04
 -16  -3   5    3.46    3.23
 -16   3   5    7.93    3.31
 -16   3   5    9.30    3.62
 -16  -3   5    6.01    3.92
 -16  -3   5    1.15    2.20
 -16  -3   5    7.24    3.24
 -16  -3   5    5.14    2.92
 -16   3   5    6.78    3.41
 -16   3   6  139.87    9.89
 -16  -3   6  142.98   10.35
 -16  -3   6  119.61    8.37
 -16   3   6  130.96    9.42
 -16   3   6  126.20    9.15
 -16  -3   6  123.69    9.29
 -16  -3   6  118.35    9.19
 -16  -3   6  131.84    8.91
 -16  -3   6  123.51    9.24
 -16  -3   7    3.77    2.97
 -16  -3   7    3.78    3.00
 -16  -3   7    6.03    2.41
 -16   3   7    1.81    3.20
 -16   3   7    4.12    3.34
 -16  -3   7    7.99    4.53
 -16  -3   7    6.15    3.20
 -16   3   7   11.07    3.64
 -16  -3   7    4.81    3.20
 -16  -3   8  224.22   12.49
 -16  -3   8  230.86   13.80
 -16   3   8  254.61   13.93
 -16  -3   8  223.97   13.55
 -16  -3   8  259.24   14.01
 -16   3   8  270.29   14.54
 -16  -3   8  226.16   13.42
 -16  -3   9   66.67    6.59
 -16   3   9   76.05    6.65
 -16  -3   9   69.59    6.66
 -16   3   9   68.88    7.02
 -16  -3   9   68.59    6.56
 -16  -3   9   66.39    7.31
 -16  -3   9   60.49    5.92
 -16  -3   9   71.03    5.90
 -16  -3  10   74.30    7.44
 -16  -3  10   79.54    6.83
 -16   3  10   80.98    7.52
 -16  -3  10   62.02    5.92
 -16  -3  10   72.83    6.10
 -16  -3  10   71.85    6.85
 -16   3  10   72.75    6.77
 -16  -3  10   69.94    6.59
 -16  -3  11  130.60    9.07
 -16   3  11  138.61    9.48
 -16  -3  11  132.70    9.23
 -16  -3  11  115.01    8.28
 -16   3  11  150.28   10.16
 -16  -3  11  151.81   10.04
 -16  -3  11  133.29    8.83
 -16  -3  12   10.58    3.90
 -16  -3  12    7.14    3.07
 -16  -3  12    5.88    2.68
 -16   3  12    4.77    3.06
 -16   3  12   11.78    4.19
 -16  -3  12    2.85    2.01
 -16  -3  12    5.96    3.00
 -16  -3  13  207.32   11.81
 -16   3  13  215.06   12.26
 -16  -3  13  199.75   11.81
 -16   3  13  226.83   13.01
 -16  -3  13  186.44   11.74
 -16  -3  13  226.46   12.98
 -16   3  14    6.16    3.55
 -16  -3  14    4.40    3.39
 -16   3  14    4.62    2.88
 -16  -3  14    4.56    2.42
 -16  -3  14    6.03    2.87
 -16  -3  14    5.63    2.35
 -16  -3  15   37.41    4.30
 -16  -3  15   52.86    5.77
 -16  -3  15   43.02    4.84
 -16   3  15   51.14    5.64
 -16  -3  15   41.05    4.20
 -16   3  15   39.54    4.73
 -16   3  16   34.15    4.18
 -16  -3  16   29.31    3.59
 -16   3  16   33.62    4.91
 -16  -3  16   34.76    4.77
 -16  -3  16   32.47    4.20
 -16  -3  17   80.43    6.29
 -16  -3  17   96.58    7.15
 -16   3  17   91.82    6.39
 -16  -3  18   11.37    2.80
 -16  -3  18   11.66    3.31
 -16   3  18    8.32    2.44
 -16  -3  19   60.15    4.74
 -16   3  19   47.85    4.19
 -16  -3  20    2.17    1.79
 -16   3  20    3.45    1.90
 -16   3  20    1.29    1.23
 -16   3  21   22.55    2.50
 -16  -3  21   15.52    2.28
 -16  -4 -14   38.61    3.14
 -16  -4 -14   47.39    3.40
 -16   4 -13   74.91    4.83
 -16  -4 -13   76.35    4.94
 -16  -4 -13   65.09    4.77
 -16  -4 -13   69.71    4.60
 -16  -4 -12   97.60    6.16
 -16  -4 -12   86.12    5.99
 -16  -4 -12   83.71    5.63
 -16   4 -12   97.55    6.14
 -16   4 -11   33.94    3.83
 -16  -4 -11   31.48    3.79
 -16  -4 -11   32.20    3.80
 -16  -4 -11   26.04    3.30
 -16   4 -10   21.30    3.42
 -16  -4 -10   26.52    3.62
 -16  -4 -10   20.25    3.21
 -16   4  -9    3.27    1.69
 -16  -4  -9    5.36    2.30
 -16   4  -9    4.41    2.65
 -16   4  -8   61.38    5.57
 -16   4  -8   55.12    5.75
 -16  -4  -8   62.93    5.44
 -16   4  -8   55.94    4.81
 -16   4  -8   57.03    4.88
 -16   4  -7   13.64    2.77
 -16   4  -7   12.28    3.59
 -16  -4  -7   10.65    3.02
 -16   4  -7   10.26    3.00
 -16  -4  -7    8.12    3.27
 -16   4  -7    7.27    2.30
 -16   4  -6   15.89    3.80
 -16   4  -6   15.61    3.03
 -16  -4  -6   14.41    3.87
 -16   4  -6   16.09    3.45
 -16  -4  -6   10.38    3.52
 -16   4  -6   15.99    2.74
 -16  -4  -6   14.92    3.42
 -16   4  -5    0.70    2.18
 -16  -4  -5    1.08    2.96
 -16   4  -5    3.08    3.09
 -16   4  -5   -0.98    2.26
 -16  -4  -5    3.03    3.08
 -16  -4  -5   -1.16    2.39
 -16   4  -5   -0.20    1.69
 -16   4  -4    1.72    2.41
 -16  -4  -4   -1.98    3.48
 -16  -4  -4   -0.84    3.04
 -16   4  -4    0.59    1.80
 -16   4  -4   -1.47    2.43
 -16  -4  -4    0.95    2.23
 -16   4  -4    0.87    3.00
 -16   4  -3   61.52    5.93
 -16  -4  -3   56.50    5.53
 -16   4  -3   49.65    5.38
 -16  -4  -3   66.89    6.75
 -16   4  -3   56.01    5.00
 -16  -4  -3   60.12    6.55
 -16   4  -3   71.64    7.06
 -16  -4  -2   37.88    4.54
 -16  -4  -2   39.22    5.50
 -16   4  -2   36.02    4.77
 -16   4  -2   38.77    4.58
 -16   4  -2   36.02    5.11
 -16   4  -1  122.49    9.34
 -16  -4  -1  133.64    9.70
 -16   4  -1  136.48    9.39
 -16  -4  -1  125.76    8.73
 -16   4  -1  133.04    8.69
 -16  -4  -1  120.81    8.75
 -16  -4   0   39.54    5.75
 -16   4   0   30.03    4.81
 -16  -4   0   40.24    5.24
 -16  -4   0   35.47    4.29
 -16   4   0   35.53    4.92
 -16   4   0   34.62    4.19
 -16  -4   0   33.77    4.84
 -16  -4   1  138.06    9.16
 -16   4   1  134.93    8.81
 -16  -4   1  150.64   10.53
 -16  -4   1  138.92    9.93
 -16   4   1  144.47   10.08
 -16  -4   1  136.48    9.94
 -16   4   1  157.76   10.24
 -16  -4   1  152.60   10.43
 -16  -4   2   37.14    5.32
 -16   4   2   31.17    4.86
 -16  -4   2   34.42    4.19
 -16   4   2   32.23    4.86
 -16  -4   2   31.99    5.00
 -16  -4   2   31.27    5.10
 -16  -4   2   30.82    5.14
 -16  -4   3   33.57    5.09
 -16  -4   3   23.18    4.52
 -16  -4   3   27.80    3.75
 -16  -4   3   31.39    4.97
 -16   4   3   22.55    4.36
 -16   4   3   26.67    4.69
 -16  -4   3   26.25    4.53
 -16   4   4   39.66    5.34
 -16  -4   4   30.71    4.90
 -16  -4   4   40.58    5.44
 -16  -4   4   37.37    5.57
 -16   4   4   38.45    5.10
 -16  -4   4   30.75    4.97
 -16   4   4   45.76    5.55
 -16   4   5    6.75    3.43
 -16  -4   5    8.39    3.49
 -16   4   5    7.29    3.34
 -16  -4   5    9.40    3.57
 -16   4   5    9.54    3.45
 -16  -4   5    9.71    3.38
 -16  -4   5    3.45    3.91
 -16  -4   6    5.44    2.88
 -16   4   6    7.83    3.55
 -16  -4   6    4.08    2.96
 -16   4   6    7.66    3.54
 -16  -4   6    7.27    4.05
 -16  -4   6    2.83    3.03
 -16   4   6    7.76    3.67
 -16  -4   6    5.34    2.54
 -16  -4   7  137.94    9.98
 -16  -4   7  125.76    8.95
 -16   4   7  146.97   10.05
 -16  -4   7  146.58    9.93
 -16  -4   7  143.03    9.69
 -16  -4   7  136.92   10.59
 -16   4   7  142.31   10.25
 -16   4   7  149.08   10.16
 -16  -4   8    8.80    3.30
 -16  -4   8   10.50    3.61
 -16   4   8    9.12    3.75
 -16  -4   8    9.56    3.17
 -16  -4   8    9.04    3.18
 -16   4   8   11.00    3.94
 -16  -4   9  191.75   11.08
 -16  -4   9  164.28   11.73
 -16  -4   9  165.51   10.70
 -16  -4   9  157.63   10.49
 -16   4   9  179.29   11.34
 -16   4   9  182.57   11.53
 -16  -4   9  160.03   10.95
 -16   4  10   91.37    7.80
 -16  -4  10   74.57    7.61
 -16  -4  10   89.64    6.90
 -16   4  10   88.49    7.54
 -16  -4  10   75.07    6.65
 -16  -4  10   71.34    5.97
 -16  -4  10   83.86    7.23
 -16  -4  10   84.66    7.23
 -16  -4  11   21.12    4.61
 -16  -4  11   18.91    4.06
 -16  -4  11   16.29    4.07
 -16  -4  11   15.34    3.23
 -16   4  11   14.21    3.82
 -16   4  11   11.66    4.19
 -16  -4  11   16.73    3.21
 -16  -4  11   18.11    3.35
 -16  -4  12  282.11   14.91
 -16  -4  12  242.92   13.39
 -16  -4  12  261.93   14.38
 -16  -4  12  241.22   13.24
 -16  -4  12  268.29   14.55
 -16   4  12  295.14   15.29
 -16  -4  12  222.92   13.01
 -16   4  12  266.30   14.37
 -16  -4  13   -0.19    2.08
 -16  -4  13   -1.67    2.63
 -16   4  13   -1.58    3.39
 -16  -4  13    2.19    2.31
 -16   4  13    0.49    3.07
 -16  -4  13    2.28    3.20
 -16  -4  14  106.23    7.65
 -16   4  14  137.08    9.16
 -16  -4  14  103.21    7.03
 -16  -4  14  108.45    8.05
 -16  -4  14  128.16    8.84
 -16   4  14  121.02    8.34
 -16  -4  15    7.55    2.65
 -16  -4  15    8.47    2.80
 -16   4  15    9.85    3.12
 -16  -4  15    7.71    3.37
 -16   4  16   79.69    6.27
 -16  -4  16   74.23    5.80
 -16  -4  16   62.12    5.50
 -16  -4  16   85.29    6.75
 -16  -4  17    7.85    2.13
 -16   4  17    4.74    2.51
 -16  -4  17    4.21    2.70
 -16  -4  17    5.73    2.49
 -16   4  18  103.32    6.68
 -16   4  18  133.65    7.56
 -16  -4  18   70.48    5.48
 -16  -4  18   93.40    6.41
 -16  -4  18  121.99    7.45
 -16  -4  19    1.77    1.81
 -16  -4  19    0.31    2.14
 -16   4  19    1.49    1.70
 -16   4  19    2.68    2.15
 -16  -4  20   31.02    3.00
 -16   4  20   28.41    2.97
 -16  -5 -13   65.33    4.46
 -16  -5 -12   63.93    4.37
 -16   5 -12   69.68    4.83
 -16  -5 -12   78.44    5.15
 -16  -5 -11   39.20    3.44
 -16  -5 -11   40.01    3.88
 -16   5 -11   35.74    3.71
 -16  -5 -10   29.24    3.35
 -16  -5 -10   30.44    3.96
 -16  -5 -10   35.97    3.99
 -16   5 -10   34.96    3.89
 -16   5  -9    5.69    2.58
 -16  -5  -9    6.25    2.10
 -16   5  -9    4.05    2.34
 -16  -5  -9    8.12    2.89
 -16  -5  -9    4.84    2.54
 -16   5  -8   34.60    4.42
 -16  -5  -8   38.91    4.52
 -16  -5  -8   39.27    4.57
 -16   5  -8   33.38    4.18
 -16  -5  -8   26.10    3.54
 -16   5  -7   18.85    2.84
 -16   5  -7   20.54    3.70
 -16  -5  -7   17.10    2.94
 -16   5  -7   15.66    3.61
 -16  -5  -7   14.46    3.54
 -16  -5  -6   42.74    5.11
 -16   5  -6   45.53    5.25
 -16  -5  -6   36.20    4.21
 -16  -5  -6   37.00    4.82
 -16   5  -6   39.77    4.62
 -16   5  -6   35.48    3.96
 -16  -5  -5   10.55    3.43
 -16   5  -5    9.92    3.73
 -16   5  -5   13.56    3.24
 -16  -5  -5   10.52    3.47
 -16   5  -5    8.88    2.62
 -16  -5  -5    6.97    2.47
 -16   5  -4    9.80    2.82
 -16   5  -4    9.11    2.64
 -16  -5  -4    5.43    2.30
 -16   5  -4    9.17    3.50
 -16  -5  -4    9.43    3.52
 -16  -5  -4    7.58    3.21
 -16  -5  -3   20.34    4.18
 -16   5  -3   15.43    3.39
 -16   5  -3    9.87    2.91
 -16  -5  -3   15.43    3.80
 -16   5  -3   13.43    3.75
 -16  -5  -3   11.15    2.72
 -16  -5  -2   87.30    6.71
 -16   5  -2   96.52    7.31
 -16   5  -2   85.87    7.77
 -16   5  -2   98.60    8.12
 -16   5  -2   97.10    7.31
 -16  -5  -2   91.28    7.02
 -16  -5  -2   93.35    7.82
 -16  -5  -2   96.64    8.02
 -16   5  -1   80.60    7.24
 -16  -5  -1   73.95    6.88
 -16   5  -1   78.82    7.41
 -16  -5  -1   74.01    6.46
 -16  -5  -1   73.11    5.92
 -16   5  -1   64.68    6.25
 -16   5  -1   66.63    6.02
 -16   5   0  241.09   13.98
 -16   5   0  233.26   13.28
 -16   5   0  244.22   14.23
 -16  -5   0  236.51   13.65
 -16  -5   0  226.03   13.27
 -16   5   0  209.87   12.48
 -16   5   1   25.37    4.85
 -16  -5   1   28.15    4.92
 -16  -5   1   27.00    4.45
 -16  -5   1   24.52    4.29
 -16   5   1   26.99    3.74
 -16   5   1   32.71    4.67
 -16  -5   1   32.85    5.03
 -16   5   1   30.15    5.02
 -16  -5   2   89.15    7.51
 -16  -5   2   77.45    7.40
 -16  -5   2   78.00    7.20
 -16   5   2   73.97    7.11
 -16   5   2   73.73    6.84
 -16   5   2   66.09    5.76
 -16  -5   2   76.64    6.94
 -16  -5   3   27.57    4.75
 -16   5   3   28.84    4.61
 -16  -5   3   28.29    4.45
 -16  -5   3   26.15    5.00
 -16   5   3   26.90    4.66
 -16  -5   3   24.56    4.77
 -16  -5   4    0.29    3.16
 -16   5   4    4.01    3.35
 -16  -5   4    0.30    3.04
 -16  -5   4   -0.30    3.25
 -16   5   4    2.81    2.88
 -16  -5   4   -1.07    2.54
 -16  -5   5  108.33    8.22
 -16  -5   5  108.57    8.67
 -16  -5   5  112.97    8.81
 -16  -5   5  117.35    9.20
 -16   5   5  100.54    8.31
 -16   5   5  113.39    8.86
 -16   5   5  113.12    8.84
 -16  -5   6   13.77    3.34
 -16  -5   6    9.34    3.79
 -16   5   6   12.25    3.76
 -16  -5   6   17.41    4.75
 -16  -5   6    8.82    3.51
 -16   5   6   11.38    3.84
 -16   5   6   10.94    3.95
 -16  -5   6    9.43    2.75
 -16  -5   7   17.30    3.39
 -16   5   7   16.95    4.40
 -16   5   7   19.50    4.43
 -16  -5   7   14.70    3.86
 -16   5   7   20.00    4.26
 -16  -5   7   18.22    3.45
 -16  -5   7   15.84    4.82
 -16  -5   7   15.60    3.97
 -16   5   8  117.68    8.98
 -16  -5   8  121.53    8.89
 -16  -5   8  108.20    8.47
 -16  -5   8  110.55    8.04
 -16   5   8  118.95    8.92
 -16  -5   8  106.54    7.89
 -16  -5   9   12.82    3.30
 -16   5   9   18.59    4.47
 -16  -5   9   14.16    3.54
 -16  -5   9    9.96    4.28
 -16  -5   9   12.00    3.61
 -16  -5   9    9.52    2.70
 -16   5   9   10.21    3.70
 -16  -5  10   48.34    6.03
 -16   5  10   47.36    5.71
 -16  -5  10   49.23    5.71
 -16   5  10   50.96    6.11
 -16  -5  10   33.14    4.66
 -16  -5  10   48.27    4.80
 -16  -5  10   43.18    5.15
 -16  -5  11  100.00    7.16
 -16   5  11  124.32    8.73
 -16  -5  11  104.66    7.98
 -16  -5  11  107.60    8.24
 -16   5  11  111.70    8.70
 -16  -5  11  115.42    8.66
 -16  -5  11   95.82    7.45
 -16  -5  12   12.19    3.70
 -16  -5  12   11.51    3.58
 -16   5  12   11.94    4.05
 -16   5  12   14.03    3.84
 -16  -5  12    8.07    2.59
 -16  -5  12    7.43    2.50
 -16  -5  12    8.06    3.20
 -16  -5  13   63.44    6.01
 -16  -5  13   55.84    5.14
 -16   5  13   77.44    6.61
 -16  -5  13   58.52    5.11
 -16  -5  13   67.55    6.26
 -16  -5  13   73.73    6.48
 -16  -5  14   17.58    3.40
 -16  -5  14   21.42    4.07
 -16  -5  14   13.77    2.89
 -16   5  14   19.86    3.81
 -16   5  15   16.16    3.42
 -16  -5  15   14.95    3.73
 -16  -5  15   18.95    3.35
 -16  -5  15   14.86    2.83
 -16  -5  16   17.98    3.58
 -16  -5  16   14.56    2.64
 -16  -5  16   11.12    2.76
 -16   5  16   11.26    3.13
 -16  -5  17   49.36    4.62
 -16   5  17   86.26    6.11
 -16   5  17   66.59    5.45
 -16  -5  17   73.40    5.86
 -16  -5  17   62.96    4.99
 -16   5  18    9.27    2.60
 -16  -5  18    7.68    2.68
 -16   5  18    7.72    2.38
 -16  -5  18    6.62    1.81
 -16  -5  18    6.40    2.04
 -16  -5  19   30.01    3.35
 -16   5  19   26.28    3.15
 -16  -5  19   22.16    2.54
 -16   5  19   21.97    2.87
 -16   5  20    4.80    1.63
 -16   5  20    2.12    1.31
 -16  -5  20    2.92    1.55
 -16  -6 -13   57.40    3.95
 -16  -6 -12   15.87    2.38
 -16  -6 -12   13.69    2.15
 -16   6 -12   15.52    1.94
 -16  -6 -12   14.66    2.15
 -16  -6 -11    2.22    1.88
 -16  -6 -11    3.21    1.73
 -16  -6 -11    3.35    1.86
 -16   6 -11    2.43    1.46
 -16  -6 -10    7.95    2.29
 -16  -6 -10    5.26    2.33
 -16   6 -10    6.83    2.14
 -16  -6  -9   13.58    2.20
 -16   6  -9   16.43    3.03
 -16   6  -9   16.14    2.99
 -16  -6  -9   19.35    3.25
 -16  -6  -9   19.62    3.16
 -16   6  -8   13.84    3.16
 -16  -6  -8   11.77    2.22
 -16  -6  -8   10.38    2.88
 -16   6  -8   11.46    2.95
 -16  -6  -8   11.73    3.02
 -16   6  -7   77.14    6.33
 -16  -6  -7   68.04    5.18
 -16  -6  -7   76.76    6.35
 -16   6  -7   81.87    6.36
 -16  -6  -6   28.29    4.02
 -16  -6  -6   23.53    3.96
 -16   6  -6   23.68    3.82
 -16   6  -6   24.54    3.77
 -16  -6  -6   18.28    2.90
 -16  -6  -5   59.21    5.77
 -16  -6  -5   44.87    5.38
 -16   6  -5   57.40    5.82
 -16   6  -5   54.16    5.41
 -16   6  -4    6.49    2.22
 -16  -6  -4    4.30    2.83
 -16  -6  -4    4.58    2.96
 -16   6  -4    5.30    2.67
 -16   6  -4    6.82    3.17
 -16  -6  -3   -0.53    2.89
 -16  -6  -3    4.91    2.89
 -16   6  -3    1.03    1.80
 -16   6  -3    1.46    2.35
 -16   6  -3    0.81    2.98
 -16   6  -2   62.92    5.95
 -16  -6  -2   75.88    6.72
 -16   6  -2   73.28    6.93
 -16  -6  -2   83.65    7.22
 -16  -6  -2   58.04    5.56
 -16   6  -2   81.78    7.15
 -16   6  -2   68.29    5.86
 -16  -6  -1  108.04    8.16
 -16  -6  -1  112.84    8.57
 -16   6  -1  121.73    8.44
 -16   6  -1  135.61    9.49
 -16  -6  -1  128.67    9.54
 -16   6  -1  128.81    9.44
 -16  -6   0  101.94    7.95
 -16   6   0  103.93    8.46
 -16   6   0   99.08    8.43
 -16   6   0   93.68    7.27
 -16  -6   0  108.84    8.10
 -16   6   0   98.50    7.51
 -16   6   1  115.38    8.75
 -16  -6   1  110.75    8.25
 -16   6   1   90.88    8.19
 -16   6   1   90.92    7.11
 -16   6   1   98.74    7.61
 -16  -6   1   99.14    7.75
 -16   6   2  111.73    7.64
 -16   6   2  115.40    9.02
 -16   6   2  107.40    8.11
 -16  -6   2  104.86    8.13
 -16  -6   2  113.99    8.69
 -16   6   3   -0.29    3.43
 -16   6   3    2.29    1.86
 -16  -6   3   -1.16    3.40
 -16   6   3    2.08    2.82
 -16  -6   3    0.29    3.44
 -16  -6   3    1.52    2.47
 -16   6   4  212.61   12.49
 -16  -6   4  223.00   13.20
 -16  -6   4  203.24   12.07
 -16   6   4  193.22   12.79
 -16  -6   4  212.52   13.24
 -16  -6   4  208.58   13.01
 -16   6   5  111.95    8.93
 -16  -6   5  120.80    9.25
 -16  -6   5  105.00    8.39
 -16  -6   5  101.81    7.72
 -16  -6   5  107.66    8.74
 -16   6   5  105.09    8.29
 -16   6   6  165.37   10.83
 -16   6   6  175.00   11.45
 -16  -6   6  171.83   11.68
 -16  -6   6  159.02   11.07
 -16  -6   6  163.55   10.20
 -16   6   6  176.54   11.36
 -16  -6   6  169.23   11.17
 -16  -6   7   31.63    5.01
 -16  -6   7   28.13    3.84
 -16   6   7   24.41    4.50
 -16   6   7   27.94    4.99
 -16  -6   7   34.37    4.98
 -16  -6   7   30.22    5.25
 -16   6   7   35.06    5.34
 -16   6   8   86.67    7.56
 -16   6   8   88.04    7.93
 -16  -6   8   77.57    6.21
 -16  -6   8   80.50    7.08
 -16  -6   8   85.87    7.50
 -16  -6   8   75.09    6.14
 -16   6   9   43.70    5.84
 -16   6   9   43.82    5.59
 -16  -6   9   32.69    5.35
 -16  -6   9   38.89    5.01
 -16  -6   9   31.56    4.24
 -16  -6   9   36.57    3.99
 -16  -6   9   37.38    5.12
 -16   6  10   57.31    6.26
 -16  -6  10   38.91    4.71
 -16  -6  10   55.08    5.83
 -16  -6  10   36.64    4.81
 -16  -6  10   44.00    5.79
 -16   6  10   47.88    5.63
 -16  -6  11    4.81    2.90
 -16  -6  11    3.62    2.49
 -16  -6  11    8.52    3.26
 -16   6  11    3.89    3.36
 -16   6  11    0.26    3.53
 -16  -6  11    1.61    3.11
 -16   6  12   26.70    4.50
 -16  -6  12   25.07    4.08
 -16  -6  12   20.10    3.48
 -16  -6  12   21.97    4.37
 -16  -6  12   23.67    4.00
 -16  -6  13   32.83    4.48
 -16  -6  13   42.57    4.86
 -16  -6  13   36.22    4.64
 -16   6  13   47.71    5.22
 -16  -6  13   28.21    3.81
 -16  -6  14   17.76    3.29
 -16  -6  14    6.91    2.19
 -16  -6  14    9.91    3.20
 -16   6  14   15.18    3.59
 -16  -6  15   48.28    4.98
 -16   6  15   55.34    5.45
 -16   6  15   50.02    5.13
 -16  -6  15   43.72    4.70
 -16  -6  16   24.35    3.53
 -16  -6  16   23.00    2.88
 -16   6  16   36.34    4.23
 -16   6  16   27.25    3.94
 -16  -6  16   32.61    4.10
 -16   6  17   22.36    3.32
 -16  -6  17   22.39    2.97
 -16   6  17   27.10    3.66
 -16  -6  17   19.52    2.53
 -16  -6  17   26.07    3.59
 -16  -6  18   16.36    2.42
 -16   6  18   25.60    3.08
 -16   6  18   20.70    3.01
 -16  -6  18   20.79    3.08
 -16  -6  19   16.89    2.53
 -16   6  19   13.68    2.32
 -16   6  19   14.19    2.26
 -16  -7 -12   14.52    2.01
 -16  -7 -11    3.30    1.38
 -16  -7 -11    2.16    1.32
 -16  -7 -11    2.88    1.64
 -16  -7 -10   25.54    3.08
 -16  -7 -10   19.60    2.67
 -16  -7 -10   23.61    2.91
 -16   7 -10   23.43    2.61
 -16  -7  -9    2.16    2.10
 -16  -7  -9    1.12    1.77
 -16  -7  -9    2.25    1.69
 -16   7  -9    1.64    1.53
 -16   7  -9    1.05    1.83
 -16   7  -8    6.38    2.25
 -16  -7  -8   10.28    2.60
 -16   7  -8    8.09    2.58
 -16  -7  -8   11.34    2.80
 -16  -7  -7   26.40    3.72
 -16   7  -7   22.83    3.48
 -16   7  -7   27.69    3.80
 -16  -7  -6  122.63    8.21
 -16  -7  -6  116.14    7.91
 -16   7  -6  123.16    8.28
 -16   7  -6  125.52    8.28
 -16  -7  -5   10.77    3.13
 -16  -7  -5    9.53    3.05
 -16   7  -5   10.42    2.90
 -16   7  -5   12.28    3.29
 -16   7  -4   95.48    6.37
 -16  -7  -4   98.22    7.40
 -16   7  -4  107.42    7.65
 -16  -7  -4  106.92    7.76
 -16   7  -4   92.40    7.44
 -16   7  -3   37.24    3.78
 -16   7  -3   41.06    4.72
 -16  -7  -3   39.93    4.81
 -16  -7  -3   33.95    4.83
 -16   7  -3   35.99    4.80
 -16  -7  -2   26.07    3.74
 -16   7  -2   32.19    3.66
 -16  -7  -2   38.82    4.62
 -16   7  -2   38.17    4.57
 -16  -7  -2   37.17    4.98
 -16   7  -2   40.94    4.99
 -16   7  -2   32.91    3.76
 -16   7  -1   47.45    5.81
 -16   7  -1   46.00    4.98
 -16  -7  -1   39.74    4.83
 -16  -7  -1   48.43    4.95
 -16  -7  -1   46.11    5.53
 -16   7  -1   50.41    5.66
 -16   7  -1   38.25    4.22
 -16   7  -1   40.36    4.10
 -16   7   0   48.51    5.66
 -16  -7   0   46.58    5.06
 -16   7   0   46.05    4.73
 -16   7   0   46.57    4.42
 -16  -7   0   41.98    5.02
 -16  -7   0   50.76    5.94
 -16   7   0   59.80    6.29
 -16   7   0   43.96    4.87
 -16  -7   1  155.40   10.16
 -16   7   1  184.11   11.52
 -16  -7   1  155.86   10.89
 -16   7   1  177.00   11.34
 -16   7   1  170.87   10.21
 -16   7   1  167.42    9.63
 -16   7   1  163.82   10.09
 -16  -7   1  186.40   11.13
 -16  -7   2   27.44    3.97
 -16   7   2   29.29    5.28
 -16   7   2   33.84    4.96
 -16   7   2   27.82    3.48
 -16   7   2   28.61    3.88
 -16  -7   2   35.77    4.90
 -16   7   2   32.04    4.21
 -16   7   3  253.24   14.28
 -16  -7   3  317.01   16.31
 -16  -7   3  284.17   14.89
 -16   7   3  287.62   16.10
 -16   7   3  294.94   15.19
 -16   7   3  292.24   14.35
 -16  -7   4  188.03   11.76
 -16   7   4  156.24    9.93
 -16  -7   4  192.06   12.03
 -16  -7   4  175.18   10.50
 -16   7   4  182.08   11.03
 -16   7   4  178.34   10.11
 -16   7   4  204.25   12.27
 -16   7   5  235.71   12.38
 -16  -7   5  247.61   14.11
 -16  -7   5  246.49   14.33
 -16  -7   5  218.73   12.47
 -16   7   5  225.87   13.15
 -16   7   5  256.47   14.51
 -16   7   6  166.49   10.00
 -16  -7   6  190.67   11.73
 -16  -7   6  197.86   12.32
 -16   7   6  174.51   10.99
 -16   7   6  201.66   12.07
 -16  -7   6  177.08   10.28
 -16   7   7  171.93   10.99
 -16  -7   7  195.92   11.63
 -16   7   7  192.70   11.87
 -16  -7   7  182.67   12.04
 -16   7   7  163.42    9.77
 -16  -7   7  164.37   11.18
 -16   7   7  189.97   11.77
 -16  -7   8   24.41    4.36
 -16   7   8   20.60    4.48
 -16  -7   8   16.38    4.08
 -16   7   8   27.73    4.71
 -16   7   8   21.06    3.90
 -16   7   8   21.15    3.08
 -16  -7   9  101.27    7.91
 -16   7   9  113.48    8.55
 -16   7   9   99.23    7.94
 -16   7   9   86.65    6.31
 -16  -7   9   86.44    6.44
 -16  -7   9   85.09    7.80
 -16  -7   9   97.73    7.56
 -16   7  10    1.71    1.68
 -16  -7  10   -1.34    3.42
 -16  -7  10    1.80    2.86
 -16  -7  10   -0.71    2.44
 -16   7  10    0.26    3.10
 -16  -7  10    1.69    2.07
 -16   7  11   74.57    5.64
 -16  -7  11   79.93    6.98
 -16  -7  11   94.28    7.46
 -16  -7  11   83.17    6.72
 -16  -7  11   84.78    6.34
 -16   7  11   97.24    7.52
 -16  -7  12   17.67    3.72
 -16   7  12   26.46    4.37
 -16  -7  12   18.65    3.76
 -16  -7  12   20.65    3.56
 -16  -7  12   20.80    3.37
 -16   7  12   15.42    2.60
 -16  -7  13   68.05    5.82
 -16  -7  13   66.12    5.48
 -16  -7  13   74.20    6.31
 -16   7  13   86.72    6.81
 -16   7  13   92.50    6.85
 -16  -7  13   65.17    6.07
 -16   7  14   38.82    4.65
 -16  -7  14   27.00    3.38
 -16  -7  14   34.05    4.11
 -16  -7  14   36.09    4.33
 -16   7  14   36.94    4.59
 -16  -7  14   33.17    4.12
 -16  -7  15   38.54    4.29
 -16   7  15   41.20    4.53
 -16  -7  15   41.23    4.27
 -16   7  15   44.94    4.73
 -16  -7  16   26.01    3.46
 -16  -7  16   27.37    3.43
 -16   7  16   34.44    3.92
 -16  -7  17   17.62    2.75
 -16  -7  17   20.70    2.96
 -16   7  17   27.29    3.28
 -16   7  17   22.68    3.08
 -16   7  18   21.24    2.63
 -16  -7  18   12.75    2.09
 -16   7  18   20.17    2.67
 -16  -7  18   18.40    2.56
 -16   7  19    2.92    1.37
 -16  -8 -11   33.71    2.85
 -16  -8 -10   11.86    1.83
 -16  -8 -10   11.46    1.98
 -16  -8 -10   10.04    1.69
 -16  -8  -9   52.96    4.13
 -16   8  -9   45.51    3.51
 -16   8  -9   54.36    4.47
 -16  -8  -9   43.68    3.51
 -16  -8  -9   54.56    4.12
 -16  -8  -8   11.84    2.35
 -16   8  -8    8.00    1.99
 -16  -8  -8    7.60    1.76
 -16   8  -8   10.29    2.54
 -16  -8  -8   10.69    2.35
 -16   8  -7   46.82    4.52
 -16   8  -7   41.80    3.93
 -16  -8  -7   39.98    4.04
 -16  -8  -7   37.26    4.01
 -16  -8  -7   31.28    3.26
 -16  -8  -6   11.71    2.67
 -16   8  -6   10.91    2.86
 -16   8  -6    9.84    2.04
 -16  -8  -6   12.51    2.74
 -16   8  -6   12.19    2.57
 -16   8  -5  117.16    7.85
 -16  -8  -5  121.27    7.79
 -16   8  -5  114.15    7.88
 -16   8  -5  114.68    6.92
 -16  -8  -5  111.50    7.55
 -16   8  -4   16.26    3.19
 -16  -8  -4   16.11    3.10
 -16   8  -4   11.49    2.42
 -16  -8  -4   13.94    3.12
 -16   8  -4   13.36    3.06
 -16  -8  -3   92.25    7.12
 -16  -8  -3   93.43    6.74
 -16   8  -3   92.61    7.01
 -16   8  -3   82.83    6.00
 -16   8  -3   91.12    7.02
 -16  -8  -2   22.32    3.87
 -16  -8  -2   28.62    3.79
 -16   8  -2   22.39    3.98
 -16   8  -2   30.23    4.05
 -16   8  -2   22.02    3.04
 -16  -8  -2   27.61    3.46
 -16  -8  -1   47.48    5.36
 -16   8  -1   45.76    4.91
 -16  -8  -1   44.77    4.63
 -16   8  -1   46.78    4.38
 -16   8  -1   52.84    5.33
 -16  -8  -1   41.84    4.59
 -16   8   0   52.63    5.61
 -16  -8   0   45.91    5.32
 -16  -8   0   47.60    4.72
 -16   8   0   45.89    4.93
 -16   8   0   47.73    4.49
 -16  -8   0   45.84    4.99
 -16  -8   1  122.84    8.74
 -16   8   1  102.41    7.15
 -16   8   1  117.29    7.87
 -16   8   1  101.47    7.03
 -16  -8   1  112.68    8.14
 -16  -8   1  106.50    7.47
 -16   8   1  118.80    8.62
 -16   8   2  222.85   11.94
 -16  -8   2  212.22   11.80
 -16  -8   2  211.93   12.94
 -16   8   2  220.69   11.82
 -16   8   2  217.03   12.15
 -16   8   2  218.29   13.02
 -16  -8   2  223.00   12.97
 -16  -8   2  243.79   13.38
 -16   8   3  135.20    8.56
 -16  -8   3  137.74    9.58
 -16   8   3  141.88    8.47
 -16   8   3  131.82    8.52
 -16  -8   3  114.47    7.97
 -16  -8   3  149.87    9.80
 -16   8   4  211.36   12.05
 -16   8   4  239.99   12.32
 -16  -8   4  244.63   13.88
 -16  -8   4  247.54   13.79
 -16   8   4  221.75   12.43
 -16  -8   5  294.26   15.51
 -16   8   5  241.24   13.38
 -16  -8   5  295.93   15.61
 -16  -8   5  291.42   15.46
 -16   8   5  261.32   14.16
 -16   8   5  275.93   13.87
 -16   8   6  101.84    7.62
 -16   8   6  111.18    7.34
 -16  -8   6  111.59    8.44
 -16  -8   6  121.39    9.08
 -16   8   7  104.66    7.05
 -16  -8   7  112.27    8.24
 -16   8   7   96.66    7.41
 -16  -8   7  103.56    8.50
 -16   8   8   54.17    5.25
 -16  -8   8   47.81    5.46
 -16   8   8   47.92    4.53
 -16  -8   9    5.98    3.22
 -16  -8   9    4.04    2.85
 -16   8   9    5.13    1.98
 -16   8   9    0.22    2.31
 -16  -8  10   71.34    6.52
 -16  -8  10   62.05    5.84
 -16   8  10   58.69    4.87
 -16  -8  11   14.56    3.55
 -16   8  11   15.76    3.86
 -16  -8  11    9.35    3.19
 -16  -8  11    7.75    2.76
 -16   8  11    8.51    2.20
 -16  -8  11    9.17    2.33
 -16   8  12   95.11    6.42
 -16   8  12  130.52    8.22
 -16  -8  12  120.40    7.98
 -16  -8  12   93.46    6.57
 -16  -8  12  110.91    7.81
 -16  -8  12  104.83    7.22
 -16  -8  13   10.16    2.52
 -16   8  13   19.91    3.68
 -16  -8  13   16.77    3.30
 -16  -8  13   16.70    3.18
 -16  -8  13   14.31    2.65
 -16   8  13    9.34    2.14
 -16  -8  14   79.54    5.38
 -16  -8  14   61.03    5.26
 -16  -8  14   62.91    4.90
 -16   8  14   53.42    4.31
 -16  -8  14   81.57    5.99
 -16   8  14   92.40    6.27
 -16  -8  15    2.22    1.93
 -16  -8  15    4.98    1.60
 -16   8  15    9.72    2.60
 -16  -8  15    5.58    2.24
 -16  -8  16   28.99    3.27
 -16  -8  16   22.28    2.94
 -16  -8  17    4.71    1.68
 -16  -8  17    6.93    1.79
 -16  -9  -9   54.46    4.00
 -16  -9  -9   64.09    4.06
 -16  -9  -8   15.59    2.27
 -16  -9  -8   17.83    2.31
 -16   9  -8   21.13    2.82
 -16  -9  -7   64.65    4.73
 -16  -9  -7   55.66    4.42
 -16   9  -7   69.64    5.24
 -16   9  -7   61.72    4.15
 -16  -9  -6   21.77    2.93
 -16  -9  -6   19.67    2.71
 -16  -9  -6   19.66    2.69
 -16   9  -6   16.91    2.42
 -16   9  -6   19.10    3.06
 -16   9  -6   20.04    2.46
 -16   9  -5   31.87    3.88
 -16  -9  -5   35.34    3.57
 -16  -9  -5   34.61    3.75
 -16   9  -5   32.11    3.23
 -16   9  -5   33.68    3.59
 -16  -9  -4   32.18    3.54
 -16   9  -4   44.03    4.50
 -16  -9  -4   38.15    4.14
 -16   9  -4   38.37    3.64
 -16   9  -4   39.69    4.03
 -16   9  -3   74.05    5.47
 -16  -9  -3   72.81    5.99
 -16  -9  -3   77.11    5.54
 -16   9  -3   85.00    6.38
 -16   9  -3   80.60    6.04
 -16  -9  -2   20.05    2.96
 -16   9  -2   26.16    3.23
 -16  -9  -2   24.15    3.68
 -16   9  -2   27.42    3.77
 -16   9  -2   25.49    3.73
 -16  -9  -2   21.43    2.95
 -16  -9  -1   33.06    3.67
 -16   9  -1   38.13    3.91
 -16  -9  -1   39.01    4.63
 -16  -9  -1   28.12    3.72
 -16   9  -1   34.70    4.23
 -16   9  -1   36.95    4.25
 -16  -9   0   44.76    5.04
 -16   9   0   37.56    4.55
 -16  -9   0   30.09    3.53
 -16  -9   0   40.71    4.40
 -16   9   0   40.84    4.54
 -16   9   0   39.04    4.05
 -16   9   1   91.35    6.39
 -16  -9   1   95.54    7.48
 -16   9   1   84.77    6.60
 -16   9   1   91.71    7.11
 -16  -9   1   81.91    6.79
 -16   9   2   69.61    5.63
 -16  -9   2   67.79    6.35
 -16   9   2   85.88    6.73
 -16  -9   2   73.79    6.56
 -16  -9   2   71.68    6.55
 -16   9   2   65.71    5.75
 -16  -9   3  193.93   11.55
 -16  -9   3  208.86   11.80
 -16   9   3  183.33   10.53
 -16  -9   3  197.13   11.76
 -16   9   3  191.25   10.80
 -16   9   3  185.31   11.45
 -16  -9   4   95.19    7.79
 -16   9   4  104.46    6.86
 -16   9   4   88.59    6.52
 -16   9   4   87.78    6.27
 -16  -9   4   96.24    7.50
 -16   9   5   74.71    5.83
 -16   9   5   77.48    5.96
 -16  -9   5   94.07    7.43
 -16   9   5   82.99    6.22
 -16  -9   6  100.40    8.00
 -16   9   6   93.62    6.63
 -16  -9   6  106.96    7.79
 -16   9   6   86.48    6.48
 -16  -9   6   91.07    7.47
 -16  -9   7   55.09    5.70
 -16  -9   7   60.41    6.25
 -16   9   7   54.53    4.80
 -16  -9   7   57.80    5.75
 -16   9   7   49.64    4.70
 -16   9   8   10.39    2.72
 -16  -9   8   10.12    3.20
 -16  -9   8   10.32    3.32
 -16   9   8   10.43    2.42
 -16  -9   9    5.73    2.68
 -16  -9   9   11.17    3.32
 -16  -9   9    5.46    3.15
 -16   9   9    8.16    2.21
 -16   9   9    3.19    2.22
 -16   9  10    2.10    1.65
 -16   9  10    2.22    2.93
 -16   9  10    3.86    2.02
 -16  -9  10    2.70    2.79
 -16  -9  10    4.16    2.57
 -16   9  11   31.04    4.34
 -16  -9  11   31.92    4.28
 -16  -9  11   36.41    4.17
 -16   9  11   30.07    3.66
 -16   9  11   33.79    3.42
 -16   9  12    0.79    2.56
 -16   9  12   -0.70    1.46
 -16  -9  12   -0.96    2.36
 -16   9  12    2.89    1.85
 -16  -9  12    0.35    2.01
 -16   9  13   54.08    4.15
 -16  -9  13   54.38    4.59
 -16  -9  13   54.15    4.85
 -16   9  13   66.18    5.42
 -16  -9  14    0.55    1.39
 -16  -9  14    2.83    1.56
 -16  -9  14    3.71    1.76
 -16  -9  14    2.32    2.08
 -16   9  14    1.83    2.19
 -16   9  14    3.11    1.29
 -16  -9  15   23.39    2.55
 -16  -9  15   28.40    2.84
 -16   9  16    8.88    2.05
 -16  -9  16    7.15    1.89
 -16   9  16    5.82    1.66
 -16  -9  17   25.40    2.56
 -16   9  17   26.11    2.74
 -16  10  -8  106.02    6.20
 -16  10  -7    7.98    2.04
 -16 -10  -7    4.78    1.37
 -16  10  -6   87.11    5.77
 -16 -10  -6   78.43    5.04
 -16  10  -6   73.00    4.76
 -16  10  -5   32.94    3.06
 -16  10  -5   36.61    3.90
 -16 -10  -5   32.95    3.23
 -16  10  -4   54.18    4.72
 -16  10  -4   56.73    4.23
 -16 -10  -4   48.57    4.25
 -16  10  -4   47.84    3.86
 -16 -10  -3   34.90    3.81
 -16  10  -3   37.79    3.62
 -16  10  -3   37.71    3.66
 -16  10  -3   43.02    4.25
 -16  10  -2   67.66    5.60
 -16  10  -2   66.86    5.18
 -16 -10  -2   67.15    5.44
 -16  10  -2   66.71    5.08
 -16  10  -1   18.55    3.14
 -16  10  -1   18.75    2.83
 -16 -10  -1   20.12    3.42
 -16 -10  -1   16.83    2.75
 -16  10  -1   17.89    2.94
 -16  10   0   54.88    4.95
 -16  10   0   52.27    4.77
 -16 -10   0   47.46    4.62
 -16 -10   0   50.11    5.01
 -16  10   0   53.43    4.53
 -16  10   1    6.74    2.32
 -16 -10   1    9.50    2.70
 -16 -10   1    7.61    2.82
 -16  10   1    5.75    2.10
 -16  10   1    5.41    2.69
 -16  10   1    6.81    2.41
 -16  10   2  121.99    8.08
 -16  10   2  121.81    8.70
 -16  10   2  116.88    7.84
 -16 -10   2  136.30    8.58
 -16  10   2  129.14    7.86
 -16 -10   2  133.26    8.67
 -16  10   3    8.73    2.43
 -16 -10   3    8.18    2.89
 -16  10   3    8.51    2.43
 -16 -10   3    6.96    2.88
 -16  10   3    5.30    2.62
 -16  10   3    8.26    3.43
 -16 -10   3    7.30    2.98
 -16  10   4  138.58    9.09
 -16  10   4  154.22    8.83
 -16  10   4  164.97    9.97
 -16 -10   4  154.65    9.51
 -16 -10   4  156.75    9.65
 -16 -10   4  144.65    9.51
 -16  10   4  136.42    8.47
 -16  10   5    2.32    1.67
 -16 -10   5    2.51    2.68
 -16  10   5    2.65    2.01
 -16  10   5    3.18    2.69
 -16 -10   5    2.39    2.45
 -16  10   6   55.14    4.72
 -16 -10   6   58.37    5.40
 -16  10   6   63.61    5.68
 -16 -10   6   49.04    5.34
 -16  10   6   45.12    4.15
 -16 -10   7    2.12    2.47
 -16  10   7    7.47    2.21
 -16  10   7    3.07    2.74
 -16 -10   7   -0.21    2.63
 -16 -10   7    7.43    3.20
 -16  10   8   36.43    3.54
 -16 -10   8   42.07    4.55
 -16  10   8   41.17    3.96
 -16  10   8   38.27    4.59
 -16 -10   8   48.90    4.78
 -16  10   9    2.66    1.85
 -16 -10   9    1.38    2.38
 -16 -10   9   -0.21    2.48
 -16 -10   9    4.41    2.48
 -16  10   9   -0.43    1.48
 -16  10   9    0.41    2.43
 -16  10  10    3.24    1.71
 -16 -10  10    4.03    2.44
 -16  10  10   -0.28    1.53
 -16 -10  10    4.08    2.31
 -16  10  10    2.92    2.32
 -16 -10  10    3.56    2.61
 -16  10  11    5.24    1.68
 -16  10  11    4.02    2.39
 -16 -10  11    4.10    2.20
 -16  10  11    3.41    1.57
 -16 -10  11    5.28    2.36
 -16 -10  11    2.72    2.29
 -16  10  12   24.29    2.77
 -16 -10  12   28.68    3.49
 -16  10  12   23.91    2.76
 -16  10  12   31.11    3.60
 -16 -10  12   29.40    3.69
 -16 -10  12   25.60    3.26
 -16 -10  13   22.69    2.97
 -16 -10  13   22.65    2.82
 -16  10  13   20.74    2.47
 -16  10  13   21.20    2.44
 -16  10  14   31.21    2.89
 -16 -10  14   32.18    3.00
 -16  10  15   34.26    3.25
 -16  11  -7   87.16    5.25
 -16  11  -6   97.62    5.88
 -16  11  -5   51.25    3.61
 -16 -11  -5   43.48    3.32
 -16 -11  -4  149.92    7.75
 -16  11  -4  163.91    8.02
 -16  11  -4  174.96    8.81
 -16  11  -3   18.32    2.52
 -16 -11  -3   17.02    2.53
 -16  11  -3   20.40    2.92
 -16  11  -2   70.45    5.37
 -16 -11  -2   66.49    4.95
 -16  11  -2   69.98    4.93
 -16  11  -1   18.58    2.60
 -16 -11  -1   12.70    2.63
 -16  11  -1   10.26    2.56
 -16 -11  -1   11.06    2.11
 -16  11   0    6.09    2.07
 -16 -11   0    4.25    2.13
 -16  11   0    3.22    1.59
 -16 -11   0    3.91    1.82
 -16  11   0    1.55    1.75
 -16  11   1   44.99    4.10
 -16  11   1   50.30    4.03
 -16 -11   1   45.30    4.48
 -16  11   1   47.16    4.32
 -16 -11   1   38.00    4.13
 -16 -11   2    5.49    2.44
 -16 -11   2    9.29    2.64
 -16  11   2    7.50    2.13
 -16  11   2    7.51    2.04
 -16  11   2    6.77    2.17
 -16  11   2    8.04    2.73
 -16  11   3   81.11    5.98
 -16 -11   3   90.00    6.60
 -16  11   3  100.63    6.31
 -16  11   3   96.73    6.89
 -16  11   3   89.59    6.06
 -16 -11   3   92.48    6.76
 -16  11   4   18.62    2.69
 -16  11   4   16.75    3.40
 -16 -11   4   16.47    3.29
 -16  11   4   18.17    2.88
 -16 -11   4   15.21    3.22
 -16  11   4   18.65    2.81
 -16  11   5   87.02    6.52
 -16  11   5   82.20    5.90
 -16 -11   5   92.43    6.64
 -16  11   5   90.10    5.98
 -16  11   5   72.48    5.42
 -16 -11   5   98.06    6.55
 -16 -11   5   84.39    6.47
 -16 -11   6    9.67    3.02
 -16  11   6   10.77    2.29
 -16  11   6    9.16    1.94
 -16  11   6   14.94    2.94
 -16  11   6   10.12    2.42
 -16 -11   6   11.44    2.68
 -16  11   7   23.65    3.50
 -16 -11   7   25.18    3.36
 -16 -11   7   24.28    3.67
 -16  11   7   19.23    2.78
 -16  11   8    1.60    1.60
 -16  11   8    3.05    2.30
 -16 -11   8    0.18    2.12
 -16 -11   8    2.61    1.94
 -16 -11   9    4.08    2.12
 -16 -11   9    3.01    2.05
 -16  11   9    3.15    1.72
 -16 -11   9    2.50    2.24
 -16  11   9    4.09    2.27
 -16  11  10   -0.13    1.37
 -16 -11  10    0.33    2.04
 -16 -11  10   -0.95    1.80
 -16  11  10    0.16    1.74
 -16 -11  10    1.74    1.87
 -16 -11  11    7.50    2.23
 -16 -11  11    8.35    2.11
 -16  11  11    7.67    2.14
 -16  11  11    7.03    1.81
 -16 -11  11    8.59    2.29
 -16 -11  12   15.08    2.46
 -16 -11  12   15.11    2.54
 -16 -11  12   21.98    2.76
 -16  11  12   16.55    2.14
 -16 -11  13   18.11    2.31
 -16 -11  13   19.36    2.37
 -16  11  13   23.76    2.66
 -16 -11  14   43.18    3.38
 -16  12  -5  123.57    6.63
 -16  12  -4   41.84    3.43
 -16  12  -3  131.15    7.31
 -16  12  -3  132.34    6.90
 -16 -12  -2   18.79    2.18
 -16  12  -2   25.35    2.89
 -16  12  -2   24.75    2.57
 -16  12  -1   12.80    2.13
 -16  12  -1   11.44    2.25
 -16 -12  -1   13.42    2.07
 -16 -12   0   82.99    5.10
 -16  12   0   80.48    5.28
 -16  12   0   80.22    4.96
 -16  12   1   10.51    2.26
 -16 -12   1   12.29    2.32
 -16  12   1   11.58    2.18
 -16 -12   1   10.28    2.15
 -16 -12   2   57.50    4.53
 -16 -12   2   50.24    4.34
 -16  12   2   52.00    4.26
 -16  12   2   62.47    4.42
 -16  12   3   27.37    2.99
 -16 -12   3   24.02    3.19
 -16  12   3   22.22    2.83
 -16 -12   3   27.01    3.31
 -16  12   4   71.01    5.11
 -16  12   4   89.21    5.90
 -16 -12   4   90.33    5.91
 -16 -12   4   78.44    5.77
 -16  12   4   83.09    5.46
 -16 -12   5   26.87    3.29
 -16  12   5   24.86    3.17
 -16  12   5   26.42    2.95
 -16  12   5   18.54    2.48
 -16 -12   5   21.08    3.18
 -16  12   6   44.92    3.70
 -16 -12   6   57.30    4.67
 -16  12   6   57.04    4.27
 -16 -12   6   63.58    4.96
 -16  12   6   63.32    4.77
 -16  12   7    3.98    1.40
 -16 -12   7    5.81    1.91
 -16 -12   7    1.59    2.07
 -16  12   7    5.58    1.66
 -16  12   7    5.83    2.12
 -16  12   8    6.87    1.63
 -16 -12   8    9.10    2.11
 -16  12   8    7.80    1.79
 -16  12   9    2.45    1.62
 -16  12   9    2.54    1.21
 -16 -12   9    0.71    1.76
 -16  12   9    2.23    1.30
 -16 -12   9    2.34    1.74
 -16 -12   9    4.58    1.68
 -16 -12  10    5.46    1.68
 -16  12  10    6.03    1.43
 -16 -12  10    7.19    1.89
 -16  12  10    5.63    1.74
 -16 -12  10    2.60    1.75
 -16  12  11    4.66    1.37
 -16 -12  11    1.70    1.40
 -16 -12  11    3.02    1.38
 -16 -12  11    2.35    1.31
 -16  13  -1  122.16    6.53
 -16  13   0    0.20    1.04
 -16  13   0    2.49    1.20
 -16 -13   1  111.52    6.15
 -16  13   1  113.19    6.38
 -16  13   1  129.39    6.47
 -16 -13   2   14.17    2.06
 -16  13   2   17.50    2.09
 -16 -13   2   10.69    1.89
 -16  13   2   15.70    2.05
 -16 -13   3   42.16    3.50
 -16  13   3   39.67    3.20
 -16 -13   3   44.47    3.50
 -16  13   3   49.92    3.54
 -16 -13   4    7.13    1.92
 -16  13   4    7.84    1.67
 -16 -13   4    9.22    1.94
 -16  13   5   69.11    4.23
 -16 -13   5   59.83    4.29
 -16 -13   5   55.75    4.40
 -16 -13   6   19.99    2.52
 -16 -13   6   16.54    2.39
 -16  13   6   18.27    2.14
 -16 -13   7   40.34    3.54
 -16 -13   7   40.69    3.42
 -16  13   7   39.37    3.05
 -16 -13   8   10.05    1.83
 -16 -13   9   12.18    1.94
 -15   0 -16    0.67    1.30
 -15   0 -15   16.41    2.01
 -15   0 -14   -0.13    1.50
 -15   0 -13   11.00    2.58
 -15   0 -13   13.67    2.83
 -15   0 -12    1.17    2.27
 -15   0 -12    1.94    2.58
 -15   0 -11  284.22   14.90
 -15   0 -11  273.05   15.38
 -15   0 -11  302.26   15.36
 -15   0 -10    1.05    3.14
 -15   0 -10   -0.24    2.50
 -15   0 -10   -0.50    2.64
 -15   0  -9  322.31   17.11
 -15   0  -9  325.72   16.78
 -15   0  -9  294.75   16.37
 -15   0  -8    0.29    3.00
 -15   0  -8    1.37    2.81
 -15   0  -8   -0.54    2.61
 -15   0  -7   95.16    8.11
 -15   0  -7  101.43    8.05
 -15   0  -7  100.77    8.51
 -15   0  -6   -3.81    3.33
 -15   0  -6   -0.30    3.19
 -15   0  -5   15.11    4.02
 -15   0  -5   18.76    4.20
 -15   0  -4    0.30    3.37
 -15   0  -4    2.64    2.13
 -15   0  -4    0.60    3.21
 -15   0  -4    0.61    3.30
 -15   0  -3   27.80    5.05
 -15   0  -3   34.87    5.15
 -15   0  -3   33.81    5.14
 -15   0  -3   29.18    3.94
 -15   0  -2    1.82    3.34
 -15   0  -2    2.98    3.45
 -15   0  -2   -0.65    1.76
 -15   0  -2   -0.30    3.25
 -15   0  -1   91.97    8.10
 -15   0  -1   94.58    7.90
 -15   0  -1   90.57    7.84
 -15   0  -1   80.84    6.71
 -15   0   0    0.23    2.22
 -15   0   0    2.06    2.83
 -15   0   0    1.75    3.18
 -15   0   1  258.91   14.99
 -15   0   1  256.75   14.84
 -15   0   1  262.72   13.92
 -15   0   2    0.46    2.22
 -15   0   2    3.23    2.66
 -15   0   2    0.85    2.67
 -15   0   2    0.20    1.99
 -15   0   3  959.37   41.41
 -15   0   3  996.35   42.48
 -15   0   3  983.43   41.78
 -15   0   3  995.74   42.70
 -15   0   4    2.38    3.40
 -15   0   4    2.05    2.32
 -15   0   4    1.34    2.41
 -15   0   4    1.88    2.72
 -15   0   4    4.18    2.85
 -15   0   5  599.03   27.86
 -15   0   5  563.18   27.57
 -15   0   5  619.37   27.59
 -15   0   5  635.66   27.80
 -15   0   5  631.07   28.90
 -15   0   6   -0.28    3.32
 -15   0   6    0.49    2.68
 -15   0   6    2.03    2.59
 -15   0   6    0.23    2.22
 -15   0   6   -0.60    3.22
 -15   0   6    3.51    2.60
 -15   0   7  222.55   12.68
 -15   0   7  234.95   13.72
 -15   0   7  232.32   13.21
 -15   0   7  212.31   12.76
 -15   0   7  228.62   12.73
 -15   0   8   -2.39    3.95
 -15   0   8    2.09    2.31
 -15   0   8    2.61    3.16
 -15   0   8    3.42    2.20
 -15   0   8    1.72    2.26
 -15   0   9  299.93   16.31
 -15   0   9  320.21   15.97
 -15   0   9  261.29   14.56
 -15   0   9  275.97   14.72
 -15   0   9  252.90   14.05
 -15   0  10    0.82    3.23
 -15   0  10    0.62    3.67
 -15   0  10    2.10    2.34
 -15   0  10    0.24    2.12
 -15   0  11   50.83    5.20
 -15   0  11   42.59    4.77
 -15   0  11   59.53    6.31
 -15   0  11   57.33    6.59
 -15   0  12    0.22    1.86
 -15   0  12   -0.69    2.22
 -15   0  12    5.08    3.49
 -15   0  12   -0.31    3.62
 -15   0  13    6.20    3.66
 -15   0  13    9.86    4.29
 -15   0  13    4.34    2.15
 -15   0  13    5.92    2.60
 -15   0  14    2.88    2.29
 -15   0  14   -1.39    3.53
 -15   0  15   44.85    5.65
 -15   0  15   29.61    3.99
 -15   0  16    0.81    1.98
 -15   0  16    2.35    3.70
 -15   0  17   48.01    5.74
 -15   0  17   36.85    4.25
 -15   0  17   45.87    5.61
 -15   0  18    0.17    1.92
 -15   0  18    2.82    3.14
 -15   0  18    0.46    2.85
 -15   0  19   96.36    6.99
 -15   0  19   82.80    6.60
 -15   0  20    3.21    2.43
 -15   0  20   -0.12    1.36
 -15   0  20   -2.36    2.79
 -15   1 -16    5.11    1.55
 -15  -1 -16    5.59    1.44
 -15  -1 -15   38.34    3.37
 -15   1 -15   46.01    3.99
 -15  -1 -15   48.83    4.12
 -15   1 -14   11.95    2.71
 -15   1 -14    7.15    1.71
 -15  -1 -14   12.91    2.36
 -15  -1 -14   12.07    2.74
 -15   1 -13   43.13    4.61
 -15   1 -13   33.33    3.55
 -15  -1 -13   33.18    3.92
 -15  -1 -13   41.14    4.52
 -15  -1 -13   41.78    4.56
 -15  -1 -12   98.67    7.13
 -15   1 -12  107.30    7.45
 -15   1 -12   86.15    6.56
 -15  -1 -12  113.10    7.62
 -15  -1 -12  107.67    7.64
 -15  -1 -11   39.92    5.03
 -15  -1 -11   46.13    5.16
 -15  -1 -11   39.65    4.80
 -15   1 -11   36.70    4.31
 -15   1 -11   42.02    4.93
 -15  -1 -10  283.57   15.79
 -15  -1 -10  288.83   15.77
 -15  -1 -10  318.11   16.46
 -15   1 -10  296.69   15.60
 -15   1 -10  315.03   16.05
 -15  -1  -9   93.93    7.58
 -15  -1  -9   88.83    7.48
 -15   1  -9   74.75    6.91
 -15  -1  -9   85.51    7.27
 -15   1  -9   88.69    7.18
 -15  -1  -8  212.35   12.59
 -15  -1  -8  205.38   12.66
 -15   1  -8  207.23   12.31
 -15   1  -8  197.44   12.14
 -15  -1  -8  197.43   12.55
 -15  -1  -7  109.32    8.52
 -15   1  -7   94.35    7.84
 -15   1  -7   95.91    8.44
 -15   1  -7   98.10    7.88
 -15  -1  -7   96.53    8.09
 -15  -1  -6   59.11    6.34
 -15  -1  -6   42.54    5.93
 -15   1  -6   44.25    5.46
 -15  -1  -6   44.75    5.83
 -15   1  -6   37.89    5.85
 -15   1  -6   40.07    4.90
 -15   1  -6   41.94    5.28
 -15   1  -5   33.93    5.42
 -15   1  -5   32.30    4.42
 -15  -1  -5   38.52    5.26
 -15  -1  -5   41.64    5.56
 -15   1  -5   39.63    5.06
 -15   1  -4   10.75    2.92
 -15  -1  -4   10.03    3.80
 -15   1  -4    7.35    3.53
 -15   1  -4   15.64    4.03
 -15  -1  -4   17.16    4.06
 -15  -1  -3   34.02    5.45
 -15   1  -3   29.45    4.00
 -15  -1  -3   28.04    5.20
 -15   1  -3   30.01    4.81
 -15   1  -3   30.23    5.10
 -15   1  -3   29.41    5.05
 -15  -1  -3   38.22    5.32
 -15   1  -2   49.62    5.39
 -15  -1  -2   57.66    6.45
 -15   1  -2   54.03    5.24
 -15   1  -2   53.40    6.49
 -15   1  -2   59.68    6.44
 -15  -1  -2   59.95    6.36
 -15   1  -2   62.91    6.53
 -15   1  -1   41.50    5.50
 -15  -1  -1   34.47    5.29
 -15  -1  -1   35.65    5.13
 -15   1  -1   26.58    4.06
 -15   1  -1   41.64    5.43
 -15   1  -1   34.34    4.11
 -15   1  -1   30.11    4.99
 -15   1   0  252.78   14.32
 -15  -1   0  250.14   14.22
 -15   1   0  243.71   14.32
 -15   1   0  254.08   14.49
 -15   1   0  238.50   13.52
 -15  -1   0  236.29   14.26
 -15  -1   0  230.50   12.78
 -15   1   1  173.47   11.34
 -15  -1   1  202.79   12.00
 -15  -1   1  185.82   11.84
 -15   1   1  170.71   11.58
 -15  -1   1  162.02   10.06
 -15  -1   1  170.65   11.27
 -15   1   1  173.53   10.90
 -15   1   1  174.38   10.36
 -15   1   1  190.13   12.03
 -15  -1   1  175.21   11.45
 -15  -1   2  447.42   21.78
 -15   1   2  491.30   23.71
 -15  -1   2  466.17   23.23
 -15  -1   2  468.19   23.31
 -15  -1   2  453.41   22.99
 -15  -1   2  504.49   23.90
 -15  -1   2  516.29   24.07
 -15   1   2  503.82   23.33
 -15   1   2  468.60   22.75
 -15   1   2  465.58   22.21
 -15  -1   3  166.16   10.84
 -15   1   3  141.67    9.50
 -15   1   3  153.23    9.99
 -15   1   3  138.93    9.33
 -15  -1   3  141.75    9.91
 -15  -1   3  135.96    8.83
 -15  -1   3  149.25   10.24
 -15  -1   3  152.69   10.80
 -15  -1   4  536.97   25.18
 -15   1   4  536.37   25.96
 -15  -1   4  546.00   25.25
 -15  -1   4  632.97   27.07
 -15   1   4  553.94   26.11
 -15  -1   4  564.84   26.45
 -15  -1   4  591.13   27.16
 -15  -1   4  576.78   27.52
 -15   1   4  544.97   25.80
 -15   1   4  584.58   26.15
 -15  -1   5   33.27    5.49
 -15   1   5   27.72    4.48
 -15   1   5   33.90    4.25
 -15  -1   5   26.72    3.70
 -15  -1   5   35.73    5.26
 -15   1   5   37.53    4.61
 -15  -1   5   29.26    4.54
 -15  -1   5   33.98    4.21
 -15  -1   5   30.80    4.74
 -15   1   5   41.35    4.88
 -15  -1   5   30.33    4.58
 -15   1   6  236.41   13.76
 -15  -1   6  269.40   15.03
 -15  -1   6  269.83   14.66
 -15   1   6  257.71   14.04
 -15  -1   6  250.98   13.97
 -15   1   6  267.80   14.63
 -15  -1   6  274.81   15.78
 -15  -1   6  269.44   14.62
 -15  -1   6  278.63   15.33
 -15  -1   6  243.55   13.51
 -15   1   6  276.87   14.46
 -15  -1   7   16.98    3.63
 -15   1   7   15.20    4.38
 -15  -1   7   18.96    3.97
 -15   1   7   12.66    3.44
 -15  -1   7   12.34    3.79
 -15   1   7   17.43    3.98
 -15  -1   7   12.45    3.16
 -15  -1   7   14.86    3.42
 -15  -1   7   12.56    2.77
 -15   1   7   16.35    3.11
 -15   1   7   14.34    3.03
 -15  -1   8  163.24   10.43
 -15   1   8  159.73   10.08
 -15  -1   8  195.19   11.86
 -15   1   8  184.06   11.46
 -15   1   8  171.36   10.73
 -15  -1   8  176.57   10.88
 -15  -1   8  175.04   11.55
 -15  -1   8  162.14   10.72
 -15   1   8  183.89   11.88
 -15  -1   8  162.11    9.94
 -15  -1   9    4.37    3.17
 -15  -1   9    6.77    2.37
 -15   1   9    5.57    3.94
 -15  -1   9    5.69    2.79
 -15   1   9    7.51    2.92
 -15  -1   9    6.26    3.71
 -15  -1   9    5.78    2.45
 -15   1   9    2.40    1.81
 -15   1   9   10.84    3.96
 -15  -1  10   91.22    7.42
 -15  -1  10   93.40    6.97
 -15   1  10  100.90    7.73
 -15  -1  10  116.13    8.50
 -15  -1  10  104.73    8.75
 -15  -1  10   88.21    6.88
 -15   1  10  106.46    8.99
 -15   1  10  114.47    8.58
 -15   1  11   13.53    3.32
 -15   1  11   10.38    4.47
 -15  -1  11   14.71    4.53
 -15  -1  11    6.34    2.43
 -15  -1  11    8.68    3.03
 -15  -1  11   12.15    3.70
 -15   1  11    8.61    4.00
 -15  -1  12    6.08    2.35
 -15   1  12    4.72    2.70
 -15   1  12    5.64    4.64
 -15  -1  12    6.56    3.47
 -15  -1  12    6.15    4.00
 -15   1  12    4.90    3.63
 -15  -1  12    6.25    2.53
 -15   1  13    4.88    3.33
 -15  -1  13    5.76    3.26
 -15  -1  13    6.10    3.90
 -15  -1  13    5.15    2.21
 -15  -1  13    3.45    2.28
 -15   1  13    5.39    2.62
 -15   1  14   12.88    3.24
 -15   1  14   13.58    4.18
 -15  -1  14    9.40    2.55
 -15  -1  14   17.36    4.66
 -15  -1  14   12.76    3.77
 -15  -1  14    9.97    2.64
 -15  -1  15    7.96    3.50
 -15  -1  15   10.12    2.63
 -15   1  15    9.64    2.91
 -15  -1  15    6.00    2.34
 -15   1  15   13.76    3.98
 -15   1  15    8.42    4.15
 -15  -1  16   10.38    2.61
 -15   1  16   16.07    4.10
 -15   1  16   23.62    4.74
 -15   1  16   15.66    3.22
 -15  -1  16   21.21    4.32
 -15   1  17   23.32    4.24
 -15   1  17   23.19    4.55
 -15   1  17   15.16    3.13
 -15  -1  17   15.54    2.70
 -15  -1  17   20.30    4.17
 -15   1  18   61.77    6.08
 -15   1  18   52.65    5.62
 -15  -1  18   62.49    6.04
 -15   1  18   43.82    4.63
 -15  -1  18   52.15    5.72
 -15   1  19    3.25    2.74
 -15  -1  19    2.43    2.83
 -15  -1  19    1.68    2.71
 -15   1  19    1.13    1.82
 -15   1  20   22.12    2.94
 -15  -1  20   33.88    4.17
 -15  -1  20   27.99    3.98
 -15  -1  21    1.06    2.05
 -15   1  21    2.65    1.47
 -15  -1  21    5.47    2.21
 -15   1  22   14.87    2.47
 -15  -2 -16   71.84    4.53
 -15   2 -16   71.40    4.51
 -15  -2 -16   70.96    4.55
 -15  -2 -15    6.72    1.96
 -15   2 -15   11.08    2.17
 -15  -2 -15    6.56    1.77
 -15  -2 -14   56.07    4.73
 -15   2 -14   66.52    5.19
 -15  -2 -14   67.76    5.19
 -15   2 -13   27.59    2.97
 -15  -2 -13   32.01    3.92
 -15   2 -13   34.93    4.05
 -15  -2 -13   33.50    3.92
 -15  -2 -12   38.70    4.49
 -15   2 -12   32.99    3.69
 -15   2 -12   37.45    4.30
 -15  -2 -12   36.46    4.41
 -15   2 -12   41.94    4.76
 -15   2 -11  229.77   12.68
 -15  -2 -11  216.17   12.47
 -15   2 -11  223.15   12.17
 -15   2 -11  200.26   11.41
 -15  -2 -11  216.21   12.35
 -15   2 -10   99.29    7.26
 -15  -2 -10  101.54    7.85
 -15  -2 -10  102.21    7.88
 -15  -2 -10  101.34    7.96
 -15   2 -10  106.07    8.12
 -15   2 -10   95.93    7.55
 -15  -2  -9  220.73   12.98
 -15   2  -9  204.00   13.04
 -15   2  -9  229.30   12.60
 -15  -2  -9  228.05   13.04
 -15   2  -9  211.87   12.45
 -15  -2  -9  212.57   13.02
 -15   2  -8  194.39   11.66
 -15   2  -8  183.73   11.60
 -15  -2  -8  190.03   11.96
 -15  -2  -8  190.17   12.15
 -15  -2  -8  185.83   11.78
 -15   2  -8  202.53   11.79
 -15   2  -7  134.93    9.49
 -15   2  -7  141.20    9.63
 -15  -2  -7  139.70   10.03
 -15  -2  -7  149.83   10.30
 -15   2  -7  147.11    9.87
 -15  -2  -6  100.25    8.46
 -15  -2  -6  106.92    8.91
 -15   2  -6  111.53    8.20
 -15   2  -6  107.27    8.38
 -15  -2  -6  108.81    8.84
 -15   2  -6  113.19    8.43
 -15   2  -5   54.21    5.92
 -15   2  -5   51.79    5.56
 -15   2  -5   53.55    5.71
 -15  -2  -5   55.15    6.10
 -15  -2  -5   59.71    6.73
 -15   2  -4   42.42    4.99
 -15  -2  -4   50.23    5.71
 -15   2  -4   47.12    5.67
 -15  -2  -3   92.63    7.94
 -15   2  -3   83.08    7.61
 -15   2  -3   93.98    8.41
 -15   2  -3   93.74    7.26
 -15  -2  -2   14.39    4.29
 -15   2  -2   23.25    3.61
 -15   2  -2   17.98    3.72
 -15   2  -2   25.46    4.59
 -15   2  -2   26.71    4.90
 -15  -2  -2   15.79    4.09
 -15   2  -2   20.39    4.31
 -15   2  -1  182.75   12.25
 -15   2  -1  177.30   10.75
 -15   2  -1  219.02   12.38
 -15   2  -1  179.58   11.43
 -15  -2  -1  182.78   12.08
 -15   2  -1  183.72   11.95
 -15  -2  -1  178.87   12.07
 -15  -2  -1  181.49   11.71
 -15   2   0  101.66    8.09
 -15  -2   0   75.81    7.49
 -15  -2   0   86.63    7.83
 -15   2   0   77.92    6.37
 -15   2   0   87.01    7.53
 -15   2   0   89.61    7.97
 -15  -2   0   84.55    7.41
 -15   2   0   96.21    7.55
 -15  -2   0   90.26    7.65
 -15   2   1  147.40   10.42
 -15  -2   1  152.60   10.27
 -15  -2   1  149.40   10.41
 -15  -2   1  155.66   10.72
 -15  -2   1  157.67   10.64
 -15   2   1  145.43   10.06
 -15  -2   1  147.77   10.52
 -15   2   1  163.22   10.50
 -15  -2   2  344.74   18.49
 -15  -2   2  349.19   19.02
 -15  -2   2  366.85   19.11
 -15   2   2  367.24   18.37
 -15   2   2  338.36   18.20
 -15   2   2  366.20   19.02
 -15  -2   2  368.94   18.88
 -15  -2   2  342.72   18.30
 -15   2   2  362.01   17.96
 -15  -2   3  186.30   12.10
 -15   2   3  167.70   10.91
 -15   2   3  171.67   10.84
 -15  -2   3  183.21   11.67
 -15   2   3  178.09   10.92
 -15  -2   3  174.42   11.47
 -15  -2   3  176.37   11.36
 -15  -2   3  174.06   11.10
 -15   2   3  175.51   11.61
 -15  -2   4  157.57   10.69
 -15   2   4  174.94   11.20
 -15   2   4  159.86   10.40
 -15  -2   4  156.61   10.69
 -15  -2   4  160.94   11.40
 -15  -2   4  164.06   10.97
 -15   2   4  153.43   10.00
 -15  -2   4  161.74   10.16
 -15  -2   4  158.42   10.36
 -15   2   4  156.47   10.36
 -15   2   5  182.34   11.24
 -15   2   5  159.55   11.33
 -15  -2   5  172.86   10.86
 -15   2   5  184.29   11.13
 -15  -2   5  170.50   10.03
 -15  -2   5  168.08   11.00
 -15   2   5  172.43   10.46
 -15  -2   5  175.32   11.43
 -15  -2   5  156.68   10.86
 -15  -2   5  180.50   11.98
 -15   2   6  115.76    8.48
 -15   2   6  112.71    8.46
 -15  -2   6  122.06    9.49
 -15  -2   6  116.63    8.59
 -15  -2   6  104.17    7.53
 -15  -2   6  109.75    8.48
 -15   2   6  107.34    7.58
 -15  -2   6  111.94    8.74
 -15  -2   6   93.62    8.02
 -15  -2   7   57.32    6.06
 -15   2   7   59.05    6.16
 -15  -2   7   66.35    6.39
 -15  -2   7   54.82    5.82
 -15  -2   7   63.39    6.39
 -15  -2   7   60.09    5.54
 -15   2   7   51.39    5.73
 -15  -2   8   51.54    6.02
 -15   2   8   50.00    5.54
 -15   2   8   45.51    5.74
 -15  -2   8   49.17    5.79
 -15  -2   8   45.78    5.26
 -15  -2   8   47.18    5.50
 -15  -2   8   54.25    5.53
 -15   2   9   89.94    7.61
 -15   2   9   94.10    8.72
 -15  -2   9   98.27    7.97
 -15  -2   9  109.58    8.69
 -15  -2   9   91.64    7.43
 -15  -2   9  109.81    8.39
 -15   2   9  103.61    8.37
 -15  -2   9  116.43    9.25
 -15  -2   9  104.60    7.84
 -15  -2  10   21.77    4.07
 -15  -2  10   21.67    4.38
 -15   2  10   21.16    5.28
 -15   2  10   22.64    4.69
 -15  -2  10   18.93    3.89
 -15   2  10   19.91    3.89
 -15  -2  10   19.10    3.99
 -15  -2  10   21.44    3.60
 -15  -2  10   22.76    5.07
 -15   2  11   28.13    5.37
 -15  -2  11   28.70    4.58
 -15   2  11   31.31    5.44
 -15   2  11   26.18    4.28
 -15  -2  11   19.50    3.40
 -15  -2  11   29.95    5.20
 -15  -2  11   28.22    5.11
 -15  -2  11   23.47    4.18
 -15  -2  12    2.31    2.65
 -15   2  12    6.81    3.06
 -15  -2  12    1.51    3.66
 -15   2  12    4.10    4.02
 -15  -2  12    1.84    3.07
 -15  -2  13   47.65    5.27
 -15  -2  13   62.04    6.93
 -15   2  13   54.63    5.84
 -15  -2  13   52.46    5.82
 -15   2  13   71.98    7.12
 -15   2  14   15.37    4.48
 -15   2  14   16.44    4.68
 -15  -2  14   17.59    3.40
 -15  -2  14   21.78    4.90
 -15  -2  14   13.60    3.77
 -15   2  14   24.07    3.98
 -15  -2  15    8.10    2.69
 -15   2  15   15.70    4.14
 -15   2  15   13.16    4.34
 -15  -2  15   12.54    3.97
 -15  -2  15   11.77    3.82
 -15   2  15   15.44    3.49
 -15  -2  16   82.07    6.89
 -15  -2  16   66.06    5.76
 -15   2  16   67.40    6.17
 -15   2  16   82.70    7.39
 -15   2  16   78.30    7.15
 -15   2  17   20.33    4.05
 -15  -2  17   15.33    2.86
 -15  -2  17   19.11    3.98
 -15   2  17   15.73    3.36
 -15   2  18   16.23    3.19
 -15  -2  18   16.07    2.57
 -15  -2  18   22.67    3.92
 -15   2  18   22.51    3.87
 -15  -2  19   10.58    3.21
 -15   2  19    7.35    2.44
 -15  -2  19   11.52    3.22
 -15   2  20    3.50    2.69
 -15   2  20    3.78    1.89
 -15  -2  20    3.58    2.64
 -15  -2  20    4.29    2.54
 -15   2  21   13.40    2.22
 -15   2  21   19.95    3.02
 -15  -2  21   14.19    2.74
 -15  -2  21    9.84    2.68
 -15  -2  22    6.79    2.00
 -15   2  22    7.34    1.93
 -15  -2  22    6.44    1.80
 -15  -3 -16    1.70    1.13
 -15  -3 -15   22.09    2.65
 -15  -3 -15   24.65    2.92
 -15  -3 -15   31.68    3.19
 -15   3 -15   28.71    2.94
 -15   3 -14   51.97    4.39
 -15  -3 -14   49.27    4.40
 -15  -3 -14   58.23    4.58
 -15  -3 -14   51.63    4.41
 -15  -3 -13   44.78    4.50
 -15   3 -13   46.86    4.62
 -15  -3 -13   48.28    4.64
 -15  -3 -13   52.01    4.69
 -15  -3 -12  101.26    7.17
 -15   3 -12  101.51    7.28
 -15  -3 -12  105.82    7.28
 -15  -3 -12   90.36    6.93
 -15  -3 -11   15.24    3.45
 -15   3 -11   23.06    3.76
 -15   3 -11   15.54    2.73
 -15  -3 -11   21.23    3.66
 -15   3 -11   15.99    3.19
 -15   3 -10  135.39    9.23
 -15   3 -10  127.94    8.57
 -15  -3 -10  128.55    9.10
 -15   3 -10  127.06    8.14
 -15  -3 -10  137.45    9.12
 -15  -3  -9   49.37    5.68
 -15  -3  -9   55.46    5.60
 -15   3  -9   42.14    4.66
 -15   3  -9   53.53    5.27
 -15   3  -9   53.57    5.68
 -15   3  -9   50.18    5.80
 -15  -3  -8  142.32    9.97
 -15   3  -8  150.77    9.77
 -15   3  -8  158.87   10.77
 -15   3  -8  161.35   10.37
 -15   3  -8  158.56    9.80
 -15  -3  -7   70.23    6.67
 -15   3  -7   66.21    6.07
 -15   3  -7   62.88    6.34
 -15   3  -7   61.75    6.69
 -15   3  -7   64.30    5.95
 -15  -3  -7   74.85    6.86
 -15   3  -6   92.89    7.61
 -15   3  -6   97.65    7.89
 -15   3  -6   99.51    7.64
 -15  -3  -6  107.72    8.66
 -15   3  -6  104.46    8.73
 -15  -3  -6  111.57    8.36
 -15   3  -5    7.56    3.06
 -15   3  -5    7.89    2.74
 -15  -3  -5    6.88    3.12
 -15   3  -5    7.27    3.02
 -15  -3  -5    9.80    4.02
 -15   3  -4   95.02    7.64
 -15  -3  -4  121.96    9.32
 -15  -3  -4  111.06    9.00
 -15   3  -4  115.22    8.37
 -15  -3  -4  117.32    8.78
 -15   3  -4  111.49    8.45
 -15  -3  -3   -1.22    3.20
 -15   3  -3    2.53    2.72
 -15   3  -3    2.86    2.51
 -15  -3  -3    1.37    2.58
 -15   3  -3    0.83    2.92
 -15  -3  -2  113.35    8.45
 -15   3  -2  124.85    9.14
 -15   3  -2  121.95    9.10
 -15  -3  -2  126.84    9.55
 -15   3  -2  124.39    8.56
 -15  -3  -2  108.44    8.58
 -15   3  -1   15.82    3.77
 -15  -3  -1    9.47    3.99
 -15   3  -1    9.96    3.40
 -15  -3  -1   15.90    3.61
 -15  -3  -1   14.81    3.98
 -15  -3  -1    8.77    3.21
 -15   3  -1   13.34    3.05
 -15  -3   0   28.62    4.99
 -15  -3   0   22.33    4.21
 -15  -3   0   27.61    4.71
 -15   3   0   29.26    4.70
 -15  -3   0   26.61    4.21
 -15   3   0   26.05    4.56
 -15   3   0   26.25    3.74
 -15  -3   0   32.12    4.86
 -15  -3   1  242.90   14.16
 -15  -3   1  244.31   14.23
 -15  -3   1  238.39   13.50
 -15  -3   1  258.38   14.40
 -15  -3   1  249.78   14.38
 -15   3   1  214.83   12.58
 -15   3   1  237.04   14.00
 -15   3   1  233.01   13.81
 -15   3   1  237.98   13.62
 -15  -3   2   26.71    4.76
 -15  -3   2   24.28    4.70
 -15   3   2   18.23    3.67
 -15  -3   2   19.47    4.26
 -15  -3   2   23.71    4.49
 -15   3   2   21.73    4.32
 -15  -3   2   22.30    3.76
 -15   3   2   22.25    4.32
 -15   3   2   25.20    4.24
 -15  -3   3  220.92   13.22
 -15   3   3  225.58   13.19
 -15  -3   3  231.65   13.34
 -15  -3   3  210.36   13.33
 -15  -3   3  210.69   13.07
 -15  -3   3  213.96   12.27
 -15   3   3  196.05   11.95
 -15   3   3  208.76   12.74
 -15   3   3  205.19   12.58
 -15   3   4   52.76    5.84
 -15  -3   4   60.19    6.30
 -15  -3   4   54.03    5.39
 -15  -3   4   55.59    6.19
 -15   3   4   64.90    6.62
 -15   3   4   56.05    5.43
 -15  -3   4   57.73    6.17
 -15  -3   4   57.51    6.75
 -15  -3   4   49.79    5.27
 -15   3   4   63.77    6.35
 -15  -3   5  188.87   12.04
 -15   3   5  195.68   12.46
 -15  -3   5  206.36   12.31
 -15  -3   5  190.29   11.35
 -15  -3   5  180.11   11.27
 -15   3   5  177.93   10.81
 -15   3   5  188.30   11.91
 -15   3   5  207.53   12.18
 -15  -3   5  192.79   12.07
 -15  -3   5  213.38   13.20
 -15  -3   6   19.21    3.95
 -15  -3   6   22.90    4.29
 -15  -3   6   23.83    4.40
 -15   3   6   22.06    4.21
 -15  -3   6   18.85    4.12
 -15  -3   6   20.41    3.46
 -15   3   6   23.09    4.59
 -15  -3   6   18.68    5.03
 -15  -3   7  198.72   12.44
 -15  -3   7  193.14   12.11
 -15   3   7  194.43   12.45
 -15   3   7  204.58   12.47
 -15  -3   7  195.55   12.24
 -15  -3   7  198.90   11.26
 -15  -3   7  205.92   12.14
 -15  -3   8   42.69    5.33
 -15  -3   8   36.73    4.56
 -15   3   8   47.66    5.65
 -15   3   8   38.42    5.70
 -15  -3   8   40.79    5.39
 -15  -3   8   39.44    4.92
 -15  -3   8   44.58    5.55
 -15  -3   9  122.99    8.65
 -15  -3   9  129.36    8.98
 -15  -3   9  132.72    9.63
 -15   3   9  142.25    9.69
 -15  -3   9  128.02    9.42
 -15  -3   9  119.58    9.06
 -15  -3   9  141.06   10.32
 -15   3   9  136.45    9.99
 -15   3  10   46.08    6.18
 -15  -3  10   44.83    5.52
 -15  -3  10   40.23    4.79
 -15  -3  10   44.81    6.35
 -15  -3  10   45.27    5.77
 -15   3  10   56.19    5.99
 -15  -3  10   42.15    5.25
 -15  -3  10   46.37    5.18
 -15  -3  11   16.34    3.58
 -15  -3  11   15.19    4.44
 -15  -3  11   12.10    3.52
 -15  -3  11   15.06    4.57
 -15  -3  11   11.60    2.95
 -15  -3  11   12.96    3.64
 -15   3  11   20.08    4.19
 -15   3  11   15.10    4.36
 -15   3  12  285.84   15.34
 -15  -3  12  212.02   12.87
 -15  -3  12  249.55   13.96
 -15  -3  12  272.43   15.09
 -15  -3  12  263.87   14.16
 -15   3  12  248.36   14.31
 -15  -3  12  248.50   14.82
 -15  -3  13    9.25    3.46
 -15  -3  13    4.67    3.81
 -15  -3  13    9.05    2.95
 -15   3  13    9.33    3.47
 -15   3  13    9.88    4.57
 -15   3  13    4.56    4.09
 -15   3  14  168.62   10.86
 -15   3  14  165.97   11.34
 -15  -3  14  167.57   10.62
 -15  -3  14  147.81    9.81
 -15   3  14  180.11   11.44
 -15  -3  14  180.21   11.50
 -15  -3  15   42.60    4.68
 -15  -3  15   59.01    5.91
 -15   3  15   61.03    5.90
 -15  -3  15   59.06    6.57
 -15  -3  16   42.75    5.56
 -15  -3  16   33.19    3.91
 -15  -3  16   49.06    5.31
 -15   3  16   47.13    5.12
 -15   3  17   35.04    4.55
 -15  -3  17   35.56    5.32
 -15  -3  17   37.72    4.87
 -15   3  18   80.86    6.44
 -15   3  18   95.02    7.22
 -15  -3  18   93.21    6.87
 -15   3  19    7.17    2.99
 -15   3  19    2.62    2.22
 -15  -3  19    3.44    1.65
 -15  -3  19    9.55    2.92
 -15   3  20   58.29    5.03
 -15  -3  20   46.37    4.64
 -15   3  20   47.72    4.31
 -15  -3  20   58.34    5.05
 -15   3  21    4.69    1.77
 -15  -3  21    4.26    2.24
 -15   3  21    9.08    2.32
 -15  -3  21    4.56    2.17
 -15  -3  22   33.94    3.10
 -15   3  22   27.16    2.81
 -15  -3  22   30.34    3.00
 -15  -4 -15   26.41    2.65
 -15   4 -15   25.31    2.54
 -15  -4 -15   26.88    2.75
 -15  -4 -14   21.01    2.67
 -15   4 -14   17.48    2.65
 -15  -4 -14   21.04    2.85
 -15  -4 -14   22.45    2.89
 -15   4 -13  137.34    8.10
 -15  -4 -13  144.82    8.24
 -15  -4 -13  134.94    8.09
 -15  -4 -13  122.53    7.81
 -15   4 -12   66.25    5.61
 -15  -4 -12   73.84    5.76
 -15  -4 -12   63.32    5.62
 -15  -4 -12   58.43    5.24
 -15   4 -11   92.07    7.03
 -15  -4 -11   94.98    6.92
 -15  -4 -11   83.19    6.60
 -15   4 -10   17.16    3.64
 -15  -4 -10   14.37    3.24
 -15  -4 -10   18.52    3.66
 -15   4 -10   20.50    3.63
 -15  -4  -9   88.15    6.92
 -15   4  -9   66.90    5.80
 -15   4  -9   66.96    5.53
 -15  -4  -9   77.10    6.40
 -15   4  -9   65.01    6.44
 -15   4  -9   72.55    6.42
 -15   4  -8   18.26    3.13
 -15   4  -8   18.92    3.26
 -15   4  -8   20.70    4.21
 -15   4  -8   14.42    3.53
 -15  -4  -8   16.50    3.47
 -15   4  -7   74.18    6.76
 -15  -4  -7   80.08    7.29
 -15  -4  -7   74.57    6.57
 -15   4  -7   67.69    5.96
 -15   4  -7   66.90    5.91
 -15  -4  -7   69.87    6.68
 -15   4  -7   85.90    7.35
 -15   4  -6   46.68    5.89
 -15   4  -6   51.16    5.68
 -15  -4  -6   44.97    5.16
 -15   4  -6   42.61    4.90
 -15  -4  -6   55.71    6.15
 -15   4  -6   43.63    4.77
 -15  -4  -6   54.78    6.08
 -15   4  -5   38.52    4.64
 -15  -4  -5   35.64    5.33
 -15   4  -5   37.05    4.79
 -15   4  -5   35.77    4.22
 -15  -4  -5   33.81    4.72
 -15   4  -5   40.20    5.66
 -15  -4  -5   31.91    4.85
 -15   4  -4   48.90    5.41
 -15  -4  -4   40.53    5.01
 -15   4  -4   46.24    5.88
 -15  -4  -4   43.21    5.79
 -15   4  -4   44.32    5.17
 -15  -4  -4   45.39    6.02
 -15   4  -4   43.23    4.63
 -15   4  -3   45.40    5.75
 -15  -4  -3   38.74    4.68
 -15   4  -3   38.98    4.37
 -15  -4  -3   47.95    5.23
 -15   4  -3   46.32    5.89
 -15  -4  -3   56.33    6.25
 -15   4  -3   46.52    5.30
 -15   4  -3   43.34    5.11
 -15  -4  -3   49.66    5.99
 -15   4  -2   49.93    6.16
 -15   4  -2   50.71    5.90
 -15   4  -2   54.55    5.55
 -15   4  -2   47.99    5.52
 -15  -4  -2   50.47    6.01
 -15  -4  -2   49.16    5.35
 -15   4  -2   43.34    4.61
 -15  -4  -2   44.19    5.03
 -15   4  -1  107.37    7.97
 -15  -4  -1  100.87    7.84
 -15  -4  -1   98.60    8.39
 -15   4  -1  119.05    8.86
 -15   4  -1  107.76    8.41
 -15  -4  -1  118.50    8.53
 -15   4   0  145.40   10.22
 -15  -4   0  156.55   10.29
 -15  -4   0  139.56    9.38
 -15   4   0  133.08    9.12
 -15   4   0  143.13    9.95
 -15  -4   0  142.84   10.22
 -15  -4   0  147.20   10.34
 -15  -4   1   44.49    5.81
 -15   4   1   45.84    5.71
 -15   4   1   36.37    4.36
 -15  -4   1   34.06    4.46
 -15  -4   1   50.15    5.74
 -15  -4   1   40.54    5.41
 -15  -4   1   38.14    5.26
 -15   4   1   44.42    5.48
 -15   4   2  189.12   11.64
 -15   4   2  180.17   11.37
 -15  -4   2  195.09   12.05
 -15  -4   2  181.84   11.87
 -15  -4   2  174.67   11.69
 -15  -4   2  185.36   11.62
 -15   4   2  179.81   11.54
 -15   4   2  166.61   10.26
 -15  -4   2  162.88   10.51
 -15  -4   3    4.33    3.52
 -15   4   3    6.23    3.24
 -15  -4   3    2.40    2.89
 -15  -4   3    5.86    2.32
 -15   4   3    6.29    3.37
 -15   4   3    3.19    2.90
 -15  -4   3    3.15    3.15
 -15  -4   3    4.82    3.33
 -15  -4   4  102.36    8.40
 -15  -4   4  101.60    8.14
 -15  -4   4  102.83    7.34
 -15  -4   4  105.34    8.92
 -15   4   4  113.88    8.62
 -15   4   4   96.28    8.09
 -15   4   4  104.67    8.23
 -15  -4   4  109.07    8.56
 -15  -4   4   93.87    7.23
 -15  -4   5   59.84    7.00
 -15   4   5   55.87    6.34
 -15  -4   5   67.74    6.61
 -15  -4   5   57.76    5.93
 -15  -4   5   47.45    5.19
 -15  -4   5   58.76    6.28
 -15   4   5   53.27    6.07
 -15   4   6  185.67   11.80
 -15  -4   6  173.74   10.79
 -15   4   6  184.29   11.91
 -15  -4   6  183.65   11.82
 -15  -4   6  171.02   11.41
 -15  -4   6  170.16   12.05
 -15  -4   6  174.24   11.20
 -15  -4   7   29.54    4.76
 -15  -4   7   22.19    4.48
 -15  -4   7   24.85    4.24
 -15  -4   7   28.50    4.50
 -15   4   7   29.72    5.12
 -15   4   7   31.55    5.17
 -15   4   8  292.48   16.16
 -15  -4   8  295.54   15.50
 -15  -4   8  283.14   15.85
 -15  -4   8  254.10   15.22
 -15  -4   8  279.78   15.20
 -15   4   8  278.47   15.77
 -15  -4   9    2.98    3.37
 -15  -4   9    1.89    2.51
 -15  -4   9    1.81    2.56
 -15   4   9    5.05    3.75
 -15  -4   9    3.20    4.05
 -15  -4   9    1.34    2.58
 -15  -4   9    1.75    2.99
 -15   4   9    4.29    3.38
 -15  -4  10   48.09    5.35
 -15  -4  10   57.38    6.65
 -15   4  10   61.53    6.49
 -15  -4  10   48.89    5.84
 -15  -4  10   54.32    5.38
 -15  -4  10   70.80    6.75
 -15   4  10   59.04    6.92
 -15  -4  10   54.81    5.76
 -15   4  11  167.85   11.20
 -15  -4  11  167.21   11.20
 -15  -4  11  180.90   11.86
 -15  -4  11  161.49   10.25
 -15   4  11  194.33   11.89
 -15  -4  11  166.66   10.45
 -15  -4  11  165.88   10.45
 -15  -4  12    3.21    3.22
 -15  -4  12    3.43    2.35
 -15  -4  12    0.46    2.72
 -15   4  12    3.06    3.12
 -15  -4  12    2.26    2.28
 -15   4  12    0.88    3.91
 -15  -4  12    3.96    3.70
 -15  -4  13  233.49   13.49
 -15   4  13  256.60   14.26
 -15   4  13  236.76   13.41
 -15  -4  13  234.58   12.80
 -15  -4  13  207.72   11.97
 -15  -4  13  257.90   13.92
 -15  -4  14   20.14    3.85
 -15  -4  14   18.24    3.16
 -15   4  14   21.51    4.40
 -15  -4  14   22.59    4.58
 -15  -4  15   72.11    6.97
 -15  -4  15   68.28    6.28
 -15   4  15   64.63    6.39
 -15   4  16   29.20    4.39
 -15  -4  16   22.57    4.02
 -15  -4  16   26.34    4.47
 -15   4  17  144.52    9.33
 -15  -4  17  136.17    9.06
 -15  -4  17  147.21    9.70
 -15   4  17  149.63    9.73
 -15   4  18   10.37    3.50
 -15  -4  18   14.09    3.21
 -15   4  18    7.49    2.92
 -15  -4  18   12.27    3.76
 -15   4  19  109.67    6.99
 -15  -4  19   95.27    6.70
 -15   4  19  112.72    7.27
 -15  -4  20    1.31    2.02
 -15  -4  20   -0.11    1.16
 -15   4  20    1.07    2.16
 -15   4  20    1.62    1.89
 -15   4  21   76.68    4.97
 -15  -4  21   70.77    4.78
 -15  -4  21   65.73    4.94
 -15  -5 -15   50.98    3.72
 -15  -5 -15   51.69    3.81
 -15   5 -14   77.13    4.76
 -15  -5 -14   71.12    5.10
 -15  -5 -14   78.99    5.18
 -15  -5 -14   66.05    4.58
 -15  -5 -13   98.00    6.13
 -15   5 -13  104.75    6.38
 -15  -5 -13  105.62    6.63
 -15  -5 -12  162.91    9.10
 -15  -5 -12  144.45    8.56
 -15   5 -12  158.30    9.06
 -15  -5 -11   62.44    5.32
 -15  -5 -11   52.40    4.83
 -15   5 -11   60.70    5.33
 -15  -5 -10   61.13    5.51
 -15  -5 -10   67.43    6.30
 -15   5 -10   80.36    6.57
 -15  -5 -10   77.27    6.21
 -15   5 -10   80.73    6.43
 -15  -5  -9   60.23    5.51
 -15  -5  -9   72.63    6.24
 -15   5  -9   56.69    5.77
 -15  -5  -9   61.60    5.96
 -15   5  -9   59.69    5.84
 -15  -5  -8   32.85    4.26
 -15  -5  -8   29.89    4.70
 -15   5  -8   30.42    4.57
 -15   5  -8   29.06    3.55
 -15   5  -8   26.24    4.37
 -15   5  -7  138.10    8.69
 -15   5  -7  148.37   10.16
 -15  -5  -7  141.64    9.31
 -15  -5  -7  163.57   10.41
 -15   5  -7  152.23   10.07
 -15  -5  -7  157.04   10.09
 -15   5  -7  134.85    8.69
 -15  -5  -6   13.25    3.16
 -15  -5  -6    6.21    3.50
 -15   5  -6   12.37    2.74
 -15   5  -6   13.86    3.88
 -15   5  -6   10.56    3.29
 -15   5  -6   10.84    2.62
 -15  -5  -6   12.37    3.79
 -15  -5  -5  186.35   11.56
 -15  -5  -5  160.36   10.35
 -15  -5  -5  172.10   11.31
 -15   5  -5  170.03   10.38
 -15   5  -5  184.23   11.29
 -15   5  -5  176.07   11.59
 -15   5  -4   16.34    4.25
 -15   5  -4   15.54    3.72
 -15  -5  -4   14.29    3.79
 -15  -5  -4   14.15    3.10
 -15  -5  -4   23.11    4.59
 -15   5  -4   17.00    3.47
 -15   5  -3   69.82    6.95
 -15  -5  -3   72.02    7.17
 -15   5  -3   66.98    6.47
 -15   5  -3   76.63    6.51
 -15  -5  -3   69.36    5.96
 -15   5  -3   82.86    7.68
 -15  -5  -3   73.64    7.07
 -15  -5  -3   69.54    6.10
 -15  -5  -2  121.70    9.33
 -15   5  -2  114.21    8.48
 -15   5  -2  120.81    9.35
 -15  -5  -2  116.81    8.14
 -15  -5  -2  104.01    8.12
 -15  -5  -2  131.35    9.39
 -15   5  -2  102.47    8.18
 -15   5  -2  119.77    9.05
 -15   5  -1   71.08    7.21
 -15   5  -1   77.02    6.60
 -15  -5  -1   72.23    6.57
 -15  -5  -1   75.84    7.18
 -15  -5  -1   58.15    5.66
 -15   5  -1   75.27    7.20
 -15   5  -1   64.37    6.17
 -15   5   0  153.48   10.14
 -15  -5   0  146.58   10.18
 -15   5   0  154.94   10.51
 -15   5   0  147.63   10.64
 -15  -5   0  133.96    8.99
 -15   5   0  137.91    9.38
 -15  -5   0  142.62   10.10
 -15  -5   1  152.60   10.82
 -15  -5   1  151.11   11.00
 -15   5   1  160.63   10.52
 -15   5   1  164.86   10.11
 -15  -5   1  172.06   10.91
 -15   5   1  151.79   10.90
 -15  -5   2   37.68    5.48
 -15  -5   2   40.88    5.28
 -15   5   2   34.39    4.21
 -15   5   2   43.64    5.61
 -15  -5   2   37.02    5.62
 -15   5   2   37.94    4.98
 -15  -5   2   37.77    5.53
 -15  -5   3   41.93    5.11
 -15   5   3   30.22    3.74
 -15  -5   3   33.68    5.19
 -15  -5   3   32.16    5.19
 -15   5   3   38.03    5.37
 -15   5   3   33.22    3.99
 -15   5   3   36.75    5.02
 -15  -5   3   34.32    5.42
 -15   5   3   32.86    5.13
 -15  -5   4  108.12    8.57
 -15   5   4   97.24    8.10
 -15   5   4   92.85    8.13
 -15  -5   4  106.46    8.16
 -15   5   4   92.24    6.69
 -15  -5   4  102.85    8.87
 -15   5   4   92.81    8.20
 -15  -5   4  105.15    8.50
 -15  -5   5   22.50    4.02
 -15   5   5   13.92    2.70
 -15   5   5   19.74    4.26
 -15   5   5   19.66    4.19
 -15  -5   5   17.83    4.34
 -15  -5   5   13.76    3.07
 -15   5   5   18.28    4.32
 -15  -5   5   13.44    4.45
 -15  -5   5   16.13    4.13
 -15   5   6  143.77   10.26
 -15  -5   6  148.00   10.86
 -15   5   6  145.66   10.37
 -15  -5   6  136.18   10.08
 -15  -5   6  143.10    9.60
 -15  -5   6  128.67    8.83
 -15  -5   6  134.34    9.92
 -15   5   6  135.83    8.45
 -15  -5   7  121.93    8.48
 -15   5   7  129.19    9.64
 -15   5   7  130.17    9.72
 -15  -5   7  117.19    9.13
 -15  -5   7  123.14    8.64
 -15  -5   7  130.49    9.56
 -15   5   7  111.42    7.63
 -15  -5   8  117.69    8.71
 -15  -5   8  104.02    8.61
 -15  -5   8  104.18    7.91
 -15  -5   8  102.60    8.07
 -15   5   8  118.17    9.42
 -15   5   8  126.77    9.28
 -15   5   8  100.49    7.15
 -15   5   9   76.77    7.34
 -15   5   9   81.93    7.80
 -15  -5   9   72.07    6.71
 -15  -5   9   56.57    6.28
 -15  -5   9   77.33    7.31
 -15  -5   9   68.40    6.09
 -15   5   9   65.93    5.49
 -15  -5   9   70.04    7.76
 -15  -5  10   40.16    5.31
 -15   5  10   37.32    4.01
 -15  -5  10   34.06    4.72
 -15   5  10   42.24    5.47
 -15   5  10   43.50    6.07
 -15  -5  10   38.34    5.25
 -15  -5  10   42.45    5.93
 -15  -5  10   37.27    4.37
 -15  -5  10   36.96    4.24
 -15  -5  11   11.53    3.61
 -15   5  11    7.42    3.47
 -15  -5  11    6.78    2.67
 -15  -5  11    4.79    3.68
 -15  -5  11    9.28    3.12
 -15  -5  11   10.58    2.76
 -15   5  11    5.93    2.11
 -15   5  11   12.38    4.69
 -15  -5  12   41.02    4.67
 -15  -5  12   46.53    4.58
 -15   5  12   51.69    5.91
 -15  -5  12   42.32    5.61
 -15  -5  12   48.75    5.79
 -15  -5  12   37.02    4.64
 -15   5  12   42.45    4.24
 -15  -5  13   20.13    4.19
 -15  -5  13   12.20    3.03
 -15  -5  13   15.23    3.99
 -15   5  13   16.56    4.29
 -15  -5  13   17.59    3.48
 -15  -5  14   18.59    3.12
 -15  -5  14   28.49    4.78
 -15  -5  14   26.63    4.31
 -15   5  14   26.61    4.52
 -15  -5  14   21.66    3.67
 -15  -5  15   46.12    5.02
 -15   5  15   44.09    5.36
 -15   5  15   52.33    6.03
 -15  -5  15   51.85    5.79
 -15  -5  16   72.17    6.73
 -15   5  16   77.36    6.68
 -15   5  16   92.59    7.33
 -15  -5  16   67.41    5.96
 -15  -5  17    6.78    2.70
 -15  -5  17   10.85    3.50
 -15   5  17   11.49    3.34
 -15   5  17   11.46    3.49
 -15   5  18   96.88    7.08
 -15  -5  18   90.13    6.67
 -15  -5  18  102.29    7.49
 -15   5  18  108.36    7.32
 -15   5  19    6.18    2.40
 -15   5  19   13.04    2.75
 -15  -5  19    5.66    2.95
 -15  -5  19    8.42    2.45
 -15  -5  19    6.12    1.93
 -15   5  20   54.70    4.31
 -15   5  20   51.43    4.27
 -15  -5  20   50.26    4.13
 -15  -5  21    5.53    1.66
 -15   5  21    4.11    1.66
 -15   5  21    6.37    1.67
 -15  -6 -14   73.90    4.90
 -15  -6 -13   33.70    3.29
 -15   6 -13   32.80    3.00
 -15  -6 -13   29.55    2.75
 -15  -6 -13   31.69    3.45
 -15  -6 -13   30.69    3.37
 -15   6 -12   29.02    3.19
 -15  -6 -12   28.22    3.53
 -15  -6 -12   29.90    3.34
 -15  -6 -12   23.74    2.78
 -15  -6 -11   71.39    5.85
 -15   6 -11   66.87    5.74
 -15  -6 -11   72.02    5.55
 -15   6 -11   74.43    5.50
 -15  -6 -11   65.20    4.90
 -15  -6 -10   32.76    4.22
 -15   6 -10   35.63    4.41
 -15   6 -10   33.03    4.04
 -15  -6 -10   35.02    4.06
 -15  -6 -10   31.38    3.61
 -15  -6  -9   50.20    4.59
 -15   6  -9   48.95    5.17
 -15  -6  -9   56.02    5.30
 -15   6  -9   58.82    5.65
 -15  -6  -9   45.97    5.29
 -15  -6  -8  132.72    8.52
 -15   6  -8  138.04    9.08
 -15  -6  -8  119.53    8.75
 -15  -6  -8  107.26    7.57
 -15   6  -8  119.64    7.40
 -15   6  -8  131.58    8.80
 -15  -6  -7    5.22    2.70
 -15  -6  -7    6.68    2.34
 -15   6  -7    4.06    1.90
 -15   6  -7    2.28    2.65
 -15  -6  -7    4.39    3.17
 -15   6  -7    4.92    2.79
 -15   6  -6  236.78   12.87
 -15  -6  -6  237.99   13.21
 -15   6  -6  269.93   14.73
 -15   6  -6  271.48   14.67
 -15  -6  -6  268.38   14.71
 -15  -6  -6  273.29   14.48
 -15  -6  -5    5.12    2.25
 -15  -6  -5    6.59    3.09
 -15  -6  -5    6.14    3.27
 -15   6  -5    3.78    3.01
 -15   6  -5    3.60    3.16
 -15   6  -5    6.05    2.21
 -15   6  -5    5.04    2.08
 -15  -6  -4  245.69   14.10
 -15   6  -4  248.92   12.86
 -15  -6  -4  230.01   12.79
 -15  -6  -4  253.07   14.30
 -15   6  -4  249.00   14.38
 -15   6  -4  235.49   12.98
 -15   6  -4  246.60   13.98
 -15   6  -3  128.23    8.56
 -15  -6  -3  150.70   10.01
 -15   6  -3  137.23    9.40
 -15  -6  -3  114.17    8.18
 -15   6  -3  129.68    9.68
 -15  -6  -3  133.35    9.56
 -15   6  -3  129.07    9.62
 -15   6  -3  121.76    8.08
 -15   6  -2    7.52    3.18
 -15   6  -2    9.74    4.06
 -15  -6  -2    7.60    3.71
 -15  -6  -2    5.62    3.15
 -15   6  -2    7.70    3.56
 -15  -6  -2    5.98    2.79
 -15   6  -2    5.36    2.32
 -15   6  -2    5.02    2.52
 -15  -6  -1  231.36   13.56
 -15   6  -1  206.29   13.26
 -15   6  -1  202.74   11.54
 -15  -6  -1  207.75   12.50
 -15  -6  -1  207.62   12.74
 -15   6  -1  212.43   12.62
 -15   6  -1  229.25   13.41
 -15   6  -1  206.22   12.20
 -15   6   0   97.16    7.74
 -15  -6   0  107.48    8.38
 -15   6   0  100.02    7.13
 -15  -6   0  113.69    8.44
 -15   6   0  116.39    9.02
 -15   6   0  104.15    7.88
 -15   6   0   98.52    8.56
 -15  -6   0   95.82    8.61
 -15   6   1  168.80   11.17
 -15   6   1  150.71    9.96
 -15   6   1  151.61    9.33
 -15  -6   1  157.65   10.36
 -15   6   1  142.96    9.70
 -15  -6   1  162.51   10.73
 -15   6   2   18.88    4.45
 -15   6   2   23.16    3.42
 -15  -6   2   22.08    4.14
 -15   6   2   21.03    3.90
 -15   6   2   21.62    3.56
 -15  -6   2   23.91    4.61
 -15  -6   3  149.42    9.88
 -15   6   3  137.04    9.14
 -15   6   3  138.87    8.91
 -15   6   3  145.70   10.51
 -15  -6   3  151.54   10.63
 -15  -6   3  166.10   10.96
 -15   6   3  147.41   10.08
 -15  -6   4   36.37    4.65
 -15   6   4   30.93    3.94
 -15  -6   4   42.34    5.89
 -15   6   4   37.99    4.96
 -15   6   4   29.37    5.21
 -15   6   4   35.27    5.22
 -15  -6   4   33.81    5.36
 -15   6   4   38.09    4.19
 -15   6   5  191.50   10.78
 -15  -6   5  179.88   11.18
 -15  -6   5  188.14   12.19
 -15  -6   5  196.11   12.89
 -15   6   5  201.48   12.58
 -15   6   5  178.31   11.61
 -15   6   5  212.75   12.53
 -15  -6   5  191.43   12.30
 -15   6   5  166.26   10.43
 -15  -6   6   19.00    4.48
 -15   6   6   20.50    4.82
 -15  -6   6   23.67    5.06
 -15   6   6   17.59    3.14
 -15  -6   6   19.74    3.60
 -15   6   6   19.71    4.69
 -15  -6   6   15.69    4.21
 -15   6   7  259.99   14.90
 -15  -6   7  270.73   14.93
 -15   6   7  257.58   14.97
 -15  -6   7  250.64   13.52
 -15   6   7  239.93   12.99
 -15  -6   7  259.45   14.74
 -15  -6   7  211.14   12.88
 -15  -6   8   35.34    5.04
 -15   6   8   26.80    3.61
 -15   6   8   28.36    5.50
 -15   6   8   26.02    4.90
 -15  -6   8   27.20    3.92
 -15  -6   8   23.30    3.93
 -15  -6   8   25.32    4.80
 -15   6   9  164.19    9.95
 -15  -6   9  162.02    9.96
 -15  -6   9  160.18   10.49
 -15  -6   9  172.30   11.49
 -15   6   9  187.80   12.18
 -15  -6   9  169.45   11.10
 -15   6   9  187.47   11.86
 -15  -6   9  178.61   12.02
 -15   6  10    7.22    2.38
 -15  -6  10    6.98    3.98
 -15  -6  10    6.91    3.24
 -15  -6  10   14.49    3.90
 -15  -6  10   11.19    3.63
 -15   6  10   13.30    3.96
 -15  -6  11   51.08    6.19
 -15   6  11   55.60    6.28
 -15  -6  11   55.22    5.64
 -15   6  11   50.81    4.80
 -15  -6  11   45.16    5.39
 -15   6  12   26.53    3.56
 -15  -6  12   26.07    3.94
 -15  -6  12   26.23    3.61
 -15   6  12   28.45    4.68
 -15  -6  12   27.95    4.55
 -15  -6  12   21.31    4.55
 -15   6  13   39.18    4.23
 -15   6  13   49.23    6.18
 -15  -6  13   46.27    4.82
 -15  -6  13   38.77    4.26
 -15  -6  13   47.71    5.52
 -15   6  13   43.74    5.57
 -15  -6  13   48.49    5.50
 -15  -6  14   65.30    6.09
 -15   6  14   79.92    6.86
 -15   6  14   80.97    7.11
 -15  -6  14   57.55    5.29
 -15  -6  14   63.69    5.51
 -15  -6  14   72.26    6.54
 -15   6  14   64.90    5.22
 -15   6  15   36.83    3.94
 -15  -6  15   43.23    4.50
 -15  -6  15   50.13    5.52
 -15   6  15   71.66    6.36
 -15  -6  15   42.09    4.77
 -15  -6  15   35.98    3.97
 -15   6  15   63.81    5.89
 -15   6  16   36.18    3.68
 -15   6  16   60.28    5.61
 -15   6  16   55.41    5.48
 -15  -6  16   43.29    4.44
 -15  -6  16   55.76    5.50
 -15   6  17   65.79    5.69
 -15  -6  17   47.38    4.62
 -15  -6  17   60.02    5.69
 -15   6  17   60.17    5.59
 -15   6  18   20.37    3.39
 -15  -6  18   17.31    3.38
 -15   6  18   20.54    3.35
 -15  -6  18   14.56    2.77
 -15  -6  19   20.74    2.97
 -15   6  19   32.03    3.72
 -15  -6  19   27.95    3.72
 -15  -6  19   28.00    3.17
 -15   6  20    1.46    1.52
 -15  -6  20    2.30    1.25
 -15  -6  20    1.78    1.34
 -15  -6  20    2.38    1.85
 -15   6  21    4.11    1.48
 -15  -7 -14    8.83    1.63
 -15  -7 -13   17.18    2.05
 -15  -7 -13   21.18    2.59
 -15  -7 -13   15.92    2.31
 -15  -7 -12   12.18    2.21
 -15  -7 -12   13.51    2.35
 -15  -7 -12   10.19    2.42
 -15   7 -12   10.88    1.85
 -15  -7 -11   13.14    2.56
 -15  -7 -11   13.10    2.79
 -15  -7 -11   11.84    2.58
 -15   7 -11   16.60    2.97
 -15   7 -11   12.73    2.19
 -15  -7 -10   36.04    3.97
 -15   7 -10   32.29    4.08
 -15   7 -10   31.58    3.13
 -15  -7 -10   44.19    4.41
 -15   7 -10   36.65    3.93
 -15   7  -9    9.51    2.95
 -15   7  -9   10.45    2.73
 -15   7  -9    9.66    2.22
 -15  -7  -9    8.14    2.88
 -15  -7  -9    8.92    2.61
 -15   7  -8    5.11    2.00
 -15  -7  -8    5.38    2.75
 -15   7  -8    5.70    2.46
 -15  -7  -8    5.41    2.48
 -15   7  -8    6.61    2.87
 -15  -7  -7  125.52    8.17
 -15   7  -7  110.54    7.30
 -15   7  -7  119.19    8.34
 -15   7  -7  115.91    8.41
 -15  -7  -7  113.84    8.27
 -15  -7  -6    6.08    2.83
 -15   7  -6    5.69    2.15
 -15  -7  -6    3.71    2.85
 -15   7  -6    6.36    2.90
 -15   7  -6    2.83    2.74
 -15  -7  -5  185.12   11.54
 -15  -7  -5  197.68   11.67
 -15   7  -5  205.64   11.99
 -15   7  -5  192.98   11.80
 -15   7  -5  177.56   10.51
 -15  -7  -4   88.58    7.42
 -15   7  -4   90.56    7.40
 -15   7  -4   78.10    6.15
 -15   7  -4   81.10    7.15
 -15  -7  -4   80.16    6.95
 -15   7  -3   49.82    5.97
 -15   7  -3   33.94    5.01
 -15   7  -3   49.73    4.76
 -15  -7  -3   52.34    5.82
 -15  -7  -3   39.94    4.47
 -15  -7  -3   56.87    5.66
 -15   7  -3   41.60    4.39
 -15   7  -3   49.67    5.41
 -15  -7  -2  243.65   13.74
 -15   7  -2  246.06   14.47
 -15  -7  -2  224.91   13.16
 -15  -7  -2  255.63   14.42
 -15   7  -2  233.04   12.79
 -15   7  -2  243.19   14.16
 -15   7  -2  259.70   14.05
 -15   7  -2  245.32   13.00
 -15   7  -1   25.61    4.40
 -15   7  -1   22.40    3.46
 -15   7  -1   23.93    4.94
 -15  -7  -1   21.38    3.97
 -15   7  -1   30.23    4.50
 -15  -7  -1   20.70    4.48
 -15   7  -1   23.79    3.50
 -15  -7  -1   24.34    4.13
 -15  -7   0   62.44    6.00
 -15  -7   0   65.64    6.72
 -15   7   0   68.37    6.31
 -15  -7   0   67.82    6.97
 -15   7   0   56.63    5.44
 -15   7   0   60.73    6.96
 -15  -7   0   67.41    6.54
 -15   7   0   60.13    6.56
 -15   7   0   68.44    5.75
 -15  -7   1   22.77    4.67
 -15  -7   1   19.21    4.21
 -15   7   1   22.07    3.42
 -15  -7   1   18.37    3.58
 -15   7   1   15.85    4.62
 -15   7   1   20.42    3.73
 -15   7   1   22.83    3.66
 -15  -7   1   30.12    4.88
 -15  -7   2  143.11   10.36
 -15   7   2  153.69    9.85
 -15   7   2  149.37    9.34
 -15   7   2  157.87    9.90
 -15  -7   2  155.65   10.68
 -15   7   2  146.63   10.76
 -15  -7   2  145.51    9.66
 -15  -7   3   63.12    5.75
 -15   7   3   60.90    5.40
 -15  -7   3   52.63    6.48
 -15   7   3   54.78    5.61
 -15   7   3   52.56    5.36
 -15   7   3   60.94    6.75
 -15   7   4  128.19    9.00
 -15  -7   4  126.11    8.58
 -15   7   4  124.49    9.76
 -15   7   4  113.95    8.20
 -15   7   4  129.68    8.44
 -15  -7   4  130.01    9.75
 -15  -7   4  127.18    9.74
 -15  -7   5  219.26   12.48
 -15  -7   5  269.14   14.82
 -15   7   5  229.11   14.14
 -15   7   5  263.83   14.60
 -15   7   5  208.42   12.90
 -15   7   5  201.00   12.12
 -15   7   5  229.41   12.53
 -15  -7   5  240.15   13.94
 -15  -7   6  230.25   13.72
 -15   7   6  228.51   12.44
 -15   7   6  232.70   14.14
 -15  -7   6  216.43   14.03
 -15  -7   6  221.09   12.23
 -15   7   6  198.69   11.79
 -15   7   6  249.28   14.10
 -15   7   7   24.26    5.34
 -15   7   7   31.07    5.36
 -15  -7   7   25.15    4.62
 -15   7   7   25.88    3.71
 -15   7   8  172.72   11.91
 -15   7   8  187.82   11.82
 -15  -7   8  171.61   10.17
 -15   7   8  168.52   10.26
 -15  -7   8  172.28   11.28
 -15  -7   9    1.53    2.48
 -15  -7   9    4.12    2.86
 -15  -7   9    3.75    3.38
 -15  -7   9    1.51    3.67
 -15   7   9    4.12    2.24
 -15   7   9    0.87    3.92
 -15  -7  10  147.22   10.31
 -15  -7  10  136.64    9.70
 -15  -7  10  141.09   10.38
 -15   7  10  138.10    8.92
 -15  -7  10  145.96    9.36
 -15   7  10  162.31   10.65
 -15  -7  11   39.59    4.90
 -15  -7  11   50.99    5.77
 -15  -7  11   44.03    5.72
 -15  -7  11   47.60    5.39
 -15   7  11   47.29    6.08
 -15   7  11   43.10    4.48
 -15   7  12  173.01   11.01
 -15  -7  12  158.11   10.06
 -15   7  12  146.17    9.29
 -15  -7  12  151.50   10.02
 -15   7  12  178.13   11.08
 -15  -7  12  168.13   10.73
 -15   7  13   55.12    5.16
 -15  -7  13   65.80    6.16
 -15  -7  13   66.77    6.17
 -15  -7  13   59.51    5.62
 -15   7  13   82.77    7.15
 -15   7  13   75.51    6.82
 -15   7  14   76.52    6.00
 -15   7  14  116.40    7.98
 -15  -7  14   88.25    6.93
 -15  -7  14  102.37    7.46
 -15  -7  14   66.98    6.01
 -15   7  14  109.71    7.94
 -15  -7  15   63.46    5.59
 -15   7  15   42.53    4.25
 -15  -7  15   46.18    4.80
 -15   7  15   63.42    5.95
 -15  -7  15   46.53    4.22
 -15   7  15   67.85    5.98
 -15  -7  15   44.87    4.26
 -15  -7  16   35.27    3.54
 -15   7  16   31.60    3.49
 -15  -7  16   44.40    4.79
 -15   7  16   46.32    4.88
 -15   7  16   51.59    5.04
 -15   7  17   15.52    2.36
 -15   7  17   26.78    3.84
 -15   7  17   28.43    3.68
 -15  -7  17   16.48    2.69
 -15  -7  17   25.18    3.61
 -15   7  18   29.97    3.33
 -15  -7  18   25.50    3.24
 -15  -7  18   22.98    3.40
 -15   7  18   22.32    3.35
 -15  -7  19   11.60    2.37
 -15   7  19    6.80    2.34
 -15   7  19   11.19    2.13
 -15  -7  19    9.21    2.02
 -15   7  20   12.18    2.17
 -15  -7  20   12.33    2.15
 -15  -8 -13   27.36    2.54
 -15  -8 -12   18.51    2.41
 -15  -8 -12   15.62    2.23
 -15  -8 -12   19.39    2.09
 -15  -8 -11   35.27    3.34
 -15  -8 -11   35.58    3.23
 -15   8 -11   38.69    3.88
 -15  -8 -11   34.20    3.55
 -15  -8 -10   89.39    6.24
 -15   8 -10   86.92    5.57
 -15  -8 -10  101.65    6.23
 -15   8 -10   90.38    5.51
 -15   8 -10   99.15    6.64
 -15  -8 -10   81.87    5.79
 -15   8  -9   81.30    5.71
 -15  -8  -9   81.44    6.10
 -15   8  -9   87.04    6.46
 -15  -8  -9   85.03    6.00
 -15  -8  -9   76.53    5.70
 -15   8  -9   85.88    5.54
 -15   8  -8    4.42    2.18
 -15   8  -8    2.72    1.75
 -15  -8  -8    7.07    2.61
 -15   8  -8    5.49    2.62
 -15  -8  -8    2.85    2.25
 -15  -8  -8    2.84    1.87
 -15   8  -7   42.09    4.08
 -15  -8  -7   42.77    4.24
 -15  -8  -7   35.84    4.43
 -15   8  -7   36.34    4.15
 -15   8  -7   40.55    4.78
 -15  -8  -6   81.54    6.45
 -15   8  -6   86.47    6.24
 -15   8  -6   76.39    6.77
 -15  -8  -6   87.09    6.73
 -15   8  -6   89.15    6.72
 -15   8  -5   15.44    3.40
 -15  -8  -5   14.74    3.35
 -15  -8  -5   17.30    3.42
 -15   8  -5   16.19    3.00
 -15   8  -5   17.40    3.61
 -15   8  -4   63.47    6.08
 -15  -8  -4   63.83    6.09
 -15   8  -4   64.99    5.55
 -15   8  -4   72.47    6.44
 -15  -8  -4   63.47    5.82
 -15   8  -3  203.77   12.05
 -15   8  -3  202.87   11.22
 -15  -8  -3  202.92   11.66
 -15   8  -3  212.00   12.06
 -15  -8  -3  169.96   10.50
 -15  -8  -3  198.17   11.93
 -15  -8  -2   11.38    2.92
 -15   8  -2   10.50    3.13
 -15   8  -2    9.56    2.76
 -15  -8  -2   15.88    3.80
 -15   8  -2    7.08    3.17
 -15  -8  -2   11.80    3.07
 -15   8  -1   68.12    6.51
 -15  -8  -1   61.72    6.08
 -15  -8  -1   75.09    6.94
 -15   8  -1   71.41    5.96
 -15  -8  -1   65.33    5.91
 -15   8  -1   76.39    6.67
 -15   8   0   40.71    5.22
 -15   8   0   37.44    4.10
 -15  -8   0   37.72    4.56
 -15   8   0   46.80    4.77
 -15   8   0   41.70    5.03
 -15  -8   0   47.48    5.45
 -15  -8   0   50.03    5.82
 -15  -8   0   41.09    5.37
 -15   8   1   44.26    4.71
 -15  -8   1   36.27    4.96
 -15   8   1   40.26    4.88
 -15   8   1   37.73    5.14
 -15   8   1   33.19    4.01
 -15  -8   1   39.81    5.54
 -15  -8   1   41.04    5.43
 -15  -8   1   40.84    4.59
 -15  -8   2   44.06    5.57
 -15  -8   2   41.48    4.63
 -15   8   2   44.82    5.04
 -15  -8   2   43.15    5.77
 -15  -8   2   43.97    5.57
 -15   8   2   38.41    4.40
 -15   8   2   41.58    4.63
 -15   8   3   85.53    6.78
 -15  -8   3   94.47    8.00
 -15  -8   3   88.37    6.63
 -15   8   3   79.52    6.79
 -15   8   3   89.83    6.94
 -15  -8   3  105.78    8.41
 -15  -8   4  256.68   14.56
 -15  -8   4  249.37   14.32
 -15  -8   4  223.10   12.34
 -15   8   4  216.29   12.72
 -15   8   4  247.37   13.14
 -15   8   4  229.05   12.95
 -15   8   5   67.20    6.11
 -15   8   5   52.72    5.32
 -15  -8   5   77.35    7.34
 -15  -8   5   64.48    7.10
 -15   8   5   74.57    6.12
 -15  -8   5   78.02    7.22
 -15   8   6  181.85   11.46
 -15   8   6  180.48   10.97
 -15  -8   6  228.02   12.95
 -15   8   6  204.55   11.59
 -15  -8   6  212.57   13.13
 -15  -8   6  203.71   12.70
 -15   8   7   87.13    6.70
 -15  -8   7   79.96    7.46
 -15   8   8   16.67    3.22
 -15  -8   8   14.04    3.86
 -15  -8   9   88.26    7.46
 -15   8   9   74.15    6.24
 -15  -8   9   87.16    7.80
 -15  -8   9   79.66    6.12
 -15   8  10   30.39    5.02
 -15  -8  10   24.56    4.33
 -15  -8  10   22.88    3.54
 -15   8  10   21.67    3.57
 -15  -8  10   20.90    4.55
 -15   8  11  179.55   10.47
 -15  -8  11  196.53   11.81
 -15  -8  11  179.57   11.10
 -15  -8  11  160.89   10.21
 -15   8  11  202.52   11.87
 -15  -8  12   79.11    6.41
 -15  -8  12   69.58    6.39
 -15  -8  12   84.15    6.98
 -15   8  12   75.43    6.05
 -15  -8  12   81.79    7.11
 -15  -8  13  108.43    7.67
 -15   8  13  118.19    8.02
 -15  -8  13   89.29    6.86
 -15  -8  13   91.04    7.12
 -15  -8  13   77.44    6.57
 -15   8  13   84.31    6.44
 -15   8  14   31.73    3.65
 -15  -8  14   34.40    4.21
 -15  -8  14   31.71    3.88
 -15   8  14   45.12    4.88
 -15  -8  14   45.61    4.80
 -15  -8  14   38.08    4.42
 -15  -8  15   45.09    4.73
 -15  -8  15   36.25    3.90
 -15  -8  15   51.57    4.83
 -15   8  15   42.45    3.94
 -15  -8  15   41.71    4.27
 -15  -8  16    2.19    2.35
 -15   8  16   10.41    2.68
 -15  -8  16    4.46    1.63
 -15   8  16    6.44    1.86
 -15  -8  16    8.91    2.63
 -15  -8  17   27.26    3.51
 -15   8  17   16.91    2.37
 -15   8  17   26.72    3.31
 -15  -8  17   28.37    3.44
 -15  -8  18   10.34    2.12
 -15  -8  18    8.21    2.33
 -15  -8  19    5.69    1.58
 -15  -8  19    5.79    1.80
 -15  -9 -11   62.50    4.16
 -15  -9 -11   52.60    3.65
 -15   9 -10  104.58    5.76
 -15  -9 -10  106.87    5.86
 -15  -9 -10   87.18    5.55
 -15  -9 -10  101.63    6.11
 -15   9  -9   67.56    4.74
 -15  -9  -9   60.60    4.51
 -15  -9  -9   74.21    5.23
 -15  -9  -9   69.72    4.90
 -15   9  -9   79.03    5.76
 -15  -9  -8  203.71   10.74
 -15   9  -8  205.78   10.21
 -15   9  -8  213.44   10.55
 -15  -9  -8  208.57   10.67
 -15   9  -8  230.47   11.59
 -15  -9  -7    5.04    1.94
 -15  -9  -7    6.12    2.45
 -15  -9  -7   11.23    2.31
 -15   9  -7    7.81    2.15
 -15   9  -7   11.54    2.46
 -15   9  -7   14.29    3.24
 -15  -9  -7   12.91    2.76
 -15   9  -6   77.15    5.85
 -15  -9  -6   73.07    5.77
 -15   9  -6   74.09    5.72
 -15  -9  -6   80.45    5.93
 -15   9  -6   90.96    6.84
 -15   9  -5   33.48    4.44
 -15  -9  -5   25.51    3.50
 -15   9  -5   27.72    3.63
 -15   9  -5   25.65    3.56
 -15  -9  -5   23.30    3.52
 -15   9  -4   89.07    7.02
 -15  -9  -4   86.71    6.71
 -15   9  -4   83.97    6.51
 -15  -9  -4   73.88    6.06
 -15   9  -4   86.43    6.39
 -15   9  -3    5.47    2.83
 -15   9  -3    2.90    2.22
 -15   9  -3    2.23    2.47
 -15  -9  -3    3.92    2.63
 -15  -9  -3    3.63    2.24
 -15   9  -2  136.23    9.03
 -15   9  -2  138.45    8.48
 -15  -9  -2  131.14    8.96
 -15  -9  -2  105.46    7.84
 -15  -9  -2  115.19    7.90
 -15   9  -2  128.67    8.67
 -15  -9  -1    1.34    2.43
 -15   9  -1    6.55    3.70
 -15   9  -1    5.68    2.49
 -15   9  -1    4.29    3.00
 -15   9  -1    7.28    2.73
 -15  -9  -1    3.04    3.13
 -15  -9  -1    4.41    2.28
 -15   9   0   16.76    3.51
 -15   9   0   15.32    3.38
 -15  -9   0   21.93    4.14
 -15   9   0   11.90    3.89
 -15   9   0   17.99    3.37
 -15  -9   0   19.44    3.17
 -15  -9   0   21.81    3.84
 -15   9   1   19.29    4.43
 -15  -9   1   20.87    4.12
 -15  -9   1   17.89    3.05
 -15   9   1   17.75    3.37
 -15  -9   1   17.51    3.91
 -15   9   1   17.68    3.75
 -15   9   1   18.38    3.64
 -15  -9   1   20.85    4.28
 -15   9   2   80.41    7.34
 -15  -9   2   80.81    7.20
 -15  -9   2   77.60    6.87
 -15   9   2   74.91    6.45
 -15   9   2   74.05    6.27
 -15  -9   2   76.63    7.19
 -15   9   3   50.91    5.08
 -15  -9   3   54.56    6.03
 -15   9   3   47.78    5.10
 -15  -9   3   46.38    5.74
 -15  -9   3   53.17    5.76
 -15   9   3   41.97    5.74
 -15   9   3   41.24    4.35
 -15   9   4   67.53    6.01
 -15  -9   4   86.76    7.21
 -15   9   4   73.71    6.18
 -15   9   4   67.79    6.91
 -15   9   4   72.21    5.86
 -15  -9   4   65.98    6.87
 -15   9   5  120.16    8.23
 -15   9   5  113.94    7.91
 -15   9   5  108.77    7.70
 -15   9   5  123.43    9.09
 -15  -9   5  120.42    8.87
 -15  -9   5  121.07    9.29
 -15   9   6   95.66    8.05
 -15  -9   6   94.26    7.69
 -15   9   6   80.72    6.37
 -15  -9   6   88.69    7.95
 -15   9   6   83.69    6.67
 -15   9   6   79.95    6.43
 -15   9   7   38.90    4.55
 -15  -9   7   43.64    5.34
 -15   9   7   33.10    4.19
 -15   9   7   42.39    5.54
 -15   9   7   28.50    3.73
 -15  -9   7   36.72    5.10
 -15  -9   8   73.65    6.80
 -15  -9   8   72.24    6.74
 -15   9   8   71.11    6.76
 -15   9   8   70.95    6.02
 -15  -9   9   13.71    3.81
 -15  -9   9   21.68    4.36
 -15   9   9   15.18    3.74
 -15  -9   9   17.70    3.88
 -15   9   9   19.81    3.39
 -15  -9  10   96.99    7.65
 -15  -9  10   99.24    7.88
 -15  -9  10   90.79    7.76
 -15   9  10  107.96    8.22
 -15   9  10   98.67    7.17
 -15   9  11   45.46    5.42
 -15  -9  11   44.85    5.20
 -15   9  11   44.71    4.55
 -15  -9  11   44.27    4.99
 -15  -9  11   37.38    4.02
 -15   9  11   51.61    5.46
 -15   9  12   34.64    4.01
 -15  -9  12   39.15    4.74
 -15  -9  12   35.29    3.91
 -15   9  12   41.64    5.03
 -15  -9  12   39.15    4.46
 -15   9  12   42.53    4.85
 -15  -9  13    7.90    2.73
 -15   9  13    8.48    3.04
 -15   9  13    4.50    2.10
 -15   9  13    9.16    2.91
 -15  -9  13    6.92    2.60
 -15  -9  13    7.44    2.47
 -15   9  14   21.73    3.63
 -15  -9  14   16.54    3.00
 -15  -9  14   14.91    2.79
 -15   9  14   20.38    2.89
 -15  -9  14   14.28    2.96
 -15   9  14   26.07    3.65
 -15   9  15    5.06    1.81
 -15  -9  15    2.32    1.74
 -15  -9  15    0.74    2.22
 -15  -9  15    3.85    1.76
 -15  -9  15   -0.30    1.87
 -15   9  15    1.65    2.25
 -15  -9  16   38.70    3.40
 -15  -9  16   48.78    4.53
 -15   9  16   40.53    3.52
 -15  -9  16   50.83    4.22
 -15   9  17    6.73    2.13
 -15   9  17    5.12    1.36
 -15  -9  17    8.12    2.04
 -15  -9  17    7.61    2.08
 -15  -9  18   13.98    2.09
 -15  -9  18   14.21    2.23
 -15   9  18   14.86    2.34
 -15 -10  -9  141.05    7.47
 -15 -10  -9  142.37    7.30
 -15  10  -8   12.25    2.79
 -15 -10  -8   12.74    2.06
 -15  10  -8   14.15    2.24
 -15 -10  -8    9.33    1.99
 -15  10  -7  175.28    9.06
 -15  10  -7  169.92    9.65
 -15 -10  -7  156.25    8.61
 -15 -10  -7  155.80    8.52
 -15  10  -6    2.29    1.89
 -15 -10  -6    2.55    1.56
 -15  10  -6    2.43    2.28
 -15 -10  -6    0.14    1.69
 -15  10  -5   71.25    4.99
 -15 -10  -5   60.15    4.85
 -15  10  -5   75.90    5.64
 -15 -10  -5   69.70    5.33
 -15  10  -5   73.02    6.02
 -15  10  -4   22.91    3.06
 -15  10  -4   23.21    3.41
 -15  10  -4   29.92    4.07
 -15 -10  -4   25.69    3.47
 -15 -10  -4   21.18    2.94
 -15 -10  -3  106.83    7.15
 -15  10  -3  128.47    7.91
 -15  10  -3  138.05    8.86
 -15  10  -3  137.15    8.29
 -15 -10  -3  128.47    8.23
 -15 -10  -2   30.20    3.80
 -15  10  -2   38.69    4.68
 -15  10  -2   37.02    4.17
 -15 -10  -2   34.66    4.31
 -15  10  -2   32.77    3.93
 -15 -10  -1   16.31    3.24
 -15  10  -1   19.27    3.25
 -15  10  -1   24.64    3.94
 -15 -10  -1   16.79    3.57
 -15  10  -1   20.29    3.44
 -15  10  -1   20.53    4.10
 -15 -10   0    6.62    2.54
 -15  10   0    7.79    2.71
 -15 -10   0   11.35    3.13
 -15  10   0    8.41    3.44
 -15  10   0    8.07    2.92
 -15  10   0    7.05    2.66
 -15 -10   1   51.77    5.47
 -15  10   1   57.09    5.93
 -15 -10   1   52.97    5.57
 -15  10   1   57.20    5.27
 -15  10   1   48.33    5.20
 -15  10   1   47.24    5.05
 -15  10   2    1.86    2.22
 -15  10   2    5.06    2.65
 -15  10   2    5.73    3.43
 -15 -10   2    4.47    3.02
 -15 -10   2    5.33    2.70
 -15 -10   2    2.74    3.04
 -15  10   2    6.34    2.55
 -15  10   3  147.16    9.28
 -15  10   3  147.47   10.04
 -15  10   3  136.50    9.27
 -15 -10   3  152.32   10.09
 -15 -10   3  155.84    9.90
 -15 -10   3  149.91    9.98
 -15  10   4    0.78    2.86
 -15  10   4    3.51    2.42
 -15  10   4    4.18    2.35
 -15 -10   4    0.79    3.29
 -15 -10   4    3.82    3.33
 -15 -10   4   -0.25    2.74
 -15 -10   5   86.32    7.18
 -15  10   5   82.59    6.54
 -15  10   5   89.77    6.82
 -15 -10   5   87.34    7.55
 -15  10   5   92.33    7.51
 -15  10   6    3.32    3.15
 -15  10   6    4.78    2.08
 -15 -10   6    5.42    2.97
 -15  10   6    2.38    2.39
 -15 -10   6    3.46    3.31
 -15  10   7   73.29    5.65
 -15  10   7   86.90    6.55
 -15  10   7   82.29    6.99
 -15  10   7   69.16    5.66
 -15 -10   7   92.33    7.06
 -15  10   8    7.00    2.22
 -15  10   8    8.30    2.71
 -15 -10   8    9.67    3.27
 -15 -10   8    9.82    3.18
 -15  10   8    7.59    2.14
 -15  10   8    8.08    3.19
 -15 -10   9   54.33    5.56
 -15  10   9   43.31    4.49
 -15 -10   9   54.07    5.93
 -15  10   9   67.12    5.96
 -15 -10   9   53.49    5.57
 -15  10   9   52.49    5.04
 -15 -10  10   18.30    3.49
 -15  10  10   18.31    3.18
 -15  10  10   20.50    3.88
 -15 -10  10   18.85    3.59
 -15 -10  10   22.01    3.99
 -15 -10  11   15.61    3.34
 -15 -10  11   15.57    3.34
 -15 -10  11   18.10    3.69
 -15  10  11   13.90    2.85
 -15  10  11   25.56    3.85
 -15 -10  12    1.43    2.27
 -15  10  12    3.41    2.01
 -15 -10  12    1.39    2.27
 -15 -10  12    1.15    2.10
 -15  10  12   -1.42    2.52
 -15 -10  13   11.06    2.90
 -15 -10  13   10.69    2.55
 -15  10  13    9.71    2.23
 -15 -10  13   10.17    2.57
 -15  10  13   13.94    3.10
 -15 -10  14   29.20    3.63
 -15 -10  14   17.48    2.58
 -15 -10  14   17.48    2.84
 -15 -10  14   20.70    2.98
 -15  10  14   27.75    3.48
 -15  10  14   24.29    2.86
 -15  10  15   33.51    3.14
 -15 -10  15   27.19    3.00
 -15 -10  15   28.10    2.86
 -15  10  15   39.26    3.83
 -15 -10  15   30.71    2.99
 -15  10  16   28.26    3.13
 -15  10  16   24.20    2.47
 -15  10  17   48.94    3.74
 -15  11  -8  131.85    6.99
 -15  11  -7    5.11    2.18
 -15  11  -7    6.01    1.79
 -15  11  -6  104.96    6.32
 -15  11  -6  112.18    6.93
 -15  11  -5   93.78    6.03
 -15  11  -5   95.04    6.48
 -15  11  -4   47.89    4.31
 -15 -11  -4   39.29    3.87
 -15  11  -4   46.26    4.59
 -15  11  -3  108.83    7.19
 -15  11  -3  121.84    7.84
 -15 -11  -3  106.17    6.99
 -15  11  -2    9.33    2.60
 -15 -11  -2    9.26    2.59
 -15 -11  -2    9.35    2.25
 -15  11  -2    7.20    2.65
 -15 -11  -1   29.28    3.69
 -15  11  -1   35.12    4.26
 -15  11  -1   33.42    3.53
 -15  11  -1   33.20    3.97
 -15 -11  -1   36.43    4.11
 -15 -11   0   24.48    3.68
 -15  11   0   24.36    3.19
 -15  11   0   18.24    3.43
 -15 -11   0   21.46    3.43
 -15  11   0   25.75    3.55
 -15  11   1   29.99    4.10
 -15  11   1   24.43    3.33
 -15  11   1   26.00    3.81
 -15 -11   1   25.12    3.81
 -15 -11   1   24.22    3.79
 -15  11   1   25.00    3.65
 -15  11   2   38.14    4.80
 -15 -11   2   46.61    4.96
 -15  11   2   45.82    4.72
 -15 -11   2   37.01    4.57
 -15  11   2   40.56    4.44
 -15  11   2   39.20    4.21
 -15  11   3   12.90    3.01
 -15  11   3   11.07    2.62
 -15 -11   3   12.69    3.45
 -15 -11   3   10.82    3.04
 -15  11   3   10.06    2.77
 -15  11   3   11.37    3.35
 -15 -11   3   14.30    3.24
 -15 -11   4  106.34    7.70
 -15  11   4  101.60    7.06
 -15 -11   4  110.15    7.88
 -15  11   4   99.01    7.54
 -15  11   4  105.57    7.28
 -15  11   4   81.05    6.67
 -15 -11   4  106.02    7.49
 -15  11   5   13.60    2.82
 -15  11   5   15.43    3.13
 -15 -11   5   11.02    3.02
 -15 -11   5   15.04    3.57
 -15  11   5   19.48    3.78
 -15 -11   5   16.25    3.78
 -15  11   6   61.64    5.43
 -15 -11   6   59.28    5.88
 -15 -11   6   55.05    5.32
 -15 -11   6   64.84    6.21
 -15  11   6   59.59    5.04
 -15  11   6   68.55    6.03
 -15  11   7   -0.39    2.15
 -15  11   7    0.85    1.71
 -15 -11   7    2.97    2.45
 -15  11   7   -0.22    2.43
 -15  11   8   18.58    3.49
 -15  11   8   14.63    2.97
 -15  11   8   12.11    2.33
 -15 -11   8   20.38    3.42
 -15 -11   9   15.88    3.64
 -15  11   9   18.06    3.04
 -15  11   9   13.33    3.02
 -15 -11   9   14.92    3.13
 -15 -11   9   15.55    3.06
 -15  11  10    8.57    2.75
 -15  11  10   11.44    2.57
 -15 -11  10   12.22    2.90
 -15 -11  10    7.76    2.85
 -15 -11  10   10.40    2.90
 -15  11  11    7.31    2.63
 -15  11  11    6.82    2.18
 -15 -11  11    6.38    2.40
 -15 -11  11    5.70    2.30
 -15 -11  11    4.57    2.42
 -15  11  12    3.37    2.11
 -15  11  12    5.09    1.95
 -15 -11  12    4.99    2.29
 -15 -11  12    7.71    2.32
 -15 -11  12    3.49    2.06
 -15  11  13   34.64    3.75
 -15 -11  13   27.72    3.41
 -15 -11  13   41.28    3.95
 -15  11  13   38.50    3.55
 -15 -11  13   38.20    3.64
 -15 -11  14   12.51    2.20
 -15  11  14   17.22    2.58
 -15  11  14   17.49    2.28
 -15 -11  14   13.07    2.13
 -15 -11  14   16.48    2.61
 -15  11  15   37.27    3.18
 -15 -11  15   41.17    3.48
 -15  11  15   27.06    2.68
 -15 -11  15   24.84    2.60
 -15 -11  16   14.34    2.04
 -15  12  -7   67.41    4.30
 -15  12  -6   49.40    3.72
 -15  12  -6   43.46    3.88
 -15  12  -5   69.72    4.94
 -15  12  -5   81.62    5.59
 -15  12  -4  140.77    7.81
 -15  12  -4  135.01    8.13
 -15  12  -3    8.11    2.48
 -15  12  -3   14.53    2.53
 -15 -12  -3    7.63    1.85
 -15  12  -2   50.15    4.66
 -15  12  -2   49.32    4.32
 -15 -12  -2   41.43    3.93
 -15  12  -1   48.45    4.58
 -15  12  -1   48.19    4.41
 -15 -12  -1   45.40    4.14
 -15 -12  -1   42.11    3.81
 -15  12   0   23.20    3.30
 -15 -12   0   25.33    3.41
 -15 -12   0   21.43    3.17
 -15  12   0   31.22    3.81
 -15  12   1   73.30    5.48
 -15 -12   1   66.32    5.37
 -15 -12   1   56.45    5.13
 -15  12   1   58.97    5.24
 -15  12   2   51.71    4.63
 -15  12   2   49.03    4.80
 -15 -12   2   45.64    4.57
 -15  12   2   50.16    4.70
 -15 -12   2   44.79    4.69
 -15  12   3   38.07    4.13
 -15 -12   3   36.03    4.34
 -15 -12   3   36.20    4.19
 -15  12   3   39.13    4.13
 -15  12   3   45.72    4.58
 -15  12   4   37.06    3.96
 -15 -12   4   37.91    4.00
 -15  12   4   36.24    4.21
 -15  12   4   24.22    3.52
 -15  12   4   33.28    3.32
 -15 -12   4   30.74    4.04
 -15 -12   4   33.79    4.17
 -15 -12   5  108.30    7.74
 -15  12   5   94.95    6.55
 -15 -12   5  118.97    7.66
 -15  12   5  105.79    6.99
 -15  12   5  117.29    7.38
 -15 -12   5  117.55    7.32
 -15  12   5  117.72    7.56
 -15  12   6   23.06    3.20
 -15  12   6   22.09    2.93
 -15 -12   6   21.94    3.81
 -15 -12   6   22.78    3.31
 -15  12   6   20.21    2.96
 -15 -12   6   17.86    3.34
 -15  12   6   29.23    3.64
 -15  12   7   57.00    4.70
 -15 -12   7   64.14    5.62
 -15 -12   7   71.37    5.43
 -15  12   7   71.40    5.43
 -15  12   7   78.10    5.84
 -15  12   8   11.67    2.68
 -15 -12   8   10.02    2.48
 -15  12   8    7.55    1.82
 -15  12   8    6.97    2.34
 -15 -12   9   32.46    4.12
 -15  12   9   42.40    4.07
 -15  12   9   38.97    3.90
 -15 -12   9   42.55    4.06
 -15 -12  10   19.13    2.88
 -15 -12  10   19.01    3.08
 -15  12  10   25.60    3.04
 -15  12  10   22.16    3.04
 -15 -12  10   20.54    3.25
 -15 -12  11   10.08    2.45
 -15 -12  11   16.16    2.69
 -15 -12  11   13.84    2.62
 -15  12  11   15.25    2.48
 -15  12  11   18.03    2.63
 -15 -12  12   26.29    3.04
 -15 -12  12   28.42    3.07
 -15 -12  12   19.78    2.86
 -15  12  12   26.93    2.84
 -15  12  12   29.66    3.02
 -15 -12  13    1.70    1.28
 -15 -12  13    0.23    1.27
 -15 -12  13    0.95    1.38
 -15  12  13    0.53    1.28
 -15  12  13    0.97    1.28
 -15 -12  14   32.10    2.93
 -15  13  -5   62.16    4.08
 -15  13  -5   63.60    4.37
 -15  13  -4   29.12    3.11
 -15  13  -4   29.64    2.82
 -15  13  -3   60.78    4.62
 -15  13  -3   61.86    4.44
 -15  13  -2   90.69    5.99
 -15  13  -2   95.17    5.82
 -15  13  -1   12.06    2.42
 -15  13  -1   12.03    2.27
 -15 -13  -1    5.85    1.60
 -15 -13   0  150.35    8.51
 -15 -13   0  161.59    8.68
 -15  13   0  184.07    9.47
 -15  13   0  195.25    9.41
 -15  13   1   38.20    3.80
 -15  13   1   45.13    3.93
 -15 -13   1   33.94    3.52
 -15 -13   1   32.56    3.45
 -15  13   2   84.98    5.84
 -15 -13   2   75.79    5.67
 -15 -13   2   75.60    5.56
 -15 -13   3   37.95    4.15
 -15 -13   3   42.41    4.09
 -15  13   3   45.09    4.11
 -15  13   4   68.53    5.29
 -15 -13   4   79.19    5.64
 -15 -13   4   80.87    5.96
 -15  13   4   90.79    5.81
 -15 -13   5   27.05    3.60
 -15 -13   5   25.81    3.32
 -15  13   5   30.94    3.27
 -15  13   5   29.53    3.36
 -15  13   5   22.75    2.94
 -15  13   6  139.93    8.12
 -15 -13   6  161.20    9.18
 -15  13   6  169.00    8.82
 -15  13   6  157.46    8.57
 -15 -13   6  167.30    8.99
 -15 -13   7   60.20    4.37
 -15 -13   7   66.98    4.99
 -15  13   7   64.02    4.71
 -15  13   7   60.97    4.53
 -15 -13   7   56.03    4.98
 -15  13   7   51.54    4.01
 -15  13   8  111.51    6.79
 -15 -13   8  132.45    7.48
 -15  13   8  132.01    7.19
 -15 -13   8  112.91    6.75
 -15 -13   9   14.92    2.67
 -15 -13   9   14.54    2.22
 -15  13   9   15.53    2.23
 -15  13   9   20.52    2.54
 -15 -13  10   39.88    3.77
 -15 -13  10   42.93    3.46
 -15  13  10   48.17    3.48
 -15  13  10   52.12    3.81
 -15 -13  11   10.94    2.01
 -15 -13  11   10.22    1.81
 -15 -13  11   13.53    2.12
 -15  13  11   10.52    1.75
 -15 -13  12    0.70    1.08
 -15  14  -2   16.89    2.11
 -15  14  -2   17.45    2.06
 -15  14  -1  125.03    6.48
 -15  14  -1  108.48    6.38
 -15  14   0    8.44    1.81
 -15  14   0    6.58    1.71
 -15  14   1  125.85    7.06
 -15  14   1  136.03    7.12
 -15 -14   2    9.95    1.90
 -15  14   2   11.97    2.07
 -15 -14   2   10.47    1.76
 -15  14   3   55.35    4.07
 -15 -14   3   57.46    4.23
 -15 -14   3   51.27    3.85
 -15 -14   4    4.31    1.74
 -15 -14   4    3.54    1.48
 -15  14   4    5.28    1.68
 -15  14   4    2.02    1.35
 -15 -14   5   75.93    5.02
 -15  14   5   94.42    5.39
 -15  14   5   74.10    4.81
 -15 -14   5   91.74    5.55
 -15 -14   6   64.14    4.53
 -15 -14   6   65.62    4.80
 -15  14   7  121.92    6.59
 -15 -14   7  124.44    6.65
 -15 -14   7  116.57    6.77
 -15 -14   8   42.48    3.39
 -15  14   8   41.93    3.27
 -15 -14   9   50.36    3.71
 -15 -14   9   58.36    3.82
 -14   0 -17    1.12    1.49
 -14   0 -17    0.10    1.16
 -14   0 -16   21.92    3.06
 -14   0 -16   12.51    2.01
 -14   0 -15    1.16    1.54
 -14   0 -14   69.82    5.45
 -14   0 -14   68.94    5.93
 -14   0 -13   -0.21    2.07
 -14   0 -13    0.46    2.36
 -14   0 -12   69.77    6.56
 -14   0 -12   68.23    6.08
 -14   0 -11    0.50    2.46
 -14   0 -11    2.13    2.86
 -14   0 -10  240.10   14.37
 -14   0 -10  240.79   13.85
 -14   0 -10  245.87   14.06
 -14   0  -9    1.97    2.82
 -14   0  -9    4.27    3.13
 -14   0  -9    1.49    3.45
 -14   0  -8  151.51   10.45
 -14   0  -8  147.06   10.77
 -14   0  -8  154.60   10.56
 -14   0  -7   -1.77    3.13
 -14   0  -7    0.31    3.14
 -14   0  -6   52.05    5.69
 -14   0  -6   70.91    6.74
 -14   0  -6   63.73    6.97
 -14   0  -5    4.15    3.03
 -14   0  -5   -0.30    3.25
 -14   0  -5    0.26    2.27
 -14   0  -4   19.87    3.53
 -14   0  -4   25.10    4.58
 -14   0  -4   22.36    4.65
 -14   0  -4   26.52    4.72
 -14   0  -3    0.47    2.23
 -14   0  -3    1.49    3.25
 -14   0  -3    0.59    3.05
 -14   0  -3    0.88    3.01
 -14   0  -2  180.53   10.81
 -14   0  -2  178.10   11.78
 -14   0  -2  188.35   11.09
 -14   0  -2  192.71   12.14
 -14   0  -2  204.03   12.30
 -14   0  -1   -0.63    1.77
 -14   0  -1    0.29    2.69
 -14   0  -1    1.70    2.94
 -14   0  -1   -0.29    3.13
 -14   0  -1   -0.23    2.38
 -14   0   0   63.94    6.43
 -14   0   0   62.23    6.39
 -14   0   0   70.50    5.94
 -14   0   1    2.35    2.61
 -14   0   1    1.11    1.97
 -14   0   1    1.35    2.05
 -14   0   1    0.28    2.64
 -14   0   2  614.11   27.85
 -14   0   2  588.36   28.18
 -14   0   2  615.68   27.01
 -14   0   2  585.50   27.42
 -14   0   2  583.49   26.51
 -14   0   3    1.27    2.26
 -14   0   3    1.05    2.72
 -14   0   3    1.17    2.85
 -14   0   3   -0.22    2.20
 -14   0   3   -0.76    2.31
 -14   0   4  818.15   35.56
 -14   0   4  849.75   36.95
 -14   0   4  785.98   35.92
 -14   0   4  840.13   36.43
 -14   0   4  788.96   36.03
 -14   0   4  853.72   35.88
 -14   0   4  849.46   37.31
 -14   0   5   -0.75    2.29
 -14   0   5    2.39    3.12
 -14   0   5    0.99    2.56
 -14   0   5   -2.42    3.47
 -14   0   5    1.15    2.74
 -14   0   5    2.66    2.40
 -14   0   6  421.06   20.47
 -14   0   6  441.91   21.04
 -14   0   6  437.16   21.52
 -14   0   6  410.00   20.66
 -14   0   6  433.18   20.76
 -14   0   6  435.64   22.06
 -14   0   7    1.14    3.15
 -14   0   7   -1.63    2.15
 -14   0   7    0.23    2.14
 -14   0   7   -1.46    2.45
 -14   0   7   -0.25    2.81
 -14   0   8  167.35   10.25
 -14   0   8  165.89   10.40
 -14   0   8  177.28   11.84
 -14   0   8  158.55   10.19
 -14   0   8  189.71   11.21
 -14   0   8  176.66   11.57
 -14   0   9   -1.44    2.23
 -14   0   9   -1.08    2.84
 -14   0   9    1.06    1.90
 -14   0   9    0.47    2.21
 -14   0   9   -0.30    3.58
 -14   0  10   73.73    7.30
 -14   0  10   56.87    5.51
 -14   0  10   59.02    5.66
 -14   0  10   58.08    6.34
 -14   0  11   -0.86    2.95
 -14   0  11    2.19    3.71
 -14   0  11    1.17    2.06
 -14   0  11    1.92    2.50
 -14   0  12   72.13    7.10
 -14   0  12   72.66    6.45
 -14   0  12   89.94    8.09
 -14   0  12   71.99    6.16
 -14   0  13   -0.29    3.44
 -14   0  13   -3.15    2.66
 -14   0  14   64.05    5.98
 -14   0  14   68.97    7.24
 -14   0  15    1.75    3.61
 -14   0  15    2.60    2.45
 -14   0  16    6.54    3.94
 -14   0  16    4.45    3.72
 -14   0  16    5.95    2.64
 -14   0  17    1.09    2.29
 -14   0  17    1.96    3.49
 -14   0  17    2.73    3.64
 -14   0  18   23.43    3.61
 -14   0  18   28.37    4.76
 -14   0  18   30.07    5.10
 -14   0  19    0.94    2.98
 -14   0  19    0.18    1.94
 -14   0  20   19.79    3.13
 -14   0  20   30.24    4.05
 -14   0  21    0.17    2.03
 -14   0  21    1.46    1.54
 -14   0  22   16.59    2.85
 -14   0  22   15.73    2.56
 -14   0  23   -0.84    1.63
 -14   1 -17   10.45    1.63
 -14   1 -17   13.03    2.17
 -14  -1 -17   11.65    1.93
 -14   1 -16   69.60    5.04
 -14  -1 -16   55.16    4.16
 -14   1 -15   46.92    3.89
 -14  -1 -15   55.45    4.55
 -14   1 -15   63.54    5.26
 -14   1 -14   64.79    5.07
 -14  -1 -14   65.52    5.96
 -14   1 -14   68.44    5.92
 -14  -1 -14   67.50    5.47
 -14   1 -13   17.25    3.11
 -14  -1 -13   17.94    3.67
 -14   1 -13   17.07    3.57
 -14   1 -13   18.01    3.76
 -14  -1 -13   19.53    3.50
 -14   1 -12   47.17    5.26
 -14   1 -12   40.59    5.38
 -14   1 -12   48.89    4.92
 -14  -1 -12   43.58    5.07
 -14  -1 -12   43.38    5.32
 -14  -1 -12   48.21    5.54
 -14  -1 -11  108.69    8.46
 -14   1 -11   94.87    7.44
 -14  -1 -11   99.81    7.99
 -14   1 -11   98.47    7.80
 -14  -1 -11  100.23    7.95
 -14  -1 -10   55.10    6.12
 -14   1 -10   62.86    6.02
 -14   1 -10   66.92    6.37
 -14  -1 -10   62.77    6.49
 -14  -1 -10   63.17    6.55
 -14   1  -9  133.84    9.59
 -14   1  -9  136.83    9.72
 -14  -1  -9  135.90    9.84
 -14  -1  -9  138.45    9.86
 -14  -1  -9  155.86   10.40
 -14   1  -8  125.95    9.21
 -14  -1  -8  139.61    9.86
 -14  -1  -8  118.67    9.49
 -14   1  -8  124.83    9.24
 -14   1  -8  119.83    9.09
 -14  -1  -7  114.78    8.98
 -14  -1  -7  103.71    8.82
 -14  -1  -7  104.32    8.71
 -14   1  -7  106.36    8.60
 -14   1  -7  115.55    8.73
 -14   1  -7  115.79    8.74
 -14  -1  -6  137.56    9.98
 -14  -1  -6  136.37    9.93
 -14   1  -6  142.43   10.35
 -14  -1  -6  146.75   10.35
 -14   1  -6  128.53    9.44
 -14   1  -6  132.48    9.68
 -14  -1  -5   52.95    6.32
 -14   1  -5   54.91    6.38
 -14   1  -5   52.83    6.37
 -14   1  -5   64.86    6.42
 -14  -1  -5   55.73    6.27
 -14   1  -5   62.12    6.02
 -14   1  -4   29.88    4.89
 -14  -1  -4   21.68    4.65
 -14   1  -4   29.32    4.24
 -14   1  -4   28.44    4.72
 -14   1  -4   25.04    4.75
 -14  -1  -4   28.14    4.71
 -14   1  -3   34.49    4.51
 -14  -1  -3   35.95    5.10
 -14  -1  -3   35.50    4.16
 -14   1  -3   28.35    4.11
 -14   1  -3   32.05    4.80
 -14   1  -3   34.13    5.28
 -14   1  -3   34.80    5.22
 -14  -1  -3   31.72    5.08
 -14   1  -2   30.70    4.87
 -14   1  -2   28.86    4.15
 -14  -1  -2   29.03    3.75
 -14  -1  -2   35.24    4.94
 -14   1  -2   28.41    4.79
 -14   1  -2   34.63    5.05
 -14  -1  -2   32.17    5.03
 -14   1  -2   31.21    3.99
 -14  -1  -1  252.17   14.70
 -14   1  -1  246.10   13.53
 -14  -1  -1  249.30   14.73
 -14  -1  -1  248.35   13.46
 -14   1  -1  262.89   14.82
 -14   1  -1  273.33   14.97
 -14   1  -1  260.14   14.11
 -14  -1  -1  256.94   14.39
 -14   1  -1  272.01   15.09
 -14  -1   0  217.09   13.27
 -14  -1   0  219.00   12.09
 -14  -1   0  235.54   13.33
 -14   1   0  223.46   13.17
 -14  -1   0  228.24   13.31
 -14   1   0  219.41   12.72
 -14   1   0  225.12   13.36
 -14   1   0  246.67   12.37
 -14   1   0  195.58   11.73
 -14  -1   0  235.19   13.34
 -14   1   1   96.05    7.22
 -14  -1   1  105.76    8.31
 -14  -1   1  101.07    8.02
 -14  -1   1   97.95    7.06
 -14  -1   1  101.72    8.06
 -14   1   1  100.17    8.15
 -14  -1   1  103.21    8.30
 -14   1   1  100.76    7.62
 -14  -1   1  106.51    8.30
 -14   1   1  107.86    8.20
 -14  -1   2  305.73   16.47
 -14   1   2  322.86   16.25
 -14  -1   2  304.82   15.46
 -14   1   2  317.98   16.55
 -14  -1   2  310.08   16.91
 -14   1   2  299.90   15.99
 -14   1   2  308.18   15.80
 -14  -1   2  302.32   16.51
 -14  -1   2  318.82   16.94
 -14   1   2  312.95   16.89
 -14   1   3  503.44   23.62
 -14  -1   3  514.60   23.17
 -14  -1   3  496.08   24.14
 -14  -1   3  499.35   23.11
 -14  -1   3  535.28   24.81
 -14  -1   3  520.34   24.41
 -14  -1   3  513.29   23.87
 -14   1   3  491.89   23.68
 -14   1   3  514.05   23.83
 -14   1   3  513.43   24.13
 -14  -1   3  509.95   24.98
 -14  -1   4  151.14    9.62
 -14  -1   4  143.80    9.57
 -14  -1   4  130.08    8.53
 -14   1   4  129.66    8.85
 -14  -1   4  145.65    9.86
 -14  -1   4  126.12    9.20
 -14  -1   4  143.43   10.14
 -14  -1   4  134.37    8.69
 -14   1   4  135.60    9.11
 -14   1   4  136.62    9.15
 -14   1   4  146.14    9.46
 -14  -1   5  499.41   22.86
 -14   1   5  481.24   22.83
 -14  -1   5  496.07   23.83
 -14  -1   5  475.40   23.24
 -14   1   5  485.93   22.99
 -14   1   5  495.82   23.22
 -14   1   5  489.39   23.79
 -14   1   5  493.31   23.23
 -14  -1   5  509.78   24.61
 -14  -1   5  469.79   22.33
 -14  -1   5  475.21   23.27
 -14  -1   5  511.49   23.66
 -14   1   6    7.45    2.91
 -14  -1   6    7.36    3.77
 -14   1   6    6.21    3.57
 -14  -1   6   11.51    3.63
 -14  -1   6    3.55    2.58
 -14  -1   6   10.87    3.33
 -14  -1   6    8.67    2.97
 -14   1   6   11.23    2.81
 -14   1   6    6.19    2.27
 -14   1   6    7.56    3.37
 -14  -1   6    4.94    2.27
 -14  -1   7  262.40   13.97
 -14   1   7  239.75   13.41
 -14  -1   7  251.69   13.84
 -14  -1   7  255.08   14.55
 -14   1   7  242.48   13.25
 -14   1   7  248.45   14.75
 -14  -1   7  232.74   13.07
 -14  -1   7  254.97   14.09
 -14   1   7  259.17   14.26
 -14   1   7  264.74   14.04
 -14  -1   8    6.98    2.42
 -14   1   8    5.12    3.38
 -14   1   8    0.21    1.99
 -14   1   8    4.48    3.69
 -14   1   8    5.36    2.34
 -14  -1   8    2.06    2.53
 -14  -1   8    8.10    4.07
 -14   1   8    4.19    2.67
 -14  -1   8    3.73    3.30
 -14  -1   8    4.78    2.49
 -14  -1   8    4.50    3.20
 -14   1   9   86.94    7.02
 -14  -1   9   74.59    6.18
 -14  -1   9   77.25    6.98
 -14   1   9   84.75    7.51
 -14  -1   9   85.02    7.95
 -14  -1   9   84.47    7.68
 -14  -1   9   84.24    6.91
 -14  -1   9   75.57    6.34
 -14   1   9   71.50    6.11
 -14   1   9   81.82    7.78
 -14   1  10    8.61    3.00
 -14  -1  10    8.47    3.80
 -14   1  10    9.51    2.52
 -14  -1  10   13.10    2.95
 -14  -1  10    7.55    3.40
 -14   1  10   11.19    4.40
 -14   1  10   13.70    4.18
 -14  -1  10   11.58    2.74
 -14  -1  10   13.63    4.29
 -14  -1  11   55.60    6.71
 -14   1  11   60.14    6.51
 -14  -1  11   48.58    6.16
 -14  -1  11   45.56    4.82
 -14   1  11   50.78    6.43
 -14  -1  11   48.85    5.90
 -14   1  11   55.83    5.67
 -14   1  12   28.19    5.02
 -14   1  12   28.89    4.36
 -14  -1  12   24.39    4.48
 -14  -1  12   22.96    3.64
 -14  -1  12   31.30    5.41
 -14  -1  13   21.22    3.53
 -14   1  13   28.11    5.23
 -14  -1  13   32.07    5.36
 -14  -1  13   24.45    4.75
 -14   1  13   27.90    4.32
 -14  -1  14   13.51    3.03
 -14   1  14   25.08    5.27
 -14  -1  14   17.04    4.66
 -14   1  14   21.49    4.87
 -14   1  14   16.91    3.63
 -14   1  15   35.62    5.78
 -14   1  15   38.23    5.82
 -14  -1  15   31.68    4.09
 -14   1  15   33.71    4.66
 -14  -1  15   46.67    5.94
 -14   1  16   35.21    5.40
 -14  -1  16   33.01    5.30
 -14   1  16   29.47    4.35
 -14   1  16   28.19    5.12
 -14  -1  16   25.08    3.65
 -14   1  17    4.71    3.50
 -14   1  17    4.40    2.59
 -14  -1  17    6.72    3.84
 -14  -1  17    5.35    3.68
 -14  -1  17    2.77    2.13
 -14   1  18    5.83    2.58
 -14  -1  18    4.56    2.12
 -14  -1  18    8.11    3.79
 -14   1  18    8.93    3.51
 -14  -1  18    6.53    3.51
 -14   1  19   16.04    3.81
 -14  -1  19   10.90    2.43
 -14  -1  19   13.52    3.68
 -14  -1  19   18.71    3.99
 -14   1  19   12.97    2.98
 -14   1  20   -1.39    2.14
 -14  -1  20    4.80    2.79
 -14   1  20    2.38    2.43
 -14   1  20    4.41    3.07
 -14  -1  20    0.14    1.48
 -14  -1  20    2.31    3.12
 -14  -1  21   13.40    3.07
 -14   1  21    7.18    2.24
 -14   1  21   12.17    3.15
 -14   1  21    8.68    2.52
 -14  -1  22    3.50    2.01
 -14   1  22    0.45    2.20
 -14   1  22    5.34    1.69
 -14   1  23    9.36    1.99
 -14  -1  23    7.44    2.09
 -14   2 -17   73.79    4.75
 -14  -2 -17   79.04    4.76
 -14  -2 -17   82.95    5.04
 -14  -2 -16   12.07    2.41
 -14   2 -16    6.79    2.01
 -14  -2 -16    6.66    1.92
 -14  -2 -15  119.05    7.40
 -14  -2 -15   97.92    6.70
 -14   2 -15  108.34    7.15
 -14  -2 -14   66.58    5.61
 -14  -2 -14   74.92    5.93
 -14  -2 -14   62.03    5.28
 -14   2 -14   60.24    5.44
 -14   2 -13   85.13    6.97
 -14  -2 -13   86.57    6.98
 -14   2 -13   80.27    5.90
 -14  -2 -13   84.82    6.71
 -14   2 -13   89.36    6.84
 -14  -2 -12   30.14    4.56
 -14  -2 -12   26.44    4.03
 -14   2 -12   21.52    3.37
 -14   2 -12   24.81    4.12
 -14   2 -12   28.56    4.10
 -14   2 -11   76.82    6.76
 -14  -2 -11   78.79    6.95
 -14   2 -11   70.82    6.12
 -14  -2 -11   89.31    7.36
 -14   2 -11   74.21    7.02
 -14   2 -10  105.73    8.64
 -14  -2 -10  112.25    8.57
 -14  -2 -10  113.09    8.63
 -14   2 -10  108.24    8.23
 -14   2 -10  106.70    7.89
 -14   2  -9  145.92   10.57
 -14   2  -9  144.07   10.03
 -14   2  -9  135.42    9.65
 -14  -2  -9  170.24   10.85
 -14  -2  -9  151.80   10.47
 -14   2  -9  154.15   10.41
 -14   2  -8  123.30    9.06
 -14   2  -8  132.93    9.61
 -14   2  -8  120.06    8.91
 -14  -2  -8  123.17    9.55
 -14  -2  -8  124.72    9.46
 -14  -2  -7  248.30   14.95
 -14   2  -7  254.17   14.51
 -14  -2  -7  234.98   14.81
 -14   2  -7  249.97   14.38
 -14  -2  -7  290.31   15.35
 -14   2  -7  266.05   14.85
 -14   2  -6  175.94   11.46
 -14   2  -6  179.00   11.28
 -14  -2  -6  172.74   11.77
 -14   2  -6  187.38   11.63
 -14  -2  -6  188.40   12.15
 -14  -2  -6  173.71   11.91
 -14  -2  -5  113.69    8.91
 -14  -2  -5   96.60    8.33
 -14   2  -5   97.72    8.14
 -14   2  -5  100.73    8.03
 -14  -2  -4  187.33   12.25
 -14   2  -4  194.79   11.87
 -14   2  -4  203.50   12.34
 -14   2  -3   11.25    3.07
 -14   2  -3   15.33    3.70
 -14   2  -3   14.74    3.69
 -14   2  -3   16.82    4.17
 -14  -2  -3    7.31    3.28
 -14  -2  -2  220.26   13.42
 -14   2  -2  233.98   13.80
 -14   2  -2  211.87   12.98
 -14   2  -2  228.24   13.38
 -14   2  -2  224.17   13.27
 -14   2  -2  226.57   12.69
 -14  -2  -2  216.44   13.14
 -14  -2  -2  214.72   12.61
 -14  -2  -1  170.06   11.17
 -14  -2  -1  171.84   11.39
 -14   2  -1  173.36   10.38
 -14   2  -1  177.62   11.30
 -14   2  -1  171.53   10.86
 -14  -2  -1  175.63   11.06
 -14  -2  -1  162.09   11.17
 -14   2  -1  167.89   11.07
 -14  -2  -1  163.82   10.86
 -14   2  -1  176.72   11.56
 -14   2   0  194.86   11.98
 -14  -2   0  203.96   12.41
 -14  -2   0  192.77   12.09
 -14   2   0  203.73   12.33
 -14  -2   0  201.39   12.03
 -14  -2   0  194.56   12.11
 -14  -2   0  189.68   12.29
 -14   2   0  188.47   11.83
 -14   2   0  195.40   11.26
 -14  -2   1  669.57   30.90
 -14   2   1  680.22   31.11
 -14   2   1  680.11   30.20
 -14   2   1  631.90   29.45
 -14  -2   1  706.83   31.22
 -14  -2   1  752.15   31.58
 -14   2   1  685.14   30.60
 -14   2   1  667.45   30.59
 -14  -2   1  661.93   31.04
 -14  -2   1  662.93   30.67
 -14  -2   2   56.30    6.07
 -14   2   2   52.20    5.47
 -14  -2   2   49.34    5.39
 -14   2   2   44.91    5.34
 -14   2   2   43.83    5.17
 -14  -2   2   44.80    5.54
 -14  -2   2   49.89    5.73
 -14  -2   2   51.99    5.69
 -14   2   2   46.49    5.65
 -14  -2   3  314.74   16.70
 -14  -2   3  322.56   16.68
 -14  -2   3  317.07   15.88
 -14   2   3  305.56   16.16
 -14   2   3  284.67   15.79
 -14  -2   3  292.56   16.38
 -14  -2   3  317.91   17.27
 -14   2   3  307.16   16.66
 -14   2   3  313.13   16.18
 -14  -2   4  172.88   11.35
 -14  -2   4  180.92   11.93
 -14   2   4  164.23   10.40
 -14   2   4  184.26   11.28
 -14  -2   4  180.06   10.28
 -14   2   4  193.41   11.45
 -14   2   4  189.47   11.04
 -14  -2   4  203.46   11.94
 -14  -2   4  184.04   11.08
 -14  -2   4  191.75   11.69
 -14  -2   5   98.77    7.84
 -14  -2   5  101.64    8.36
 -14  -2   5   87.18    7.41
 -14  -2   5  100.94    7.90
 -14   2   5   91.90    7.50
 -14   2   5   94.79    7.61
 -14  -2   5   99.98    6.97
 -14  -2   5   92.89    7.42
 -14   2   5   93.62    6.83
 -14   2   5   87.78    6.88
 -14  -2   6  180.48   11.41
 -14   2   6  158.60    9.95
 -14  -2   6  176.51   11.03
 -14  -2   6  184.83   11.23
 -14  -2   6  173.65   12.00
 -14   2   6  188.75   11.77
 -14   2   6  179.52   11.38
 -14   2   6  161.59    9.93
 -14   2   6  174.83   10.92
 -14  -2   6  173.65   10.43
 -14  -2   6  183.69   11.23
 -14  -2   7   34.34    4.54
 -14   2   7   39.02    5.23
 -14  -2   7   40.90    5.12
 -14  -2   7   35.57    4.96
 -14  -2   7   35.23    4.73
 -14   2   7   38.15    5.01
 -14  -2   7   37.35    5.32
 -14   2   7   38.37    5.55
 -14  -2   8  177.47   11.15
 -14  -2   8  172.30   10.78
 -14  -2   8  186.67   11.56
 -14   2   8  173.87   11.74
 -14  -2   8  162.33   10.58
 -14  -2   8  170.05   11.82
 -14   2   8  178.08   11.55
 -14   2   8  174.30   11.03
 -14  -2   9   12.21    3.95
 -14   2   9   11.15    4.02
 -14  -2   9    9.00    3.73
 -14  -2   9    9.75    3.24
 -14  -2   9   15.93    3.28
 -14   2   9    6.61    3.25
 -14   2   9   12.70    4.53
 -14   2  10   42.40    5.87
 -14   2  10   41.20    6.17
 -14  -2  10   51.62    6.16
 -14  -2  10   44.55    4.84
 -14  -2  10   42.12    5.34
 -14  -2  10   40.25    5.63
 -14   2  10   41.97    5.29
 -14   2  11   34.80    4.78
 -14  -2  11   28.50    4.98
 -14  -2  11   27.51    3.81
 -14  -2  11   28.18    4.66
 -14   2  11   27.38    5.26
 -14  -2  11   28.96    5.39
 -14  -2  12    9.36    3.76
 -14   2  12   12.47    3.66
 -14  -2  12   10.46    3.54
 -14   2  12    9.03    4.25
 -14  -2  12   13.30    4.56
 -14  -2  13   39.37    5.35
 -14   2  13   35.22    4.97
 -14   2  13   38.92    6.02
 -14   2  13   36.25    5.63
 -14  -2  13   39.40    5.98
 -14  -2  14   23.24    3.54
 -14   2  14   27.35    4.36
 -14  -2  14   35.57    5.74
 -14   2  14   33.92    5.75
 -14   2  14   32.67    5.49
 -14  -2  14   37.61    5.37
 -14   2  15   71.59    7.40
 -14  -2  15   80.75    7.23
 -14   2  15   62.54    6.31
 -14   2  15   68.87    7.35
 -14   2  16   22.60    4.02
 -14   2  16   23.93    4.96
 -14  -2  16   16.33    4.27
 -14   2  17   41.77    5.00
 -14  -2  17   51.25    5.87
 -14   2  17   49.68    5.92
 -14   2  18    6.67    3.29
 -14  -2  18    5.68    3.50
 -14   2  18    7.20    2.95
 -14  -2  18    6.75    3.60
 -14  -2  19    5.19    3.20
 -14  -2  19    1.14    2.89
 -14   2  19    3.92    3.25
 -14   2  19    0.88    2.51
 -14   2  19    2.66    2.32
 -14  -2  20    9.61    3.25
 -14   2  20    6.74    2.99
 -14   2  20    6.35    2.58
 -14  -2  20   14.34    3.46
 -14   2  21    8.64    2.51
 -14  -2  21   10.32    3.05
 -14   2  21   15.40    3.19
 -14  -2  21   16.74    3.25
 -14  -2  22   18.85    3.09
 -14  -2  22   17.19    2.85
 -14   2  22   22.39    3.05
 -14   2  22   13.30    2.41
 -14  -2  23    6.53    1.71
 -14   2  23    7.46    1.86
 -14  -3 -17    7.79    1.69
 -14  -3 -17    5.31    1.44
 -14  -3 -17    6.99    1.62
 -14   3 -17    3.83    1.29
 -14  -3 -16   58.73    4.64
 -14  -3 -16   61.24    4.53
 -14  -3 -16   64.92    4.77
 -14   3 -16   65.39    4.65
 -14  -3 -15   33.06    3.71
 -14  -3 -15   24.49    3.39
 -14   3 -15   25.45    3.25
 -14   3 -14   56.76    5.17
 -14  -3 -14   55.42    5.11
 -14  -3 -14   52.44    5.08
 -14  -3 -14   58.90    5.22
 -14  -3 -13  115.54    8.07
 -14   3 -13  118.95    8.14
 -14  -3 -13  111.76    8.00
 -14  -3 -13  120.42    8.16
 -14   3 -12   37.97    4.87
 -14  -3 -12   49.44    5.12
 -14   3 -12   36.80    4.56
 -14  -3 -12   35.40    4.71
 -14   3 -12   38.54    3.97
 -14  -3 -12   39.40    4.84
 -14   3 -11   99.81    7.65
 -14  -3 -11   86.97    7.33
 -14  -3 -11   83.95    7.25
 -14   3 -11   78.94    6.24
 -14   3 -11   79.56    6.76
 -14  -3 -11   84.87    7.34
 -14   3 -10   41.65    5.29
 -14  -3 -10   48.40    5.79
 -14   3 -10   44.21    5.55
 -14  -3 -10   49.22    5.58
 -14   3 -10   41.67    4.99
 -14   3 -10   46.62    4.74
 -14   3  -9  123.65    8.81
 -14   3  -9  118.06    8.35
 -14   3  -9  114.03    9.03
 -14  -3  -9  119.00    9.31
 -14  -3  -9  118.84    8.98
 -14   3  -9  134.99    9.61
 -14   3  -8  101.62    8.09
 -14   3  -8  107.57    8.68
 -14   3  -8  114.46    8.28
 -14  -3  -8  122.02    8.96
 -14  -3  -8  119.67    8.87
 -14   3  -8  111.00    9.04
 -14   3  -7  210.71   12.45
 -14   3  -7  206.85   13.32
 -14  -3  -7  212.80   13.12
 -14   3  -7  211.05   12.83
 -14  -3  -7  198.45   12.70
 -14   3  -7  215.65   12.53
 -14   3  -6   52.49    5.87
 -14  -3  -6   51.72    5.89
 -14   3  -6   55.71    5.75
 -14   3  -6   56.54    6.60
 -14  -3  -6   51.04    6.21
 -14   3  -6   54.38    5.78
 -14   3  -5  393.31   20.91
 -14  -3  -5  429.61   20.97
 -14   3  -5  393.02   20.22
 -14   3  -5  407.82   20.13
 -14  -3  -5  412.89   20.51
 -14   3  -5  363.21   19.42
 -14  -3  -4   18.22    4.34
 -14  -3  -4   13.84    4.25
 -14  -3  -4   11.93    3.67
 -14   3  -4   13.37    3.44
 -14   3  -4   17.32    4.05
 -14   3  -4   16.81    3.69
 -14   3  -3  390.36   20.20
 -14  -3  -3  387.38   19.33
 -14  -3  -3  399.04   20.59
 -14  -3  -3  401.98   20.21
 -14   3  -3  406.68   20.10
 -14   3  -3  388.25   19.73
 -14   3  -2   23.05    4.36
 -14  -3  -2   15.71    3.60
 -14   3  -2   20.14    3.57
 -14   3  -2   18.86    3.95
 -14  -3  -2   20.54    3.81
 -14  -3  -2   20.77    4.30
 -14  -3  -1  117.93    8.98
 -14  -3  -1  124.99    8.84
 -14  -3  -1  118.17    9.05
 -14   3  -1  114.71    8.74
 -14   3  -1  124.27    8.97
 -14  -3  -1  120.87    8.71
 -14   3  -1  111.22    8.16
 -14   3  -1  118.68    8.83
 -14   3   0  444.04   21.26
 -14   3   0  408.20   20.19
 -14  -3   0  438.34   21.47
 -14   3   0  430.36   21.31
 -14  -3   0  446.84   21.50
 -14   3   0  411.27   20.74
 -14  -3   0  387.36   20.49
 -14  -3   0  432.45   21.28
 -14  -3   0  416.92   21.41
 -14  -3   1   19.64    4.37
 -14   3   1   17.13    3.83
 -14   3   1   17.87    3.64
 -14   3   1   14.35    3.57
 -14  -3   1   21.02    4.45
 -14   3   1   16.05    3.06
 -14  -3   1   18.07    3.40
 -14  -3   1   16.89    4.14
 -14   3   1   16.96    4.08
 -14  -3   1   16.66    3.94
 -14  -3   2  385.73   19.73
 -14  -3   2  402.54   20.12
 -14  -3   2  409.96   19.97
 -14   3   2  382.24   19.45
 -14   3   2  399.37   19.41
 -14   3   2  395.84   19.89
 -14  -3   2  385.82   19.85
 -14  -3   2  364.16   18.89
 -14   3   2  382.24   19.02
 -14   3   2  357.80   18.22
 -14   3   3   43.85    5.25
 -14  -3   3   39.64    5.11
 -14   3   3   44.37    5.27
 -14  -3   3   35.83    5.56
 -14  -3   3   34.75    5.05
 -14   3   3   40.22    4.70
 -14  -3   3   45.89    5.39
 -14  -3   3   39.25    4.48
 -14  -3   3   36.72    4.54
 -14   3   3   38.98    5.21
 -14   3   4  134.66    8.69
 -14  -3   4  128.11    8.71
 -14  -3   4  129.04    9.45
 -14  -3   4  135.84    9.52
 -14  -3   4  135.07    9.88
 -14   3   4  136.34    9.35
 -14  -3   4  114.73    8.50
 -14  -3   4  137.92    9.57
 -14   3   4  137.63    9.48
 -14  -3   5  120.80    9.18
 -14  -3   5  130.04    9.82
 -14  -3   5  134.01    9.24
 -14  -3   5  123.99    8.79
 -14   3   5  127.64    8.25
 -14  -3   5  124.67    9.19
 -14   3   5  127.14    9.21
 -14   3   5  131.11    9.25
 -14   3   6   90.11    7.61
 -14  -3   6  100.65    7.62
 -14  -3   6   95.61    7.68
 -14   3   6  101.48    8.01
 -14  -3   6   86.70    7.49
 -14  -3   6   97.74    7.89
 -14  -3   6   93.29    6.81
 -14  -3   6   87.50    8.41
 -14  -3   7  110.29    8.50
 -14  -3   7  120.71    8.84
 -14  -3   7  102.44    7.62
 -14   3   7  125.01    9.09
 -14   3   7  110.93    8.57
 -14  -3   7  108.94    8.37
 -14  -3   7  127.30    8.87
 -14   3   8   92.07    7.71
 -14  -3   8   85.17    7.28
 -14  -3   8   88.26    7.03
 -14   3   8   85.43    8.19
 -14  -3   8   99.09    8.01
 -14   3   8   95.11    8.10
 -14  -3   8   85.68    7.30
 -14  -3   8   96.69    8.50
 -14   3   9   25.19    4.53
 -14  -3   9   22.25    3.91
 -14  -3   9   27.74    4.20
 -14  -3   9   28.46    4.68
 -14   3   9   27.28    5.15
 -14   3   9   20.72    5.17
 -14  -3   9   25.23    5.16
 -14  -3   9   30.77    4.31
 -14   3  10   23.27    4.82
 -14  -3  10   19.41    3.79
 -14  -3  10   17.56    4.34
 -14  -3  10   20.04    3.67
 -14   3  10   16.48    3.92
 -14  -3  10   15.32    4.42
 -14  -3  11   55.63    6.56
 -14   3  11   60.99    6.29
 -14  -3  11   53.52    5.38
 -14  -3  11   53.33    6.49
 -14  -3  11   56.23    5.92
 -14   3  11   59.50    6.90
 -14  -3  12   30.50    5.13
 -14  -3  12   43.19    5.87
 -14  -3  12   33.30    4.24
 -14   3  12   35.88    6.03
 -14  -3  12   35.19    4.80
 -14   3  12   37.37    5.87
 -14   3  12   36.35    5.09
 -14   3  13  171.63   11.83
 -14  -3  13  163.17   11.05
 -14   3  13  184.03   11.90
 -14  -3  13  176.57   11.55
 -14  -3  13  130.76    9.24
 -14  -3  13  173.58   11.00
 -14   3  13  169.36   11.00
 -14   3  14   53.43    6.05
 -14  -3  14   52.89    6.15
 -14  -3  14   51.83    6.52
 -14   3  14   55.17    6.72
 -14  -3  14   51.35    5.80
 -14   3  15   52.92    5.88
 -14   3  15   56.42    6.51
 -14  -3  15   52.71    6.07
 -14  -3  15   51.57    6.46
 -14  -3  16   68.79    7.20
 -14   3  16   68.82    6.76
 -14  -3  16   66.10    6.72
 -14   3  16   65.54    6.55
 -14  -3  17   73.86    6.81
 -14   3  17   66.71    6.59
 -14   3  17   62.59    6.42
 -14  -3  18   19.37    4.20
 -14   3  18   29.95    4.77
 -14   3  18   20.84    3.77
 -14   3  19   84.96    7.06
 -14   3  19   68.71    6.35
 -14  -3  19   90.65    7.22
 -14  -3  19   83.71    6.92
 -14  -3  20   -0.58    2.77
 -14  -3  20    0.81    2.73
 -14   3  20    1.84    2.46
 -14   3  20    1.17    2.61
 -14  -3  21   79.71    6.13
 -14   3  21   75.84    5.74
 -14  -3  21   88.55    6.29
 -14   3  21   82.43    6.07
 -14  -3  22   12.54    2.52
 -14  -3  22   11.18    2.61
 -14   3  22   10.98    2.38
 -14   3  22    6.32    1.98
 -14  -3  23   28.01    2.75
 -14  -3  23   30.98    3.06
 -14  -4 -17   30.34    2.79
 -14  -4 -17   28.95    2.58
 -14  -4 -16   12.20    2.20
 -14   4 -16   10.22    1.86
 -14  -4 -16    7.24    1.98
 -14  -4 -16   10.87    2.26
 -14   4 -15    8.69    2.16
 -14  -4 -15    5.46    2.15
 -14  -4 -15    9.34    2.33
 -14  -4 -14  124.00    7.96
 -14  -4 -14  120.27    7.78
 -14   4 -14  123.78    7.79
 -14  -4 -14  129.01    7.95
 -14  -4 -13   43.53    4.63
 -14  -4 -13   43.56    4.66
 -14  -4 -13   51.29    5.04
 -14   4 -13   49.18    4.83
 -14  -4 -12  222.32   12.42
 -14   4 -12  222.29   12.63
 -14  -4 -12  209.42   12.44
 -14  -4 -12  231.88   12.71
 -14  -4 -11   30.23    4.26
 -14  -4 -11   33.93    4.64
 -14   4 -11   30.82    4.65
 -14   4 -11   27.04    4.41
 -14   4 -10  132.53    8.84
 -14   4 -10  121.77    8.03
 -14   4 -10  131.38    9.42
 -14   4 -10  128.98    9.40
 -14  -4 -10  127.80    9.06
 -14  -4 -10  140.24    9.44
 -14  -4  -9    1.57    2.59
 -14   4  -9    1.41    2.92
 -14   4  -9    1.08    2.00
 -14   4  -9    0.48    2.33
 -14   4  -9    1.69    3.06
 -14   4  -8  154.71   10.82
 -14  -4  -8  165.58   10.63
 -14   4  -8  154.25    9.98
 -14   4  -8  148.05    9.61
 -14   4  -8  149.36   10.44
 -14  -4  -8  172.28   10.71
 -14  -4  -7   82.68    7.44
 -14   4  -7   74.28    6.37
 -14   4  -7   69.84    6.26
 -14  -4  -7   80.46    7.01
 -14  -4  -7   79.74    7.55
 -14   4  -7   79.05    7.51
 -14   4  -7   69.00    6.93
 -14   4  -6  234.86   14.58
 -14   4  -6  247.78   13.56
 -14   4  -6  231.14   12.60
 -14   4  -6  244.03   13.64
 -14   4  -6  243.08   14.18
 -14  -4  -6  240.60   14.55
 -14  -4  -6  247.69   14.08
 -14  -4  -6  260.81   14.60
 -14   4  -5  187.34   12.26
 -14   4  -5  175.22   10.13
 -14  -4  -5  183.64   11.96
 -14   4  -5  180.34   11.22
 -14   4  -5  179.72   10.87
 -14   4  -5  179.98   11.61
 -14  -4  -5  172.30   11.36
 -14  -4  -5  182.53   12.01
 -14  -4  -4  376.60   19.50
 -14   4  -4  380.11   18.27
 -14   4  -4  373.73   18.85
 -14   4  -4  393.49   19.57
 -14   4  -4  376.89   20.03
 -14   4  -4  375.19   19.71
 -14   4  -4  380.62   20.53
 -14  -4  -4  428.25   20.62
 -14  -4  -4  420.79   20.53
 -14   4  -3   96.64    7.23
 -14  -4  -3   93.05    7.43
 -14   4  -3  108.83    8.37
 -14  -4  -3  110.93    8.85
 -14  -4  -3   96.11    7.85
 -14   4  -3   91.91    8.37
 -14  -4  -3  109.86    8.65
 -14   4  -3  105.02    8.08
 -14   4  -3  101.22    7.90
 -14  -4  -2  191.10   11.82
 -14  -4  -2  193.44   12.64
 -14  -4  -2  212.44   12.19
 -14  -4  -2  203.05   12.68
 -14   4  -2  196.84   12.18
 -14   4  -2  193.26   12.72
 -14   4  -2  205.13   12.14
 -14   4  -2  211.35   12.70
 -14   4  -1   22.27    4.08
 -14  -4  -1   23.25    4.40
 -14   4  -1   23.85    4.54
 -14   4  -1   21.49    3.80
 -14  -4  -1   23.96    4.50
 -14  -4  -1   21.33    3.90
 -14  -4  -1   24.06    3.86
 -14   4   0   30.45    4.99
 -14  -4   0   28.78    4.75
 -14  -4   0   33.29    4.32
 -14   4   0   40.65    4.57
 -14  -4   0   31.44    4.68
 -14  -4   0   41.71    5.39
 -14  -4   1  270.87   14.83
 -14  -4   1  261.46   14.54
 -14  -4   1  234.92   13.51
 -14   4   1  234.76   13.42
 -14  -4   1  259.36   14.87
 -14   4   1  243.13   14.48
 -14   4   1  250.29   14.32
 -14   4   1  258.64   14.26
 -14  -4   1  267.84   14.84
 -14  -4   2   13.15    3.84
 -14   4   2   16.05    3.70
 -14  -4   2   20.29    4.20
 -14  -4   2   17.47    4.10
 -14  -4   2   17.89    3.95
 -14  -4   2   13.21    2.94
 -14   4   2   20.11    3.90
 -14   4   2   18.44    4.12
 -14   4   2   16.95    3.08
 -14  -4   3   80.93    7.63
 -14   4   3   93.08    7.66
 -14   4   3   82.86    7.21
 -14  -4   3   84.98    7.51
 -14  -4   3   81.70    6.44
 -14   4   3   78.41    6.26
 -14   4   3   84.88    7.35
 -14  -4   3   81.31    7.13
 -14  -4   3   83.21    7.43
 -14   4   4  116.34    8.55
 -14  -4   4  100.07    7.40
 -14  -4   4  111.78    9.03
 -14  -4   4  106.14    8.15
 -14  -4   4  109.81    8.58
 -14  -4   4  106.87    8.55
 -14  -4   4   95.82    7.20
 -14   4   4   99.07    8.33
 -14   4   5   64.49    6.70
 -14  -4   5   62.45    5.78
 -14   4   5   57.91    6.30
 -14  -4   5   53.20    5.14
 -14  -4   5   61.42    6.36
 -14  -4   5   68.85    6.27
 -14  -4   5   63.91    6.41
 -14  -4   5   62.35    7.06
 -14   4   5   58.73    4.97
 -14   4   6  127.13    7.92
 -14   4   6  130.26    9.40
 -14  -4   6  129.53   10.12
 -14  -4   6  130.08    9.36
 -14  -4   6  123.37    8.95
 -14   4   6  130.64    9.74
 -14  -4   6  120.28    8.66
 -14  -4   6  117.82    9.21
 -14  -4   7  158.64    9.70
 -14   4   7  179.25   11.54
 -14   4   7  155.77    9.44
 -14  -4   7  171.09   10.85
 -14   4   7  173.13   11.23
 -14  -4   7  166.44   10.93
 -14  -4   7  166.46   11.17
 -14  -4   7  172.93   10.75
 -14  -4   8  137.12    9.78
 -14  -4   8  137.71    9.01
 -14  -4   8  147.65    9.73
 -14   4   8  136.98    8.66
 -14  -4   8  143.56    9.96
 -14   4   8  151.72   10.68
 -14   4   8  159.95   10.58
 -14  -4   8  144.89   10.89
 -14  -4   9   95.01    8.48
 -14  -4   9   75.81    6.68
 -14  -4   9   82.29    7.02
 -14  -4   9   90.61    7.52
 -14   4   9   98.31    7.98
 -14  -4   9   95.51    7.99
 -14   4   9   91.37    8.18
 -14   4   9   92.10    6.53
 -14   4  10    9.55    3.87
 -14  -4  10    7.85    3.99
 -14  -4  10    6.02    2.80
 -14  -4  10    8.42    2.90
 -14  -4  10    8.57    3.68
 -14   4  10    8.69    2.42
 -14  -4  10    4.95    2.76
 -14   4  10   10.00    4.23
 -14   4  11   15.44    2.89
 -14   4  11   21.75    4.50
 -14  -4  11   20.62    4.53
 -14  -4  11   17.35    3.48
 -14  -4  11   13.75    4.07
 -14   4  11   17.37    4.74
 -14  -4  11   17.62    3.71
 -14  -4  11   14.44    3.27
 -14  -4  12  105.14    8.52
 -14   4  12  104.42    8.31
 -14  -4  12   94.65    7.31
 -14   4  12   79.11    6.38
 -14  -4  12   97.19    8.22
 -14  -4  12   93.39    7.29
 -14  -4  12   98.21    7.71
 -14  -4  13   12.34    2.89
 -14   4  13   10.23    2.52
 -14   4  13   10.04    3.80
 -14  -4  13    7.69    3.44
 -14  -4  13    8.33    2.66
 -14  -4  13    7.67    3.29
 -14  -4  13   14.02    4.60
 -14   4  14   56.57    6.06
 -14  -4  14   40.82    5.18
 -14  -4  14   40.31    5.09
 -14  -4  14   58.31    6.41
 -14  -4  14   31.56    4.02
 -14  -4  14   35.45    4.20
 -14   4  14   34.90    4.09
 -14   4  15   28.71    4.84
 -14   4  15   33.52    5.65
 -14  -4  15   32.78    4.97
 -14  -4  15   26.36    5.22
 -14  -4  16   63.04    6.54
 -14  -4  16   57.91    6.04
 -14   4  16   56.85    6.15
 -14   4  16   53.53    6.40
 -14  -4  17   17.75    3.98
 -14   4  17   20.99    4.13
 -14   4  17   23.01    4.50
 -14  -4  17   18.78    4.42
 -14  -4  18  124.61    8.89
 -14   4  18  128.55    8.96
 -14   4  18  142.45    9.39
 -14  -4  19    7.92    3.07
 -14   4  19    9.90    3.18
 -14   4  19    8.16    3.36
 -14   4  20  124.55    7.84
 -14  -4  20  118.72    8.01
 -14  -4  20  101.46    7.51
 -14   4  20  113.97    7.56
 -14  -4  21    4.51    2.38
 -14  -4  21    6.08    2.70
 -14   4  21    5.69    2.36
 -14   4  21    3.73    2.28
 -14   4  22   74.46    4.93
 -14   4  22   66.32    4.91
 -14  -4  22   77.34    5.26
 -14  -4  22   74.02    5.20
 -14  -5 -16   17.05    2.21
 -14  -5 -16   22.65    2.62
 -14   5 -15   32.45    3.08
 -14  -5 -15   30.58    3.45
 -14  -5 -15   26.51    3.03
 -14  -5 -14   53.35    4.56
 -14  -5 -14   59.77    4.81
 -14  -5 -14   55.31    4.89
 -14   5 -14   51.19    4.48
 -14  -5 -13  144.37    8.66
 -14   5 -13  149.04    8.57
 -14  -5 -13  120.79    8.12
 -14   5 -12   53.76    5.15
 -14  -5 -12   54.62    5.24
 -14  -5 -12   47.78    4.85
 -14  -5 -11  196.63   11.32
 -14  -5 -11  206.11   11.65
 -14   5 -11  173.19   10.06
 -14   5 -11  208.20   11.74
 -14   5 -11  203.40   11.97
 -14  -5 -10   47.67    5.72
 -14  -5 -10   43.88    5.16
 -14  -5 -10   44.72    5.03
 -14   5 -10   46.28    4.35
 -14   5 -10   44.87    5.26
 -14   5 -10   46.59    5.54
 -14  -5  -9  160.81   10.25
 -14   5  -9  185.78   11.16
 -14   5  -9  157.38    9.77
 -14   5  -9  161.16   10.76
 -14   5  -9  157.68    9.35
 -14  -5  -9  151.75   10.67
 -14   5  -8   99.50    7.24
 -14   5  -8  109.12    7.75
 -14  -5  -8  121.97    9.08
 -14   5  -8  118.46    8.90
 -14   5  -8  113.72    7.55
 -14  -5  -8  116.90    8.43
 -14  -5  -8  109.09    8.13
 -14   5  -8  113.87    8.67
 -14   5  -7  154.59    9.27
 -14   5  -7  141.73    9.23
 -14  -5  -7  141.36    9.78
 -14  -5  -7  169.71   10.92
 -14   5  -7  160.03   10.69
 -14   5  -7  146.04    9.38
 -14   5  -7  150.28   10.53
 -14  -5  -7  166.39   10.61
 -14   5  -6  316.92   16.70
 -14   5  -6  357.70   18.58
 -14  -5  -6  352.33   18.40
 -14   5  -6  331.30   17.00
 -14   5  -6  355.73   18.33
 -14  -5  -6  335.64   17.54
 -14  -5  -6  359.95   18.30
 -14   5  -6  332.26   16.69
 -14  -5  -5  165.85   11.02
 -14   5  -5  157.90    9.66
 -14   5  -5  167.63    9.77
 -14   5  -5  161.32   11.26
 -14   5  -5  154.84   10.64
 -14  -5  -5  153.38   10.17
 -14  -5  -5  163.06   11.12
 -14   5  -5  159.06   10.05
 -14   5  -4  340.80   18.21
 -14   5  -4  364.78   18.08
 -14  -5  -4  315.05   17.05
 -14   5  -4  323.73   16.41
 -14   5  -4  344.62   17.22
 -14   5  -4  312.12   17.83
 -14  -5  -4  335.87   17.98
 -14  -5  -4  364.57   18.29
 -14   5  -4  316.14   16.31
 -14  -5  -3  166.03   11.36
 -14   5  -3  177.06   11.80
 -14   5  -3  174.02   10.09
 -14   5  -3  174.58   11.64
 -14  -5  -3  181.23   11.75
 -14  -5  -3  158.09   10.42
 -14   5  -3  173.29   10.78
 -14   5  -3  180.54   11.23
 -14  -5  -3  166.78   10.43
 -14  -5  -2   42.81    4.84
 -14   5  -2   42.69    5.87
 -14  -5  -2   42.49    5.07
 -14  -5  -2   54.62    6.17
 -14  -5  -2   49.11    6.08
 -14   5  -2   46.15    4.62
 -14   5  -2   42.34    5.26
 -14   5  -2   56.60    5.60
 -14   5  -2   46.38    5.87
 -14  -5  -1  207.04   12.16
 -14  -5  -1  209.60   13.04
 -14   5  -1  226.38   12.95
 -14  -5  -1  245.61   13.95
 -14   5  -1  217.05   12.73
 -14  -5  -1  224.61   12.92
 -14   5  -1  216.68   13.42
 -14   5  -1  205.74   11.75
 -14   5   0   56.47    5.05
 -14   5   0   62.59    5.86
[truncated: 2,462,141 more chars]
