# Supplementary material for: Atomically Precise Enantiopure Bimetallic Janus Clusters
Source: ACS Cent Sci. 2022 Sep 7;8(9):1258–64. doi: 10.1021/acscentsci.2c00754 (PMC9523771; doi:10.1021/acscentsci.2c00754)
Supplement: Supplementary file 3 — oc2c00754_si_003.cif [file oc2c00754_si_003.cif]

data_r-cu4au8
_audit_creation_date               2022-02-04
_audit_creation_method
;
Olex2 1.2
(compiled 2018.05.29 svn.r3508 for OlexSys, GUI svn.r5506)
;
_shelx_SHELXL_version_number       '2016/6'
_audit_contact_author_address      ?
_audit_contact_author_email        ?
_audit_contact_author_name         ''
_audit_contact_author_phone        ?
_publ_contact_author_id_orcid      ?
_publ_section_references
;
Dolomanov, O.V., Bourhis, L.J., Gildea, R.J, Howard, J.A.K. & Puschmann, H.
 (2009), J. Appl. Cryst. 42, 339-341.

Sheldrick, G.M. (2015). Acta Cryst. C71, 3-8.
;
_chemical_name_common              ?
_chemical_name_systematic          ?
_chemical_formula_moiety           '2(C144 H96 Au8 Cu4 N6 P6 S6), 3(C H2 Cl2)'
_chemical_formula_sum              'C291 H198 Au16 Cl6 Cu8 N12 P12 S12'
_chemical_formula_weight           8491.45
_chemical_absolute_configuration   ?
_chemical_melting_point            ?
_chemical_oxdiff_usercomment       ' '
loop_
  _atom_type_symbol
  _atom_type_description
  _atom_type_scat_dispersion_real
  _atom_type_scat_dispersion_imag
  _atom_type_scat_source
 'C' 'C' 0.0181 0.0091 'International Tables Vol C Tables 4.2.6.8 and 6.1.1.4'
 'H' 'H' 0.0000 0.0000 'International Tables Vol C Tables 4.2.6.8 and 6.1.1.4'
 'Au' 'Au' -4.4197 7.2980
 'International Tables Vol C Tables 4.2.6.8 and 6.1.1.4'
 'Cl' 'Cl' 0.3639 0.7018 'International Tables Vol C Tables 4.2.6.8 and 6.1.1.4'
 'Cu' 'Cu' -1.9646 0.5888
 'International Tables Vol C Tables 4.2.6.8 and 6.1.1.4'
 'N' 'N' 0.0311 0.0180 'International Tables Vol C Tables 4.2.6.8 and 6.1.1.4'
 'P' 'P' 0.2955 0.4335 'International Tables Vol C Tables 4.2.6.8 and 6.1.1.4'
 'S' 'S' 0.3331 0.5567 'International Tables Vol C Tables 4.2.6.8 and 6.1.1.4'

_shelx_space_group_comment
;
The symmetry employed for this shelxl refinement is uniquely defined
by the following loop, which should always be used as a source of
symmetry information in preference to the above space-group names.
They are only intended as comments.
;
_space_group_crystal_system        'monoclinic'
_space_group_IT_number             4
_space_group_name_H-M_alt          'P 1 21 1'
_space_group_name_Hall             'P 2yb'
loop_
  _space_group_symop_operation_xyz
 'x, y, z'
 '-x, y+1/2, -z'

_cell_length_a                     16.57420(10)
_cell_length_b                     26.81340(10)
_cell_length_c                     31.74440(10)
_cell_angle_alpha                  90
_cell_angle_beta                   91.4170(10)
_cell_angle_gamma                  90
_cell_volume                       14103.24(11)
_cell_formula_units_Z              2
_cell_measurement_reflns_used      93052
_cell_measurement_temperature      100.00(10)
_cell_measurement_theta_max        73.4970
_cell_measurement_theta_min        2.9540
_shelx_estimated_absorpt_T_max     0.218
_shelx_estimated_absorpt_T_min     0.121
_exptl_absorpt_coefficient_mu      18.239
_exptl_absorpt_correction_T_max    1.00000
_exptl_absorpt_correction_T_min    0.25888
_exptl_absorpt_correction_type     multi-scan
_exptl_absorpt_process_details
;
CrysAlisPro 1.171.39.7b (Rigaku Oxford Diffraction, 2015)
Empirical absorption correction using spherical harmonics,
 implemented in SCALE3 ABSPACK scaling algorithm.
;
_exptl_absorpt_special_details     ?
_exptl_crystal_colour              black
_exptl_crystal_colour_primary      black
_exptl_crystal_density_diffrn      2.000
_exptl_crystal_density_meas        ?
_exptl_crystal_density_method      ?
_exptl_crystal_description         block
_exptl_crystal_F_000               7996
_exptl_crystal_size_max            0.2
_exptl_crystal_size_mid            0.2
_exptl_crystal_size_min            0.12
_exptl_transmission_factor_max     ?
_exptl_transmission_factor_min     ?
_diffrn_reflns_av_R_equivalents    0.0481
_diffrn_reflns_av_unetI/netI       0.0494
_diffrn_reflns_Laue_measured_fraction_full  0.996
_diffrn_reflns_Laue_measured_fraction_max  0.982
_diffrn_reflns_limit_h_max         18
_diffrn_reflns_limit_h_min         -20
_diffrn_reflns_limit_k_max         33
_diffrn_reflns_limit_k_min         -31
_diffrn_reflns_limit_l_max         39
_diffrn_reflns_limit_l_min         -38
_diffrn_reflns_number              160012
_diffrn_reflns_point_group_measured_fraction_full  0.986
_diffrn_reflns_point_group_measured_fraction_max  0.956
_diffrn_reflns_theta_full          67.684
_diffrn_reflns_theta_max           73.775
_diffrn_reflns_theta_min           2.785
_diffrn_ambient_environment        N~2~
_diffrn_ambient_temperature        100.00(10)
_diffrn_detector                   'CCD plate'
_diffrn_detector_area_resol_mean   ?
_diffrn_measured_fraction_theta_full  0.996
_diffrn_measured_fraction_theta_max  0.982
_diffrn_measurement_details
;
List of Runs (angles in degrees, time in seconds):

  # Type    Start    End  Width  t~exp~   \w     \q     \k     \f   Frames
--------------------------------------------------------------------------
  1  \w     30.00  89.00   0.50    0.50    --    0.00  38.00-180.00  118
  2  \w     44.00  71.00   0.50    0.50    --    0.00  38.00 120.00   54
  3  \w     27.00  89.00   0.50    0.50    --    0.00  38.00 -90.00  124
  4  \w    -89.00 -48.00   0.50    0.50    --    0.00 -57.00 -60.00   82
  5  \w    -36.00  19.00   0.50    0.50    --    0.00 -57.00 -60.00  110
  6  \w    -22.00  38.00   0.50    0.50    --    0.00  38.00 120.00  120
  7  \w    -15.00  20.00   0.50    0.50    --    0.00  38.00-180.00   70
  8  \w    -79.00 -37.00   0.50    0.50    --    0.00 -38.00-180.00   84
  9  \w     86.00 127.00   0.50    0.52    --   96.30 -82.00  60.00   82
 10  \w     31.00  57.00   0.50    0.52    --   96.30 -82.00 -60.00   52
 11  \w     83.00 123.00   0.50    0.52    --   96.30 -82.00 -90.00   80
 12  \w     89.00 121.00   0.50    0.52    --   96.30 -82.00  90.00   64
 13  \w     10.00  36.00   0.50    0.52    --   96.30 -82.00  60.00   52
 14  \w     62.00 169.00   0.50    0.52    --   96.30  15.00 150.00  214
 15  \w     11.00 115.00   0.50    0.52    --   96.30 -61.00  30.00  208
 16  \w     70.00 186.00   0.50    0.52    --   96.30  61.00 -30.00  232
 17  \w     73.00 150.00   0.50    0.52    --   96.30  45.00 -90.00  154
 18  \w     79.00 106.00   0.50    0.52    --   96.30 -82.00 120.00   54
 19  \w     74.00 162.00   0.50    0.52    --   96.30  30.00-180.00  176
 20  \w     40.00 101.00   0.50    0.52    --   96.30 -61.00 -60.00  122
 21  \w      7.00 109.00   0.50    0.52    --   96.30 -82.00  30.00  204
 22  \w     44.00 123.00   0.50    0.52    --   96.30 -82.00-150.00  158
 23  \w      7.00 124.00   0.50    0.52    --   96.30 -61.00-150.00  234
 24  \w     77.00 102.00   0.50    0.52    --   96.30 -82.00 -60.00   50
 25  \w     81.00 106.00   0.50    0.52    --   96.30 -82.00 -30.00   50
 26  \w     47.00 107.00   0.50    0.52    --   96.30 -82.00 150.00  120
 27  \w    106.00 186.00   0.50    0.52    --   96.30  45.00-120.00  160
;
_diffrn_measurement_device         'four-circle diffractometer'
_diffrn_measurement_device_type    'XtaLAB Pro: Kappa single'
_diffrn_measurement_method         '\w scans'
_diffrn_orient_matrix_type        
 'CrysAlisPro convention (1999,Acta A55,543-557)'
_diffrn_orient_matrix_UB_11        -0.0620024000
_diffrn_orient_matrix_UB_12        0.0315178000
_diffrn_orient_matrix_UB_13        -0.0252148000
_diffrn_orient_matrix_UB_21        -0.0437657000
_diffrn_orient_matrix_UB_22        -0.0479541000
_diffrn_orient_matrix_UB_23        -0.0144533000
_diffrn_orient_matrix_UB_31        -0.0536711000
_diffrn_orient_matrix_UB_32        0.0026563000
_diffrn_orient_matrix_UB_33        0.0389078000
_diffrn_radiation_monochromator    graphite
_diffrn_radiation_probe            x-ray
_diffrn_radiation_type             CuK\a
_diffrn_radiation_wavelength       1.54184
_diffrn_source                     'fine-focus sealed X-ray tube'
_diffrn_source_type                'Enhance (Cu) X-ray Source'
_reflns_Friedel_coverage           0.904
_reflns_Friedel_fraction_full      0.975
_reflns_Friedel_fraction_max       0.929
_reflns_number_gt                  51759
_reflns_number_total               54572
_reflns_odcompleteness_completeness  99.71
_reflns_odcompleteness_iscentric   1
_reflns_odcompleteness_theta       66.97
_reflns_special_details
;
 Reflections were merged by SHELXL according to the crystal
 class for the calculation of statistics and refinement.
 
 Structure factors included contributions from the .fab file.
 
 _reflns_Friedel_fraction is defined as the number of unique
 Friedel pairs measured divided by the number that would be
 possible theoretically, ignoring centric projections and
 systematic absences.
;
_reflns_threshold_expression       'I > 2\s(I)'
_computing_cell_refinement         'CrysAlisPro 1.171.39.7b (Rigaku OD, 2015)'
_computing_data_collection         'CrysAlisPro 1.171.39.7b (Rigaku OD, 2015)'
_computing_data_reduction          'CrysAlisPro 1.171.39.7b (Rigaku OD, 2015)'
_computing_molecular_graphics      'Olex2 (Dolomanov et al., 2009)'
_computing_publication_material    'Olex2 (Dolomanov et al., 2009)'
_computing_structure_refinement    'ShelXL (Sheldrick, 2015)'
_computing_structure_solution      'SHELXT 2014/5 (Sheldrick, 2014)'
_refine_diff_density_max           3.544
_refine_diff_density_min           -2.890
_refine_diff_density_rms           0.259
_refine_ls_abs_structure_details
;
 Flack x determined using 22865 quotients [(I+)-(I-)]/[(I+)+(I-)]
 (Parsons, Flack and Wagner, Acta Cryst. B69 (2013) 249-259).
;
_refine_ls_abs_structure_Flack     -0.010(3)
_refine_ls_extinction_coef         .
_refine_ls_extinction_method       none
_refine_ls_goodness_of_fit_ref     1.051
_refine_ls_hydrogen_treatment      constr
_refine_ls_matrix_type             full
_refine_ls_number_parameters       3190
_refine_ls_number_reflns           54572
_refine_ls_number_restraints       319
_refine_ls_R_factor_all            0.0541
_refine_ls_R_factor_gt             0.0519
_refine_ls_restrained_S_all        1.052
_refine_ls_shift/su_max            0.012
_refine_ls_shift/su_mean           0.000
_refine_ls_structure_factor_coef   Fsqd
_refine_ls_weighting_details      
 'w=1/[\s^2^(Fo^2^)+(0.0968P)^2^+62.1161P] where P=(Fo^2^+2Fc^2^)/3'
_refine_ls_weighting_scheme        calc
_refine_ls_wR_factor_gt            0.1399
_refine_ls_wR_factor_ref           0.1416
_refine_special_details            ?
_olex2_refinement_description
;
1. Fixed Uiso
 At 1.2 times of:
  All C(H) groups, All C(H,H) groups
2. Restrained distances
 C50-C45 = C50-C49 = C48-C47 = C49-C48 = C47-C46 = C46-C45
 1.39 with sigma of 0.01
3. Rigid bond restraints
 C58, C59
 with sigma for 1-2 distances of 0.01 and sigma for 1-3 distances of 0.01
 C59, C60, C61, C62, C57, C58
 with sigma for 1-2 distances of 0.01 and sigma for 1-3 distances of 0.01
4. Uiso/Uaniso restraints and constraints
Cl3A \\sim C0AA: within 2A with sigma of 0.01 and sigma for terminal atoms of
0.02
C59 \\sim C58 \\sim C57 \\sim C62 \\sim C61 \\sim C60: within 2A with sigma of
0.01 and sigma for terminal atoms of 0.02
Uanis(C243) \\sim Ueq, Uanis(C242) \\sim Ueq, Uanis(C241) \\sim Ueq,
Uanis(C240) \\sim Ueq, Uanis(C252) \\sim Ueq, Uanis(C253) \\sim Ueq,
Uanis(C254) \\sim Ueq, Uanis(C251) \\sim Ueq, Uanis(C269) \\sim Ueq,
Uanis(C239) \\sim Ueq, Uanis(C216) \\sim Ueq: with sigma of 0.01 and sigma for
terminal atoms of 0.02
Uanis(C224) \\sim Ueq: with sigma of 0.01 and sigma for terminal atoms of 0.02
Uanis(Cl01) \\sim Ueq: with sigma of 0.01 and sigma for terminal atoms of 0.02
Uanis(N1) \\sim Ueq, Uanis(C204) \\sim Ueq, Uanis(Cl1) \\sim Ueq: with sigma of
0.01 and sigma for terminal atoms of 0.02
Uanis(Cl3A) \\sim Ueq, Uanis(Cl1) \\sim Ueq: with sigma of 0.01 and sigma for
terminal atoms of 0.02
Uanis(C0A0) \\sim Ueq, Uanis(Cl1) \\sim Ueq: with sigma of 0.01 and sigma for
terminal atoms of 0.02
Uanis(C226) \\sim Ueq: with sigma of 0.01 and sigma for terminal atoms of 0.02
Uanis(C222) \\sim Ueq: with sigma of 0.01 and sigma for terminal atoms of 0.02
Uanis(N9) \\sim Ueq: with sigma of 0.01 and sigma for terminal atoms of 0.02
Uanis(C59) \\sim Ueq, Uanis(C57) \\sim Ueq, Uanis(Cl1) \\sim Ueq, Uanis(Cl2A)
\\sim Ueq, Uanis(C141) \\sim Ueq, Uanis(C140) \\sim Ueq, Uanis(C143) \\sim Ueq,
Uanis(C144) \\sim Ueq, Uanis(C97) \\sim Ueq: with sigma of 0.01 and sigma for
terminal atoms of 0.02
Uanis(C59) \\sim Ueq, Uanis(Cl3A) \\sim Ueq, Uanis(Cl0A) \\sim Ueq, Uanis(Cl1)
\\sim Ueq: with sigma of 0.01 and sigma for terminal atoms of 0.02
Uanis(C59) \\sim Ueq: with sigma of 0.01 and sigma for terminal atoms of 0.02
Uanis(Cl1) \\sim Ueq: with sigma of 0.01 and sigma for terminal atoms of 0.02
Uanis(Cl2A) \\sim Ueq, Uanis(C1AA) \\sim Ueq, Uanis(Cl1) \\sim Ueq, Uanis(C0AA)
\\sim Ueq, Uanis(C49) \\sim Ueq, Uanis(C50) \\sim Ueq, Uanis(C47) \\sim Ueq,
Uanis(C48) \\sim Ueq, Uanis(C278) \\sim Ueq, Uanis(C279) \\sim Ueq, Uanis(C277)
\\sim Ueq, Uanis(C281) \\sim Ueq, Uanis(C280) \\sim Ueq, Uanis(C45) \\sim Ueq,
Uanis(C46) \\sim Ueq, Uanis(Cl3A) \\sim Ueq: with sigma of 0.01 and sigma for
terminal atoms of 0.02
5.a Secondary CH2 refined with riding coordinates:
 C0A0(H0AA,H0AB), C0AA(H0AC,H0AD), C1AA(H1AA,H1AB)
5.b Aromatic/amide H refined with riding coordinates:
 C174(H174), C262(H262), C68(H68), C73(H73), C37(H37), C274(H274), C258(H258),
 C273(H273), C227(H227), C92(H92), C175(H175), C74(H74), C257(H257), C125(H125),
  C286(H286), C167(H167), C224(H224), C210(H210), C111(H111), C93(H93),
 C91(H91), C230(H230), C75(H75), C42(H42), C263(H263), C71(H71), C114(H114),
 C271(H271), C101(H101), C115(H115), C105(H105), C260(H260), C102(H102),
 C226(H226), C181(H181), C38(H38), C32(H32), C70(H70), C168(H168), C130(H130),
 C24(H24), C20(H20), C283(H283), C86(H86), C176(H176), C208(H208), C200(H200),
 C171(H171), C196(H196), C261(H261), C207(H207), C26(H26), C170(H170), C90(H90),
  C27(H27), C126(H126), C209(H209), C268(H268), C135(H135), C183(H183),
 C287(H287), C184(H184), C76(H76), C269(H269), C284(H284), C104(H104),
 C277(H277), C81(H81), C65(H65), C67(H67), C109(H109), C66(H66), C82(H82),
 C186(H186), C128(H128), C285(H285), C39(H39), C245(H245), C103(H103), C83(H83),
  C108(H108), C166(H166), C225(H225), C112(H112), C162(H162), C84(H84),
 C58(H58), C59(H59), C60(H60), C61(H61), C62(H62), C281(H281), C187(H187),
 C218(H218), C280(H280), C29(H29), C202(H202), C160(H160), C278(H278),
 C158(H158), C110(H110), C192(H192), C17(H17), C173(H173), C134(H134),
 C248(H248), C219(H219), C16(H16), C191(H191), C214(H214), C235(H235),
 C165(H165), C197(H197), C198(H198), C40(H40), C64(H64), C43(H43), C136(H136),
 C23(H23), C193(H193), C247(H247), C117(H117), C52(H52), C252(H252), C254(H254),
  C55(H55), C253(H253), C95(H95), C182(H182), C229(H229), C270(H270), C30(H30),
 C211(H211), C143(H143), C87(H87), C120(H120), C49(H49), C251(H251), C083(H083),
  C46(H46), C54(H54), C159(H159), C31(H31), C279(H279), C22(H22), C21(H21),
 C246(H246), C190(H190), C127(H127), C203(H203), C249(H249), C18(H18),
 C119(H119), C48(H48), C237(H237), C233(H233), C96(H96), C131(H131), C199(H199),
  C56(H56), C141(H141), C161(H161), C216(H216), C14(H14), C194(H194),
 C164(H164), C137(H137), C255(H255), C97(H97), C50(H50), C138(H138), C99(H99),
 C98(H98), C15(H15), C236(H236), C217(H217), C140(H140), C89(H89), C234(H234),
 C142(H142), C118(H118), C144(H144), C213(H213), C47(H47), C243(H243),
 C242(H242), C241(H241), C240(H240), C239(H239), C53(H53), C205(H205),
 C204(H204)
5.c Fitted hexagon refined as free rotating group:
 C57(C58,C59,C60,C61,C62), C243(C242,C241,C240,C239,C238)
;
_atom_sites_solution_hydrogens     geom
_atom_sites_solution_primary       ?
_atom_sites_solution_secondary     ?
loop_
  _atom_site_label
  _atom_site_type_symbol
  _atom_site_fract_x
  _atom_site_fract_y
  _atom_site_fract_z
  _atom_site_U_iso_or_equiv
  _atom_site_adp_type
  _atom_site_occupancy
  _atom_site_site_symmetry_order
  _atom_site_calc_flag
  _atom_site_refinement_flags_posn
  _atom_site_refinement_flags_adp
  _atom_site_refinement_flags_occupancy
  _atom_site_disorder_assembly
  _atom_site_disorder_group
 Au15 Au 0.69701(4) 0.51200(3) -0.09863(2) 0.02521(13) Uani 1 1 d . . . . .
 Au13 Au 0.77377(4) 0.52932(3) -0.02084(2) 0.02606(14) Uani 1 1 d . . . . .
 Au5 Au 1.19877(4) 0.61724(3) 0.40654(2) 0.02663(14) Uani 1 1 d . . . . .
 Au3 Au 0.99495(4) 0.50418(3) 0.34416(2) 0.02679(14) Uani 1 1 d . . . . .
 Au7 Au 1.15060(4) 0.52309(3) 0.37180(2) 0.02603(14) Uani 1 1 d . . . . .
 Au14 Au 0.78722(4) 0.43988(3) -0.06155(2) 0.02844(14) Uani 1 1 d . . . . .
 Au12 Au 0.68301(4) 0.60363(3) -0.06297(2) 0.02987(15) Uani 1 1 d . . . . .
 Au9 Au 0.77686(4) 0.47464(3) -0.16669(2) 0.02824(14) Uani 1 1 d . . . . .
 Au6 Au 1.29985(4) 0.53624(3) 0.40383(2) 0.02894(15) Uani 1 1 d . . . . .
 Au4 Au 1.04016(4) 0.59797(3) 0.37518(2) 0.02890(15) Uani 1 1 d . . . . .
 Au2 Au 1.10888(4) 0.42796(3) 0.34664(2) 0.02885(15) Uani 1 1 d . . . . .
 Au8 Au 1.09607(4) 0.55931(3) 0.29811(2) 0.02983(15) Uani 1 1 d . . . . .
 Au11 Au 0.59497(4) 0.58191(3) -0.13646(2) 0.03064(15) Uani 1 1 d . . . . .
 Au10 Au 0.61242(4) 0.48569(3) -0.16952(2) 0.03325(16) Uani 1 1 d . . . . .
 Au1 Au 1.23772(4) 0.47487(3) 0.31176(2) 0.03016(15) Uani 1 1 d . . . . .
 Au16 Au 0.75525(4) 0.58820(3) -0.14200(2) 0.03324(16) Uani 1 1 d . . . . .
 Cu7 Cu 0.65046(15) 0.37376(10) -0.04174(8) 0.0318(5) Uani 1 1 d . . . . .
 Cu5 Cu 0.68035(14) 0.41719(9) -0.12199(8) 0.0294(5) Uani 1 1 d . . . . .
 Cu2 Cu 1.16919(15) 0.53612(10) 0.45012(8) 0.0307(5) Uani 1 1 d . . . . .
 Cu6 Cu 0.64553(14) 0.47094(10) -0.03268(8) 0.0298(5) Uani 1 1 d . . . . .
 Cu8 Cu 0.77792(16) 0.34354(10) -0.09088(9) 0.0346(6) Uani 1 1 d . . . . .
 Cu4 Cu 1.39703(15) 0.45533(11) 0.42002(9) 0.0370(6) Uani 1 1 d . . . . .
 Cu3 Cu 1.27241(16) 0.47080(11) 0.48015(9) 0.0371(6) Uani 1 1 d . . . . .
 Cu1 Cu 1.23986(15) 0.44376(10) 0.39224(8) 0.0320(5) Uani 1 1 d . . . . .
 S9 S 0.5197(2) 0.49629(18) -0.04776(14) 0.0346(9) Uani 1 1 d . . . . .
 P11 P 0.8587(2) 0.54258(17) 0.03643(13) 0.0285(8) Uani 1 1 d . . . . .
 P6 P 1.1632(3) 0.59166(18) 0.24332(13) 0.0302(9) Uani 1 1 d . . . . .
 P3 P 0.8631(2) 0.48420(16) 0.32712(13) 0.0257(8) Uani 1 1 d . . . . .
 P7 P 0.8627(3) 0.45422(16) -0.22046(14) 0.0285(8) Uani 1 1 d . . . . .
 S11 S 0.7323(3) 0.30506(17) -0.03228(16) 0.0369(10) Uani 1 1 d . . . . .
 S10 S 0.6163(3) 0.41639(18) 0.01845(13) 0.0335(9) Uani 1 1 d . . . . .
 S6 S 1.4436(2) 0.53280(19) 0.40738(14) 0.0342(9) Uani 1 1 d . . . . .
 S12 S 0.8898(2) 0.37718(17) -0.05860(15) 0.0324(9) Uani 1 1 d . . . . .
 P5 P 1.2486(3) 0.69621(17) 0.42252(14) 0.0296(9) Uani 1 1 d . . . . .
 P1 P 1.3077(3) 0.44941(18) 0.25275(15) 0.0339(10) Uani 1 1 d . . . . .
 P12 P 0.8714(3) 0.61244(17) -0.17133(15) 0.0317(9) Uani 1 1 d . . . . .
 S8 S 0.5633(3) 0.38191(18) -0.09887(15) 0.0346(9) Uani 1 1 d . . . . .
 S3 S 1.0429(2) 0.50864(18) 0.45767(15) 0.0361(9) Uani 1 1 d . . . . .
 S4 S 1.2106(3) 0.53292(17) 0.51773(13) 0.0324(8) Uani 1 1 d . . . . .
 P9 P 0.5022(3) 0.63852(18) -0.16207(15) 0.0329(9) Uani 1 1 d . . . . .
 S7 S 0.7230(3) 0.34671(17) -0.15626(14) 0.0336(9) Uani 1 1 d . . . . .
 P10 P 0.6774(3) 0.65292(17) -0.00361(14) 0.0302(9) Uani 1 1 d . . . . .
 S5 S 1.4089(3) 0.45952(19) 0.49121(15) 0.0396(10) Uani 1 1 d . . . . .
 S2 S 1.1979(3) 0.40590(19) 0.45280(16) 0.0386(10) Uani 1 1 d . . . . .
 P2 P 1.0209(2) 0.36177(16) 0.34818(14) 0.0283(8) Uani 1 1 d . . . . .
 S1 S 1.3475(3) 0.39045(18) 0.38424(16) 0.0392(10) Uani 1 1 d . . . . .
 P4 P 0.9789(3) 0.66533(16) 0.40546(14) 0.0292(9) Uani 1 1 d . . . . .
 P8 P 0.4945(3) 0.48400(19) -0.20835(16) 0.0380(11) Uani 1 1 d . . . . .
 Cl01 Cl 1.1324(8) 0.7310(4) 0.1183(3) 0.116(4) Uani 1 1 d . U . . .
 Cl1A Cl 1.1253(10) 0.6926(5) 0.0332(5) 0.147(5) Uani 1 1 d . . . . .
 C256 C 0.6558(10) 0.6096(7) 0.0376(5) 0.030(4) Uani 1 1 d . . . . .
 C275 C 0.8567(10) 0.5979(7) 0.0713(5) 0.031(3) Uani 1 1 d . . . . .
 C177 C 1.0176(10) 0.5670(7) -0.2567(6) 0.036(4) Uani 1 1 d . . . . .
 C69 C 0.8231(9) 0.4252(6) 0.3024(5) 0.026(3) Uani 1 1 d . . . . .
 C265 C 0.7036(10) 0.5951(8) 0.0719(6) 0.035(4) Uani 1 1 d . . . . .
 C174 C 1.0954(12) 0.6377(8) -0.3059(7) 0.043(5) Uani 1 1 d . . . . .
 H174 H 1.121548 0.661293 -0.322175 0.052 Uiso 1 1 calc R . . . .
 C262 C 0.6880(12) 0.5078(9) 0.1651(6) 0.043(5) Uani 1 1 d . . . . .
 H262 H 0.717482 0.499289 0.189368 0.051 Uiso 1 1 calc R . . . .
 N4 N 1.1148(13) 0.5015(9) 0.6176(6) 0.063(6) Uani 1 1 d . . . . .
 C68 C 0.7125(10) 0.4984(8) 0.3641(7) 0.040(4) Uani 1 1 d . . . . .
 H68 H 0.689599 0.490471 0.337891 0.048 Uiso 1 1 calc R . . . .
 C73 C 0.7271(12) 0.2985(7) 0.2397(7) 0.039(4) Uani 1 1 d . . . . .
 H73 H 0.707498 0.300629 0.212051 0.047 Uiso 1 1 calc R . . . .
 C266 C 0.7827(11) 0.6189(7) 0.0825(5) 0.028(3) Uani 1 1 d . . . . .
 C34 C 1.3229(10) 0.5336(7) 0.1995(5) 0.032(4) Uani 1 1 d . . . . .
 C37 C 1.4794(11) 0.5455(8) 0.2368(7) 0.040(4) Uani 1 1 d . . . . .
 H37 H 1.472901 0.529880 0.210751 0.048 Uiso 1 1 calc R . . . .
 C274 C 0.9293(11) 0.6178(8) 0.0864(6) 0.040(4) Uani 1 1 d . . . . .
 H274 H 0.977329 0.604359 0.076988 0.048 Uiso 1 1 calc R . . . .
 C259 C 0.5969(12) 0.5350(7) 0.0945(6) 0.038(4) Uani 1 1 d . . . . .
 C258 C 0.5500(10) 0.5494(8) 0.0579(5) 0.035(4) Uani 1 1 d . . . . .
 H258 H 0.500421 0.534292 0.052350 0.042 Uiso 1 1 calc R . . . .
 C273 C 0.9326(11) 0.6555(7) 0.1138(6) 0.038(4) Uani 1 1 d . . . . .
 H273 H 0.982303 0.667485 0.123631 0.045 Uiso 1 1 calc R . . . .
 C227 C 0.3401(16) 0.6171(9) -0.3348(8) 0.055(6) Uani 1 1 d . . . . .
 H227 H 0.357112 0.637343 -0.356588 0.066 Uiso 1 1 calc R . . . .
 C92 C 0.9478(11) 0.2734(8) 0.2502(7) 0.041(4) Uani 1 1 d . . . . .
 H92 H 0.936368 0.239841 0.245880 0.050 Uiso 1 1 calc R . . . .
 C175 C 1.1125(11) 0.6356(8) -0.2635(7) 0.045(5) Uani 1 1 d . . . . .
 H175 H 1.149893 0.657293 -0.251090 0.054 Uiso 1 1 calc R . . . .
 C74 C 0.7268(12) 0.2536(7) 0.2617(7) 0.042(4) Uani 1 1 d . . . . .
 H74 H 0.705339 0.225657 0.248279 0.050 Uiso 1 1 calc R . . . .
 C169 C 0.9189(9) 0.4994(7) -0.2514(6) 0.031(4) Uani 1 1 d . . . . .
 C72 C 0.7592(9) 0.3418(7) 0.2616(6) 0.031(4) Uani 1 1 d . . . . .
 C257 C 0.5782(11) 0.5857(8) 0.0309(6) 0.038(4) Uani 1 1 d . . . . .
 H257 H 0.546311 0.594989 0.007673 0.045 Uiso 1 1 calc R . . . .
 C125 C 1.1709(13) 0.7404(8) 0.5300(6) 0.042(5) Uani 1 1 d . . . . .
 H125 H 1.183146 0.768079 0.513742 0.051 Uiso 1 1 calc R . . . .
 N10 N 0.4303(13) 0.3835(7) 0.0729(7) 0.063(6) Uani 1 1 d . . . . .
 C7 C 1.1198(11) 0.5110(7) 0.5365(5) 0.033(4) Uani 1 1 d . . . . .
 C286 C 0.7910(12) 0.4163(9) 0.0957(6) 0.045(5) Uani 1 1 d . . . . .
 H286 H 0.753641 0.390919 0.090649 0.054 Uiso 1 1 calc R . . . .
 C167 C 1.0476(12) 0.3542(8) -0.2270(7) 0.042(4) Uani 1 1 d . . . . .
 H167 H 1.083495 0.343305 -0.247124 0.050 Uiso 1 1 calc R . . . .
 C224 C 0.2962(11) 0.5524(9) -0.2713(7) 0.046(5) Uani 1 1 d . U . . .
 H224 H 0.280354 0.530648 -0.250168 0.055 Uiso 1 1 calc R . . . .
 C210 C 0.5757(12) 0.5738(9) -0.3014(7) 0.046(5) Uani 1 1 d . . . . .
 H210 H 0.610816 0.600697 -0.303379 0.055 Uiso 1 1 calc R . . . .
 C111 C 1.3562(13) 0.7344(7) 0.3125(7) 0.041(4) Uani 1 1 d . . . . .
 H111 H 1.340679 0.742961 0.285050 0.049 Uiso 1 1 calc R . . . .
 C93 C 0.9703(10) 0.2894(7) 0.2902(6) 0.032(4) Uani 1 1 d . . . . .
 H93 H 0.972235 0.266930 0.312545 0.039 Uiso 1 1 calc R . . . .
 C91 C 0.9419(11) 0.3065(8) 0.2159(7) 0.041(4) Uani 1 1 d . . . . .
 H91 H 0.925760 0.295762 0.189118 0.049 Uiso 1 1 calc R . . . .
 C163 C 0.9374(13) 0.4056(7) -0.2080(7) 0.042(4) Uani 1 1 d . . . . .
 C230 C 0.4629(12) 0.6665(9) -0.2452(7) 0.044(5) Uani 1 1 d . . . . .
 H230 H 0.495961 0.693806 -0.239600 0.052 Uiso 1 1 calc R . . . .
 C152 C 0.4663(12) 0.4023(7) 0.0474(6) 0.039(4) Uani 1 1 d . . . . .
 C75 C 0.7566(13) 0.2484(8) 0.3022(7) 0.044(5) Uani 1 1 d . . . . .
 H75 H 0.754904 0.217630 0.315580 0.053 Uiso 1 1 calc R . . . .
 C124 C 1.1164(11) 0.7037(7) 0.5127(5) 0.033(4) Uani 1 1 d . . . . .
 C42 C 1.3582(9) 0.6102(6) 0.3179(5) 0.025(3) Uani 1 1 d . . . . .
 H42 H 1.364717 0.624910 0.344283 0.030 Uiso 1 1 calc R . . . .
 C263 C 0.7178(10) 0.5428(8) 0.1372(5) 0.035(4) Uani 1 1 d . . . . .
 H263 H 0.768004 0.557137 0.142729 0.042 Uiso 1 1 calc R . . . .
 C71 C 0.7607(11) 0.3878(7) 0.2418(6) 0.034(4) Uani 1 1 d . . . . .
 H71 H 0.739802 0.390794 0.214476 0.041 Uiso 1 1 calc R . . . .
 C264 C 0.6749(10) 0.5566(7) 0.1018(6) 0.031(4) Uani 1 1 d . . . . .
 C114 C 1.2091(13) 0.7961(7) 0.4052(7) 0.041(4) Uani 1 1 d . . . . .
 H114 H 1.258672 0.796976 0.392144 0.049 Uiso 1 1 calc R . . . .
 C271 C 0.8619(13) 0.7179(8) 0.1568(7) 0.047(5) Uani 1 1 d . . . . .
 H271 H 0.910450 0.732420 0.165523 0.056 Uiso 1 1 calc R . . . .
 C101 C 1.3454(12) 0.7392(8) 0.4860(6) 0.043(5) Uani 1 1 d . . . . .
 H101 H 1.340214 0.768390 0.470355 0.051 Uiso 1 1 calc R . . . .
 C221 C 0.3732(12) 0.5575(8) -0.1883(6) 0.039(4) Uani 1 1 d . . . . .
 C115 C 1.1610(14) 0.8380(7) 0.4053(6) 0.043(5) Uani 1 1 d . . . . .
 H115 H 1.178143 0.866630 0.391656 0.051 Uiso 1 1 calc R . . . .
 C41 C 1.4266(10) 0.5894(7) 0.2976(5) 0.031(3) Uani 1 1 d . . . . .
 C105 C 1.3066(12) 0.6542(8) 0.4980(6) 0.039(4) Uani 1 1 d . . . . .
 H105 H 1.276901 0.625979 0.490477 0.047 Uiso 1 1 calc R . . . .
 C260 C 0.5693(12) 0.4991(8) 0.1213(6) 0.042(4) Uani 1 1 d . . . . .
 H260 H 0.519937 0.483588 0.115711 0.051 Uiso 1 1 calc R . . . .
 C102 C 1.3921(12) 0.7393(9) 0.5223(7) 0.046(5) Uani 1 1 d . . . . .
 H102 H 1.421973 0.767381 0.529990 0.055 Uiso 1 1 calc R . . . .
 C226 C 0.2808(13) 0.5815(9) -0.3422(6) 0.048(5) Uani 1 1 d . U . . .
 H226 H 0.254841 0.579687 -0.368515 0.058 Uiso 1 1 calc R . . . .
 C181 C 1.1009(10) 0.4733(7) -0.1932(6) 0.035(4) Uani 1 1 d . . . . .
 H181 H 1.100189 0.478216 -0.222204 0.042 Uiso 1 1 calc R . . . .
 C129 C 1.0997(12) 0.6621(7) 0.5390(6) 0.034(4) Uani 1 1 d . . . . .
 C38 C 1.5575(12) 0.5495(9) 0.2551(7) 0.046(5) Uani 1 1 d . . . . .
 H38 H 1.601967 0.536708 0.241410 0.056 Uiso 1 1 calc R . . . .
 C88 C 0.9369(10) 0.3740(6) 0.3818(5) 0.027(3) Uani 1 1 d . . . . .
 C32 C 1.3424(13) 0.6091(8) 0.1560(6) 0.042(4) Uani 1 1 d . . . . .
 H32 H 1.347281 0.628775 0.180074 0.050 Uiso 1 1 calc R . . . .
 C12 C 1.4962(11) 0.5985(9) 0.4661(6) 0.042(5) Uani 1 1 d . . . . .
 C70 C 0.7915(9) 0.4277(7) 0.2610(6) 0.030(3) Uani 1 1 d . . . . .
 H70 H 0.791990 0.457976 0.246755 0.036 Uiso 1 1 calc R . . . .
 C8 C 1.1176(13) 0.5064(8) 0.5818(5) 0.039(4) Uani 1 1 d . . . . .
 C179 C 0.9879(9) 0.5337(6) -0.1850(5) 0.027(3) Uani 1 1 d . . . . .
 C168 C 0.9887(11) 0.3901(8) -0.2369(6) 0.039(4) Uani 1 1 d . . . . .
 H168 H 0.985353 0.403280 -0.263997 0.047 Uiso 1 1 calc R . . . .
 C195 C 0.8584(11) 0.6270(7) -0.2269(6) 0.035(4) Uani 1 1 d . . . . .
 C130 C 1.0381(12) 0.6278(7) 0.5237(6) 0.038(4) Uani 1 1 d . . . . .
 H130 H 1.021320 0.602180 0.541155 0.046 Uiso 1 1 calc R . . . .
 C185 C 1.0479(9) 0.4895(7) -0.1231(6) 0.035(4) Uani 1 1 d . . . . .
 C24 C 1.4611(13) 0.4043(9) 0.2395(8) 0.051(5) Uani 1 1 d . . . . .
 H24 H 1.439845 0.391750 0.214295 0.061 Uiso 1 1 calc R . . . .
 C20 C 1.4454(13) 0.4496(8) 0.3038(7) 0.046(5) Uani 1 1 d . . . . .
 H20 H 1.415864 0.469510 0.321729 0.055 Uiso 1 1 calc R . . . .
 N12 N 0.9961(11) 0.3649(9) 0.0431(7) 0.063(6) Uani 1 1 d . . . . .
 C283 C 0.9007(11) 0.4910(7) 0.1112(6) 0.036(4) Uani 1 1 d . . . . .
 H283 H 0.938125 0.516283 0.116343 0.043 Uiso 1 1 calc R . . . .
 C86 C 0.9011(12) 0.3828(7) 0.4537(6) 0.037(4) Uani 1 1 d . . . . .
 H86 H 0.917608 0.387507 0.481608 0.045 Uiso 1 1 calc R . . . .
 C35 C 1.3311(10) 0.5626(7) 0.2396(5) 0.029(3) Uani 1 1 d . . . . .
 C176 C 1.0745(11) 0.6015(7) -0.2400(6) 0.036(4) Uani 1 1 d . . . . .
 H176 H 1.086151 0.600650 -0.211253 0.044 Uiso 1 1 calc R . . . .
 C208 C 0.4823(13) 0.5169(10) -0.3347(7) 0.054(6) Uani 1 1 d . . . . .
 H208 H 0.456937 0.505316 -0.359227 0.065 Uiso 1 1 calc R . . . .
 C200 C 0.8042(11) 0.6012(7) -0.2514(6) 0.036(4) Uani 1 1 d . . . . .
 H200 H 0.776260 0.574859 -0.239550 0.044 Uiso 1 1 calc R . . . .
 C145 C 0.6294(12) 0.2649(7) -0.1733(7) 0.040(4) Uani 1 1 d . . . . .
 C25 C 1.3157(10) 0.4807(8) 0.2008(6) 0.038(4) Uani 1 1 d . . . . .
 C267 C 0.7852(12) 0.6582(7) 0.1136(6) 0.035(4) Uani 1 1 d . . . . .
 C272 C 0.8599(13) 0.6772(7) 0.1280(7) 0.042(4) Uani 1 1 d . . . . .
 N6 N 1.5221(13) 0.6391(8) 0.4687(6) 0.057(5) Uani 1 1 d . . . . .
 C94 C 0.9902(10) 0.3395(6) 0.2971(6) 0.029(3) Uani 1 1 d . . . . .
 N8 N 0.4434(16) 0.2701(11) -0.1237(8) 0.084(9) Uani 1 1 d . . . . .
 C212 C 0.4137(12) 0.5104(8) -0.1805(7) 0.044(5) Uani 1 1 d . . . . .
 C171 C 0.9475(12) 0.5329(8) -0.3194(6) 0.040(4) Uani 1 1 d . . . . .
 H171 H 0.937630 0.532843 -0.348342 0.048 Uiso 1 1 calc R . . . .
 C196 C 0.9012(12) 0.6673(7) -0.2454(6) 0.037(4) Uani 1 1 d . . . . .
 H196 H 0.940313 0.684431 -0.229732 0.044 Uiso 1 1 calc R . . . .
 C261 C 0.6148(13) 0.4859(8) 0.1565(7) 0.044(5) Uani 1 1 d . . . . .
 H261 H 0.595490 0.461802 0.174735 0.053 Uiso 1 1 calc R . . . .
 C157 C 0.7927(10) 0.4262(6) -0.2591(5) 0.028(3) Uani 1 1 d . . . . .
 C207 C 0.4655(12) 0.4943(8) -0.2953(7) 0.047(5) Uani 1 1 d . . . . .
 H207 H 0.428143 0.468487 -0.293709 0.057 Uiso 1 1 calc R . . . .
 C26 C 1.3172(11) 0.4539(9) 0.1636(7) 0.046(5) Uani 1 1 d . . . . .
 H26 H 1.314783 0.419280 0.164269 0.055 Uiso 1 1 calc R . . . .
 C170 C 0.9095(11) 0.5004(8) -0.2954(5) 0.034(4) Uani 1 1 d . . . . .
 H170 H 0.875318 0.477169 -0.308272 0.041 Uiso 1 1 calc R . . . .
 C90 C 0.9613(13) 0.3562(9) 0.2240(7) 0.047(5) Uani 1 1 d . . . . .
 H90 H 0.958059 0.379002 0.201938 0.056 Uiso 1 1 calc R . . . .
 C27 C 1.3221(13) 0.4776(10) 0.1269(6) 0.047(5) Uani 1 1 d . . . . .
 H27 H 1.320403 0.458718 0.102330 0.057 Uiso 1 1 calc R . . . .
 C107 C 1.3226(10) 0.7132(7) 0.3826(5) 0.029(3) Uani 1 1 d . . . . .
 C10 C 1.4466(12) 0.5185(9) 0.4929(6) 0.044(5) Uani 1 1 d . . . . .
 C126 C 1.2055(13) 0.7363(9) 0.5691(6) 0.045(5) Uani 1 1 d . . . . .
 H126 H 1.239477 0.761024 0.579925 0.054 Uiso 1 1 calc R . . . .
 C156 C 0.9413(12) 0.3584(8) 0.0213(8) 0.050(6) Uani 1 1 d . . . . .
 C209 C 0.5339(13) 0.5545(11) -0.3365(7) 0.054(6) Uani 1 1 d . . . . .
 H209 H 0.542887 0.568864 -0.362595 0.064 Uiso 1 1 calc R . . . .
 C78 C 0.8252(9) 0.3811(6) 0.3235(5) 0.026(3) Uani 1 1 d . . . . .
 C63 C 0.7979(9) 0.4981(7) 0.3695(5) 0.030(4) Uani 1 1 d . . . . .
 C268 C 0.7109(14) 0.6780(9) 0.1290(7) 0.051(6) Uani 1 1 d . . . . .
 H268 H 0.661337 0.665280 0.119861 0.061 Uiso 1 1 calc R . . . .
 C180 C 1.0459(9) 0.4986(7) -0.1677(6) 0.033(4) Uani 1 1 d . . . . .
 C85 C 0.8194(12) 0.3804(7) 0.4437(6) 0.037(4) Uani 1 1 d . . . . .
 C135 C 0.7518(15) 0.6753(10) 0.4536(10) 0.063(7) Uani 1 1 d . . . . .
 H135 H 0.727057 0.686249 0.477918 0.076 Uiso 1 1 calc R . . . .
 C183 C 1.1547(14) 0.4299(10) -0.1316(8) 0.057(6) Uani 1 1 d . . . . .
 H183 H 1.189783 0.406109 -0.120316 0.068 Uiso 1 1 calc R . . . .
 N9 N 0.3188(9) 0.4720(8) -0.0059(7) 0.054(5) Uani 1 1 d . U . . .
 C287 C 0.7975(10) 0.4549(8) 0.0672(5) 0.034(4) Uani 1 1 d . . . . .
 H287 H 0.765169 0.455003 0.042844 0.041 Uiso 1 1 calc R . . . .
 C184 C 1.1023(13) 0.4541(8) -0.1068(8) 0.046(5) Uani 1 1 d . . . . .
 H184 H 1.102447 0.447051 -0.078125 0.056 Uiso 1 1 calc R . . . .
 C76 C 0.7886(10) 0.2889(7) 0.3226(6) 0.035(4) Uani 1 1 d . . . . .
 H76 H 0.809231 0.285058 0.349922 0.042 Uiso 1 1 calc R . . . .
 C269 C 0.7156(15) 0.7166(9) 0.1576(8) 0.056(6) Uani 1 1 d . U . . .
 H269 H 0.668930 0.730646 0.168103 0.067 Uiso 1 1 calc R . . . .
 C284 C 0.8949(12) 0.4545(9) 0.1380(8) 0.048(5) Uani 1 1 d . . . . .
 H284 H 0.928277 0.454609 0.161995 0.057 Uiso 1 1 calc R . . . .
 C113 C 1.1832(10) 0.7510(7) 0.4252(6) 0.032(4) Uani 1 1 d . . . . .
 C104 C 1.3515(12) 0.6548(9) 0.5345(6) 0.044(5) Uani 1 1 d . . . . .
 H104 H 1.353636 0.626267 0.551184 0.052 Uiso 1 1 calc R . . . .
 C79 C 0.8535(10) 0.3777(7) 0.3696(6) 0.031(4) Uani 1 1 d . . . . .
 C277 C 1.0049(12) 0.5775(8) 0.0035(6) 0.039(4) Uani 1 1 d . U . . .
 H277 H 0.979611 0.608099 -0.000784 0.047 Uiso 1 1 calc R . . . .
 C19 C 1.4104(13) 0.4325(8) 0.2656(6) 0.043(5) Uani 1 1 d . . . . .
 C81 C 0.7094(12) 0.3752(8) 0.3920(7) 0.042(4) Uani 1 1 d . . . . .
 H81 H 0.691444 0.375343 0.363965 0.050 Uiso 1 1 calc R . . . .
 C28 C 1.3298(12) 0.5310(8) 0.1234(7) 0.044(5) Uani 1 1 d . . . . .
 C65 C 0.7791(14) 0.5217(10) 0.4426(7) 0.054(6) Uani 1 1 d . . . . .
 H65 H 0.801128 0.530002 0.468859 0.064 Uiso 1 1 calc R . . . .
 C67 C 0.6632(15) 0.5103(10) 0.3967(8) 0.058(6) Uani 1 1 d . . . . .
 H67 H 0.607463 0.511585 0.392591 0.070 Uiso 1 1 calc R . . . .
 C172 C 1.0024(11) 0.5676(8) -0.3017(6) 0.039(4) Uani 1 1 d . . . . .
 N5 N 1.4692(17) 0.5560(9) 0.5687(6) 0.073(7) Uani 1 1 d . . . . .
 C178 C 0.9712(10) 0.5331(6) -0.2324(6) 0.031(3) Uani 1 1 d . . . . .
 C77 C 0.7913(10) 0.3369(6) 0.3034(6) 0.031(4) Uani 1 1 d . . . . .
 C109 C 1.4616(15) 0.7174(9) 0.3616(8) 0.054(6) Uani 1 1 d . . . . .
 H109 H 1.516649 0.714200 0.367358 0.064 Uiso 1 1 calc R . . . .
 C228 C 0.3739(13) 0.6222(8) -0.2947(6) 0.044(5) Uani 1 1 d . . . . .
 C151 C 0.5106(12) 0.4281(8) 0.0155(6) 0.040(4) Uani 1 1 d . . . . .
 C276 C 0.9630(9) 0.5383(7) 0.0195(5) 0.033(4) Uani 1 1 d . . . . .
 C66 C 0.6996(13) 0.5205(9) 0.4372(7) 0.047(5) Uani 1 1 d . . . . .
 H66 H 0.666860 0.526429 0.460044 0.056 Uiso 1 1 calc R . . . .
 C82 C 0.6535(15) 0.3723(10) 0.4230(7) 0.053(5) Uani 1 1 d . . . . .
 H82 H 0.598999 0.368486 0.415963 0.063 Uiso 1 1 calc R . . . .
 C186 C 0.9930(11) 0.5171(7) -0.0970(5) 0.034(4) Uani 1 1 d . . . . .
 H186 H 0.990293 0.509524 -0.068486 0.041 Uiso 1 1 calc R . . . .
 C155 C 0.8775(10) 0.3512(7) -0.0087(6) 0.035(4) Uani 1 1 d . . . . .
 C128 C 1.1378(14) 0.6572(9) 0.5791(6) 0.046(5) Uani 1 1 d . . . . .
 H128 H 1.128007 0.629186 0.595453 0.056 Uiso 1 1 calc R . . . .
 C153 C 0.8093(15) 0.3019(9) 0.0445(7) 0.050(5) Uani 1 1 d . . . . .
 C285 C 0.8400(12) 0.4150(9) 0.1321(6) 0.042(5) Uani 1 1 d . . . . .
 H285 H 0.836548 0.389242 0.151544 0.051 Uiso 1 1 calc R . . . .
 C123 C 1.0839(12) 0.7068(7) 0.4695(6) 0.037(4) Uani 1 1 d . . . . .
 C146 C 0.6344(11) 0.3107(7) -0.1504(6) 0.035(4) Uani 1 1 d . . . . .
 C282 C 0.8510(10) 0.4929(7) 0.0744(6) 0.032(4) Uani 1 1 d . . . . .
 C33 C 1.3319(10) 0.5584(8) 0.1598(6) 0.040(4) Uani 1 1 d . . . . .
 C39 C 1.5666(11) 0.5718(8) 0.2925(6) 0.041(4) Uani 1 1 d . . . . .
 H39 H 1.618447 0.573958 0.304203 0.049 Uiso 1 1 calc R . . . .
 C223 C 0.3547(10) 0.5871(7) -0.2621(5) 0.033(4) Uani 1 1 d . . . . .
 C245 C 0.5886(13) 0.7294(8) -0.0390(7) 0.043(5) Uani 1 1 d . . . . .
 H245 H 0.626660 0.727223 -0.059993 0.052 Uiso 1 1 calc R . . . .
 C103 C 1.3943(13) 0.6969(10) 0.5475(7) 0.055(6) Uani 1 1 d . . . . .
 H103 H 1.424026 0.696635 0.572763 0.066 Uiso 1 1 calc R . . . .
 C83 C 0.6786(15) 0.3749(9) 0.4651(7) 0.051(5) Uani 1 1 d . . . . .
 H83 H 0.640781 0.373702 0.486205 0.062 Uiso 1 1 calc R . . . .
 C108 C 1.4043(12) 0.7080(7) 0.3928(7) 0.040(4) Uani 1 1 d . . . . .
 H108 H 1.420950 0.698545 0.419778 0.048 Uiso 1 1 calc R . . . .
 C166 C 1.0508(13) 0.3352(8) -0.1857(9) 0.052(6) Uani 1 1 d . . . . .
 H166 H 1.089500 0.311783 -0.177620 0.063 Uiso 1 1 calc R . . . .
 C225 C 0.2600(13) 0.5486(9) -0.3107(6) 0.046(5) Uani 1 1 d . . . . .
 H225 H 0.221671 0.523901 -0.316135 0.056 Uiso 1 1 calc R . . . .
 C112 C 1.2981(12) 0.7252(7) 0.3423(6) 0.036(4) Uani 1 1 d . . . . .
 H112 H 1.243470 0.727197 0.335109 0.043 Uiso 1 1 calc R . . . .
 C106 C 1.3054(11) 0.6960(7) 0.4720(6) 0.036(4) Uani 1 1 d . . . . .
 C162 C 0.8003(13) 0.3768(9) -0.2708(7) 0.049(5) Uani 1 1 d . . . . .
 H162 H 0.842471 0.357488 -0.259777 0.058 Uiso 1 1 calc R . . . .
 N11 N 0.8118(14) 0.2870(9) 0.0780(7) 0.064(6) Uani 1 1 d . . . . .
 C84 C 0.7610(14) 0.3795(8) 0.4757(6) 0.047(5) Uani 1 1 d . . . . .
 H84 H 0.777486 0.381845 0.503878 0.056 Uiso 1 1 calc R . . . .
 C232 C 0.5635(11) 0.6925(8) -0.1693(6) 0.040(4) Uani 1 1 d . . . . .
 C1 C 1.3835(13) 0.3107(9) 0.4340(8) 0.053(6) Uani 1 1 d . . . . .
 C57 C 0.8473(7) 0.5305(4) 0.2853(3) 0.031(3) Uani 1 1 d . U . . .
 C58 C 0.9011(6) 0.5312(4) 0.2524(3) 0.034(3) Uani 1 1 d G U . . .
 H58 H 0.941510 0.507253 0.251106 0.040 Uiso 1 1 calc R . . . .
 C59 C 0.8944(7) 0.5677(5) 0.2214(3) 0.036(3) Uani 1 1 d G U . . .
 H59 H 0.930394 0.568178 0.199395 0.043 Uiso 1 1 calc R . . . .
 C60 C 0.8339(8) 0.6035(4) 0.2233(3) 0.046(4) Uani 1 1 d G U . . .
 H60 H 0.829491 0.627928 0.202594 0.055 Uiso 1 1 calc R . . . .
 C61 C 0.7802(7) 0.6028(4) 0.2562(4) 0.047(4) Uani 1 1 d G U . . .
 H61 H 0.739703 0.626754 0.257504 0.057 Uiso 1 1 calc R . . . .
 C62 C 0.7868(7) 0.5663(5) 0.2872(3) 0.037(3) Uani 1 1 d G U . . .
 H62 H 0.750817 0.565829 0.309216 0.044 Uiso 1 1 calc R . . . .
 C281 C 1.0007(12) 0.4926(9) 0.0229(6) 0.044(5) Uani 1 1 d . U . . .
 H281 H 0.973671 0.466163 0.035171 0.053 Uiso 1 1 calc R . . . .
 C187 C 0.9460(11) 0.5537(7) -0.1133(6) 0.035(4) Uani 1 1 d . . . . .
 H187 H 0.915543 0.573588 -0.095678 0.041 Uiso 1 1 calc R . . . .
 C218 C 0.2004(13) 0.6285(11) -0.1442(8) 0.061(7) Uani 1 1 d . . . . .
 H218 H 0.172509 0.658159 -0.149008 0.073 Uiso 1 1 calc R . . . .
 C280 C 1.0790(13) 0.4851(10) 0.0082(7) 0.051(5) Uani 1 1 d . U . . .
 H280 H 1.100258 0.453025 0.006918 0.061 Uiso 1 1 calc R . . . .
 C29 C 1.3312(12) 0.5547(10) 0.0833(7) 0.048(5) Uani 1 1 d . . . . .
 H29 H 1.326913 0.535921 0.058660 0.058 Uiso 1 1 calc R . . . .
 C9 C 1.4604(14) 0.5404(10) 0.5358(6) 0.052(6) Uani 1 1 d . . . . .
 C202 C 0.5178(16) 0.3849(10) -0.2275(9) 0.065(7) Uani 1 1 d . . . . .
 H202 H 0.572629 0.392190 -0.228186 0.078 Uiso 1 1 calc R . . . .
 C160 C 0.6754(12) 0.3851(8) -0.3141(7) 0.046(5) Uani 1 1 d . . . . .
 H160 H 0.635793 0.371406 -0.331812 0.055 Uiso 1 1 calc R . . . .
 C278 C 1.0864(14) 0.5715(10) -0.0067(7) 0.053(5) Uani 1 1 d . U . . .
 H278 H 1.115963 0.599055 -0.015133 0.063 Uiso 1 1 calc R . . . .
 C158 C 0.7269(13) 0.4541(8) -0.2738(8) 0.049(5) Uani 1 1 d . . . . .
 H158 H 0.721145 0.487046 -0.265183 0.059 Uiso 1 1 calc R . . . .
 C110 C 1.4334(14) 0.7311(8) 0.3231(7) 0.047(5) Uani 1 1 d . . . . .
 H110 H 1.470813 0.738649 0.302747 0.056 Uiso 1 1 calc R . . . .
 C132 C 1.0267(10) 0.6727(7) 0.4580(6) 0.033(4) Uani 1 1 d . . . . .
 C192 C 0.9766(15) 0.7561(8) -0.1138(7) 0.051(6) Uani 1 1 d . . . . .
 H192 H 0.997043 0.786059 -0.103426 0.061 Uiso 1 1 calc R . . . .
 C17 C 1.1483(17) 0.3419(11) 0.2042(9) 0.063(7) Uani 1 1 d . . . . .
 H17 H 1.111777 0.337825 0.181724 0.076 Uiso 1 1 calc R . . . .
 C173 C 1.0406(13) 0.6061(9) -0.3251(7) 0.049(5) Uani 1 1 d . . . . .
 H173 H 1.028306 0.609786 -0.353711 0.059 Uiso 1 1 calc R . . . .
 C134 C 0.8343(13) 0.6775(8) 0.4507(8) 0.049(5) Uani 1 1 d . . . . .
 H134 H 0.865740 0.691370 0.472445 0.058 Uiso 1 1 calc R . . . .
 C248 C 0.4847(14) 0.7408(10) 0.0252(8) 0.059(7) Uani 1 1 d . . . . .
 H248 H 0.448806 0.744373 0.047075 0.071 Uiso 1 1 calc R . . . .
 C188 C 0.9432(10) 0.5620(7) -0.1593(6) 0.035(4) Uani 1 1 d . . . . .
 C121 C 1.0640(11) 0.7945(7) 0.4473(6) 0.036(4) Uani 1 1 d . . . . .
 C219 C 0.2635(12) 0.6147(10) -0.1712(7) 0.049(5) Uani 1 1 d . . . . .
 H219 H 0.275703 0.633878 -0.194592 0.059 Uiso 1 1 calc R . . . .
 C100 C 1.0681(10) 0.3093(8) 0.3762(7) 0.040(4) Uani 1 1 d . . . . .
 C16 C 1.1610(17) 0.3052(10) 0.2344(9) 0.059(6) Uani 1 1 d . . . . .
 H16 H 1.130980 0.275964 0.232285 0.071 Uiso 1 1 calc R . . . .
 C191 C 1.0249(15) 0.7192(9) -0.1225(7) 0.052(6) Uani 1 1 d . . . . .
 H191 H 1.080062 0.723631 -0.117803 0.063 Uiso 1 1 calc R . . . .
 C214 C 0.3297(13) 0.4970(12) -0.1190(8) 0.062(7) Uani 1 1 d . . . . .
 H214 H 0.315772 0.476737 -0.096508 0.075 Uiso 1 1 calc R . . . .
 C235 C 0.6719(17) 0.7711(10) -0.1810(11) 0.071(8) Uani 1 1 d . . . . .
 H235 H 0.708310 0.797175 -0.183939 0.085 Uiso 1 1 calc R . . . .
 C165 C 0.9969(15) 0.3517(8) -0.1581(8) 0.052(5) Uani 1 1 d . . . . .
 H165 H 0.997884 0.338031 -0.131194 0.062 Uiso 1 1 calc R . . . .
 C44 C 1.2703(10) 0.5875(7) 0.2587(5) 0.029(3) Uani 1 1 d . . . . .
 C197 C 0.8845(12) 0.6809(7) -0.2867(7) 0.041(4) Uani 1 1 d . . . . .
 H197 H 0.910453 0.708013 -0.298550 0.049 Uiso 1 1 calc R . . . .
 C198 C 0.8286(16) 0.6535(10) -0.3101(8) 0.058(6) Uani 1 1 d . . . . .
 H198 H 0.816676 0.662403 -0.337830 0.069 Uiso 1 1 calc R . . . .
 C4 C 1.264(2) 0.3247(11) 0.4907(11) 0.078(9) Uani 1 1 d . . . . .
 C150 C 0.4741(12) 0.4595(8) -0.0108(7) 0.041(4) Uani 1 1 d . . . . .
 C40 C 1.5042(11) 0.5921(8) 0.3149(6) 0.039(4) Uani 1 1 d . . . . .
 H40 H 1.513881 0.607165 0.340901 0.047 Uiso 1 1 calc R . . . .
 C45 C 1.1421(11) 0.5645(7) 0.1914(6) 0.042(4) Uani 1 1 d D U . . .
 C64 C 0.8310(10) 0.5107(7) 0.4094(6) 0.035(4) Uani 1 1 d . . . . .
 H64 H 0.886633 0.511780 0.413813 0.042 Uiso 1 1 calc R . . . .
 N7 N 0.6254(12) 0.2310(7) -0.1927(7) 0.054(5) Uani 1 1 d . . . . .
 C2 C 1.3291(12) 0.3537(8) 0.4287(8) 0.045(5) Uani 1 1 d . . . . .
 C43 C 1.2846(9) 0.6086(6) 0.2992(5) 0.023(3) Uani 1 1 d . . . . .
 H43 H 1.241229 0.621965 0.313393 0.028 Uiso 1 1 calc R . . . .
 C148 C 0.5003(14) 0.2948(9) -0.1264(7) 0.050(5) Uani 1 1 d . . . . .
 C136 C 0.7032(15) 0.6559(9) 0.4187(11) 0.066(8) Uani 1 1 d . . . . .
 H136 H 0.647142 0.656477 0.419321 0.079 Uiso 1 1 calc R . . . .
 C23 C 1.5364(15) 0.3952(14) 0.2495(8) 0.074(9) Uani 1 1 d . . . . .
 H23 H 1.568117 0.379230 0.229879 0.089 Uiso 1 1 calc R . . . .
 C193 C 0.8930(17) 0.7496(9) -0.1205(7) 0.055(6) Uani 1 1 d . . . . .
 H193 H 0.858035 0.775269 -0.113388 0.065 Uiso 1 1 calc R . . . .
 C247 C 0.4766(16) 0.7701(9) -0.0072(8) 0.060(7) Uani 1 1 d . . . . .
 H247 H 0.437911 0.795209 -0.007625 0.072 Uiso 1 1 calc R . . . .
 C117 C 1.0332(14) 0.8810(8) 0.4244(7) 0.047(5) Uani 1 1 d . . . . .
 H117 H 1.046669 0.908736 0.408436 0.056 Uiso 1 1 calc R . . . .
 C80 C 0.7941(10) 0.3781(6) 0.4009(5) 0.030(4) Uani 1 1 d . . . . .
 C51 C 1.1425(11) 0.6573(8) 0.2383(6) 0.038(4) Uani 1 1 d . . . . .
 C52 C 1.2016(13) 0.6921(8) 0.2294(8) 0.047(5) Uani 1 1 d . . . . .
 H52 H 1.254804 0.681419 0.227659 0.057 Uiso 1 1 calc R . . . .
 C252 C 0.8330(16) 0.7611(10) 0.0375(9) 0.061(6) Uani 1 1 d . U . . .
 H252 H 0.834520 0.787186 0.056779 0.073 Uiso 1 1 calc R . . . .
 C254 C 0.9019(15) 0.7116(10) -0.0112(9) 0.060(6) Uani 1 1 d . U . . .
 H254 H 0.949345 0.703768 -0.024780 0.072 Uiso 1 1 calc R . . . .
 C55 C 1.0429(14) 0.7235(9) 0.2321(8) 0.053(6) Uani 1 1 d . . . . .
 H55 H 0.989453 0.733835 0.233078 0.064 Uiso 1 1 calc R . . . .
 C253 C 0.9016(17) 0.7515(11) 0.0130(9) 0.065(7) Uani 1 1 d . U . . .
 H253 H 0.945701 0.772929 0.014098 0.078 Uiso 1 1 calc R . . . .
 C215 C 0.2854(13) 0.5422(10) -0.1263(7) 0.049(5) Uani 1 1 d . . . . .
 C95 C 1.0255(12) 0.2721(8) 0.3960(8) 0.047(5) Uani 1 1 d . . . . .
 H95 H 0.969414 0.273393 0.395971 0.056 Uiso 1 1 calc R . . . .
 C182 C 1.1550(11) 0.4415(9) -0.1747(8) 0.050(5) Uani 1 1 d . . . . .
 H182 H 1.193779 0.426774 -0.191320 0.061 Uiso 1 1 calc R . . . .
 C229 C 0.4290(15) 0.6609(9) -0.2855(7) 0.050(5) Uani 1 1 d . . . . .
 H229 H 0.443030 0.682976 -0.306664 0.060 Uiso 1 1 calc R . . . .
 C270 C 0.7920(14) 0.7343(9) 0.1708(8) 0.053(6) Uani 1 1 d . . . . .
 H270 H 0.793614 0.759619 0.190825 0.063 Uiso 1 1 calc R . . . .
 C231 C 0.4488(10) 0.6321(7) -0.2129(6) 0.031(4) Uani 1 1 d . . . . .
 C30 C 1.3388(15) 0.6051(11) 0.0814(7) 0.059(6) Uani 1 1 d . . . . .
 H30 H 1.339229 0.621657 0.055664 0.070 Uiso 1 1 calc R . . . .
 C3 C 1.2687(13) 0.3581(8) 0.4544(7) 0.045(5) Uani 1 1 d . . . . .
 C211 C 0.5615(12) 0.5501(8) -0.2630(7) 0.045(5) Uani 1 1 d . . . . .
 H211 H 0.590359 0.560584 -0.239108 0.054 Uiso 1 1 calc R . . . .
 C143 C 1.0492(19) 0.7754(11) 0.3266(8) 0.067(7) Uani 1 1 d . U . . .
 H143 H 1.090586 0.780221 0.307802 0.081 Uiso 1 1 calc R . . . .
 C220 C 0.3067(12) 0.5712(8) -0.1616(6) 0.038(4) Uani 1 1 d . . . . .
 C116 C 1.0867(11) 0.8382(7) 0.4254(6) 0.033(4) Uani 1 1 d . . . . .
 C87 C 0.9560(15) 0.3786(8) 0.4247(7) 0.047(5) Uani 1 1 d . . . . .
 H87 H 1.010094 0.378720 0.433234 0.056 Uiso 1 1 calc R . . . .
 C120 C 0.9907(13) 0.7969(8) 0.4707(7) 0.045(5) Uani 1 1 d . . . . .
 H120 H 0.975760 0.769253 0.486367 0.054 Uiso 1 1 calc R . . . .
 C49 C 1.1302(17) 0.5763(9) 0.1157(7) 0.073(7) Uani 1 1 d D U . . .
 H49 H 1.131517 0.595392 0.091283 0.087 Uiso 1 1 calc R . . . .
 C251 C 0.7634(14) 0.7324(9) 0.0332(8) 0.052(5) Uani 1 1 d . U . . .
 H251 H 0.716812 0.740581 0.047384 0.063 Uiso 1 1 calc R . . . .
 C222 C 0.3962(9) 0.5917(6) -0.2218(5) 0.026(3) Uani 1 1 d . U . . .
 C201 C 0.4622(16) 0.4207(9) -0.2197(8) 0.058(6) Uani 1 1 d . . . . .
 C244 C 0.5942(12) 0.6980(7) -0.0042(7) 0.042(5) Uani 1 1 d . . . . .
 C083 C 0.3791(16) 0.4095(9) -0.2251(8) 0.060(7) Uani 1 1 d . . . . .
 H083 H 0.340622 0.434433 -0.222049 0.072 Uiso 1 1 calc R . . . .
 C46 C 1.1176(14) 0.5146(7) 0.1908(7) 0.058(6) Uani 1 1 d D U . . .
 H46 H 1.110918 0.496274 0.215346 0.070 Uiso 1 1 calc R . . . .
 C54 C 1.1030(15) 0.7568(9) 0.2234(7) 0.053(6) Uani 1 1 d . . . . .
 H54 H 1.089446 0.789794 0.217730 0.063 Uiso 1 1 calc R . . . .
 C159 C 0.6702(13) 0.4331(11) -0.3011(7) 0.055(6) Uani 1 1 d . . . . .
 H159 H 0.627198 0.452564 -0.310940 0.066 Uiso 1 1 calc R . . . .
 C31 C 1.3457(17) 0.6302(11) 0.1180(7) 0.061(6) Uani 1 1 d . . . . .
 H31 H 1.353310 0.664529 0.116686 0.073 Uiso 1 1 calc R . . . .
 C279 C 1.1236(14) 0.5250(11) -0.0042(8) 0.058(6) Uani 1 1 d . U . . .
 H279 H 1.177643 0.521244 -0.010829 0.070 Uiso 1 1 calc R . . . .
 C22 C 1.5717(14) 0.4084(11) 0.2886(7) 0.057(6) Uani 1 1 d . . . . .
 H22 H 1.623826 0.398673 0.296223 0.068 Uiso 1 1 calc R . . . .
 C21 C 1.5257(11) 0.4362(10) 0.3147(6) 0.049(5) Uani 1 1 d . . . . .
 H21 H 1.547798 0.446752 0.340365 0.058 Uiso 1 1 calc R . . . .
 C246 C 0.5279(15) 0.7630(9) -0.0425(9) 0.054(6) Uani 1 1 d . . . . .
 H246 H 0.519687 0.781148 -0.067184 0.065 Uiso 1 1 calc R . . . .
 C190 C 0.9981(12) 0.6731(8) -0.1386(8) 0.048(5) Uani 1 1 d . . . . .
 H190 H 1.033913 0.647287 -0.143703 0.057 Uiso 1 1 calc R . . . .
 C127 C 1.1875(13) 0.6924(8) 0.5933(6) 0.042(4) Uani 1 1 d . . . . .
 H127 H 1.211676 0.688591 0.619835 0.051 Uiso 1 1 calc R . . . .
 C203 C 0.4884(19) 0.3358(10) -0.2347(10) 0.075(9) Uani 1 1 d . . . . .
 H203 H 0.525675 0.309836 -0.234786 0.090 Uiso 1 1 calc R . . . .
 C139 C 0.9828(11) 0.7244(7) 0.3758(6) 0.037(4) Uani 1 1 d . . . . .
 C249 C 0.5441(14) 0.7047(9) 0.0290(6) 0.047(5) Uani 1 1 d . . . . .
 H249 H 0.549830 0.685598 0.053373 0.056 Uiso 1 1 calc R . . . .
 C18 C 1.1960(14) 0.3874(11) 0.2097(8) 0.058(6) Uani 1 1 d . . . . .
 H18 H 1.186812 0.414247 0.191696 0.070 Uiso 1 1 calc R . . . .
 C189 C 0.9127(11) 0.6676(7) -0.1468(6) 0.034(4) Uani 1 1 d . . . . .
 C119 C 0.9425(14) 0.8378(8) 0.4707(8) 0.049(5) Uani 1 1 d . . . . .
 H119 H 0.895706 0.838105 0.486268 0.059 Uiso 1 1 calc R . . . .
 C48 C 1.1127(13) 0.5255(9) 0.1158(7) 0.062(6) Uani 1 1 d D U . . .
 H48 H 1.106118 0.510447 0.089520 0.075 Uiso 1 1 calc R . . . .
 C122 C 1.1104(11) 0.7504(6) 0.4463(5) 0.030(4) Uani 1 1 d . . . . .
 C237 C 0.5577(19) 0.7368(11) -0.1504(9) 0.069(7) Uani 1 1 d . . . . .
 H237 H 0.515685 0.740806 -0.131738 0.082 Uiso 1 1 calc R . . . .
 C233 C 0.6315(13) 0.6856(7) -0.1954(7) 0.041(4) Uani 1 1 d . . . . .
 H233 H 0.641499 0.654708 -0.207530 0.050 Uiso 1 1 calc R . . . .
 C36 C 1.4104(10) 0.5646(7) 0.2571(5) 0.031(4) Uani 1 1 d . . . . .
 C96 C 1.0646(17) 0.2333(8) 0.4157(8) 0.058(6) Uani 1 1 d . . . . .
 H96 H 1.035809 0.211212 0.432178 0.070 Uiso 1 1 calc R . . . .
 C131 C 1.0061(12) 0.6322(7) 0.4864(6) 0.038(4) Uani 1 1 d . . . . .
 H131 H 0.968441 0.608543 0.477267 0.046 Uiso 1 1 calc R . . . .
 N2 N 1.2584(18) 0.2972(12) 0.5189(10) 0.097(10) Uani 1 1 d . . . . .
 C154 C 0.8099(11) 0.3210(8) 0.0015(7) 0.044(5) Uani 1 1 d . . . . .
 C133 C 0.8710(11) 0.6583(8) 0.4140(7) 0.041(4) Uani 1 1 d . . . . .
 C6 C 1.0502(11) 0.5037(8) 0.5129(6) 0.039(4) Uani 1 1 d . . . . .
 C149 C 0.3876(11) 0.4650(8) -0.0081(6) 0.042(4) Uani 1 1 d . . . . .
 C147 C 0.5719(11) 0.3257(9) -0.1260(6) 0.042(5) Uani 1 1 d . . . . .
 C206 C 0.5062(11) 0.5115(8) -0.2590(7) 0.041(4) Uani 1 1 d . . . . .
 C250 C 0.7662(13) 0.6894(9) 0.0059(6) 0.044(5) Uani 1 1 d . . . . .
 C199 C 0.7897(13) 0.6124(8) -0.2922(7) 0.045(5) Uani 1 1 d . . . . .
 H199 H 0.754149 0.593074 -0.308423 0.054 Uiso 1 1 calc R . . . .
 C56 C 1.0641(12) 0.6729(8) 0.2394(6) 0.042(4) Uani 1 1 d . . . . .
 H56 H 1.023774 0.649896 0.245112 0.050 Uiso 1 1 calc R . . . .
 C141 C 0.9287(17) 0.8043(10) 0.3580(9) 0.062(6) Uani 1 1 d . U . . .
 H141 H 0.888407 0.828272 0.360081 0.074 Uiso 1 1 calc R . . . .
 C161 C 0.7432(14) 0.3557(9) -0.2998(7) 0.049(5) Uani 1 1 d . . . . .
 H161 H 0.749691 0.323250 -0.309465 0.058 Uiso 1 1 calc R . . . .
 C5 C 0.9741(15) 0.4954(9) 0.5324(8) 0.052(5) Uani 1 1 d . . . . .
 C216 C 0.2209(14) 0.5548(10) -0.1020(8) 0.055(6) Uani 1 1 d . U . . .
 H216 H 0.205253 0.534269 -0.080021 0.066 Uiso 1 1 calc R . . . .
 C14 C 1.2624(16) 0.3533(12) 0.2692(8) 0.065(7) Uani 1 1 d . . . . .
 H14 H 1.300709 0.355633 0.291020 0.077 Uiso 1 1 calc R . . . .
 C194 C 0.8627(13) 0.7073(8) -0.1368(6) 0.043(4) Uani 1 1 d . . . . .
 H194 H 0.807297 0.704422 -0.141606 0.051 Uiso 1 1 calc R . . . .
 C11 C 1.4626(11) 0.5495(8) 0.4598(6) 0.038(4) Uani 1 1 d . . . . .
 N1 N 1.430(2) 0.2812(11) 0.4357(11) 0.102(10) Uani 1 1 d . U . . .
 C164 C 0.9418(13) 0.3866(8) -0.1674(7) 0.045(5) Uani 1 1 d . . . . .
 H164 H 0.907045 0.398006 -0.146975 0.054 Uiso 1 1 calc R . . . .
 C137 C 0.7419(14) 0.6367(10) 0.3851(10) 0.063(7) Uani 1 1 d . . . . .
 H137 H 0.712083 0.621830 0.363335 0.076 Uiso 1 1 calc R . . . .
 C255 C 0.8350(13) 0.6804(9) -0.0179(8) 0.049(5) Uani 1 1 d . . . . .
 H255 H 0.836203 0.654581 -0.037407 0.059 Uiso 1 1 calc R . . . .
 C97 C 1.1465(13) 0.2269(8) 0.4114(7) 0.048(5) Uani 1 1 d . U . . .
 H97 H 1.171669 0.198941 0.422999 0.058 Uiso 1 1 calc R . . . .
 C50 C 1.1455(14) 0.5956(9) 0.1558(5) 0.055(5) Uani 1 1 d D U . . .
 H50 H 1.157945 0.629188 0.159111 0.066 Uiso 1 1 calc R . . . .
 C138 C 0.8227(12) 0.6390(8) 0.3830(8) 0.051(6) Uani 1 1 d . . . . .
 H138 H 0.846729 0.626689 0.358973 0.061 Uiso 1 1 calc R . . . .
 C99 C 1.1515(10) 0.3032(8) 0.3709(7) 0.044(5) Uani 1 1 d . . . . .
 H99 H 1.180244 0.325979 0.355025 0.053 Uiso 1 1 calc R . . . .
 C98 C 1.1916(15) 0.2617(8) 0.3900(8) 0.056(6) Uani 1 1 d . . . . .
 H98 H 1.247168 0.257965 0.388100 0.067 Uiso 1 1 calc R . . . .
 C15 C 1.2132(15) 0.3098(8) 0.2659(8) 0.052(5) Uani 1 1 d . . . . .
 H15 H 1.218108 0.284669 0.286079 0.063 Uiso 1 1 calc R . . . .
 C236 C 0.6071(15) 0.7764(11) -0.1556(9) 0.063(7) Uani 1 1 d . . . . .
 H236 H 0.597116 0.806542 -0.142251 0.075 Uiso 1 1 calc R . . . .
 C217 C 0.1800(16) 0.5983(14) -0.1108(8) 0.075(9) Uani 1 1 d . . . . .
 H217 H 0.137600 0.607604 -0.093882 0.089 Uiso 1 1 calc R . . . .
 C140 C 0.9226(15) 0.7600(8) 0.3801(7) 0.049(5) Uani 1 1 d . U . . .
 H140 H 0.879240 0.754168 0.397516 0.059 Uiso 1 1 calc R . . . .
 C89 C 0.9846(12) 0.3727(8) 0.2626(6) 0.041(4) Uani 1 1 d . . . . .
 H89 H 0.997041 0.406230 0.266521 0.049 Uiso 1 1 calc R . . . .
 C234 C 0.6830(15) 0.7261(9) -0.2025(9) 0.057(6) Uani 1 1 d . . . . .
 H234 H 0.724627 0.723130 -0.221464 0.069 Uiso 1 1 calc R . . . .
 C142 C 0.9938(19) 0.8133(10) 0.3328(8) 0.068(8) Uani 1 1 d . . . . .
 H142 H 1.000411 0.844283 0.320249 0.081 Uiso 1 1 calc R . . . .
 C118 C 0.9649(14) 0.8812(10) 0.4459(9) 0.060(6) Uani 1 1 d . . . . .
 H118 H 0.931614 0.909161 0.445013 0.072 Uiso 1 1 calc R . . . .
 C144 C 1.0441(14) 0.7319(8) 0.3474(6) 0.045(5) Uani 1 1 d . U . . .
 H144 H 1.081613 0.706811 0.342688 0.054 Uiso 1 1 calc R . . . .
 C13 C 1.2546(14) 0.3911(8) 0.2414(7) 0.046(5) Uani 1 1 d . . . . .
 C213 C 0.3919(13) 0.4825(13) -0.1438(7) 0.067(8) Uani 1 1 d . . . . .
 H213 H 0.420738 0.453798 -0.136790 0.080 Uiso 1 1 calc R . . . .
 C0A0 C 1.087(3) 0.7315(16) 0.0662(12) 0.099(11) Uani 1 1 d . U . . .
 H0AA H 1.029866 0.724127 0.068503 0.119 Uiso 1 1 calc R . . . .
 H0AB H 1.091374 0.764916 0.054778 0.119 Uiso 1 1 calc R . . . .
 C47 C 1.1039(17) 0.4945(10) 0.1508(6) 0.069(7) Uani 1 1 d D U . . .
 H47 H 1.089204 0.461233 0.147484 0.083 Uiso 1 1 calc R . . . .
 N3 N 0.9135(12) 0.4944(9) 0.5492(8) 0.065(6) Uani 1 1 d . . . . .
 C243 C 0.4325(11) 0.6295(6) -0.0848(5) 0.071(7) Uani 1 1 d . U . . .
 H243 H 0.466426 0.602156 -0.080752 0.086 Uiso 1 1 calc R . . . .
 C242 C 0.3831(13) 0.6451(9) -0.0526(5) 0.093(10) Uani 1 1 d G U . . .
 H242 H 0.384032 0.628202 -0.026972 0.111 Uiso 1 1 calc R . . . .
 C241 C 0.3324(12) 0.6859(9) -0.0586(6) 0.087(9) Uani 1 1 d G U . . .
 H241 H 0.299419 0.696309 -0.037078 0.105 Uiso 1 1 calc R . . . .
 C240 C 0.3311(11) 0.7111(7) -0.0969(7) 0.081(8) Uani 1 1 d G U . . .
 H240 H 0.297197 0.738372 -0.100962 0.097 Uiso 1 1 calc R . . . .
 C239 C 0.3805(11) 0.6955(7) -0.1291(5) 0.081(8) Uani 1 1 d G U . . .
 H239 H 0.379590 0.712327 -0.154742 0.097 Uiso 1 1 calc R . . . .
 C238 C 0.4312(8) 0.6547(6) -0.1231(4) 0.041(5) Uani 1 1 d G . . . .
 C53 C 1.1846(13) 0.7425(8) 0.2230(7) 0.047(5) Uani 1 1 d . . . . .
 H53 H 1.225359 0.765580 0.218561 0.056 Uiso 1 1 calc R . . . .
 C205 C 0.355(2) 0.3615(12) -0.2350(11) 0.087(11) Uani 1 1 d . . . . .
 H205 H 0.301019 0.353133 -0.237794 0.104 Uiso 1 1 calc R . . . .
 C204 C 0.416(2) 0.3253(14) -0.2408(12) 0.089(10) Uani 1 1 d . U . . .
 H204 H 0.401819 0.293195 -0.249200 0.107 Uiso 1 1 calc R . . . .
 Cl0A Cl 0.5734(7) 0.2851(4) 0.3397(4) 0.114(3) Uani 1 1 d . U . . .
 Cl3A Cl 0.4232(9) 0.2651(6) 0.2938(5) 0.148(5) Uani 1 1 d . U . . .
 C0AA C 0.474(3) 0.298(2) 0.3330(18) 0.141(13) Uani 1 1 d . U . . .
 H0AC H 0.469323 0.333728 0.326612 0.169 Uiso 1 1 calc R . . . .
 H0AD H 0.448118 0.292608 0.359455 0.169 Uiso 1 1 calc R . . . .
 Cl1 Cl 0.6183(11) 0.6723(6) 0.6194(4) 0.162(6) Uani 1 1 d . U . . .
 Cl2A Cl 0.6867(11) 0.6207(6) 0.5507(6) 0.176(7) Uani 1 1 d . U . . .
 C1AA C 0.605(3) 0.661(2) 0.5641(17) 0.134(17) Uani 1 1 d . U . . .
 H1AA H 0.553203 0.644527 0.558276 0.160 Uiso 1 1 calc R . . . .
 H1AB H 0.606429 0.691663 0.548305 0.160 Uiso 1 1 calc R . . . .

loop_
  _atom_site_aniso_label
  _atom_site_aniso_U_11
  _atom_site_aniso_U_22
  _atom_site_aniso_U_33
  _atom_site_aniso_U_23
  _atom_site_aniso_U_13
  _atom_site_aniso_U_12
 Au15 0.0209(3) 0.0312(3) 0.0235(3) 0.0013(2) -0.0006(2) 0.0009(2)
 Au13 0.0209(3) 0.0334(3) 0.0237(3) 0.0005(3) -0.0025(2) 0.0000(2)
 Au5 0.0243(3) 0.0303(3) 0.0253(3) -0.0012(3) 0.0003(2) -0.0020(2)
 Au3 0.0191(3) 0.0325(3) 0.0287(3) -0.0020(3) -0.0015(2) -0.0008(2)
 Au7 0.0208(3) 0.0327(3) 0.0246(3) -0.0015(3) -0.0015(2) 0.0003(2)
 Au14 0.0222(3) 0.0311(3) 0.0318(3) 0.0015(3) -0.0042(3) 0.0014(2)
 Au12 0.0304(3) 0.0355(4) 0.0236(3) -0.0011(3) -0.0014(3) 0.0074(3)
 Au9 0.0278(3) 0.0313(3) 0.0256(3) -0.0021(3) 0.0024(3) -0.0009(3)
 Au6 0.0211(3) 0.0358(4) 0.0298(3) 0.0011(3) -0.0021(3) -0.0003(3)
 Au4 0.0219(3) 0.0347(4) 0.0302(3) -0.0054(3) 0.0018(3) 0.0000(3)
 Au2 0.0212(3) 0.0299(3) 0.0354(4) 0.0000(3) -0.0009(3) -0.0016(2)
 Au8 0.0223(3) 0.0415(4) 0.0257(3) 0.0008(3) -0.0004(2) -0.0017(3)
 Au11 0.0288(3) 0.0389(4) 0.0240(3) 0.0020(3) -0.0029(3) 0.0078(3)
 Au10 0.0287(3) 0.0380(4) 0.0324(4) -0.0013(3) -0.0112(3) 0.0047(3)
 Au1 0.0246(3) 0.0324(3) 0.0337(4) -0.0048(3) 0.0045(3) -0.0034(3)
 Au16 0.0299(3) 0.0345(4) 0.0357(4) 0.0049(3) 0.0084(3) 0.0009(3)
 Cu7 0.0219(11) 0.0391(14) 0.0344(13) 0.0018(11) -0.0011(10) -0.0021(10)
 Cu5 0.0244(11) 0.0316(13) 0.0321(13) 0.0018(10) 0.0008(10) -0.0003(9)
 Cu2 0.0297(12) 0.0386(14) 0.0238(11) 0.0028(10) -0.0016(10) -0.0038(10)
 Cu6 0.0195(10) 0.0409(14) 0.0288(12) 0.0056(11) -0.0019(9) 0.0006(10)
 Cu8 0.0283(12) 0.0356(14) 0.0395(14) 0.0013(11) -0.0056(11) 0.0021(10)
 Cu4 0.0248(12) 0.0468(15) 0.0391(14) -0.0026(12) -0.0069(11) 0.0044(11)
 Cu3 0.0295(13) 0.0440(15) 0.0375(14) 0.0054(12) -0.0035(11) 0.0009(11)
 Cu1 0.0250(11) 0.0348(13) 0.0360(13) 0.0030(11) -0.0032(10) 0.0024(10)
 S9 0.0234(18) 0.049(3) 0.032(2) -0.0015(18) -0.0047(16) 0.0048(17)
 P11 0.0251(19) 0.039(2) 0.0217(19) 0.0001(16) -0.0034(15) -0.0001(16)
 P6 0.0240(19) 0.046(2) 0.0208(19) 0.0002(17) 0.0024(15) 0.0006(17)
 P3 0.0130(16) 0.034(2) 0.030(2) 0.0040(17) -0.0025(14) -0.0022(14)
 P7 0.0261(19) 0.032(2) 0.028(2) -0.0051(17) 0.0036(16) 0.0012(16)
 S11 0.028(2) 0.035(2) 0.048(3) 0.0055(19) -0.0059(18) -0.0011(17)
 S10 0.030(2) 0.045(2) 0.026(2) 0.0074(17) 0.0024(16) -0.0025(17)
 S6 0.0209(17) 0.052(3) 0.029(2) -0.0022(19) -0.0011(15) -0.0028(17)
 S12 0.0190(17) 0.037(2) 0.041(2) 0.0017(18) -0.0035(16) 0.0044(15)
 P5 0.027(2) 0.031(2) 0.031(2) -0.0025(17) 0.0003(17) -0.0036(16)
 P1 0.026(2) 0.038(2) 0.038(2) -0.0100(19) 0.0063(18) -0.0032(17)
 P12 0.027(2) 0.035(2) 0.033(2) -0.0028(18) 0.0087(17) -0.0034(17)
 S8 0.0245(19) 0.043(2) 0.036(2) 0.0015(19) -0.0005(17) -0.0037(17)
 S3 0.0230(18) 0.040(2) 0.045(2) -0.0008(19) -0.0022(17) -0.0029(17)
 S4 0.034(2) 0.041(2) 0.0220(18) 0.0011(16) -0.0010(16) -0.0027(17)
 P9 0.030(2) 0.037(2) 0.032(2) 0.0016(18) 0.0008(18) 0.0058(18)
 S7 0.032(2) 0.035(2) 0.034(2) -0.0036(17) -0.0021(17) 0.0024(17)
 P10 0.030(2) 0.037(2) 0.024(2) -0.0061(17) -0.0008(16) 0.0066(17)
 S5 0.031(2) 0.051(3) 0.037(2) 0.010(2) -0.0061(18) 0.0034(19)
 S2 0.028(2) 0.044(3) 0.043(2) 0.013(2) -0.0062(18) -0.0016(18)
 P2 0.0219(18) 0.026(2) 0.037(2) 0.0048(17) -0.0056(17) -0.0032(15)
 S1 0.031(2) 0.039(2) 0.047(3) -0.005(2) -0.0059(19) 0.0082(18)
 P4 0.0250(19) 0.030(2) 0.033(2) -0.0030(17) 0.0049(17) 0.0042(16)
 P8 0.027(2) 0.044(3) 0.041(2) 0.000(2) -0.0269(19) -0.0038(18)
 Cl01 0.136(8) 0.109(7) 0.100(7) 0.020(5) -0.033(6) -0.056(6)
 Cl1A 0.167(12) 0.124(9) 0.148(11) -0.035(8) -0.012(9) -0.060(9)
 C256 0.024(8) 0.051(10) 0.016(7) 0.003(7) -0.005(6) -0.007(7)
 C275 0.025(8) 0.037(9) 0.030(8) 0.005(7) 0.005(7) 0.000(7)
 C177 0.023(8) 0.039(10) 0.047(11) -0.005(8) 0.011(7) 0.003(7)
 C69 0.025(7) 0.025(8) 0.027(8) -0.002(6) -0.012(6) -0.004(6)
 C265 0.022(8) 0.052(11) 0.031(9) -0.014(8) -0.008(7) 0.008(7)
 C174 0.031(9) 0.049(11) 0.050(12) 0.011(9) 0.012(8) -0.001(8)
 C262 0.037(10) 0.064(13) 0.028(9) 0.003(9) 0.007(8) 0.008(9)
 N4 0.063(13) 0.088(16) 0.038(10) 0.000(10) 0.006(9) -0.025(12)
 C68 0.018(8) 0.057(12) 0.045(11) -0.003(9) 0.006(7) 0.005(7)
 C73 0.035(9) 0.039(10) 0.044(11) 0.001(8) -0.009(8) -0.006(8)
 C266 0.037(9) 0.037(9) 0.011(6) -0.007(6) 0.001(6) -0.003(7)
 C34 0.024(8) 0.044(10) 0.028(8) -0.007(7) -0.003(6) -0.002(7)
 C37 0.033(9) 0.048(11) 0.040(10) -0.012(9) 0.013(8) 0.001(8)
 C274 0.026(8) 0.057(12) 0.036(10) 0.003(9) -0.001(7) -0.004(8)
 C259 0.045(10) 0.039(10) 0.031(9) -0.005(8) 0.003(8) 0.014(8)
 C258 0.025(8) 0.053(11) 0.026(8) 0.000(8) 0.001(7) -0.003(7)
 C273 0.027(8) 0.043(10) 0.043(10) 0.002(8) -0.004(8) -0.010(7)
 C227 0.064(14) 0.053(13) 0.049(13) -0.003(10) 0.003(11) 0.020(11)
 C92 0.025(8) 0.045(11) 0.053(12) -0.014(9) 0.000(8) -0.004(7)
 C175 0.026(9) 0.048(11) 0.062(13) -0.005(10) 0.003(9) -0.004(8)
 C74 0.041(10) 0.034(10) 0.050(12) -0.004(8) -0.002(9) -0.010(8)
 C169 0.017(7) 0.037(9) 0.038(9) -0.002(7) 0.006(7) -0.005(6)
 C72 0.015(7) 0.045(10) 0.032(9) -0.006(7) 0.000(6) -0.006(6)
 C257 0.026(8) 0.043(10) 0.043(10) 0.000(8) -0.004(8) 0.006(7)
 C125 0.046(11) 0.046(11) 0.035(10) -0.010(8) 0.011(9) -0.013(9)
 N10 0.066(13) 0.045(11) 0.078(15) -0.004(10) 0.044(12) -0.008(9)
 C7 0.032(8) 0.051(11) 0.016(7) 0.007(7) 0.001(6) 0.010(8)
 C286 0.036(10) 0.057(13) 0.041(11) 0.008(9) -0.009(8) -0.012(9)
 C167 0.030(9) 0.043(11) 0.052(12) -0.009(9) 0.004(8) 0.001(8)
 C224 0.028(7) 0.064(10) 0.045(9) 0.008(8) -0.010(7) 0.005(7)
 C210 0.028(9) 0.061(13) 0.048(12) 0.001(10) -0.005(8) -0.006(9)
 C111 0.048(11) 0.030(9) 0.046(11) 0.012(8) 0.009(9) -0.005(8)
 C93 0.022(7) 0.034(9) 0.039(10) -0.008(7) -0.013(7) 0.006(6)
 C91 0.024(8) 0.057(12) 0.042(11) -0.003(9) -0.004(8) -0.002(8)
 C163 0.048(11) 0.026(9) 0.051(12) -0.002(8) -0.005(9) 0.000(8)
 C230 0.033(9) 0.055(12) 0.043(11) -0.002(9) -0.002(8) 0.007(9)
 C152 0.045(10) 0.029(9) 0.043(11) -0.014(8) 0.009(9) -0.004(8)
 C75 0.043(10) 0.035(10) 0.054(12) 0.008(9) -0.005(9) -0.006(8)
 C124 0.038(9) 0.034(9) 0.026(8) -0.006(7) -0.002(7) 0.000(7)
 C42 0.020(7) 0.035(8) 0.020(7) 0.004(6) 0.002(6) -0.001(6)
 C263 0.019(7) 0.062(12) 0.025(8) -0.004(8) -0.004(6) 0.003(7)
 C71 0.030(8) 0.036(9) 0.036(9) 0.007(7) 0.000(7) -0.002(7)
 C264 0.024(8) 0.039(9) 0.031(8) -0.011(7) 0.004(7) -0.001(7)
 C114 0.049(11) 0.028(9) 0.047(11) 0.005(8) 0.002(9) 0.002(8)
 C271 0.046(11) 0.048(12) 0.046(12) -0.016(9) -0.007(9) -0.002(9)
 C101 0.037(10) 0.048(11) 0.042(11) -0.012(9) -0.017(8) -0.017(8)
 C221 0.040(10) 0.048(11) 0.029(9) 0.002(8) -0.007(8) -0.019(8)
 C115 0.066(13) 0.029(9) 0.033(10) 0.011(8) 0.004(9) 0.004(9)
 C41 0.027(8) 0.036(9) 0.030(8) -0.003(7) 0.000(7) 0.004(7)
 C105 0.047(11) 0.040(10) 0.031(9) 0.014(8) 0.019(8) 0.015(8)
 C260 0.038(10) 0.050(11) 0.040(10) -0.009(9) 0.010(8) -0.008(9)
 C102 0.032(9) 0.060(13) 0.045(11) -0.010(10) -0.004(8) -0.010(9)
 C226 0.047(9) 0.063(10) 0.034(8) 0.000(8) -0.026(7) 0.014(8)
 C181 0.021(7) 0.041(10) 0.045(10) 0.001(8) 0.003(7) 0.003(7)
 C129 0.042(10) 0.038(9) 0.023(8) -0.004(7) 0.004(7) -0.001(8)
 C38 0.029(9) 0.061(13) 0.049(12) -0.012(10) -0.001(8) -0.002(9)
 C88 0.029(8) 0.029(8) 0.024(8) -0.003(6) 0.000(6) -0.001(6)
 C32 0.047(11) 0.055(12) 0.024(9) 0.003(8) 0.006(8) 0.000(9)
 C12 0.030(9) 0.059(13) 0.037(10) 0.003(9) -0.003(8) -0.011(9)
 C70 0.020(7) 0.036(9) 0.035(9) 0.004(7) 0.010(6) 0.001(6)
 C8 0.061(12) 0.050(11) 0.008(7) 0.004(7) -0.003(7) -0.014(9)
 C179 0.024(7) 0.030(8) 0.028(8) 0.005(7) 0.005(6) -0.008(6)
 C168 0.027(8) 0.051(11) 0.038(10) -0.003(8) -0.005(7) 0.007(8)
 C195 0.036(9) 0.030(9) 0.040(10) -0.001(7) 0.014(8) 0.002(7)
 C130 0.045(10) 0.042(10) 0.029(9) -0.002(8) 0.015(8) -0.001(8)
 C185 0.007(6) 0.050(11) 0.046(10) -0.004(8) -0.009(6) 0.007(6)
 C24 0.039(11) 0.056(13) 0.058(13) -0.007(11) -0.001(10) 0.026(10)
 C20 0.048(11) 0.043(11) 0.048(12) 0.003(9) 0.010(9) 0.003(9)
 N12 0.031(9) 0.086(15) 0.070(13) 0.036(12) -0.021(9) -0.009(9)
 C283 0.034(9) 0.038(10) 0.035(9) 0.000(8) -0.010(7) -0.002(7)
 C86 0.040(10) 0.038(10) 0.033(9) 0.004(8) -0.005(8) -0.015(8)
 C35 0.027(8) 0.036(9) 0.022(7) -0.002(7) -0.004(6) 0.007(7)
 C176 0.034(9) 0.044(10) 0.031(9) -0.005(8) 0.006(7) -0.005(8)
 C208 0.038(10) 0.085(17) 0.038(11) -0.009(11) -0.023(9) 0.012(11)
 C200 0.036(9) 0.038(10) 0.035(9) -0.005(8) 0.004(8) -0.003(8)
 C145 0.038(10) 0.032(10) 0.048(11) 0.000(9) -0.010(8) -0.014(8)
 C25 0.015(7) 0.058(12) 0.042(10) -0.018(9) 0.001(7) 0.002(7)
 C267 0.040(10) 0.029(9) 0.037(10) -0.008(7) -0.004(8) 0.001(7)
 C272 0.042(10) 0.036(10) 0.047(11) -0.011(9) -0.009(9) -0.007(8)
 N6 0.059(12) 0.061(13) 0.051(11) -0.008(9) 0.011(9) -0.006(10)
 C94 0.022(7) 0.028(8) 0.036(9) 0.013(7) -0.007(7) -0.003(6)
 N8 0.080(17) 0.11(2) 0.060(14) -0.007(14) 0.011(12) -0.063(16)
 C212 0.039(10) 0.041(10) 0.054(12) 0.006(9) -0.002(9) 0.000(8)
 C171 0.043(10) 0.046(11) 0.032(9) 0.004(8) 0.003(8) 0.005(8)
 C196 0.042(10) 0.036(9) 0.032(9) 0.005(7) -0.002(8) 0.001(8)
 C261 0.045(11) 0.047(11) 0.041(11) 0.010(9) 0.023(9) 0.007(9)
 C157 0.028(8) 0.030(8) 0.027(8) 0.002(6) 0.002(6) 0.002(6)
 C207 0.036(10) 0.054(12) 0.051(12) -0.012(10) -0.029(9) 0.014(9)
 C26 0.028(9) 0.064(13) 0.046(11) -0.014(10) 0.015(8) -0.007(9)
 C170 0.028(8) 0.049(11) 0.026(8) -0.004(8) -0.003(7) 0.001(7)
 C90 0.043(11) 0.058(13) 0.039(11) 0.014(10) -0.006(9) 0.004(9)
 C27 0.045(11) 0.070(14) 0.027(9) -0.009(9) 0.003(8) 0.001(10)
 C107 0.021(7) 0.040(9) 0.025(8) -0.005(7) -0.005(6) -0.003(6)
 C10 0.037(10) 0.062(13) 0.034(10) 0.007(9) 0.000(8) 0.018(9)
 C126 0.049(11) 0.059(13) 0.026(9) -0.012(9) -0.002(8) 0.010(10)
 C156 0.032(10) 0.043(11) 0.075(15) 0.029(11) -0.003(10) -0.005(8)
 C209 0.040(11) 0.087(17) 0.033(10) -0.006(11) -0.014(9) 0.000(11)
 C78 0.024(7) 0.036(9) 0.018(7) 0.006(6) 0.002(6) 0.006(6)
 C63 0.018(7) 0.038(9) 0.034(9) 0.013(7) -0.009(6) -0.007(6)
 C268 0.052(12) 0.062(14) 0.039(11) -0.022(10) -0.016(9) 0.017(10)
 C180 0.014(7) 0.042(10) 0.044(10) -0.006(8) 0.005(7) -0.005(6)
 C85 0.048(11) 0.040(10) 0.023(8) 0.004(7) -0.006(8) -0.001(8)
 C135 0.048(13) 0.056(14) 0.089(19) -0.008(13) 0.038(13) 0.004(11)
 C183 0.044(12) 0.068(15) 0.058(14) -0.009(12) -0.019(10) 0.014(11)
 N9 0.016(7) 0.075(12) 0.072(12) -0.014(10) 0.016(7) 0.009(7)
 C287 0.020(7) 0.060(12) 0.023(8) -0.003(8) -0.011(6) -0.012(7)
 C184 0.042(11) 0.046(11) 0.051(12) -0.007(10) 0.003(9) -0.002(9)
 C76 0.017(7) 0.047(10) 0.040(10) 0.008(8) 0.002(7) -0.007(7)
 C269 0.053(10) 0.057(10) 0.057(10) -0.020(9) -0.015(9) 0.012(9)
 C284 0.030(9) 0.056(13) 0.057(13) 0.010(10) -0.005(9) 0.002(9)
 C113 0.029(8) 0.036(9) 0.031(9) -0.005(7) -0.013(7) -0.008(7)
 C104 0.041(10) 0.054(12) 0.036(10) 0.008(9) -0.009(8) 0.006(9)
 C79 0.026(8) 0.035(9) 0.033(9) 0.009(7) -0.010(7) 0.002(7)
 C277 0.034(8) 0.049(9) 0.036(8) -0.002(7) 0.004(7) -0.011(7)
 C19 0.047(11) 0.046(11) 0.037(10) -0.006(9) 0.010(9) -0.004(9)
 C81 0.042(10) 0.041(10) 0.041(10) 0.010(8) -0.005(9) 0.003(8)
 C28 0.033(9) 0.050(11) 0.049(11) -0.007(9) 0.004(8) 0.016(8)
 C65 0.044(12) 0.076(16) 0.041(11) -0.008(11) 0.008(9) 0.003(11)
 C67 0.046(12) 0.069(16) 0.060(14) -0.015(12) 0.015(11) 0.001(11)
 C172 0.035(9) 0.054(12) 0.028(9) -0.001(8) 0.003(7) 0.000(8)
 N5 0.11(2) 0.078(15) 0.029(9) -0.005(10) -0.010(11) -0.004(14)
 C178 0.031(8) 0.027(8) 0.035(9) 0.003(7) 0.004(7) 0.002(7)
 C77 0.027(8) 0.027(8) 0.038(9) 0.007(7) 0.004(7) 0.012(6)
 C109 0.049(12) 0.052(13) 0.061(15) -0.008(11) 0.024(11) -0.012(10)
 C228 0.051(12) 0.047(11) 0.032(9) -0.002(8) -0.021(9) 0.015(9)
 C151 0.038(10) 0.046(11) 0.037(10) -0.006(8) -0.002(8) -0.001(8)
 C276 0.016(7) 0.054(11) 0.027(8) -0.012(8) -0.004(6) 0.003(7)
 C66 0.039(10) 0.065(14) 0.037(10) 0.001(10) 0.016(8) -0.010(10)
 C82 0.053(13) 0.069(15) 0.036(11) 0.000(10) 0.011(10) 0.000(11)
 C186 0.042(10) 0.038(10) 0.022(8) 0.001(7) -0.002(7) 0.002(8)
 C155 0.022(8) 0.040(10) 0.041(10) 0.006(8) -0.013(7) 0.005(7)
 C128 0.062(13) 0.050(12) 0.028(9) 0.005(8) 0.006(9) -0.004(10)
 C153 0.056(13) 0.049(12) 0.044(12) 0.007(10) -0.017(10) -0.010(10)
 C285 0.045(10) 0.062(13) 0.019(8) 0.008(8) -0.010(8) 0.003(9)
 C123 0.036(9) 0.042(10) 0.034(9) 0.017(8) 0.006(8) 0.006(8)
 C146 0.039(10) 0.032(9) 0.033(9) -0.007(7) -0.008(8) 0.006(7)
 C282 0.021(7) 0.042(10) 0.033(9) -0.007(7) -0.001(7) -0.002(7)
 C33 0.016(7) 0.062(13) 0.041(10) -0.005(9) -0.004(7) 0.004(8)
 C39 0.022(8) 0.056(12) 0.045(11) -0.009(9) -0.005(7) -0.002(8)
 C223 0.030(8) 0.040(9) 0.030(8) -0.001(7) -0.014(7) 0.015(7)
 C245 0.041(10) 0.043(11) 0.046(11) -0.008(9) 0.011(9) 0.017(9)
 C103 0.038(11) 0.088(18) 0.038(11) 0.002(11) -0.011(9) 0.009(11)
 C83 0.057(13) 0.062(14) 0.037(11) 0.007(10) 0.015(10) -0.005(11)
 C108 0.043(11) 0.039(10) 0.038(10) -0.007(8) 0.012(9) -0.011(8)
 C166 0.040(11) 0.033(10) 0.084(17) -0.002(11) 0.000(11) 0.001(8)
 C225 0.044(11) 0.069(14) 0.025(9) 0.004(9) -0.012(8) -0.015(10)
 C112 0.037(9) 0.032(9) 0.039(10) 0.008(8) 0.005(8) -0.002(7)
 C106 0.028(8) 0.036(9) 0.043(10) 0.002(8) -0.002(8) -0.007(7)
 C162 0.037(10) 0.066(14) 0.042(11) -0.006(10) -0.006(9) -0.003(10)
 N11 0.072(14) 0.071(14) 0.048(11) 0.025(10) -0.008(10) -0.026(11)
 C84 0.061(13) 0.054(12) 0.025(9) 0.012(8) -0.003(9) 0.004(10)
 C232 0.023(8) 0.059(12) 0.038(10) 0.006(9) -0.013(7) 0.001(8)
 C1 0.039(11) 0.055(13) 0.064(15) 0.012(11) -0.014(10) 0.019(10)
 C57 0.029(6) 0.032(6) 0.031(6) 0.001(5) -0.016(5) -0.007(5)
 C58 0.036(7) 0.041(7) 0.023(6) -0.003(6) -0.014(5) -0.006(6)
 C59 0.045(7) 0.045(7) 0.018(5) 0.006(5) -0.017(5) -0.006(6)
 C60 0.054(8) 0.043(8) 0.039(7) 0.005(7) -0.012(6) -0.009(6)
 C61 0.050(8) 0.044(8) 0.048(8) 0.006(7) -0.005(7) 0.003(7)
 C62 0.040(7) 0.034(7) 0.036(7) -0.001(6) 0.000(6) -0.002(6)
 C281 0.032(8) 0.064(10) 0.036(8) 0.002(8) -0.010(7) 0.014(8)
 C187 0.036(9) 0.036(9) 0.032(9) -0.015(7) 0.010(7) 0.002(7)
 C218 0.030(10) 0.088(19) 0.065(15) -0.011(14) 0.000(10) 0.006(11)
 C280 0.038(9) 0.066(11) 0.049(9) -0.003(8) -0.006(8) 0.026(8)
 C29 0.031(9) 0.075(15) 0.039(11) 0.006(10) 0.012(8) 0.004(10)
 C9 0.049(12) 0.079(16) 0.028(10) -0.004(10) -0.019(9) -0.001(11)
 C202 0.053(14) 0.063(15) 0.078(18) 0.004(13) -0.024(13) 0.004(12)
 C160 0.034(10) 0.058(13) 0.045(11) -0.020(10) 0.000(9) -0.005(9)
 C278 0.047(9) 0.074(11) 0.038(9) -0.006(8) 0.010(8) -0.014(9)
 C158 0.043(11) 0.040(11) 0.063(14) -0.021(10) 0.000(10) -0.003(9)
 C110 0.057(13) 0.044(11) 0.040(11) 0.001(9) 0.017(10) -0.012(10)
 C132 0.021(7) 0.033(9) 0.044(10) -0.012(8) 0.004(7) -0.004(6)
 C192 0.064(14) 0.037(11) 0.054(13) -0.014(9) 0.016(11) -0.030(10)
 C17 0.067(16) 0.068(16) 0.055(14) -0.009(12) 0.006(12) -0.018(13)
 C173 0.040(11) 0.062(14) 0.046(12) 0.005(10) 0.011(9) -0.013(10)
 C134 0.037(10) 0.040(11) 0.070(15) -0.002(10) 0.021(10) 0.018(8)
 C248 0.042(12) 0.070(16) 0.065(15) -0.023(13) 0.004(11) 0.030(11)
 C188 0.024(8) 0.047(10) 0.035(9) 0.016(8) -0.005(7) -0.005(7)
 C121 0.030(9) 0.041(10) 0.036(9) -0.007(8) -0.002(7) 0.006(7)
 C219 0.026(9) 0.083(16) 0.038(10) 0.001(11) 0.002(8) -0.011(10)
 C100 0.014(7) 0.056(12) 0.048(11) 0.007(9) -0.007(7) -0.011(7)
 C16 0.066(16) 0.049(13) 0.063(15) -0.010(11) 0.005(13) -0.010(11)
 C191 0.054(13) 0.060(14) 0.043(12) -0.016(10) 0.007(10) -0.028(11)
 C214 0.034(11) 0.10(2) 0.056(14) 0.020(13) -0.004(10) -0.027(12)
 C235 0.053(14) 0.048(14) 0.11(2) 0.001(15) -0.005(15) -0.015(11)
 C165 0.058(13) 0.036(11) 0.060(14) 0.006(10) -0.012(11) 0.003(9)
 C44 0.026(8) 0.035(9) 0.027(8) 0.002(7) 0.005(6) 0.007(7)
 C197 0.042(10) 0.036(10) 0.044(11) 0.016(8) -0.011(9) -0.001(8)
 C198 0.059(14) 0.069(16) 0.045(12) -0.002(11) -0.008(11) -0.002(12)
 C4 0.08(2) 0.059(16) 0.09(2) 0.020(16) 0.017(18) -0.005(14)
 C150 0.037(10) 0.041(10) 0.046(11) -0.015(9) 0.015(9) -0.001(8)
 C40 0.027(8) 0.045(11) 0.044(10) -0.006(9) -0.008(8) 0.003(8)
 C45 0.025(7) 0.059(10) 0.043(9) 0.002(8) -0.006(7) 0.010(7)
 C64 0.018(7) 0.045(10) 0.042(10) -0.010(8) -0.009(7) 0.005(7)
 N7 0.059(12) 0.039(10) 0.065(12) -0.021(9) 0.002(10) -0.002(8)
 C2 0.031(9) 0.038(10) 0.066(14) 0.006(10) -0.014(9) 0.015(8)
 C43 0.016(6) 0.027(8) 0.025(7) -0.002(6) 0.002(6) -0.001(6)
 C148 0.043(11) 0.065(14) 0.042(11) -0.013(10) 0.007(9) -0.018(10)
 C136 0.044(12) 0.034(11) 0.12(2) -0.003(13) -0.003(14) 0.000(9)
 C23 0.042(12) 0.13(3) 0.052(14) -0.036(16) 0.010(11) 0.012(15)
 C193 0.076(16) 0.044(12) 0.043(12) -0.012(9) -0.011(11) 0.012(11)
 C247 0.070(16) 0.048(13) 0.062(15) -0.011(11) 0.005(12) 0.040(12)
 C117 0.055(12) 0.035(10) 0.050(12) -0.005(9) 0.004(10) 0.006(9)
 C80 0.033(8) 0.034(9) 0.022(8) 0.004(6) -0.013(7) -0.006(7)
 C51 0.031(9) 0.048(11) 0.036(10) 0.007(8) 0.004(8) -0.002(8)
 C52 0.036(10) 0.044(11) 0.061(14) 0.020(10) -0.004(9) 0.006(9)
 C252 0.057(11) 0.055(10) 0.071(12) 0.001(9) -0.014(9) -0.016(9)
 C254 0.048(10) 0.067(11) 0.067(11) 0.021(10) 0.001(9) -0.001(9)
 C55 0.048(12) 0.051(13) 0.061(14) 0.020(11) 0.013(11) 0.020(10)
 C253 0.059(11) 0.065(11) 0.070(12) 0.016(10) -0.005(10) -0.015(9)
 C215 0.038(10) 0.076(16) 0.035(10) 0.001(10) 0.001(8) -0.011(10)
 C95 0.033(10) 0.040(11) 0.067(14) 0.018(10) 0.007(9) 0.006(8)
 C182 0.020(8) 0.053(12) 0.077(16) -0.011(11) -0.011(9) 0.009(8)
 C229 0.060(13) 0.059(13) 0.032(10) -0.004(9) -0.008(9) 0.024(11)
 C270 0.044(12) 0.058(13) 0.056(13) -0.020(11) -0.014(10) -0.001(10)
 C231 0.025(8) 0.032(9) 0.036(9) 0.002(7) -0.003(7) 0.004(6)
 C30 0.061(14) 0.076(17) 0.039(12) 0.009(11) 0.017(11) 0.005(12)
 C3 0.042(11) 0.041(11) 0.053(12) 0.002(9) -0.014(9) 0.004(9)
 C211 0.030(9) 0.053(12) 0.051(12) -0.005(10) -0.001(9) 0.003(8)
 C143 0.084(13) 0.073(12) 0.045(10) 0.012(9) 0.010(10) -0.016(10)
 C220 0.037(9) 0.048(11) 0.028(9) 0.002(8) -0.012(7) -0.009(8)
 C116 0.030(8) 0.037(9) 0.034(9) 0.000(7) 0.001(7) 0.011(7)
 C87 0.064(14) 0.037(10) 0.038(11) 0.007(8) -0.007(10) 0.003(9)
 C120 0.041(11) 0.045(11) 0.049(12) -0.004(9) 0.012(9) -0.014(9)
 C49 0.062(11) 0.094(13) 0.062(12) -0.002(11) 0.009(10) 0.002(10)
 C251 0.048(9) 0.046(9) 0.061(11) -0.009(8) -0.014(9) -0.002(8)
 C222 0.020(6) 0.032(7) 0.026(7) 0.007(6) -0.006(5) 0.015(6)
 C201 0.063(14) 0.044(12) 0.066(15) 0.011(11) -0.036(12) 0.006(10)
 C244 0.037(10) 0.029(9) 0.058(12) -0.014(8) -0.020(9) 0.009(7)
 C083 0.067(15) 0.051(13) 0.062(14) -0.003(11) -0.019(12) -0.033(12)
 C46 0.043(9) 0.064(11) 0.067(11) -0.017(9) -0.006(9) 0.005(9)
 C54 0.058(14) 0.050(13) 0.049(12) 0.007(10) -0.003(11) 0.019(11)
 C159 0.033(10) 0.094(18) 0.038(11) -0.012(11) -0.021(9) 0.019(11)
 C31 0.070(16) 0.076(17) 0.037(12) 0.004(11) 0.003(11) 0.007(13)
 C279 0.042(9) 0.082(12) 0.051(10) 0.004(9) 0.000(8) 0.001(9)
 C22 0.043(11) 0.084(18) 0.044(12) 0.005(12) -0.003(10) 0.016(11)
 C21 0.026(9) 0.085(16) 0.034(10) 0.004(10) -0.009(8) -0.013(10)
 C246 0.052(13) 0.042(12) 0.069(15) 0.004(11) -0.003(11) 0.012(10)
 C190 0.032(10) 0.048(12) 0.062(14) -0.024(10) 0.005(9) -0.005(8)
 C127 0.046(11) 0.056(12) 0.024(9) 0.002(8) -0.008(8) 0.005(9)
 C203 0.079(18) 0.043(13) 0.10(2) -0.027(14) -0.046(17) 0.017(12)
 C139 0.029(9) 0.040(10) 0.043(10) 0.002(8) -0.006(8) -0.003(7)
 C249 0.057(13) 0.057(13) 0.026(9) -0.009(9) 0.005(9) 0.018(10)
 C18 0.046(12) 0.072(16) 0.057(14) -0.030(12) 0.008(11) -0.010(11)
 C189 0.038(9) 0.036(9) 0.029(9) 0.003(7) -0.008(7) -0.001(7)
 C119 0.049(12) 0.035(10) 0.063(14) -0.016(10) -0.001(10) 0.020(9)
 C48 0.040(9) 0.094(13) 0.052(10) -0.016(10) -0.017(8) 0.020(9)
 C122 0.037(9) 0.023(8) 0.030(8) -0.005(6) 0.010(7) -0.007(7)
 C237 0.080(19) 0.067(17) 0.059(15) -0.012(13) 0.003(14) -0.013(14)
 C233 0.045(11) 0.033(9) 0.046(11) 0.006(8) -0.003(9) 0.009(8)
 C36 0.020(7) 0.044(10) 0.030(8) 0.000(7) 0.000(6) -0.009(7)
 C96 0.074(16) 0.035(11) 0.066(15) 0.016(10) 0.011(13) 0.011(11)
 C131 0.047(11) 0.029(9) 0.040(10) -0.005(8) 0.015(9) 0.001(8)
 N2 0.079(18) 0.11(2) 0.11(2) 0.064(19) 0.015(16) 0.028(16)
 C154 0.027(9) 0.040(10) 0.063(13) 0.020(10) 0.000(9) 0.005(8)
 C133 0.025(8) 0.045(11) 0.054(12) 0.000(9) 0.008(8) 0.000(8)
 C6 0.033(9) 0.044(10) 0.042(10) 0.001(8) 0.017(8) -0.010(8)
 C149 0.031(9) 0.057(12) 0.037(10) -0.008(9) -0.008(8) -0.006(8)
 C147 0.030(9) 0.070(14) 0.027(9) 0.009(9) -0.010(7) -0.014(9)
 C206 0.031(9) 0.043(10) 0.049(11) -0.009(9) -0.016(8) 0.009(8)
 C250 0.040(10) 0.060(13) 0.033(10) 0.010(9) -0.010(8) -0.009(9)
 C199 0.042(10) 0.044(11) 0.049(12) 0.003(9) -0.008(9) -0.013(9)
 C56 0.030(9) 0.057(12) 0.038(10) -0.008(9) 0.001(8) -0.006(8)
 C141 0.067(11) 0.054(10) 0.064(11) 0.014(9) -0.024(10) 0.001(9)
 C161 0.049(12) 0.059(13) 0.037(11) -0.011(10) -0.009(9) -0.003(10)
 C5 0.057(14) 0.049(12) 0.051(13) 0.000(10) 0.017(11) 0.005(10)
 C216 0.041(9) 0.073(11) 0.052(10) 0.010(9) 0.014(8) -0.013(9)
 C14 0.050(13) 0.10(2) 0.043(13) -0.012(13) 0.006(11) 0.021(14)
 C194 0.044(11) 0.046(11) 0.038(10) 0.006(9) 0.001(9) -0.005(9)
 C11 0.034(9) 0.056(12) 0.024(8) 0.010(8) -0.014(7) -0.015(8)
 N1 0.103(18) 0.072(15) 0.13(2) 0.014(15) 0.037(17) 0.031(14)
 C164 0.044(11) 0.048(11) 0.042(11) 0.008(9) -0.016(9) -0.006(9)
 C137 0.039(12) 0.060(15) 0.090(19) -0.011(14) -0.011(12) -0.002(11)
 C255 0.044(11) 0.049(12) 0.054(13) 0.000(10) -0.006(10) 0.000(9)
 C97 0.046(9) 0.049(9) 0.049(9) 0.006(8) -0.020(8) 0.011(8)
 C50 0.049(9) 0.081(12) 0.035(9) 0.006(9) 0.005(8) 0.006(9)
 C138 0.030(9) 0.047(12) 0.075(16) -0.020(11) 0.012(10) -0.004(8)
 C99 0.015(8) 0.052(12) 0.064(13) -0.001(10) -0.009(8) -0.002(7)
 C98 0.054(13) 0.040(11) 0.072(16) 0.011(11) -0.018(12) 0.006(10)
 C15 0.055(13) 0.039(11) 0.063(15) 0.002(10) 0.002(11) -0.003(10)
 C236 0.048(13) 0.070(16) 0.069(16) -0.025(13) -0.013(12) -0.004(12)
 C217 0.055(14) 0.13(3) 0.045(13) -0.018(15) 0.025(12) -0.033(17)
 C140 0.055(10) 0.041(9) 0.051(10) 0.008(8) -0.013(8) -0.008(8)
 C89 0.045(11) 0.034(10) 0.042(11) 0.007(8) 0.002(9) 0.006(8)
 C234 0.045(12) 0.057(14) 0.070(16) 0.004(12) 0.000(11) 0.005(10)
 C142 0.09(2) 0.057(15) 0.055(14) 0.023(12) -0.026(14) -0.020(14)
 C118 0.038(11) 0.062(15) 0.080(18) -0.007(13) -0.012(11) 0.019(10)
 C144 0.055(10) 0.046(9) 0.033(8) 0.005(7) -0.005(8) -0.015(8)
 C13 0.054(12) 0.044(11) 0.039(11) -0.017(9) -0.004(9) -0.001(9)
 C213 0.036(11) 0.13(2) 0.036(11) 0.022(14) -0.014(9) -0.014(13)
 C0A0 0.101(16) 0.104(16) 0.092(15) 0.005(12) 0.002(12) -0.008(12)
 C47 0.060(11) 0.071(12) 0.075(12) -0.021(10) -0.016(10) 0.001(10)
 N3 0.044(11) 0.072(14) 0.080(15) 0.021(12) 0.020(11) -0.003(10)
 C243 0.066(12) 0.089(13) 0.060(11) -0.005(10) 0.010(10) -0.005(10)
 C242 0.088(14) 0.103(15) 0.087(14) -0.011(12) 0.006(12) -0.014(12)
 C241 0.067(13) 0.100(14) 0.095(14) -0.029(12) 0.017(11) -0.001(11)
 C240 0.050(11) 0.087(13) 0.106(14) -0.021(11) 0.001(11) 0.016(10)
 C239 0.077(13) 0.075(13) 0.090(14) -0.014(11) 0.008(11) 0.009(11)
 C238 0.025(8) 0.073(14) 0.026(9) -0.010(9) -0.001(7) -0.010(9)
 C53 0.043(11) 0.039(11) 0.057(13) 0.003(9) -0.008(10) 0.004(9)
 C205 0.09(2) 0.067(18) 0.10(2) 0.005(17) -0.045(19) -0.034(17)
 C204 0.099(15) 0.073(13) 0.096(15) 0.005(11) -0.012(12) -0.010(12)
 Cl0A 0.105(7) 0.099(7) 0.138(9) -0.019(6) -0.018(6) 0.003(6)
 Cl3A 0.121(8) 0.148(10) 0.172(11) -0.050(9) -0.045(8) 0.042(8)
 C0AA 0.144(16) 0.137(16) 0.140(17) -0.012(12) -0.005(12) 0.013(12)
 Cl1 0.220(14) 0.159(11) 0.103(8) 0.036(7) -0.061(9) -0.098(10)
 Cl2A 0.175(13) 0.149(12) 0.203(15) 0.065(11) -0.045(12) -0.017(10)
 C1AA 0.13(2) 0.13(2) 0.14(2) -0.009(13) 0.008(13) -0.005(13)

_geom_special_details
;
 All esds (except the esd in the dihedral angle between two l.s. planes)
 are estimated using the full covariance matrix.  The cell esds are taken
 into account individually in the estimation of esds in distances, angles
 and torsion angles; correlations between esds in cell parameters are only
 used when they are defined by crystal symmetry.  An approximate (isotropic)
 treatment of cell esds is used for estimating esds involving l.s. planes.
;
loop_
  _geom_bond_atom_site_label_1
  _geom_bond_atom_site_label_2
  _geom_bond_distance
  _geom_bond_site_symmetry_2
  _geom_bond_publ_flag
 Au15 Au13 2.7889(9) . ?
 Au15 Au14 2.6969(9) . ?
 Au15 Au12 2.7176(10) . ?
 Au15 Au9 2.7501(9) . ?
 Au15 Au11 2.7776(9) . ?
 Au15 Au10 2.7148(9) . ?
 Au15 Au16 2.6583(10) . ?
 Au15 Cu5 2.661(3) . ?
 Au15 Cu6 2.532(3) . ?
 Au13 Au14 2.7359(10) . ?
 Au13 Au12 2.8147(9) . ?
 Au13 Cu6 2.659(3) . ?
 Au13 P11 2.299(4) . ?
 Au5 Au7 2.8606(9) . ?
 Au5 Au6 2.7455(10) . ?
 Au5 Au4 2.8353(9) . ?
 Au5 Cu2 2.630(3) . ?
 Au5 P5 2.324(4) . ?
 Au3 Au7 2.7512(9) . ?
 Au3 Au4 2.7963(10) . ?
 Au3 Au2 2.7823(10) . ?
 Au3 Au8 2.6929(10) . ?
 Au3 P3 2.301(4) . ?
 Au7 Au6 2.6746(9) . ?
 Au7 Au4 2.7208(9) . ?
 Au7 Au2 2.7558(10) . ?
 Au7 Au8 2.6696(10) . ?
 Au7 Au1 2.7432(10) . ?
 Au7 Cu2 2.522(3) . ?
 Au7 Cu1 2.662(3) . ?
 Au14 Cu7 2.958(3) . ?
 Au14 Cu5 2.650(3) . ?
 Au14 Cu6 2.675(2) . ?
 Au14 Cu8 2.749(3) . ?
 Au14 S12 2.391(4) . ?
 Au12 Au11 2.7826(10) . ?
 Au12 Au16 2.8366(10) . ?
 Au12 P10 2.305(4) . ?
 Au9 Au10 2.7407(10) . ?
 Au9 Au16 3.1666(10) . ?
 Au9 Cu5 2.657(3) . ?
 Au9 P7 2.315(4) . ?
 Au6 Cu2 2.647(3) . ?
 Au6 Cu4 2.743(3) . ?
 Au6 Cu3 3.035(3) . ?
 Au6 Cu1 2.693(3) . ?
 Au6 S6 2.385(4) . ?
 Au4 Au8 2.8340(10) . ?
 Au4 P4 2.295(4) . ?
 Au2 Au1 2.7359(10) . ?
 Au2 Cu1 2.614(3) . ?
 Au2 P2 2.298(4) . ?
 Au8 Au1 3.2825(10) . ?
 Au8 P6 2.261(4) . ?
 Au11 Au10 2.8027(10) . ?
 Au11 Au16 2.6719(10) . ?
 Au11 P9 2.295(5) . ?
 Au10 Cu5 2.614(3) . ?
 Au10 P8 2.286(4) . ?
 Au1 Cu1 2.687(3) . ?
 Au1 P1 2.329(5) . ?
 Au16 P12 2.255(4) . ?
 Cu7 Cu5 2.855(4) . ?
 Cu7 Cu6 2.623(4) . ?
 Cu7 Cu8 2.778(4) . ?
 Cu7 S11 2.302(5) . ?
 Cu7 S10 2.309(5) . ?
 Cu7 S8 2.301(5) . ?
 Cu5 Cu8 2.722(4) . ?
 Cu5 S8 2.295(5) . ?
 Cu5 S7 2.301(5) . ?
 Cu2 Cu3 2.612(4) . ?
 Cu2 S3 2.237(5) . ?
 Cu2 S4 2.239(5) . ?
 Cu6 S9 2.234(5) . ?
 Cu6 S10 2.247(5) . ?
 Cu8 S11 2.273(6) . ?
 Cu8 S12 2.281(5) . ?
 Cu8 S7 2.247(5) . ?
 Cu4 Cu3 2.877(4) . ?
 Cu4 Cu1 2.747(3) . ?
 Cu4 S6 2.256(6) . ?
 Cu4 S5 2.267(6) . ?
 Cu4 S1 2.224(6) . ?
 Cu3 Cu1 2.921(4) . ?
 Cu3 S4 2.303(5) . ?
 Cu3 S5 2.300(5) . ?
 Cu3 S2 2.292(6) . ?
 Cu1 S2 2.297(5) . ?
 Cu1 S1 2.305(5) . ?
 S9 C150 1.72(2) . ?
 P11 C275 1.852(19) . ?
 P11 C276 1.826(17) . ?
 P11 C282 1.80(2) . ?
 P6 C44 1.832(17) . ?
 P6 C45 1.83(2) . ?
 P6 C51 1.80(2) . ?
 P3 C69 1.879(16) . ?
 P3 C63 1.785(19) . ?
 P3 C57 1.832(9) . ?
 P7 C169 1.830(18) . ?
 P7 C163 1.83(2) . ?
 P7 C157 1.827(18) . ?
 S11 C154 1.71(2) . ?
 S10 C151 1.78(2) . ?
 S6 C11 1.744(18) . ?
 S12 C155 1.75(2) . ?
 P5 C107 1.843(18) . ?
 P5 C113 1.829(19) . ?
 P5 C106 1.81(2) . ?
 P1 C25 1.86(2) . ?
 P1 C19 1.80(2) . ?
 P1 C13 1.83(2) . ?
 P12 C195 1.81(2) . ?
 P12 C188 1.835(19) . ?
 P12 C189 1.798(19) . ?
 S8 C147 1.74(2) . ?
 S3 C6 1.76(2) . ?
 S4 C7 1.735(19) . ?
 P9 C232 1.79(2) . ?
 P9 C231 1.828(19) . ?
 P9 C238 1.782(13) . ?
 S7 C146 1.77(2) . ?
 P10 C256 1.792(18) . ?
 P10 C244 1.833(19) . ?
 P10 C250 1.79(2) . ?
 S5 C10 1.70(2) . ?
 S2 C3 1.74(2) . ?
 P2 C88 1.804(17) . ?
 P2 C94 1.790(18) . ?
 P2 C100 1.83(2) . ?
 S1 C2 1.75(2) . ?
 P4 C132 1.84(2) . ?
 P4 C139 1.84(2) . ?
 P4 C133 1.825(19) . ?
 P8 C212 1.77(2) . ?
 P8 C201 1.81(2) . ?
 P8 C206 1.78(2) . ?
 Cl01 C0A0 1.80(4) . ?
 Cl1A C0A0 1.62(4) . ?
 C256 C265 1.39(2) . ?
 C256 C257 1.45(2) . ?
 C275 C266 1.40(2) . ?
 C275 C274 1.39(2) . ?
 C177 C176 1.41(3) . ?
 C177 C172 1.44(3) . ?
 C177 C178 1.43(3) . ?
 C69 C70 1.40(2) . ?
 C69 C78 1.36(2) . ?
 C265 C266 1.49(2) . ?
 C265 C264 1.49(3) . ?
 C174 C175 1.37(3) . ?
 C174 C173 1.37(3) . ?
 C262 C263 1.39(3) . ?
 C262 C261 1.37(3) . ?
 N4 C8 1.15(3) . ?
 C68 C63 1.42(2) . ?
 C68 C67 1.37(3) . ?
 C73 C74 1.39(3) . ?
 C73 C72 1.45(3) . ?
 C266 C267 1.44(2) . ?
 C34 C35 1.49(2) . ?
 C34 C25 1.42(3) . ?
 C34 C33 1.44(3) . ?
 C37 C38 1.41(3) . ?
 C37 C36 1.42(2) . ?
 C274 C273 1.33(3) . ?
 C259 C258 1.43(3) . ?
 C259 C264 1.43(3) . ?
 C259 C260 1.37(3) . ?
 C258 C257 1.39(3) . ?
 C273 C272 1.42(3) . ?
 C227 C226 1.39(4) . ?
 C227 C228 1.38(3) . ?
 C92 C93 1.38(3) . ?
 C92 C91 1.41(3) . ?
 C175 C176 1.34(3) . ?
 C74 C75 1.37(3) . ?
 C169 C170 1.40(2) . ?
 C169 C178 1.38(2) . ?
 C72 C71 1.38(3) . ?
 C72 C77 1.42(2) . ?
 C125 C124 1.44(3) . ?
 C125 C126 1.36(3) . ?
 N10 C152 1.14(3) . ?
 C7 C8 1.44(2) . ?
 C7 C6 1.37(3) . ?
 C286 C287 1.38(3) . ?
 C286 C285 1.40(3) . ?
 C167 C168 1.40(3) . ?
 C167 C166 1.41(3) . ?
 C224 C223 1.37(3) . ?
 C224 C225 1.38(3) . ?
 C210 C209 1.40(3) . ?
 C210 C211 1.40(3) . ?
 C111 C112 1.39(3) . ?
 C111 C110 1.32(3) . ?
 C93 C94 1.40(2) . ?
 C91 C90 1.39(3) . ?
 C163 C168 1.33(3) . ?
 C163 C164 1.39(3) . ?
 C230 C229 1.39(3) . ?
 C230 C231 1.40(3) . ?
 C152 C151 1.44(3) . ?
 C75 C76 1.36(3) . ?
 C124 C129 1.42(3) . ?
 C124 C123 1.47(3) . ?
 C42 C41 1.43(2) . ?
 C42 C43 1.34(2) . ?
 C263 C264 1.37(2) . ?
 C71 C70 1.33(3) . ?
 C114 C115 1.38(3) . ?
 C114 C113 1.44(3) . ?
 C271 C272 1.42(3) . ?
 C271 C270 1.33(3) . ?
 C101 C102 1.37(3) . ?
 C101 C106 1.40(2) . ?
 C221 C212 1.45(3) . ?
 C221 C220 1.45(3) . ?
 C221 C222 1.46(2) . ?
 C115 C116 1.40(3) . ?
 C41 C40 1.39(2) . ?
 C41 C36 1.47(2) . ?
 C105 C104 1.36(3) . ?
 C105 C106 1.39(3) . ?
 C260 C261 1.38(3) . ?
 C102 C103 1.39(3) . ?
 C226 C225 1.38(3) . ?
 C181 C180 1.41(2) . ?
 C181 C182 1.36(3) . ?
 C129 C130 1.45(3) . ?
 C129 C128 1.41(3) . ?
 C38 C39 1.33(3) . ?
 C88 C79 1.43(2) . ?
 C88 C87 1.40(3) . ?
 C32 C33 1.38(3) . ?
 C32 C31 1.34(3) . ?
 C12 N6 1.17(3) . ?
 C12 C11 1.44(3) . ?
 C179 C180 1.44(3) . ?
 C179 C178 1.53(2) . ?
 C179 C188 1.35(3) . ?
 C195 C200 1.36(3) . ?
 C195 C196 1.43(3) . ?
 C130 C131 1.29(3) . ?
 C185 C180 1.43(3) . ?
 C185 C184 1.40(3) . ?
 C185 C186 1.45(3) . ?
 C24 C19 1.41(3) . ?
 C24 C23 1.30(3) . ?
 C20 C19 1.41(3) . ?
 C20 C21 1.41(3) . ?
 N12 C156 1.14(3) . ?
 C283 C284 1.30(3) . ?
 C283 C282 1.41(2) . ?
 C86 C85 1.39(3) . ?
 C86 C87 1.31(3) . ?
 C35 C44 1.36(2) . ?
 C35 C36 1.42(2) . ?
 C208 C207 1.42(3) . ?
 C208 C209 1.32(4) . ?
 C200 C199 1.34(3) . ?
 C145 C146 1.43(3) . ?
 C145 N7 1.10(3) . ?
 C25 C26 1.38(3) . ?
 C267 C272 1.41(3) . ?
 C267 C268 1.44(3) . ?
 C94 C89 1.41(2) . ?
 N8 C148 1.16(3) . ?
 C212 C213 1.44(3) . ?
 C171 C170 1.33(3) . ?
 C171 C172 1.41(3) . ?
 C196 C197 1.38(3) . ?
 C157 C162 1.38(3) . ?
 C157 C158 1.39(3) . ?
 C207 C206 1.40(3) . ?
 C26 C27 1.33(3) . ?
 C90 C89 1.35(3) . ?
 C27 C28 1.44(3) . ?
 C107 C108 1.39(3) . ?
 C107 C112 1.37(3) . ?
 C10 C9 1.49(3) . ?
 C10 C11 1.37(3) . ?
 C126 C127 1.44(3) . ?
 C156 C155 1.42(3) . ?
 C78 C79 1.53(2) . ?
 C78 C77 1.45(3) . ?
 C63 C64 1.41(2) . ?
 C268 C269 1.38(3) . ?
 C85 C84 1.42(3) . ?
 C85 C80 1.41(2) . ?
 C135 C134 1.38(3) . ?
 C135 C136 1.45(4) . ?
 C183 C184 1.35(3) . ?
 C183 C182 1.40(4) . ?
 N9 C149 1.16(2) . ?
 C287 C282 1.37(2) . ?
 C76 C77 1.42(2) . ?
 C269 C270 1.41(3) . ?
 C284 C285 1.41(3) . ?
 C113 C122 1.39(3) . ?
 C104 C103 1.39(3) . ?
 C79 C80 1.42(3) . ?
 C277 C276 1.37(3) . ?
 C277 C278 1.40(3) . ?
 C81 C82 1.37(3) . ?
 C81 C80 1.43(3) . ?
 C28 C33 1.37(3) . ?
 C28 C29 1.43(3) . ?
 C65 C66 1.33(3) . ?
 C65 C64 1.41(3) . ?
 C67 C66 1.43(3) . ?
 C172 C173 1.43(3) . ?
 N5 C9 1.13(3) . ?
 C109 C108 1.41(3) . ?
 C109 C110 1.35(3) . ?
 C228 C223 1.44(3) . ?
 C228 C229 1.41(3) . ?
 C151 C150 1.32(3) . ?
 C276 C281 1.38(3) . ?
 C82 C83 1.39(3) . ?
 C186 C187 1.35(3) . ?
 C155 C154 1.43(3) . ?
 C128 C127 1.32(3) . ?
 C153 N11 1.14(3) . ?
 C153 C154 1.46(3) . ?
 C123 C132 1.36(3) . ?
 C123 C122 1.46(2) . ?
 C146 C147 1.37(3) . ?
 C39 C40 1.38(3) . ?
 C223 C222 1.45(2) . ?
 C245 C244 1.39(3) . ?
 C245 C246 1.35(3) . ?
 C83 C84 1.40(3) . ?
 C166 C165 1.34(3) . ?
 C162 C161 1.42(3) . ?
 C232 C237 1.34(4) . ?
 C232 C233 1.43(3) . ?
 C1 C2 1.47(3) . ?
 C1 N1 1.10(3) . ?
 C57 C58 1.3900 . ?
 C57 C62 1.3900 . ?
 C58 C59 1.3900 . ?
 C59 C60 1.3900 . ?
 C60 C61 1.3900 . ?
 C61 C62 1.3900 . ?
 C281 C280 1.40(3) . ?
 C187 C188 1.48(3) . ?
 C218 C219 1.42(3) . ?
 C218 C217 1.38(4) . ?
 C280 C279 1.37(4) . ?
 C29 C30 1.36(4) . ?
 C202 C201 1.36(4) . ?
 C202 C203 1.42(4) . ?
 C160 C159 1.36(3) . ?
 C160 C161 1.44(3) . ?
 C278 C279 1.39(4) . ?
 C158 C159 1.38(3) . ?
 C132 C131 1.46(3) . ?
 C192 C191 1.31(4) . ?
 C192 C193 1.41(4) . ?
 C17 C16 1.39(4) . ?
 C17 C18 1.46(4) . ?
 C134 C133 1.42(3) . ?
 C248 C247 1.30(4) . ?
 C248 C249 1.38(3) . ?
 C121 C116 1.42(3) . ?
 C121 C120 1.44(3) . ?
 C121 C122 1.41(3) . ?
 C219 C220 1.40(3) . ?
 C100 C95 1.38(3) . ?
 C100 C99 1.41(2) . ?
 C16 C15 1.31(4) . ?
 C191 C190 1.40(3) . ?
 C214 C215 1.43(4) . ?
 C214 C213 1.37(4) . ?
 C235 C236 1.37(4) . ?
 C235 C234 1.40(4) . ?
 C165 C164 1.34(3) . ?
 C44 C43 1.42(2) . ?
 C197 C198 1.38(3) . ?
 C198 C199 1.40(3) . ?
 C4 C3 1.47(4) . ?
 C4 N2 1.16(4) . ?
 C150 C149 1.45(3) . ?
 C45 C46 1.398(13) . ?
 C45 C50 1.404(13) . ?
 C2 C3 1.31(3) . ?
 C148 C147 1.45(3) . ?
 C136 C137 1.36(4) . ?
 C23 C22 1.40(3) . ?
 C193 C194 1.34(3) . ?
 C247 C246 1.44(4) . ?
 C117 C116 1.45(3) . ?
 C117 C118 1.34(3) . ?
 C51 C52 1.39(3) . ?
 C51 C56 1.37(3) . ?
 C52 C53 1.39(3) . ?
 C252 C253 1.42(4) . ?
 C252 C251 1.39(3) . ?
 C254 C253 1.32(4) . ?
 C254 C255 1.40(3) . ?
 C55 C54 1.37(4) . ?
 C55 C56 1.42(3) . ?
 C215 C220 1.42(3) . ?
 C215 C216 1.38(3) . ?
 C95 C96 1.37(3) . ?
 C231 C222 1.41(2) . ?
 C30 C31 1.34(4) . ?
 C211 C206 1.39(3) . ?
 C143 C142 1.39(4) . ?
 C143 C144 1.34(3) . ?
 C120 C119 1.36(3) . ?
 C49 C48 1.392(14) . ?
 C49 C50 1.392(14) . ?
 C251 C250 1.44(3) . ?
 C201 C083 1.42(3) . ?
 C244 C249 1.37(3) . ?
 C083 C205 1.38(4) . ?
 C46 C47 1.394(13) . ?
 C54 C53 1.41(3) . ?
 C22 C21 1.36(3) . ?
 C190 C189 1.44(3) . ?
 C203 C204 1.24(5) . ?
 C139 C140 1.39(3) . ?
 C139 C144 1.39(3) . ?
 C18 C13 1.39(3) . ?
 C189 C194 1.39(3) . ?
 C119 C118 1.46(4) . ?
 C48 C47 1.399(14) . ?
 C237 C236 1.35(4) . ?
 C233 C234 1.40(3) . ?
 C96 C97 1.38(3) . ?
 C133 C138 1.36(3) . ?
 C6 C5 1.44(3) . ?
 C250 C255 1.40(3) . ?
 C141 C140 1.39(3) . ?
 C141 C142 1.38(4) . ?
 C5 N3 1.15(3) . ?
 C216 C217 1.37(4) . ?
 C14 C15 1.43(4) . ?
 C14 C13 1.35(4) . ?
 C137 C138 1.34(3) . ?
 C97 C98 1.38(3) . ?
 C99 C98 1.42(3) . ?
 C243 C242 1.3900 . ?
 C243 C238 1.3900 . ?
 C242 C241 1.3900 . ?
 C241 C240 1.3900 . ?
 C240 C239 1.3900 . ?
 C239 C238 1.3900 . ?
 C205 C204 1.41(5) . ?
 Cl0A C0AA 1.69(5) . ?
 Cl3A C0AA 1.74(5) . ?
 Cl1 C1AA 1.79(5) . ?
 Cl2A C1AA 1.79(5) . ?

loop_
  _geom_angle_atom_site_label_1
  _geom_angle_atom_site_label_2
  _geom_angle_atom_site_label_3
  _geom_angle
  _geom_angle_site_symmetry_1
  _geom_angle_site_symmetry_3
  _geom_angle_publ_flag
 Au14 Au15 Au13 59.80(2) . . ?
 Au14 Au15 Au12 121.23(3) . . ?
 Au14 Au15 Au9 79.01(3) . . ?
 Au14 Au15 Au11 176.04(3) . . ?
 Au14 Au15 Au10 116.41(3) . . ?
 Au12 Au15 Au13 61.47(2) . . ?
 Au12 Au15 Au9 134.77(3) . . ?
 Au12 Au15 Au11 60.83(2) . . ?
 Au9 Au15 Au13 122.57(3) . . ?
 Au9 Au15 Au11 101.88(3) . . ?
 Au11 Au15 Au13 122.01(3) . . ?
 Au10 Au15 Au13 172.81(3) . . ?
 Au10 Au15 Au12 122.18(3) . . ?
 Au10 Au15 Au9 60.20(3) . . ?
 Au10 Au15 Au11 61.35(3) . . ?
 Au16 Au15 Au13 99.61(3) . . ?
 Au16 Au15 Au14 124.93(3) . . ?
 Au16 Au15 Au12 63.68(3) . . ?
 Au16 Au15 Au9 71.65(3) . . ?
 Au16 Au15 Au11 58.83(3) . . ?
 Au16 Au15 Au10 87.55(3) . . ?
 Au16 Au15 Cu5 128.80(6) . . ?
 Cu5 Au15 Au13 116.60(6) . . ?
 Cu5 Au15 Au14 59.28(6) . . ?
 Cu5 Au15 Au12 166.08(6) . . ?
 Cu5 Au15 Au9 58.78(6) . . ?
 Cu5 Au15 Au11 117.81(6) . . ?
 Cu5 Au15 Au10 58.19(6) . . ?
 Cu6 Au15 Au13 59.73(6) . . ?
 Cu6 Au15 Au14 61.44(6) . . ?
 Cu6 Au15 Au12 90.84(7) . . ?
 Cu6 Au15 Au9 132.04(7) . . ?
 Cu6 Au15 Au11 115.91(6) . . ?
 Cu6 Au15 Au10 113.25(6) . . ?
 Cu6 Au15 Au16 153.69(7) . . ?
 Cu6 Au15 Cu5 77.30(8) . . ?
 Au15 Au13 Au12 58.02(2) . . ?
 Au14 Au13 Au15 58.43(2) . . ?
 Au14 Au13 Au12 116.42(3) . . ?
 Cu6 Au13 Au15 55.33(6) . . ?
 Cu6 Au13 Au14 59.43(6) . . ?
 Cu6 Au13 Au12 86.19(6) . . ?
 P11 Au13 Au15 169.38(11) . . ?
 P11 Au13 Au14 116.97(12) . . ?
 P11 Au13 Au12 125.16(12) . . ?
 P11 Au13 Cu6 132.42(12) . . ?
 Au6 Au5 Au7 56.95(2) . . ?
 Au6 Au5 Au4 113.96(3) . . ?
 Au4 Au5 Au7 57.07(2) . . ?
 Cu2 Au5 Au7 54.49(6) . . ?
 Cu2 Au5 Au6 58.94(6) . . ?
 Cu2 Au5 Au4 81.41(6) . . ?
 P5 Au5 Au7 169.23(12) . . ?
 P5 Au5 Au6 120.90(11) . . ?
 P5 Au5 Au4 124.34(12) . . ?
 P5 Au5 Cu2 135.10(13) . . ?
 Au7 Au3 Au4 58.73(2) . . ?
 Au7 Au3 Au2 59.73(2) . . ?
 Au2 Au3 Au4 118.35(3) . . ?
 Au8 Au3 Au7 58.72(2) . . ?
 Au8 Au3 Au4 62.13(3) . . ?
 Au8 Au3 Au2 89.28(3) . . ?
 P3 Au3 Au7 174.39(11) . . ?
 P3 Au3 Au4 122.46(11) . . ?
 P3 Au3 Au2 118.39(11) . . ?
 P3 Au3 Au8 126.89(11) . . ?
 Au3 Au7 Au5 122.42(3) . . ?
 Au3 Au7 Au2 60.69(2) . . ?
 Au6 Au7 Au5 59.36(2) . . ?
 Au6 Au7 Au3 175.30(4) . . ?
 Au6 Au7 Au4 120.29(3) . . ?
 Au6 Au7 Au2 117.08(3) . . ?
 Au6 Au7 Au1 80.13(3) . . ?
 Au4 Au7 Au5 61.00(2) . . ?
 Au4 Au7 Au3 61.46(2) . . ?
 Au4 Au7 Au2 122.03(3) . . ?
 Au4 Au7 Au1 137.85(3) . . ?
 Au2 Au7 Au5 173.80(3) . . ?
 Au8 Au7 Au5 95.85(3) . . ?
 Au8 Au7 Au3 59.55(2) . . ?
 Au8 Au7 Au6 125.10(3) . . ?
 Au8 Au7 Au4 63.43(3) . . ?
 Au8 Au7 Au2 90.33(3) . . ?
 Au8 Au7 Au1 74.65(3) . . ?
 Au1 Au7 Au5 122.48(3) . . ?
 Au1 Au7 Au3 101.37(3) . . ?
 Au1 Au7 Au2 59.67(2) . . ?
 Cu2 Au7 Au5 58.10(6) . . ?
 Cu2 Au7 Au3 115.51(6) . . ?
 Cu2 Au7 Au6 61.16(6) . . ?
 Cu2 Au7 Au4 85.68(7) . . ?
 Cu2 Au7 Au2 115.95(7) . . ?
 Cu2 Au7 Au8 147.55(7) . . ?
 Cu2 Au7 Au1 134.15(7) . . ?
 Cu2 Au7 Cu1 79.44(9) . . ?
 Cu1 Au7 Au5 117.58(6) . . ?
 Cu1 Au7 Au3 116.20(6) . . ?
 Cu1 Au7 Au6 60.62(6) . . ?
 Cu1 Au7 Au4 161.87(7) . . ?
 Cu1 Au7 Au2 57.66(6) . . ?
 Cu1 Au7 Au8 132.71(7) . . ?
 Cu1 Au7 Au1 59.60(6) . . ?
 Au15 Au14 Au13 61.77(2) . . ?
 Au15 Au14 Cu7 95.92(6) . . ?
 Au15 Au14 Cu8 120.01(6) . . ?
 Au13 Au14 Cu7 110.68(6) . . ?
 Au13 Au14 Cu8 168.28(7) . . ?
 Cu5 Au14 Au15 59.68(6) . . ?
 Cu5 Au14 Au13 118.85(6) . . ?
 Cu5 Au14 Cu7 60.93(8) . . ?
 Cu5 Au14 Cu6 75.09(8) . . ?
 Cu5 Au14 Cu8 60.54(8) . . ?
 Cu6 Au14 Au15 56.24(6) . . ?
 Cu6 Au14 Au13 58.85(6) . . ?
 Cu6 Au14 Cu7 55.24(8) . . ?
 Cu6 Au14 Cu8 111.49(8) . . ?
 Cu8 Au14 Cu7 58.12(8) . . ?
 S12 Au14 Au15 155.13(12) . . ?
 S12 Au14 Au13 131.60(11) . . ?
 S12 Au14 Cu7 96.77(12) . . ?
 S12 Au14 Cu5 109.19(12) . . ?
 S12 Au14 Cu6 146.59(12) . . ?
 S12 Au14 Cu8 52.14(12) . . ?
 Au15 Au12 Au13 60.51(2) . . ?
 Au15 Au12 Au11 60.65(2) . . ?
 Au15 Au12 Au16 57.14(2) . . ?
 Au13 Au12 Au16 94.85(3) . . ?
 Au11 Au12 Au13 120.88(3) . . ?
 Au11 Au12 Au16 56.77(3) . . ?
 P10 Au12 Au15 149.81(12) . . ?
 P10 Au12 Au13 92.84(11) . . ?
 P10 Au12 Au11 140.73(11) . . ?
 P10 Au12 Au16 146.42(12) . . ?
 Au15 Au9 Au16 52.83(2) . . ?
 Au10 Au9 Au15 59.26(2) . . ?
 Au10 Au9 Au16 77.63(3) . . ?
 Cu5 Au9 Au15 58.92(6) . . ?
 Cu5 Au9 Au10 57.91(6) . . ?
 Cu5 Au9 Au16 110.62(6) . . ?
 P7 Au9 Au15 169.10(11) . . ?
 P7 Au9 Au10 129.07(11) . . ?
 P7 Au9 Au16 119.04(11) . . ?
 P7 Au9 Cu5 130.23(13) . . ?
 Au5 Au6 Cu3 109.20(6) . . ?
 Au7 Au6 Au5 63.70(2) . . ?
 Au7 Au6 Cu4 120.01(6) . . ?
 Au7 Au6 Cu3 94.12(6) . . ?
 Au7 Au6 Cu1 59.46(6) . . ?
 Cu2 Au6 Au5 58.36(6) . . ?
 Cu2 Au6 Au7 56.58(6) . . ?
 Cu2 Au6 Cu4 112.32(9) . . ?
 Cu2 Au6 Cu3 54.22(8) . . ?
 Cu2 Au6 Cu1 76.72(8) . . ?
 Cu4 Au6 Au5 167.35(7) . . ?
 Cu4 Au6 Cu3 59.47(8) . . ?
 Cu1 Au6 Au5 120.60(6) . . ?
 Cu1 Au6 Cu4 60.69(8) . . ?
 Cu1 Au6 Cu3 60.96(8) . . ?
 S6 Au6 Au5 129.71(12) . . ?
 S6 Au6 Au7 157.91(11) . . ?
 S6 Au6 Cu2 143.53(12) . . ?
 S6 Au6 Cu4 51.62(13) . . ?
 S6 Au6 Cu3 96.27(12) . . ?
 S6 Au6 Cu1 109.63(13) . . ?
 Au3 Au4 Au5 121.71(3) . . ?
 Au3 Au4 Au8 57.14(2) . . ?
 Au7 Au4 Au5 61.94(2) . . ?
 Au7 Au4 Au3 59.81(2) . . ?
 Au7 Au4 Au8 57.40(2) . . ?
 Au8 Au4 Au5 92.84(3) . . ?
 P4 Au4 Au5 97.21(11) . . ?
 P4 Au4 Au3 137.55(11) . . ?
 P4 Au4 Au7 154.48(12) . . ?
 P4 Au4 Au8 143.82(12) . . ?
 Au7 Au2 Au3 59.57(2) . . ?
 Au1 Au2 Au3 100.77(3) . . ?
 Au1 Au2 Au7 59.94(2) . . ?
 Cu1 Au2 Au3 116.77(6) . . ?
 Cu1 Au2 Au7 59.37(6) . . ?
 Cu1 Au2 Au1 60.25(6) . . ?
 P2 Au2 Au3 97.90(11) . . ?
 P2 Au2 Au7 149.70(12) . . ?
 P2 Au2 Au1 149.95(12) . . ?
 P2 Au2 Cu1 129.20(12) . . ?
 Au3 Au8 Au4 60.72(2) . . ?
 Au3 Au8 Au1 90.14(3) . . ?
 Au7 Au8 Au3 61.73(2) . . ?
 Au7 Au8 Au4 59.17(2) . . ?
 Au7 Au8 Au1 53.70(2) . . ?
 Au4 Au8 Au1 112.73(3) . . ?
 P6 Au8 Au3 162.36(12) . . ?
 P6 Au8 Au7 130.64(11) . . ?
 P6 Au8 Au4 134.54(13) . . ?
 P6 Au8 Au1 90.13(12) . . ?
 Au15 Au11 Au12 58.52(2) . . ?
 Au15 Au11 Au10 58.22(2) . . ?
 Au12 Au11 Au10 116.73(3) . . ?
 Au16 Au11 Au15 58.36(2) . . ?
 Au16 Au11 Au12 62.63(3) . . ?
 Au16 Au11 Au10 85.50(3) . . ?
 P9 Au11 Au15 174.20(12) . . ?
 P9 Au11 Au12 119.43(13) . . ?
 P9 Au11 Au10 123.41(13) . . ?
 P9 Au11 Au16 126.40(13) . . ?
 Au15 Au10 Au9 60.54(2) . . ?
 Au15 Au10 Au11 60.43(2) . . ?
 Au9 Au10 Au11 101.48(3) . . ?
 Cu5 Au10 Au15 59.87(6) . . ?
 Cu5 Au10 Au9 59.43(6) . . ?
 Cu5 Au10 Au11 118.53(6) . . ?
 P8 Au10 Au15 150.40(14) . . ?
 P8 Au10 Au9 148.44(14) . . ?
 P8 Au10 Au11 97.20(13) . . ?
 P8 Au10 Cu5 130.37(14) . . ?
 Au7 Au1 Au8 51.65(2) . . ?
 Au2 Au1 Au7 60.39(2) . . ?
 Au2 Au1 Au8 78.91(2) . . ?
 Cu1 Au1 Au7 58.70(6) . . ?
 Cu1 Au1 Au2 57.62(6) . . ?
 Cu1 Au1 Au8 109.40(6) . . ?
 P1 Au1 Au7 167.90(13) . . ?
 P1 Au1 Au2 126.85(12) . . ?
 P1 Au1 Au8 117.68(13) . . ?
 P1 Au1 Cu1 132.73(14) . . ?
 Au15 Au16 Au12 59.18(3) . . ?
 Au15 Au16 Au9 55.52(2) . . ?
 Au15 Au16 Au11 62.81(3) . . ?
 Au12 Au16 Au9 114.33(3) . . ?
 Au11 Au16 Au12 60.59(3) . . ?
 Au11 Au16 Au9 94.26(3) . . ?
 P12 Au16 Au15 139.47(13) . . ?
 P12 Au16 Au12 134.95(12) . . ?
 P12 Au16 Au9 94.13(12) . . ?
 P12 Au16 Au11 154.92(13) . . ?
 Cu5 Cu7 Au14 54.20(7) . . ?
 Cu6 Cu7 Au14 56.90(7) . . ?
 Cu6 Cu7 Cu5 72.50(10) . . ?
 Cu6 Cu7 Cu8 112.18(12) . . ?
 Cu8 Cu7 Au14 57.18(7) . . ?
 Cu8 Cu7 Cu5 57.78(9) . . ?
 S11 Cu7 Au14 93.18(14) . . ?
 S11 Cu7 Cu5 109.15(17) . . ?
 S11 Cu7 Cu6 143.16(17) . . ?
 S11 Cu7 Cu8 52.14(15) . . ?
 S11 Cu7 S10 116.3(2) . . ?
 S10 Cu7 Au14 94.82(14) . . ?
 S10 Cu7 Cu5 126.01(16) . . ?
 S10 Cu7 Cu6 53.74(14) . . ?
 S10 Cu7 Cu8 144.53(16) . . ?
 S8 Cu7 Au14 104.19(14) . . ?
 S8 Cu7 Cu5 51.50(13) . . ?
 S8 Cu7 Cu6 88.36(16) . . ?
 S8 Cu7 Cu8 93.25(15) . . ?
 S8 Cu7 S11 122.4(2) . . ?
 S8 Cu7 S10 116.31(19) . . ?
 Au15 Cu5 Cu7 99.22(10) . . ?
 Au15 Cu5 Cu8 122.37(11) . . ?
 Au14 Cu5 Au15 61.05(6) . . ?
 Au14 Cu5 Au9 81.55(7) . . ?
 Au14 Cu5 Cu7 64.87(8) . . ?
 Au14 Cu5 Cu8 61.54(8) . . ?
 Au9 Cu5 Au15 62.29(6) . . ?
 Au9 Cu5 Cu7 146.41(11) . . ?
 Au9 Cu5 Cu8 104.73(10) . . ?
 Au10 Cu5 Au15 61.95(6) . . ?
 Au10 Cu5 Au14 121.82(10) . . ?
 Au10 Cu5 Au9 62.66(6) . . ?
 Au10 Cu5 Cu7 136.03(11) . . ?
 Au10 Cu5 Cu8 164.27(12) . . ?
 Cu8 Cu5 Cu7 59.68(9) . . ?
 S8 Cu5 Au15 112.79(15) . . ?
 S8 Cu5 Au14 114.73(15) . . ?
 S8 Cu5 Au9 159.17(16) . . ?
 S8 Cu5 Au10 96.82(14) . . ?
 S8 Cu5 Cu7 51.68(13) . . ?
 S8 Cu5 Cu8 94.84(16) . . ?
 S8 Cu5 S7 94.88(19) . . ?
 S7 Cu5 Au15 152.32(16) . . ?
 S7 Cu5 Au14 108.85(14) . . ?
 S7 Cu5 Au9 91.57(14) . . ?
 S7 Cu5 Au10 115.94(15) . . ?
 S7 Cu5 Cu7 98.57(15) . . ?
 S7 Cu5 Cu8 52.32(13) . . ?
 Au5 Cu2 Au6 62.70(6) . . ?
 Au7 Cu2 Au5 67.41(6) . . ?
 Au7 Cu2 Au6 62.27(6) . . ?
 Au7 Cu2 Cu3 109.26(12) . . ?
 Cu3 Cu2 Au5 128.14(12) . . ?
 Cu3 Cu2 Au6 70.49(9) . . ?
 S3 Cu2 Au5 121.05(16) . . ?
 S3 Cu2 Au7 88.18(15) . . ?
 S3 Cu2 Au6 147.17(17) . . ?
 S3 Cu2 Cu3 110.24(17) . . ?
 S3 Cu2 S4 98.64(19) . . ?
 S4 Cu2 Au5 118.63(16) . . ?
 S4 Cu2 Au7 165.20(17) . . ?
 S4 Cu2 Au6 107.24(15) . . ?
 S4 Cu2 Cu3 56.06(14) . . ?
 Au15 Cu6 Au13 64.94(6) . . ?
 Au15 Cu6 Au14 62.32(6) . . ?
 Au15 Cu6 Cu7 109.22(11) . . ?
 Au13 Cu6 Au14 61.72(5) . . ?
 Cu7 Cu6 Au13 124.98(11) . . ?
 Cu7 Cu6 Au14 67.86(8) . . ?
 S9 Cu6 Au15 91.28(15) . . ?
 S9 Cu6 Au13 126.16(17) . . ?
 S9 Cu6 Au14 147.57(16) . . ?
 S9 Cu6 Cu7 108.06(17) . . ?
 S9 Cu6 S10 97.83(19) . . ?
 S10 Cu6 Au15 164.46(18) . . ?
 S10 Cu6 Au13 117.83(15) . . ?
 S10 Cu6 Au14 104.56(15) . . ?
 S10 Cu6 Cu7 55.96(15) . . ?
 Au14 Cu8 Cu7 64.71(8) . . ?
 Cu5 Cu8 Au14 57.93(8) . . ?
 Cu5 Cu8 Cu7 62.54(9) . . ?
 S11 Cu8 Au14 99.58(16) . . ?
 S11 Cu8 Cu7 53.11(14) . . ?
 S11 Cu8 Cu5 114.79(16) . . ?
 S11 Cu8 S12 95.46(19) . . ?
 S12 Cu8 Au14 55.82(12) . . ?
 S12 Cu8 Cu7 104.67(16) . . ?
 S12 Cu8 Cu5 110.17(16) . . ?
 S7 Cu8 Au14 107.18(15) . . ?
 S7 Cu8 Cu7 102.21(16) . . ?
 S7 Cu8 Cu5 54.14(14) . . ?
 S7 Cu8 S11 129.6(2) . . ?
 S7 Cu8 S12 134.9(2) . . ?
 Au6 Cu4 Cu3 65.32(8) . . ?
 Au6 Cu4 Cu1 58.76(8) . . ?
 Cu1 Cu4 Cu3 62.52(10) . . ?
 S6 Cu4 Au6 55.97(12) . . ?
 S6 Cu4 Cu3 103.88(16) . . ?
 S6 Cu4 Cu1 111.91(16) . . ?
 S6 Cu4 S5 96.3(2) . . ?
 S5 Cu4 Au6 100.58(16) . . ?
 S5 Cu4 Cu3 51.47(14) . . ?
 S5 Cu4 Cu1 112.56(17) . . ?
 S1 Cu4 Au6 108.38(15) . . ?
 S1 Cu4 Cu3 100.92(17) . . ?
 S1 Cu4 Cu1 54.01(14) . . ?
 S1 Cu4 S6 138.9(2) . . ?
 S1 Cu4 S5 124.7(2) . . ?
 Cu2 Cu3 Au6 55.29(8) . . ?
 Cu2 Cu3 Cu4 109.20(12) . . ?
 Cu2 Cu3 Cu1 73.37(10) . . ?
 Cu4 Cu3 Au6 55.21(8) . . ?
 Cu4 Cu3 Cu1 56.56(9) . . ?
 Cu1 Cu3 Au6 53.74(7) . . ?
 S4 Cu3 Au6 94.16(14) . . ?
 S4 Cu3 Cu2 53.75(13) . . ?
 S4 Cu3 Cu4 141.58(17) . . ?
 S4 Cu3 Cu1 126.89(16) . . ?
 S5 Cu3 Au6 91.82(15) . . ?
 S5 Cu3 Cu2 140.95(18) . . ?
 S5 Cu3 Cu4 50.43(14) . . ?
 S5 Cu3 Cu1 105.72(17) . . ?
 S5 Cu3 S4 117.7(2) . . ?
 S2 Cu3 Au6 103.09(15) . . ?
 S2 Cu3 Cu2 91.65(16) . . ?
 S2 Cu3 Cu4 91.61(17) . . ?
 S2 Cu3 Cu1 50.55(14) . . ?
 S2 Cu3 S4 120.2(2) . . ?
 S2 Cu3 S5 118.5(2) . . ?
 Au7 Cu1 Au6 59.92(6) . . ?
 Au7 Cu1 Au1 61.70(6) . . ?
 Au7 Cu1 Cu4 120.33(11) . . ?
 Au7 Cu1 Cu3 97.07(10) . . ?
 Au6 Cu1 Cu4 60.54(8) . . ?
 Au6 Cu1 Cu3 65.30(8) . . ?
 Au2 Cu1 Au7 62.97(6) . . ?
 Au2 Cu1 Au6 121.57(10) . . ?
 Au2 Cu1 Au1 62.13(6) . . ?
 Au2 Cu1 Cu4 164.59(13) . . ?
 Au2 Cu1 Cu3 134.48(11) . . ?
 Au1 Cu1 Au6 80.81(8) . . ?
 Au1 Cu1 Cu4 105.08(11) . . ?
 Au1 Cu1 Cu3 146.02(12) . . ?
 Cu4 Cu1 Cu3 60.92(9) . . ?
 S2 Cu1 Au7 112.29(16) . . ?
 S2 Cu1 Au6 114.27(17) . . ?
 S2 Cu1 Au2 97.32(15) . . ?
 S2 Cu1 Au1 159.36(16) . . ?
 S2 Cu1 Cu4 94.92(15) . . ?
 S2 Cu1 Cu3 50.40(15) . . ?
 S2 Cu1 S1 94.0(2) . . ?
 S1 Cu1 Au7 153.59(18) . . ?
 S1 Cu1 Au6 107.58(16) . . ?
 S1 Cu1 Au2 118.22(16) . . ?
 S1 Cu1 Au1 94.57(16) . . ?
 S1 Cu1 Cu4 51.32(14) . . ?
 S1 Cu1 Cu3 97.70(16) . . ?
 C150 S9 Cu6 95.9(7) . . ?
 C275 P11 Au13 125.2(6) . . ?
 C276 P11 Au13 108.9(5) . . ?
 C276 P11 C275 104.9(8) . . ?
 C282 P11 Au13 111.2(6) . . ?
 C282 P11 C275 100.9(8) . . ?
 C282 P11 C276 103.5(8) . . ?
 C44 P6 Au8 105.3(6) . . ?
 C45 P6 Au8 117.0(6) . . ?
 C45 P6 C44 112.2(8) . . ?
 C51 P6 Au8 110.3(6) . . ?
 C51 P6 C44 105.3(9) . . ?
 C51 P6 C45 106.1(9) . . ?
 C69 P3 Au3 128.1(5) . . ?
 C63 P3 Au3 111.3(5) . . ?
 C63 P3 C69 106.1(8) . . ?
 C63 P3 C57 109.0(7) . . ?
 C57 P3 Au3 97.5(4) . . ?
 C57 P3 C69 102.9(6) . . ?
 C169 P7 Au9 124.7(6) . . ?
 C169 P7 C163 103.6(9) . . ?
 C163 P7 Au9 115.7(7) . . ?
 C157 P7 Au9 101.6(5) . . ?
 C157 P7 C169 103.7(8) . . ?
 C157 P7 C163 105.4(8) . . ?
 Cu8 S11 Cu7 74.75(17) . . ?
 C154 S11 Cu7 108.3(7) . . ?
 C154 S11 Cu8 98.0(7) . . ?
 Cu6 S10 Cu7 70.30(15) . . ?
 C151 S10 Cu7 107.8(7) . . ?
 C151 S10 Cu6 94.4(7) . . ?
 Cu4 S6 Au6 72.41(14) . . ?
 C11 S6 Au6 101.1(7) . . ?
 C11 S6 Cu4 97.0(7) . . ?
 Cu8 S12 Au14 72.04(13) . . ?
 C155 S12 Au14 102.6(6) . . ?
 C155 S12 Cu8 97.9(6) . . ?
 C107 P5 Au5 108.3(6) . . ?
 C113 P5 Au5 122.3(5) . . ?
 C113 P5 C107 103.8(8) . . ?
 C106 P5 Au5 111.2(6) . . ?
 C106 P5 C107 104.9(8) . . ?
 C106 P5 C113 104.9(8) . . ?
 C25 P1 Au1 129.0(6) . . ?
 C19 P1 Au1 112.2(7) . . ?
 C19 P1 C25 103.2(9) . . ?
 C19 P1 C13 106.1(10) . . ?
 C13 P1 Au1 99.3(7) . . ?
 C13 P1 C25 104.9(9) . . ?
 C195 P12 Au16 112.4(6) . . ?
 C195 P12 C188 115.0(8) . . ?
 C188 P12 Au16 104.9(6) . . ?
 C189 P12 Au16 112.2(7) . . ?
 C189 P12 C195 106.2(9) . . ?
 C189 P12 C188 106.2(9) . . ?
 Cu5 S8 Cu7 76.81(16) . . ?
 C147 S8 Cu7 104.4(6) . . ?
 C147 S8 Cu5 96.8(7) . . ?
 C6 S3 Cu2 95.2(6) . . ?
 Cu2 S4 Cu3 70.19(15) . . ?
 C7 S4 Cu2 95.4(6) . . ?
 C7 S4 Cu3 109.4(7) . . ?
 C232 P9 Au11 101.8(6) . . ?
 C232 P9 C231 103.1(8) . . ?
 C231 P9 Au11 123.8(6) . . ?
 C238 P9 Au11 111.3(6) . . ?
 C238 P9 C232 106.3(9) . . ?
 C238 P9 C231 108.7(8) . . ?
 Cu8 S7 Cu5 73.53(16) . . ?
 C146 S7 Cu5 97.6(6) . . ?
 C146 S7 Cu8 101.5(6) . . ?
 C256 P10 Au12 103.8(6) . . ?
 C256 P10 C244 105.7(10) . . ?
 C244 P10 Au12 114.6(7) . . ?
 C250 P10 Au12 113.6(8) . . ?
 C250 P10 C256 114.2(8) . . ?
 C250 P10 C244 104.9(10) . . ?
 Cu4 S5 Cu3 78.10(17) . . ?
 C10 S5 Cu4 95.8(7) . . ?
 C10 S5 Cu3 104.0(7) . . ?
 Cu3 S2 Cu1 79.05(17) . . ?
 C3 S2 Cu3 101.0(7) . . ?
 C3 S2 Cu1 97.6(8) . . ?
 C88 P2 Au2 111.8(6) . . ?
 C88 P2 C100 100.3(8) . . ?
 C94 P2 Au2 113.9(5) . . ?
 C94 P2 C88 112.9(8) . . ?
 C94 P2 C100 107.0(9) . . ?
 C100 P2 Au2 109.9(6) . . ?
 Cu4 S1 Cu1 74.67(17) . . ?
 C2 S1 Cu4 95.6(8) . . ?
 C2 S1 Cu1 96.3(7) . . ?
 C132 P4 Au4 106.2(6) . . ?
 C132 P4 C139 110.6(9) . . ?
 C139 P4 Au4 116.1(7) . . ?
 C133 P4 Au4 115.3(7) . . ?
 C133 P4 C132 106.2(9) . . ?
 C133 P4 C139 102.2(9) . . ?
 C212 P8 Au10 111.7(7) . . ?
 C212 P8 C201 104.5(12) . . ?
 C212 P8 C206 112.7(10) . . ?
 C201 P8 Au10 111.7(7) . . ?
 C206 P8 Au10 111.5(6) . . ?
 C206 P8 C201 104.2(11) . . ?
 C265 C256 P10 129.4(14) . . ?
 C265 C256 C257 118.7(17) . . ?
 C257 C256 P10 111.8(12) . . ?
 C266 C275 P11 120.1(13) . . ?
 C274 C275 P11 119.0(14) . . ?
 C274 C275 C266 120.9(17) . . ?
 C176 C177 C172 117.5(17) . . ?
 C176 C177 C178 125.2(18) . . ?
 C178 C177 C172 117.2(17) . . ?
 C70 C69 P3 118.2(12) . . ?
 C78 C69 P3 121.5(12) . . ?
 C78 C69 C70 120.4(15) . . ?
 C256 C265 C266 122.7(18) . . ?
 C256 C265 C264 120.7(16) . . ?
 C266 C265 C264 116.5(15) . . ?
 C175 C174 C173 121.9(19) . . ?
 C261 C262 C263 119.3(18) . . ?
 C67 C68 C63 121(2) . . ?
 C74 C73 C72 117.2(18) . . ?
 C275 C266 C265 122.7(15) . . ?
 C275 C266 C267 117.1(16) . . ?
 C267 C266 C265 118.6(16) . . ?
 C25 C34 C35 120.0(17) . . ?
 C25 C34 C33 119.9(17) . . ?
 C33 C34 C35 119.7(17) . . ?
 C38 C37 C36 121.7(18) . . ?
 C273 C274 C275 122.5(18) . . ?
 C264 C259 C258 119.5(18) . . ?
 C260 C259 C258 120.5(19) . . ?
 C260 C259 C264 119.9(18) . . ?
 C257 C258 C259 120.4(17) . . ?
 C274 C273 C272 119.7(17) . . ?
 C228 C227 C226 120(2) . . ?
 C93 C92 C91 121.9(19) . . ?
 C176 C175 C174 118.9(19) . . ?
 C75 C74 C73 123.6(18) . . ?
 C170 C169 P7 120.0(13) . . ?
 C178 C169 P7 121.6(14) . . ?
 C178 C169 C170 118.4(16) . . ?
 C71 C72 C73 120.5(17) . . ?
 C71 C72 C77 119.7(16) . . ?
 C77 C72 C73 119.8(17) . . ?
 C258 C257 C256 122.1(17) . . ?
 C126 C125 C124 123(2) . . ?
 C8 C7 S4 114.5(14) . . ?
 C6 C7 S4 125.7(13) . . ?
 C6 C7 C8 119.3(17) . . ?
 C287 C286 C285 120.4(19) . . ?
 C168 C167 C166 117.8(19) . . ?
 C223 C224 C225 122(2) . . ?
 C209 C210 C211 116(2) . . ?
 C110 C111 C112 120(2) . . ?
 C92 C93 C94 119.8(18) . . ?
 C90 C91 C92 116.6(19) . . ?
 C168 C163 P7 120.9(16) . . ?
 C168 C163 C164 120(2) . . ?
 C164 C163 P7 118.7(17) . . ?
 C229 C230 C231 122(2) . . ?
 N10 C152 C151 178(2) . . ?
 C76 C75 C74 119.4(19) . . ?
 C125 C124 C123 122.2(18) . . ?
 C129 C124 C125 116.3(17) . . ?
 C129 C124 C123 121.4(16) . . ?
 C43 C42 C41 120.6(15) . . ?
 C264 C263 C262 121.5(17) . . ?
 C70 C71 C72 121.4(17) . . ?
 C259 C264 C265 118.7(16) . . ?
 C263 C264 C265 123.0(16) . . ?
 C263 C264 C259 118.2(17) . . ?
 C115 C114 C113 120.4(19) . . ?
 C270 C271 C272 118(2) . . ?
 C102 C101 C106 121(2) . . ?
 C212 C221 C220 118.4(17) . . ?
 C212 C221 C222 122.9(18) . . ?
 C220 C221 C222 118.6(18) . . ?
 C114 C115 C116 121.3(18) . . ?
 C42 C41 C36 116.2(15) . . ?
 C40 C41 C42 122.5(16) . . ?
 C40 C41 C36 121.2(16) . . ?
 C104 C105 C106 120(2) . . ?
 C259 C260 C261 119.8(19) . . ?
 C101 C102 C103 119(2) . . ?
 C225 C226 C227 120.2(18) . . ?
 C182 C181 C180 119(2) . . ?
 C124 C129 C130 116.6(16) . . ?
 C128 C129 C124 120.8(18) . . ?
 C128 C129 C130 122.5(18) . . ?
 C39 C38 C37 118.9(19) . . ?
 C79 C88 P2 127.4(13) . . ?
 C87 C88 P2 115.7(15) . . ?
 C87 C88 C79 116.8(17) . . ?
 C31 C32 C33 120(2) . . ?
 N6 C12 C11 176(2) . . ?
 C71 C70 C69 121.5(17) . . ?
 N4 C8 C7 178(2) . . ?
 C180 C179 C178 118.2(15) . . ?
 C188 C179 C180 120.6(16) . . ?
 C188 C179 C178 120.8(15) . . ?
 C163 C168 C167 121(2) . . ?
 C200 C195 P12 120.6(14) . . ?
 C200 C195 C196 118.3(18) . . ?
 C196 C195 P12 121.0(15) . . ?
 C131 C130 C129 121.3(18) . . ?
 C180 C185 C186 118.6(15) . . ?
 C184 C185 C180 118.6(18) . . ?
 C184 C185 C186 122.8(19) . . ?
 C23 C24 C19 123(2) . . ?
 C19 C20 C21 120(2) . . ?
 C284 C283 C282 121.0(19) . . ?
 C87 C86 C85 121.8(19) . . ?
 C44 C35 C34 125.5(15) . . ?
 C44 C35 C36 119.8(16) . . ?
 C36 C35 C34 114.6(15) . . ?
 C175 C176 C177 123.7(19) . . ?
 C209 C208 C207 120.2(19) . . ?
 C199 C200 C195 122.5(19) . . ?
 N7 C145 C146 177(2) . . ?
 C34 C25 P1 118.9(14) . . ?
 C26 C25 P1 121.8(18) . . ?
 C26 C25 C34 119(2) . . ?
 C272 C267 C266 119.9(17) . . ?
 C272 C267 C268 120.7(18) . . ?
 C268 C267 C266 119.4(17) . . ?
 C271 C272 C273 120.8(18) . . ?
 C267 C272 C273 119.7(17) . . ?
 C267 C272 C271 119.6(19) . . ?
 C93 C94 P2 121.4(13) . . ?
 C93 C94 C89 118.3(17) . . ?
 C89 C94 P2 120.3(14) . . ?
 C221 C212 P8 128.1(16) . . ?
 C213 C212 P8 113.8(18) . . ?
 C213 C212 C221 118(2) . . ?
 C170 C171 C172 121.1(18) . . ?
 C197 C196 C195 120.1(19) . . ?
 C262 C261 C260 121.1(19) . . ?
 C162 C157 P7 120.9(14) . . ?
 C162 C157 C158 120.0(17) . . ?
 C158 C157 P7 118.9(14) . . ?
 C206 C207 C208 119(2) . . ?
 C27 C26 C25 120(2) . . ?
 C171 C170 C169 122.7(18) . . ?
 C89 C90 C91 123(2) . . ?
 C26 C27 C28 123(2) . . ?
 C108 C107 P5 118.4(14) . . ?
 C112 C107 P5 120.9(13) . . ?
 C112 C107 C108 120.3(17) . . ?
 C9 C10 S5 116.2(16) . . ?
 C11 C10 S5 128.1(17) . . ?
 C11 C10 C9 116(2) . . ?
 C125 C126 C127 118(2) . . ?
 N12 C156 C155 175(2) . . ?
 C208 C209 C210 124(2) . . ?
 C69 C78 C79 121.8(15) . . ?
 C69 C78 C77 119.3(14) . . ?
 C77 C78 C79 118.5(14) . . ?
 C68 C63 P3 122.0(14) . . ?
 C64 C63 P3 119.9(12) . . ?
 C64 C63 C68 118.0(17) . . ?
 C269 C268 C267 118(2) . . ?
 C181 C180 C179 122.0(17) . . ?
 C181 C180 C185 119.1(17) . . ?
 C185 C180 C179 118.9(15) . . ?
 C86 C85 C84 121.1(17) . . ?
 C86 C85 C80 119.1(18) . . ?
 C80 C85 C84 119.8(18) . . ?
 C134 C135 C136 120(2) . . ?
 C184 C183 C182 119(2) . . ?
 C282 C287 C286 120.7(16) . . ?
 C183 C184 C185 122(2) . . ?
 C75 C76 C77 122.0(18) . . ?
 C268 C269 C270 119(2) . . ?
 C283 C284 C285 122(2) . . ?
 C114 C113 P5 118.1(14) . . ?
 C122 C113 P5 122.3(14) . . ?
 C122 C113 C114 119.5(17) . . ?
 C105 C104 C103 122(2) . . ?
 C88 C79 C78 122.4(15) . . ?
 C80 C79 C88 119.6(15) . . ?
 C80 C79 C78 118.1(14) . . ?
 C276 C277 C278 120(2) . . ?
 C24 C19 P1 125.1(17) . . ?
 C20 C19 P1 118.8(16) . . ?
 C20 C19 C24 116(2) . . ?
 C82 C81 C80 123(2) . . ?
 C33 C28 C27 118(2) . . ?
 C33 C28 C29 121(2) . . ?
 C29 C28 C27 121(2) . . ?
 C66 C65 C64 122(2) . . ?
 C68 C67 C66 118(2) . . ?
 C171 C172 C177 118.8(18) . . ?
 C171 C172 C173 124.1(18) . . ?
 C173 C172 C177 117.0(18) . . ?
 C177 C178 C179 116.1(16) . . ?
 C169 C178 C177 121.5(17) . . ?
 C169 C178 C179 122.2(15) . . ?
 C72 C77 C78 117.6(15) . . ?
 C72 C77 C76 118.0(17) . . ?
 C76 C77 C78 124.4(16) . . ?
 C110 C109 C108 117(2) . . ?
 C227 C228 C223 120(2) . . ?
 C227 C228 C229 121(2) . . ?
 C229 C228 C223 119.1(17) . . ?
 C152 C151 S10 113.4(15) . . ?
 C150 C151 S10 125.3(16) . . ?
 C150 C151 C152 121.1(19) . . ?
 C277 C276 P11 123.8(15) . . ?
 C277 C276 C281 118.6(17) . . ?
 C281 C276 P11 117.6(15) . . ?
 C65 C66 C67 121.0(19) . . ?
 C81 C82 C83 120(2) . . ?
 C187 C186 C185 121.2(16) . . ?
 C156 C155 S12 117.0(14) . . ?
 C156 C155 C154 120.0(18) . . ?
 C154 C155 S12 122.9(14) . . ?
 C127 C128 C129 120.0(19) . . ?
 N11 C153 C154 178(3) . . ?
 C286 C285 C284 117.1(19) . . ?
 C132 C123 C124 116.8(17) . . ?
 C132 C123 C122 128.5(18) . . ?
 C122 C123 C124 114.2(18) . . ?
 C145 C146 S7 116.9(15) . . ?
 C147 C146 S7 122.7(15) . . ?
 C147 C146 C145 120.4(19) . . ?
 C283 C282 P11 121.9(14) . . ?
 C287 C282 P11 119.7(14) . . ?
 C287 C282 C283 118.3(17) . . ?
 C32 C33 C34 123.4(18) . . ?
 C28 C33 C34 119(2) . . ?
 C28 C33 C32 117(2) . . ?
 C38 C39 C40 124.4(18) . . ?
 C224 C223 C228 117.4(16) . . ?
 C224 C223 C222 124.3(18) . . ?
 C228 C223 C222 118.2(17) . . ?
 C246 C245 C244 120(2) . . ?
 C102 C103 C104 119.2(19) . . ?
 C82 C83 C84 120(2) . . ?
 C107 C108 C109 119(2) . . ?
 C165 C166 C167 119(2) . . ?
 C224 C225 C226 120(2) . . ?
 C107 C112 C111 118.9(18) . . ?
 C101 C106 P5 120.2(15) . . ?
 C105 C106 P5 121.0(15) . . ?
 C105 C106 C101 118.6(19) . . ?
 C157 C162 C161 119(2) . . ?
 C83 C84 C85 120.3(18) . . ?
 C237 C232 P9 127.9(19) . . ?
 C237 C232 C233 116(2) . . ?
 C233 C232 P9 115.4(16) . . ?
 N1 C1 C2 173(3) . . ?
 C58 C57 P3 118.1(6) . . ?
 C58 C57 C62 120.0 . . ?
 C62 C57 P3 121.8(6) . . ?
 C59 C58 C57 120.0 . . ?
 C58 C59 C60 120.0 . . ?
 C59 C60 C61 120.0 . . ?
 C60 C61 C62 120.0 . . ?
 C61 C62 C57 120.0 . . ?
 C276 C281 C280 122(2) . . ?
 C186 C187 C188 119.5(16) . . ?
 C217 C218 C219 120(3) . . ?
 C279 C280 C281 120(2) . . ?
 C30 C29 C28 119(2) . . ?
 N5 C9 C10 178(3) . . ?
 C201 C202 C203 117(3) . . ?
 C159 C160 C161 118.8(19) . . ?
 C279 C278 C277 121(2) . . ?
 C159 C158 C157 120(2) . . ?
 C111 C110 C109 124(2) . . ?
 C123 C132 P4 126.6(15) . . ?
 C123 C132 C131 120.5(18) . . ?
 C131 C132 P4 112.3(13) . . ?
 C191 C192 C193 118.8(19) . . ?
 C16 C17 C18 116(3) . . ?
 C174 C173 C172 121(2) . . ?
 C135 C134 C133 119(2) . . ?
 C247 C248 C249 123(2) . . ?
 C179 C188 P12 130.7(14) . . ?
 C179 C188 C187 120.5(16) . . ?
 C187 C188 P12 108.8(14) . . ?
 C116 C121 C120 116.9(17) . . ?
 C122 C121 C116 122.1(16) . . ?
 C122 C121 C120 121.0(18) . . ?
 C220 C219 C218 118(2) . . ?
 C95 C100 P2 124.0(14) . . ?
 C95 C100 C99 119(2) . . ?
 C99 C100 P2 116.2(15) . . ?
 C15 C16 C17 123(2) . . ?
 C192 C191 C190 123(2) . . ?
 C213 C214 C215 122(2) . . ?
 C236 C235 C234 119(2) . . ?
 C164 C165 C166 123(2) . . ?
 C35 C44 P6 129.3(14) . . ?
 C35 C44 C43 119.2(15) . . ?
 C43 C44 P6 110.9(11) . . ?
 C196 C197 C198 119(2) . . ?
 C197 C198 C199 121(2) . . ?
 N2 C4 C3 178(4) . . ?
 C151 C150 S9 126.5(16) . . ?
 C151 C150 C149 117.8(19) . . ?
 C149 C150 S9 115.6(17) . . ?
 C39 C40 C41 118.3(18) . . ?
 C46 C45 P6 116.2(14) . . ?
 C46 C45 C50 125(2) . . ?
 C50 C45 P6 118.6(15) . . ?
 C65 C64 C63 119.5(16) . . ?
 C1 C2 S1 114.5(17) . . ?
 C3 C2 S1 126.9(15) . . ?
 C3 C2 C1 118(2) . . ?
 C42 C43 C44 122.9(15) . . ?
 N8 C148 C147 175(2) . . ?
 C137 C136 C135 118(2) . . ?
 C24 C23 C22 123(2) . . ?
 C194 C193 C192 121(2) . . ?
 C248 C247 C246 119(2) . . ?
 C118 C117 C116 121(2) . . ?
 C85 C80 C79 118.8(16) . . ?
 C85 C80 C81 117.4(17) . . ?
 C79 C80 C81 123.8(15) . . ?
 C52 C51 P6 122.8(15) . . ?
 C56 C51 P6 118.5(16) . . ?
 C56 C51 C52 118.4(19) . . ?
 C51 C52 C53 123(2) . . ?
 C251 C252 C253 121(3) . . ?
 C253 C254 C255 124(3) . . ?
 C54 C55 C56 119(2) . . ?
 C254 C253 C252 119(2) . . ?
 C220 C215 C214 117(2) . . ?
 C216 C215 C214 121(2) . . ?
 C216 C215 C220 121(2) . . ?
 C96 C95 C100 121(2) . . ?
 C181 C182 C183 123(2) . . ?
 C230 C229 C228 121(2) . . ?
 C271 C270 C269 125(2) . . ?
 C230 C231 P9 119.8(14) . . ?
 C230 C231 C222 118.0(17) . . ?
 C222 C231 P9 122.1(13) . . ?
 C31 C30 C29 118(2) . . ?
 C4 C3 S2 114.9(19) . . ?
 C2 C3 S2 125.0(17) . . ?
 C2 C3 C4 120(2) . . ?
 C206 C211 C210 123(2) . . ?
 C144 C143 C142 121(3) . . ?
 C219 C220 C221 118.4(18) . . ?
 C219 C220 C215 120(2) . . ?
 C215 C220 C221 122.0(19) . . ?
 C115 C116 C121 117.7(16) . . ?
 C115 C116 C117 122.5(18) . . ?
 C121 C116 C117 119.8(17) . . ?
 C86 C87 C88 123(2) . . ?
 C119 C120 C121 123(2) . . ?
 C48 C49 C50 113(2) . . ?
 C252 C251 C250 117(2) . . ?
 C223 C222 C221 117.7(16) . . ?
 C231 C222 C221 120.4(15) . . ?
 C231 C222 C223 121.3(15) . . ?
 C202 C201 P8 120(2) . . ?
 C202 C201 C083 119(2) . . ?
 C083 C201 P8 120.2(19) . . ?
 C245 C244 P10 116.2(16) . . ?
 C249 C244 P10 123.3(17) . . ?
 C249 C244 C245 120.2(18) . . ?
 C205 C083 C201 120(3) . . ?
 C47 C46 C45 115(2) . . ?
 C55 C54 C53 122(2) . . ?
 C160 C159 C158 122(2) . . ?
 C32 C31 C30 124(3) . . ?
 C280 C279 C278 118(2) . . ?
 C21 C22 C23 117(2) . . ?
 C22 C21 C20 122(2) . . ?
 C245 C246 C247 119(2) . . ?
 C191 C190 C189 117(2) . . ?
 C128 C127 C126 122.4(18) . . ?
 C204 C203 C202 124(3) . . ?
 C140 C139 P4 120.3(16) . . ?
 C140 C139 C144 120(2) . . ?
 C144 C139 P4 119.4(16) . . ?
 C244 C249 C248 118(2) . . ?
 C13 C18 C17 121(3) . . ?
 C190 C189 P12 121.6(15) . . ?
 C194 C189 P12 120.4(15) . . ?
 C194 C189 C190 117.9(18) . . ?
 C120 C119 C118 119(2) . . ?
 C49 C48 C47 127(2) . . ?
 C113 C122 C123 121.8(16) . . ?
 C113 C122 C121 118.7(16) . . ?
 C121 C122 C123 119.4(16) . . ?
 C232 C237 C236 126(3) . . ?
 C234 C233 C232 119(2) . . ?
 C37 C36 C41 115.4(15) . . ?
 C35 C36 C37 124.0(16) . . ?
 C35 C36 C41 120.6(15) . . ?
 C95 C96 C97 120(2) . . ?
 C130 C131 C132 122.5(19) . . ?
 C155 C154 S11 125.6(16) . . ?
 C155 C154 C153 115.9(19) . . ?
 C153 C154 S11 118.5(15) . . ?
 C134 C133 P4 121.6(17) . . ?
 C138 C133 P4 119.6(16) . . ?
 C138 C133 C134 118.4(19) . . ?
 C7 C6 S3 124.7(13) . . ?
 C7 C6 C5 121.4(19) . . ?
 C5 C6 S3 113.7(17) . . ?
 N9 C149 C150 177(2) . . ?
 C146 C147 S8 127.3(15) . . ?
 C146 C147 C148 117(2) . . ?
 C148 C147 S8 115.0(16) . . ?
 C207 C206 P8 123.0(18) . . ?
 C211 C206 P8 118.4(15) . . ?
 C211 C206 C207 119(2) . . ?
 C251 C250 P10 119.9(17) . . ?
 C255 C250 P10 119.6(17) . . ?
 C255 C250 C251 120(2) . . ?
 C200 C199 C198 119(2) . . ?
 C51 C56 C55 121(2) . . ?
 C142 C141 C140 121(3) . . ?
 C162 C161 C160 119(2) . . ?
 N3 C5 C6 172(3) . . ?
 C215 C216 C217 119(2) . . ?
 C13 C14 C15 122(2) . . ?
 C193 C194 C189 121(2) . . ?
 C12 C11 S6 115.3(14) . . ?
 C10 C11 S6 122.8(16) . . ?
 C10 C11 C12 121.9(18) . . ?
 C165 C164 C163 119(2) . . ?
 C136 C137 C138 121(3) . . ?
 C254 C255 C250 118(2) . . ?
 C98 C97 C96 121(2) . . ?
 C49 C50 C45 120(2) . . ?
 C137 C138 C133 124(2) . . ?
 C100 C99 C98 119(2) . . ?
 C97 C98 C99 119(2) . . ?
 C16 C15 C14 120(2) . . ?
 C235 C236 C237 119(3) . . ?
 C216 C217 C218 122(2) . . ?
 C141 C140 C139 119(2) . . ?
 C90 C89 C94 120.6(19) . . ?
 C233 C234 C235 120(2) . . ?
 C141 C142 C143 119(2) . . ?
 C117 C118 C119 120(2) . . ?
 C143 C144 C139 120(2) . . ?
 C18 C13 P1 122(2) . . ?
 C14 C13 P1 118.5(18) . . ?
 C14 C13 C18 118(2) . . ?
 C214 C213 C212 122(3) . . ?
 Cl1A C0A0 Cl01 115(3) . . ?
 C46 C47 C48 118(2) . . ?
 C242 C243 C238 120.0 . . ?
 C241 C242 C243 120.0 . . ?
 C242 C241 C240 120.0 . . ?
 C241 C240 C239 120.0 . . ?
 C240 C239 C238 120.0 . . ?
 C243 C238 P9 119.5(10) . . ?
 C239 C238 P9 120.2(10) . . ?
 C239 C238 C243 120.0 . . ?
 C52 C53 C54 117(2) . . ?
 C083 C205 C204 118(3) . . ?
 C203 C204 C205 121(3) . . ?
 Cl0A C0AA Cl3A 116(3) . . ?
 Cl2A C1AA Cl1 105(3) . . ?

_shelx_res_file
;
TITL r_a.res in P2(1)
    r-cu4au8.res
    created by SHELXL-2016/6 at 22:08:15 on 04-Feb-2022
REM Old TITL R in P2(1)
REM SHELXT solution in P2(1)
REM R1 0.079, Rweak 0.032, Alpha 0.005, Orientation as input
REM Flack x = -0.014 ( 0.003 ) from Parsons' quotients
REM Formula found by SHELXT: C251 N63 Au13 Cu8 S26
CELL 1.54184 16.5742 26.8134 31.7444 90 91.417 90
ZERR 2 0.0001 0.0001 0.0001 0 0.001 0
LATT -1
SYMM -X,0.5+Y,-Z
SFAC C H Au Cl Cu N P S
UNIT 582 396 32 12 16 24 24 24
DFIX 1.39 0.01 C50 C45 C50 C49 C48 C47 C49 C48 C47 C46 C46 C45
DELU C58 C59
DELU C59 C60 C61 C62 C57 C58
SIMU 0.01 0.02 2 Cl3A C0AA
SIMU 0.01 0.02 2 C59 C58 C57 C62 C61 C60
ISOR 0.01 0.02 C243 C242 C241 C240 C252 C253 C254 C251 C269 C239 C216
ISOR 0.01 0.02 C224
ISOR 0.01 0.02 Cl01
ISOR 0.01 0.02 N1 C204 Cl1
ISOR 0.01 0.02 Cl3A Cl1
ISOR 0.01 0.02 C0A0 Cl1
ISOR 0.01 0.02 C226
ISOR 0.01 0.02 C222
ISOR 0.01 0.02 N9
ISOR 0.01 0.02 C59 C57 Cl1 Cl2A C141 C140 C143 C144 C97
ISOR 0.01 0.02 C59 Cl3A Cl0A Cl1
ISOR 0.01 0.02 C59
ISOR 0.01 0.02 Cl1
ISOR 0.01 0.02 Cl2A C1AA Cl1 C0AA C49 C50 C47 C48 C278 C279 C277 C281 C280 =
 C45 C46 CL3A

L.S. 14 0 0
PLAN  10
SIZE 0.2 0.12 0.2
list 4
ABIN
fmap 2 53
acta
OMIT 1 0 1
OMIT -2 0 1
OMIT -1 1 2
OMIT 0 1 1
OMIT -1 0 1
OMIT 0 -5 3
OMIT -1 -1 2
OMIT 1 0 5
OMIT 1 0 0
OMIT -2 1 1
OMIT -1 0 4
OMIT 0 -4 1
OMIT 0 4 1
OMIT 4 0 3
OMIT 2 0 5
OMIT 0 -1 2
OMIT 0 1 2
OMIT 2 3 1
OMIT -1 0 2
OMIT -2 -1 1
OMIT -4 0 6
REM <olex2.extras>
REM <HklSrc "%.\\r-Cu4Au8.hkl">
REM </olex2.extras>

WGHT    0.096800   62.116096
FVAR       0.05063
AU15  3    0.697006    0.512000   -0.098634    11.00000    0.02089    0.03119 =
         0.02349    0.00126   -0.00062    0.00088
AU13  3    0.773775    0.529318   -0.020840    11.00000    0.02094    0.03337 =
         0.02373    0.00050   -0.00252    0.00005
AU5   3    1.198770    0.617238    0.406538    11.00000    0.02431    0.03030 =
         0.02526   -0.00116    0.00031   -0.00200
AU3   3    0.994954    0.504182    0.344159    11.00000    0.01906    0.03254 =
         0.02866   -0.00202   -0.00154   -0.00082
AU7   3    1.150595    0.523089    0.371797    11.00000    0.02075    0.03270 =
         0.02456   -0.00154   -0.00146    0.00033
AU14  3    0.787219    0.439881   -0.061554    11.00000    0.02225    0.03105 =
         0.03179    0.00148   -0.00423    0.00139
AU12  3    0.683015    0.603633   -0.062970    11.00000    0.03038    0.03552 =
         0.02361   -0.00110   -0.00139    0.00745
AU9   3    0.776857    0.474644   -0.166686    11.00000    0.02783    0.03135 =
         0.02562   -0.00206    0.00239   -0.00092
AU6   3    1.299847    0.536242    0.403835    11.00000    0.02111    0.03577 =
         0.02981    0.00113   -0.00215   -0.00035
AU4   3    1.040162    0.597972    0.375181    11.00000    0.02192    0.03466 =
         0.03016   -0.00539    0.00181    0.00001
AU2   3    1.108883    0.427962    0.346641    11.00000    0.02119    0.02990 =
         0.03540   -0.00001   -0.00093   -0.00160
AU8   3    1.096074    0.559306    0.298108    11.00000    0.02231    0.04147 =
         0.02567    0.00078   -0.00040   -0.00174
AU11  3    0.594974    0.581908   -0.136462    11.00000    0.02882    0.03892 =
         0.02402    0.00204   -0.00293    0.00777
AU10  3    0.612420    0.485693   -0.169515    11.00000    0.02868    0.03805 =
         0.03242   -0.00131   -0.01124    0.00466
AU1   3    1.237723    0.474870    0.311761    11.00000    0.02462    0.03236 =
         0.03369   -0.00479    0.00454   -0.00336
AU16  3    0.755251    0.588199   -0.141995    11.00000    0.02991    0.03450 =
         0.03568    0.00486    0.00838    0.00087
CU7   5    0.650461    0.373756   -0.041744    11.00000    0.02194    0.03906 =
         0.03438    0.00184   -0.00111   -0.00208
CU5   5    0.680346    0.417190   -0.121990    11.00000    0.02440    0.03164 =
         0.03205    0.00179    0.00077   -0.00032
CU2   5    1.169188    0.536119    0.450117    11.00000    0.02967    0.03857 =
         0.02377    0.00278   -0.00162   -0.00376
CU6   5    0.645531    0.470943   -0.032680    11.00000    0.01953    0.04088 =
         0.02879    0.00565   -0.00195    0.00062
CU8   5    0.777920    0.343542   -0.090879    11.00000    0.02834    0.03563 =
         0.03950    0.00130   -0.00561    0.00210
CU4   5    1.397025    0.455333    0.420017    11.00000    0.02484    0.04684 =
         0.03907   -0.00258   -0.00688    0.00436
CU3   5    1.272408    0.470800    0.480153    11.00000    0.02953    0.04403 =
         0.03754    0.00544   -0.00348    0.00090
CU1   5    1.239855    0.443763    0.392245    11.00000    0.02503    0.03481 =
         0.03601    0.00304   -0.00323    0.00243
S9    8    0.519689    0.496289   -0.047765    11.00000    0.02336    0.04862 =
         0.03155   -0.00148   -0.00475    0.00481
P11   7    0.858732    0.542579    0.036427    11.00000    0.02509    0.03852 =
         0.02166    0.00007   -0.00341   -0.00006
P6    7    1.163204    0.591660    0.243321    11.00000    0.02403    0.04577 =
         0.02077    0.00023    0.00236    0.00058
P3    7    0.863134    0.484204    0.327123    11.00000    0.01299    0.03438 =
         0.02960    0.00396   -0.00254   -0.00222
P7    7    0.862685    0.454221   -0.220456    11.00000    0.02607    0.03182 =
         0.02774   -0.00511    0.00361    0.00119
S11   8    0.732261    0.305059   -0.032283    11.00000    0.02762    0.03486 =
         0.04784    0.00550   -0.00586   -0.00107
S10   8    0.616328    0.416386    0.018454    11.00000    0.02953    0.04496 =
         0.02621    0.00739    0.00237   -0.00252
S6    8    1.443627    0.532805    0.407380    11.00000    0.02091    0.05225 =
         0.02933   -0.00220   -0.00111   -0.00276
S12   8    0.889751    0.377182   -0.058600    11.00000    0.01896    0.03696 =
         0.04116    0.00174   -0.00351    0.00443
P5    7    1.248621    0.696208    0.422523    11.00000    0.02730    0.03072 =
         0.03084   -0.00247    0.00035   -0.00364
P1    7    1.307663    0.449411    0.252750    11.00000    0.02633    0.03753 =
         0.03814   -0.00996    0.00634   -0.00319
P12   7    0.871413    0.612439   -0.171327    11.00000    0.02722    0.03493 =
         0.03329   -0.00279    0.00865   -0.00336
S8    8    0.563282    0.381913   -0.098871    11.00000    0.02452    0.04341 =
         0.03591    0.00146   -0.00045   -0.00375
S3    8    1.042944    0.508641    0.457674    11.00000    0.02299    0.04043 =
         0.04473   -0.00083   -0.00221   -0.00294
S4    8    1.210626    0.532918    0.517726    11.00000    0.03448    0.04056 =
         0.02204    0.00111   -0.00101   -0.00269
P9    7    0.502196    0.638523   -0.162073    11.00000    0.03017    0.03681 =
         0.03181    0.00161    0.00085    0.00576
S7    8    0.723045    0.346710   -0.156259    11.00000    0.03159    0.03514 =
         0.03386   -0.00355   -0.00209    0.00236
P10   7    0.677360    0.652922   -0.003608    11.00000    0.02963    0.03678 =
         0.02418   -0.00607   -0.00076    0.00660
S5    8    1.408867    0.459519    0.491213    11.00000    0.03086    0.05100 =
         0.03670    0.00983   -0.00612    0.00337
S2    8    1.197894    0.405903    0.452800    11.00000    0.02835    0.04447 =
         0.04268    0.01315   -0.00624   -0.00162
P2    7    1.020911    0.361766    0.348179    11.00000    0.02189    0.02587 =
         0.03694    0.00477   -0.00565   -0.00322
S1    8    1.347465    0.390454    0.384244    11.00000    0.03083    0.03938 =
         0.04715   -0.00484   -0.00592    0.00821
P4    7    0.978902    0.665327    0.405465    11.00000    0.02505    0.02979 =
         0.03310   -0.00304    0.00486    0.00417
P8    7    0.494463    0.484000   -0.208352    11.00000    0.02714    0.04431 =
         0.04111   -0.00031   -0.02694   -0.00380
CL01  4    1.132416    0.730982    0.118289    11.00000    0.13553    0.10916 =
         0.10012    0.01959   -0.03286   -0.05627
CL1A  4    1.125325    0.692635    0.033157    11.00000    0.16748    0.12408 =
         0.14765   -0.03508   -0.01231   -0.05966
C256  1    0.655802    0.609613    0.037605    11.00000    0.02430    0.05065 =
         0.01597    0.00325   -0.00502   -0.00715
C275  1    0.856676    0.597889    0.071336    11.00000    0.02512    0.03683 =
         0.03035    0.00540    0.00510   -0.00011
C177  1    1.017640    0.567032   -0.256727    11.00000    0.02260    0.03874 =
         0.04654   -0.00538    0.01132    0.00282
C69   1    0.823144    0.425242    0.302354    11.00000    0.02481    0.02491 =
         0.02661   -0.00174   -0.01229   -0.00382
C265  1    0.703566    0.595125    0.071903    11.00000    0.02224    0.05221 =
         0.03139   -0.01448   -0.00770    0.00767
C174  1    1.095356    0.637728   -0.305924    11.00000    0.03085    0.04911 =
         0.04977    0.01127    0.01202   -0.00096
AFIX  43
H174  2    1.121548    0.661293   -0.322175    11.00000   -1.20000
AFIX   0
C262  1    0.687989    0.507771    0.165113    11.00000    0.03671    0.06435 =
         0.02797    0.00306    0.00734    0.00781
AFIX  43
H262  2    0.717482    0.499289    0.189368    11.00000   -1.20000
AFIX   0

N4    6    1.114755    0.501468    0.617640    11.00000    0.06321    0.08847 =
         0.03848   -0.00025    0.00636   -0.02510
C68   1    0.712511    0.498439    0.364071    11.00000    0.01750    0.05692 =
         0.04496   -0.00263    0.00641    0.00521
AFIX  43
H68   2    0.689599    0.490471    0.337891    11.00000   -1.20000
AFIX   0
C73   1    0.727116    0.298540    0.239696    11.00000    0.03512    0.03908 =
         0.04372    0.00052   -0.00945   -0.00584
AFIX  43
H73   2    0.707498    0.300629    0.212051    11.00000   -1.20000
AFIX   0

C266  1    0.782666    0.618898    0.082540    11.00000    0.03745    0.03675 =
         0.01089   -0.00728    0.00080   -0.00288
C34   1    1.322877    0.533551    0.199523    11.00000    0.02445    0.04394 =
         0.02844   -0.00691   -0.00305   -0.00239
C37   1    1.479442    0.545453    0.236789    11.00000    0.03279    0.04832 =
         0.04003   -0.01246    0.01300    0.00106
AFIX  43
H37   2    1.472901    0.529880    0.210751    11.00000   -1.20000
AFIX   0

C274  1    0.929293    0.617810    0.086396    11.00000    0.02552    0.05739 =
         0.03607    0.00333   -0.00070   -0.00418
AFIX  43
H274  2    0.977329    0.604359    0.076988    11.00000   -1.20000
AFIX   0
C259  1    0.596939    0.535047    0.094473    11.00000    0.04529    0.03865 =
         0.03056   -0.00494    0.00265    0.01437
C258  1    0.550045    0.549400    0.057946    11.00000    0.02519    0.05307 =
         0.02577    0.00038    0.00099   -0.00260
AFIX  43
H258  2    0.500421    0.534292    0.052350    11.00000   -1.20000
AFIX   0
C273  1    0.932645    0.655493    0.113832    11.00000    0.02721    0.04297 =
         0.04287    0.00211   -0.00362   -0.00950
AFIX  43
H273  2    0.982303    0.667485    0.123631    11.00000   -1.20000
AFIX   0
C227  1    0.340087    0.617051   -0.334773    11.00000    0.06441    0.05253 =
         0.04864   -0.00251    0.00327    0.02020
AFIX  43
H227  2    0.357112    0.637343   -0.356588    11.00000   -1.20000
AFIX   0

C92   1    0.947848    0.273428    0.250216    11.00000    0.02521    0.04537 =
         0.05340   -0.01414    0.00000   -0.00414
AFIX  43
H92   2    0.936368    0.239841    0.245880    11.00000   -1.20000
AFIX   0

C175  1    1.112532    0.635572   -0.263463    11.00000    0.02623    0.04778 =
         0.06190   -0.00499    0.00267   -0.00373
AFIX  43
H175  2    1.149893    0.657293   -0.251090    11.00000   -1.20000
AFIX   0

C74   1    0.726844    0.253641    0.261732    11.00000    0.04058    0.03429 =
         0.05016   -0.00398   -0.00238   -0.00993
AFIX  43
H74   2    0.705339    0.225657    0.248279    11.00000   -1.20000
AFIX   0

C169  1    0.918945    0.499449   -0.251357    11.00000    0.01722    0.03720 =
         0.03846   -0.00152    0.00594   -0.00485
C72   1    0.759194    0.341820    0.261599    11.00000    0.01460    0.04498 =
         0.03244   -0.00615    0.00021   -0.00551
C257  1    0.578239    0.585714    0.030871    11.00000    0.02627    0.04350 =
         0.04345    0.00016   -0.00403    0.00647
AFIX  43
H257  2    0.546311    0.594989    0.007673    11.00000   -1.20000
AFIX   0

C125  1    1.170938    0.740368    0.530010    11.00000    0.04617    0.04561 =
         0.03529   -0.00974    0.01138   -0.01257
AFIX  43
H125  2    1.183146    0.768079    0.513742    11.00000   -1.20000
AFIX   0

N10   6    0.430259    0.383469    0.072936    11.00000    0.06601    0.04524 =
         0.07838   -0.00425    0.04430   -0.00801
C7    1    1.119833    0.510954    0.536515    11.00000    0.03244    0.05083 =
         0.01574    0.00720    0.00077    0.01024
C286  1    0.790952    0.416256    0.095713    11.00000    0.03580    0.05718 =
         0.04076    0.00789   -0.00873   -0.01180
AFIX  43
H286  2    0.753641    0.390919    0.090649    11.00000   -1.20000
AFIX   0
C167  1    1.047636    0.354227   -0.227024    11.00000    0.03035    0.04338 =
         0.05242   -0.00934    0.00436    0.00088
AFIX  43
H167  2    1.083495    0.343305   -0.247124    11.00000   -1.20000
AFIX   0
C224  1    0.296169    0.552358   -0.271268    11.00000    0.02786    0.06355 =
         0.04487    0.00764   -0.00986    0.00531
AFIX  43
H224  2    0.280354    0.530648   -0.250168    11.00000   -1.20000
AFIX   0
C210  1    0.575734    0.573780   -0.301367    11.00000    0.02757    0.06136 =
         0.04831    0.00077   -0.00515   -0.00623
AFIX  43
H210  2    0.610816    0.600697   -0.303379    11.00000   -1.20000
AFIX   0

C111  1    1.356212    0.734439    0.312467    11.00000    0.04754    0.02961 =
         0.04638    0.01216    0.00923   -0.00546
AFIX  43
H111  2    1.340679    0.742961    0.285050    11.00000   -1.20000
AFIX   0
C93   1    0.970327    0.289430    0.290247    11.00000    0.02242    0.03395 =
         0.03932   -0.00767   -0.01278    0.00615
AFIX  43
H93   2    0.972235    0.266930    0.312545    11.00000   -1.20000
AFIX   0
C91   1    0.941858    0.306513    0.215882    11.00000    0.02372    0.05707 =
         0.04160   -0.00294   -0.00371   -0.00166
AFIX  43
H91   2    0.925760    0.295762    0.189118    11.00000   -1.20000
AFIX   0

C163  1    0.937410    0.405627   -0.208045    11.00000    0.04771    0.02635 =
         0.05053   -0.00245   -0.00487    0.00040
C230  1    0.462909    0.666461   -0.245241    11.00000    0.03299    0.05523 =
         0.04262   -0.00231   -0.00220    0.00726
AFIX  43
H230  2    0.495961    0.693806   -0.239600    11.00000   -1.20000
AFIX   0
C152  1    0.466333    0.402346    0.047385    11.00000    0.04452    0.02917 =
         0.04337   -0.01359    0.00908   -0.00400

C75   1    0.756557    0.248446    0.302184    11.00000    0.04265    0.03510 =
         0.05354    0.00767   -0.00505   -0.00632
AFIX  43
H75   2    0.754904    0.217630    0.315580    11.00000   -1.20000
AFIX   0
C124  1    1.116426    0.703689    0.512740    11.00000    0.03830    0.03386 =
         0.02560   -0.00571   -0.00211   -0.00022
C42   1    1.358184    0.610174    0.317898    11.00000    0.01963    0.03484 =
         0.01960    0.00376    0.00248   -0.00118
AFIX  43
H42   2    1.364717    0.624910    0.344283    11.00000   -1.20000
AFIX   0

C263  1    0.717763    0.542804    0.137180    11.00000    0.01924    0.06168 =
         0.02480   -0.00382   -0.00372    0.00328
AFIX  43
H263  2    0.768004    0.557137    0.142729    11.00000   -1.20000
AFIX   0

C71   1    0.760738    0.387804    0.241811    11.00000    0.03011    0.03603 =
         0.03608    0.00744   -0.00002   -0.00179
AFIX  43
H71   2    0.739802    0.390794    0.214476    11.00000   -1.20000
AFIX   0

C264  1    0.674887    0.556650    0.101763    11.00000    0.02397    0.03868 =
         0.03115   -0.01111    0.00368   -0.00082
C114  1    1.209103    0.796056    0.405225    11.00000    0.04856    0.02778 =
         0.04670    0.00472    0.00179    0.00150
AFIX  43
H114  2    1.258672    0.796976    0.392144    11.00000   -1.20000
AFIX   0

C271  1    0.861894    0.717895    0.156805    11.00000    0.04620    0.04826 =
         0.04564   -0.01605   -0.00670   -0.00237
AFIX  43
H271  2    0.910450    0.732420    0.165523    11.00000   -1.20000
AFIX   0

C101  1    1.345407    0.739194    0.486004    11.00000    0.03733    0.04773 =
         0.04178   -0.01200   -0.01684   -0.01669
AFIX  43
H101  2    1.340214    0.768390    0.470355    11.00000   -1.20000
AFIX   0

C221  1    0.373198    0.557466   -0.188292    11.00000    0.04022    0.04803 =
         0.02897    0.00170   -0.00687   -0.01941
C115  1    1.160981    0.837957    0.405273    11.00000    0.06620    0.02871 =
         0.03296    0.01144    0.00371    0.00363
AFIX  43
H115  2    1.178143    0.866630    0.391656    11.00000   -1.20000
AFIX   0
C41   1    1.426580    0.589355    0.297589    11.00000    0.02662    0.03619 =
         0.03015   -0.00323    0.00041    0.00378
C105  1    1.306592    0.654171    0.498006    11.00000    0.04724    0.04021 =
         0.03122    0.01443    0.01909    0.01540
AFIX  43
H105  2    1.276901    0.625979    0.490477    11.00000   -1.20000
AFIX   0

C260  1    0.569269    0.499066    0.121283    11.00000    0.03796    0.05013 =
         0.03968   -0.00940    0.00981   -0.00795
AFIX  43
H260  2    0.519937    0.483588    0.115711    11.00000   -1.20000
AFIX   0

C102  1    1.392145    0.739290    0.522331    11.00000    0.03169    0.06002 =
         0.04463   -0.01008   -0.00369   -0.01021
AFIX  43
H102  2    1.421973    0.767381    0.529990    11.00000   -1.20000
AFIX   0

C226  1    0.280763    0.581458   -0.342239    11.00000    0.04717    0.06260 =
         0.03409    0.00019   -0.02621    0.01412
AFIX  43
H226  2    0.254841    0.579687   -0.368515    11.00000   -1.20000
AFIX   0
C181  1    1.100870    0.473276   -0.193199    11.00000    0.02068    0.04101 =
         0.04464    0.00081    0.00282    0.00317
AFIX  43
H181  2    1.100189    0.478216   -0.222204    11.00000   -1.20000
AFIX   0

C129  1    1.099691    0.662137    0.538960    11.00000    0.04166    0.03760 =
         0.02330   -0.00363    0.00354   -0.00146
C38   1    1.557524    0.549459    0.255125    11.00000    0.02921    0.06089 =
         0.04920   -0.01212   -0.00131   -0.00194
AFIX  43
H38   2    1.601967    0.536708    0.241410    11.00000   -1.20000
AFIX   0
C88   1    0.936940    0.373957    0.381777    11.00000    0.02930    0.02938 =
         0.02360   -0.00293   -0.00040   -0.00082
C32   1    1.342433    0.609106    0.156014    11.00000    0.04654    0.05531 =
         0.02405    0.00319    0.00627    0.00048
AFIX  43
H32   2    1.347281    0.628775    0.180074    11.00000   -1.20000
AFIX   0
C12   1    1.496157    0.598490    0.466053    11.00000    0.03020    0.05913 =
         0.03719    0.00276   -0.00322   -0.01058
C70   1    0.791453    0.427688    0.261020    11.00000    0.01978    0.03550 =
         0.03493    0.00416    0.00952    0.00051
AFIX  43
H70   2    0.791990    0.457976    0.246755    11.00000   -1.20000
AFIX   0
C8    1    1.117581    0.506384    0.581815    11.00000    0.06078    0.04981 =
         0.00762    0.00436   -0.00273   -0.01352

C179  1    0.987947    0.533657   -0.184952    11.00000    0.02389    0.03036 =
         0.02768    0.00513    0.00472   -0.00795
C168  1    0.988700    0.390113   -0.236907    11.00000    0.02732    0.05149 =
         0.03775   -0.00251   -0.00461    0.00709
AFIX  43
H168  2    0.985353    0.403280   -0.263997    11.00000   -1.20000
AFIX   0
C195  1    0.858370    0.626971   -0.226865    11.00000    0.03617    0.03032 =
         0.04016   -0.00083    0.01422    0.00212

C130  1    1.038136    0.627835    0.523718    11.00000    0.04510    0.04169 =
         0.02933   -0.00191    0.01509   -0.00098
AFIX  43
H130  2    1.021320    0.602180    0.541155    11.00000   -1.20000
AFIX   0

C185  1    1.047869    0.489481   -0.123137    11.00000    0.00734    0.05047 =
         0.04642   -0.00368   -0.00907    0.00657
C24   1    1.461051    0.404290    0.239540    11.00000    0.03880    0.05618 =
         0.05812   -0.00728   -0.00075    0.02557
AFIX  43
H24   2    1.439845    0.391750    0.214295    11.00000   -1.20000
AFIX   0
C20   1    1.445402    0.449556    0.303767    11.00000    0.04797    0.04268 =
         0.04758    0.00286    0.00998    0.00320
AFIX  43
H20   2    1.415864    0.469510    0.321729    11.00000   -1.20000
AFIX   0

N12   6    0.996140    0.364910    0.043085    11.00000    0.03132    0.08584 =
         0.06950    0.03594   -0.02112   -0.00896
C283  1    0.900691    0.491035    0.111201    11.00000    0.03427    0.03814 =
         0.03481    0.00012   -0.00980   -0.00244
AFIX  43
H283  2    0.938125    0.516283    0.116343    11.00000   -1.20000
AFIX   0

C86   1    0.901133    0.382802    0.453672    11.00000    0.03969    0.03809 =
         0.03341    0.00354   -0.00541   -0.01477
AFIX  43
H86   2    0.917608    0.387507    0.481608    11.00000   -1.20000
AFIX   0
C35   1    1.331056    0.562622    0.239585    11.00000    0.02696    0.03634 =
         0.02250   -0.00157   -0.00438    0.00691

C176  1    1.074461    0.601545   -0.240048    11.00000    0.03398    0.04408 =
         0.03130   -0.00501    0.00636   -0.00458
AFIX  43
H176  2    1.086151    0.600650   -0.211253    11.00000   -1.20000
AFIX   0
C208  1    0.482307    0.516936   -0.334680    11.00000    0.03812    0.08463 =
         0.03840   -0.00901   -0.02340    0.01177
AFIX  43
H208  2    0.456937    0.505316   -0.359227    11.00000   -1.20000
AFIX   0
C200  1    0.804226    0.601204   -0.251437    11.00000    0.03612    0.03826 =
         0.03505   -0.00487    0.00389   -0.00344
AFIX  43
H200  2    0.776260    0.574859   -0.239550    11.00000   -1.20000
AFIX   0
C145  1    0.629440    0.264900   -0.173317    11.00000    0.03841    0.03248 =
         0.04832   -0.00031   -0.00980   -0.01430

C25   1    1.315651    0.480667    0.200833    11.00000    0.01537    0.05823 =
         0.04165   -0.01791    0.00055    0.00197
C267  1    0.785221    0.658199    0.113616    11.00000    0.03986    0.02914 =
         0.03680   -0.00758   -0.00401    0.00081
C272  1    0.859932    0.677227    0.128015    11.00000    0.04191    0.03578 =
         0.04682   -0.01148   -0.00871   -0.00718
N6    6    1.522104    0.639050    0.468748    11.00000    0.05867    0.06136 =
         0.05088   -0.00768    0.01064   -0.00618
C94   1    0.990173    0.339516    0.297098    11.00000    0.02224    0.02760 =
         0.03558    0.01277   -0.00733   -0.00315
N8    6    0.443437    0.270113   -0.123726    11.00000    0.08026    0.11167 =
         0.05997   -0.00705    0.01071   -0.06319
C212  1    0.413683    0.510421   -0.180496    11.00000    0.03864    0.04065 =
         0.05402    0.00603   -0.00247    0.00003
C171  1    0.947493    0.532947   -0.319374    11.00000    0.04298    0.04630 =
         0.03161    0.00391    0.00319    0.00476
AFIX  43
H171  2    0.937630    0.532843   -0.348342    11.00000   -1.20000
AFIX   0
C196  1    0.901162    0.667302   -0.245449    11.00000    0.04227    0.03561 =
         0.03185    0.00533   -0.00166    0.00071
AFIX  43
H196  2    0.940313    0.684431   -0.229732    11.00000   -1.20000
AFIX   0
C261  1    0.614841    0.485926    0.156517    11.00000    0.04506    0.04716 =
         0.04084    0.00972    0.02327    0.00697
AFIX  43
H261  2    0.595490    0.461802    0.174735    11.00000   -1.20000
AFIX   0
C157  1    0.792747    0.426213   -0.259051    11.00000    0.02802    0.02965 =
         0.02666    0.00237    0.00240    0.00216
C207  1    0.465489    0.494265   -0.295288    11.00000    0.03577    0.05353 =
         0.05101   -0.01221   -0.02935    0.01421
AFIX  43
H207  2    0.428143    0.468487   -0.293709    11.00000   -1.20000
AFIX   0

C26   1    1.317176    0.453923    0.163639    11.00000    0.02820    0.06356 =
         0.04569   -0.01379    0.01479   -0.00695
AFIX  43
H26   2    1.314783    0.419280    0.164269    11.00000   -1.20000
AFIX   0

C170  1    0.909548    0.500354   -0.295358    11.00000    0.02839    0.04877 =
         0.02607   -0.00396   -0.00337    0.00143
AFIX  43
H170  2    0.875318    0.477169   -0.308272    11.00000   -1.20000
AFIX   0

C90   1    0.961283    0.356239    0.224020    11.00000    0.04306    0.05801 =
         0.03927    0.01423   -0.00632    0.00370
AFIX  43
H90   2    0.958059    0.379002    0.201938    11.00000   -1.20000
AFIX   0
C27   1    1.322056    0.477565    0.126930    11.00000    0.04547    0.06999 =
         0.02693   -0.00914    0.00283    0.00123
AFIX  43
H27   2    1.320403    0.458718    0.102330    11.00000   -1.20000
AFIX   0
C107  1    1.322594    0.713166    0.382569    11.00000    0.02075    0.03987 =
         0.02509   -0.00465   -0.00476   -0.00331
C10   1    1.446604    0.518513    0.492937    11.00000    0.03714    0.06212 =
         0.03370    0.00718   -0.00032    0.01762
C126  1    1.205458    0.736314    0.569124    11.00000    0.04891    0.05897 =
         0.02634   -0.01241   -0.00209    0.00983
AFIX  43
H126  2    1.239477    0.761024    0.579925    11.00000   -1.20000
AFIX   0

C156  1    0.941295    0.358361    0.021313    11.00000    0.03188    0.04319 =
         0.07465    0.02877   -0.00277   -0.00547
C209  1    0.533930    0.554489   -0.336462    11.00000    0.03983    0.08712 =
         0.03308   -0.00553   -0.01434    0.00035
AFIX  43
H209  2    0.542887    0.568864   -0.362595    11.00000   -1.20000
AFIX   0

C78   1    0.825161    0.381120    0.323459    11.00000    0.02377    0.03559 =
         0.01827    0.00635    0.00164    0.00641
C63   1    0.797916    0.498113    0.369458    11.00000    0.01787    0.03835 =
         0.03394    0.01275   -0.00870   -0.00697
C268  1    0.710940    0.678045    0.128970    11.00000    0.05234    0.06153 =
         0.03868   -0.02165   -0.01560    0.01747
AFIX  43
H268  2    0.661337    0.665280    0.119861    11.00000   -1.20000
AFIX   0
C180  1    1.045926    0.498588   -0.167689    11.00000    0.01414    0.04219 =
         0.04363   -0.00619    0.00491   -0.00535

C85   1    0.819353    0.380414    0.443699    11.00000    0.04796    0.03985 =
         0.02262    0.00372   -0.00593   -0.00060
C135  1    0.751751    0.675297    0.453608    11.00000    0.04761    0.05579 =
         0.08859   -0.00801    0.03794    0.00422
AFIX  43
H135  2    0.727057    0.686249    0.477918    11.00000   -1.20000
AFIX   0

C183  1    1.154655    0.429929   -0.131600    11.00000    0.04384    0.06810 =
         0.05771   -0.00919   -0.01875    0.01413
AFIX  43
H183  2    1.189783    0.406109   -0.120316    11.00000   -1.20000
AFIX   0
N9    6    0.318843    0.472044   -0.005913    11.00000    0.01586    0.07457 =
         0.07203   -0.01430    0.01640    0.00948
C287  1    0.797516    0.454874    0.067203    11.00000    0.02005    0.05997 =
         0.02270   -0.00331   -0.01145   -0.01152
AFIX  43
H287  2    0.765169    0.455003    0.042844    11.00000   -1.20000
AFIX   0
C184  1    1.102303    0.454107   -0.106810    11.00000    0.04218    0.04642 =
         0.05096   -0.00724    0.00301   -0.00186
AFIX  43
H184  2    1.102447    0.447051   -0.078125    11.00000   -1.20000
AFIX   0

C76   1    0.788575    0.288902    0.322609    11.00000    0.01720    0.04701 =
         0.04012    0.00775    0.00159   -0.00666
AFIX  43
H76   2    0.809231    0.285058    0.349922    11.00000   -1.20000
AFIX   0

C269  1    0.715618    0.716574    0.157608    11.00000    0.05291    0.05740 =
         0.05660   -0.02034   -0.01462    0.01222
AFIX  43
H269  2    0.668930    0.730646    0.168103    11.00000   -1.20000
AFIX   0
C284  1    0.894873    0.454536    0.138020    11.00000    0.02968    0.05640 =
         0.05659    0.00975   -0.00544    0.00247
AFIX  43
H284  2    0.928277    0.454609    0.161995    11.00000   -1.20000
AFIX   0

C113  1    1.183246    0.750999    0.425228    11.00000    0.02887    0.03554 =
         0.03071   -0.00488   -0.01325   -0.00764
C104  1    1.351527    0.654779    0.534512    11.00000    0.04051    0.05394 =
         0.03631    0.00783   -0.00852    0.00629
AFIX  43
H104  2    1.353636    0.626267    0.551184    11.00000   -1.20000
AFIX   0
C79   1    0.853468    0.377735    0.369574    11.00000    0.02593    0.03456 =
         0.03324    0.00898   -0.00994    0.00230

C277  1    1.004948    0.577499    0.003463    11.00000    0.03387    0.04885 =
         0.03582   -0.00245    0.00439   -0.01137
AFIX  43
H277  2    0.979611    0.608099   -0.000784    11.00000   -1.20000
AFIX   0

C19   1    1.410361    0.432494    0.265635    11.00000    0.04750    0.04590 =
         0.03694   -0.00640    0.00986   -0.00400
C81   1    0.709403    0.375203    0.391953    11.00000    0.04227    0.04119 =
         0.04099    0.01048   -0.00497    0.00319
AFIX  43
H81   2    0.691444    0.375343    0.363965    11.00000   -1.20000
AFIX   0
C28   1    1.329782    0.530972    0.123410    11.00000    0.03252    0.04954 =
         0.04921   -0.00691    0.00418    0.01574
C65   1    0.779108    0.521709    0.442553    11.00000    0.04420    0.07593 =
         0.04128   -0.00832    0.00772    0.00322
AFIX  43
H65   2    0.801128    0.530002    0.468859    11.00000   -1.20000
AFIX   0
C67   1    0.663179    0.510260    0.396675    11.00000    0.04623    0.06863 =
         0.06000   -0.01493    0.01473    0.00095
AFIX  43
H67   2    0.607463    0.511585    0.392591    11.00000   -1.20000
AFIX   0

C172  1    1.002383    0.567643   -0.301731    11.00000    0.03467    0.05398 =
         0.02831   -0.00105    0.00292   -0.00023
N5    6    1.469156    0.555992    0.568730    11.00000    0.11278    0.07795 =
         0.02866   -0.00509   -0.01020   -0.00445
C178  1    0.971151    0.533145   -0.232441    11.00000    0.03103    0.02666 =
         0.03522    0.00261    0.00426    0.00212
C77   1    0.791325    0.336854    0.303367    11.00000    0.02685    0.02696 =
         0.03817    0.00743    0.00373    0.01233
C109  1    1.461599    0.717366    0.361595    11.00000    0.04876    0.05199 =
         0.06127   -0.00751    0.02404   -0.01211
AFIX  43
H109  2    1.516649    0.714200    0.367358    11.00000   -1.20000
AFIX   0

C228  1    0.373870    0.622241   -0.294676    11.00000    0.05138    0.04722 =
         0.03215   -0.00218   -0.02118    0.01475
C151  1    0.510556    0.428056    0.015531    11.00000    0.03759    0.04553 =
         0.03705   -0.00563   -0.00195   -0.00138
C276  1    0.963041    0.538321    0.019541    11.00000    0.01616    0.05410 =
         0.02747   -0.01250   -0.00366    0.00288
C66   1    0.699557    0.520519    0.437184    11.00000    0.03939    0.06497 =
         0.03694    0.00079    0.01571   -0.00996
AFIX  43
H66   2    0.666860    0.526429    0.460044    11.00000   -1.20000
AFIX   0
C82   1    0.653457    0.372252    0.423007    11.00000    0.05331    0.06936 =
         0.03616   -0.00032    0.01088    0.00031
AFIX  43
H82   2    0.598999    0.368486    0.415963    11.00000   -1.20000
AFIX   0

C186  1    0.993048    0.517143   -0.096995    11.00000    0.04238    0.03813 =
         0.02249    0.00075   -0.00164    0.00158
AFIX  43
H186  2    0.990293    0.509524   -0.068486    11.00000   -1.20000
AFIX   0
C155  1    0.877537    0.351172   -0.008708    11.00000    0.02213    0.03961 =
         0.04115    0.00626   -0.01252    0.00545

C128  1    1.137808    0.657175    0.579051    11.00000    0.06179    0.04980 =
         0.02802    0.00488    0.00556   -0.00407
AFIX  43
H128  2    1.128007    0.629186    0.595453    11.00000   -1.20000
AFIX   0

C153  1    0.809314    0.301945    0.044530    11.00000    0.05593    0.04860 =
         0.04405    0.00699   -0.01682   -0.00954
C285  1    0.840018    0.415044    0.132094    11.00000    0.04538    0.06187 =
         0.01936    0.00809   -0.01041    0.00280
AFIX  43
H285  2    0.836548    0.389242    0.151544    11.00000   -1.20000
AFIX   0

C123  1    1.083861    0.706792    0.469459    11.00000    0.03634    0.04224 =
         0.03410    0.01653    0.00624    0.00554
C146  1    0.634387    0.310651   -0.150375    11.00000    0.03865    0.03246 =
         0.03286   -0.00744   -0.00806    0.00574
C282  1    0.850993    0.492877    0.074392    11.00000    0.02128    0.04225 =
         0.03338   -0.00693   -0.00136   -0.00174
C33   1    1.331907    0.558447    0.159758    11.00000    0.01596    0.06151 =
         0.04086   -0.00478   -0.00426    0.00355
C39   1    1.566591    0.571840    0.292466    11.00000    0.02198    0.05579 =
         0.04469   -0.00919   -0.00492   -0.00184
AFIX  43
H39   2    1.618447    0.573958    0.304203    11.00000   -1.20000
AFIX   0

C223  1    0.354716    0.587122   -0.262147    11.00000    0.03000    0.03971 =
         0.02997   -0.00088   -0.01403    0.01520
C245  1    0.588622    0.729379   -0.039018    11.00000    0.04138    0.04289 =
         0.04605   -0.00831    0.01053    0.01695
AFIX  43
H245  2    0.626660    0.727223   -0.059993    11.00000   -1.20000
AFIX   0

C103  1    1.394316    0.696856    0.547525    11.00000    0.03833    0.08784 =
         0.03772    0.00225   -0.01139    0.00867
AFIX  43
H103  2    1.424026    0.696635    0.572763    11.00000   -1.20000
AFIX   0
C83   1    0.678625    0.374923    0.465083    11.00000    0.05653    0.06167 =
         0.03673    0.00657    0.01478   -0.00476
AFIX  43
H83   2    0.640781    0.373702    0.486205    11.00000   -1.20000
AFIX   0
C108  1    1.404313    0.708025    0.392753    11.00000    0.04329    0.03854 =
         0.03849   -0.00683    0.01184   -0.01078
AFIX  43
H108  2    1.420950    0.698545    0.419778    11.00000   -1.20000
AFIX   0

C166  1    1.050778    0.335250   -0.185664    11.00000    0.03950    0.03324 =
         0.08411   -0.00154   -0.00037    0.00073
AFIX  43
H166  2    1.089500    0.311783   -0.177620    11.00000   -1.20000
AFIX   0
C225  1    0.260001    0.548559   -0.310714    11.00000    0.04431    0.06932 =
         0.02459    0.00418   -0.01176   -0.01506
AFIX  43
H225  2    0.221671    0.523901   -0.316135    11.00000   -1.20000
AFIX   0

C112  1    1.298094    0.725215    0.342339    11.00000    0.03671    0.03190 =
         0.03856    0.00801    0.00496   -0.00199
AFIX  43
H112  2    1.243470    0.727197    0.335109    11.00000   -1.20000
AFIX   0
C106  1    1.305385    0.696009    0.472037    11.00000    0.02793    0.03614 =
         0.04299    0.00154   -0.00207   -0.00746

C162  1    0.800348    0.376777   -0.270783    11.00000    0.03717    0.06638 =
         0.04209   -0.00578   -0.00611   -0.00254
AFIX  43
H162  2    0.842471    0.357488   -0.259777    11.00000   -1.20000
AFIX   0
N11   6    0.811810    0.287024    0.078003    11.00000    0.07205    0.07143 =
         0.04780    0.02535   -0.00762   -0.02552

C84   1    0.761023    0.379457    0.475730    11.00000    0.06112    0.05418 =
         0.02531    0.01187   -0.00253    0.00413
AFIX  43
H84   2    0.777486    0.381845    0.503878    11.00000   -1.20000
AFIX   0

C232  1    0.563454    0.692537   -0.169349    11.00000    0.02318    0.05861 =
         0.03775    0.00609   -0.01276    0.00061
C1    1    1.383492    0.310695    0.434043    11.00000    0.03907    0.05523 =
         0.06449    0.01196   -0.01442    0.01850
AFIX  66
C57   1    0.847266    0.530500    0.285288    11.00000    0.02933    0.03204 =
         0.03059    0.00133   -0.01568   -0.00690
C58   1    0.901061    0.531205    0.252389    11.00000    0.03584    0.04074 =
         0.02336   -0.00279   -0.01397   -0.00595
AFIX  43
H58   2    0.941510    0.507253    0.251106    11.00000   -1.20000
AFIX  65
C59   1    0.894401    0.567707    0.221406    11.00000    0.04526    0.04459 =
         0.01773    0.00648   -0.01694   -0.00613
AFIX  43
H59   2    0.930394    0.568178    0.199395    11.00000   -1.20000
AFIX  65
C60   1    0.833946    0.603506    0.223323    11.00000    0.05414    0.04257 =
         0.03928    0.00519   -0.01174   -0.00894
AFIX  43
H60   2    0.829491    0.627928    0.202594    11.00000   -1.20000
AFIX  65
C61   1    0.780151    0.602802    0.256222    11.00000    0.05006    0.04420 =
         0.04765    0.00622   -0.00501    0.00256
AFIX  43
H61   2    0.739703    0.626754    0.257504    11.00000   -1.20000
AFIX  65
C62   1    0.786810    0.566300    0.287205    11.00000    0.04012    0.03444 =
         0.03585   -0.00118   -0.00046   -0.00158
AFIX  43
H62   2    0.750817    0.565829    0.309216    11.00000   -1.20000
AFIX   0

C281  1    1.000726    0.492618    0.022890    11.00000    0.03184    0.06401 =
         0.03574    0.00245   -0.00964    0.01409
AFIX  43
H281  2    0.973671    0.466163    0.035171    11.00000   -1.20000
AFIX   0
C187  1    0.945993    0.553716   -0.113283    11.00000    0.03632    0.03587 =
         0.03182   -0.01463    0.01035    0.00242
AFIX  43
H187  2    0.915543    0.573588   -0.095678    11.00000   -1.20000
AFIX   0
C218  1    0.200399    0.628518   -0.144227    11.00000    0.02965    0.08848 =
         0.06472   -0.01118    0.00042    0.00557
AFIX  43
H218  2    0.172509    0.658159   -0.149008    11.00000   -1.20000
AFIX   0
C280  1    1.078962    0.485062    0.008202    11.00000    0.03844    0.06589 =
         0.04870   -0.00348   -0.00563    0.02606
AFIX  43
H280  2    1.100258    0.453025    0.006918    11.00000   -1.20000
AFIX   0

C29   1    1.331173    0.554687    0.083253    11.00000    0.03065    0.07468 =
         0.03905    0.00605    0.01239    0.00352
AFIX  43
H29   2    1.326913    0.535921    0.058660    11.00000   -1.20000
AFIX   0
C9    1    1.460440    0.540380    0.535802    11.00000    0.04908    0.07890 =
         0.02822   -0.00416   -0.01887   -0.00081

C202  1    0.517821    0.384882   -0.227543    11.00000    0.05258    0.06252 =
         0.07808    0.00395   -0.02447    0.00378
AFIX  43
H202  2    0.572629    0.392190   -0.228186    11.00000   -1.20000
AFIX   0
C160  1    0.675387    0.385097   -0.314055    11.00000    0.03429    0.05796 =
         0.04520   -0.02045   -0.00008   -0.00506
AFIX  43
H160  2    0.635793    0.371406   -0.331812    11.00000   -1.20000
AFIX   0
C278  1    1.086401    0.571503   -0.006650    11.00000    0.04655    0.07379 =
         0.03837   -0.00556    0.01035   -0.01438
AFIX  43
H278  2    1.115963    0.599055   -0.015133    11.00000   -1.20000
AFIX   0
C158  1    0.726943    0.454113   -0.273787    11.00000    0.04305    0.04041 =
         0.06337   -0.02052   -0.00009   -0.00315
AFIX  43
H158  2    0.721145    0.487046   -0.265183    11.00000   -1.20000
AFIX   0

C110  1    1.433355    0.731070    0.323121    11.00000    0.05701    0.04447 =
         0.04022    0.00065    0.01670   -0.01157
AFIX  43
H110  2    1.470813    0.738649    0.302747    11.00000   -1.20000
AFIX   0
C132  1    1.026741    0.672651    0.457959    11.00000    0.02107    0.03347 =
         0.04448   -0.01172    0.00430   -0.00449

C192  1    0.976557    0.756078   -0.113821    11.00000    0.06386    0.03669 =
         0.05370   -0.01353    0.01650   -0.03021
AFIX  43
H192  2    0.997043    0.786059   -0.103426    11.00000   -1.20000
AFIX   0

C17   1    1.148324    0.341919    0.204161    11.00000    0.06699    0.06783 =
         0.05517   -0.00932    0.00590   -0.01765
AFIX  43
H17   2    1.111777    0.337825    0.181724    11.00000   -1.20000
AFIX   0

C173  1    1.040619    0.606111   -0.325139    11.00000    0.03999    0.06216 =
         0.04561    0.00465    0.01138   -0.01337
AFIX  43
H173  2    1.028306    0.609786   -0.353711    11.00000   -1.20000
AFIX   0

C134  1    0.834345    0.677541    0.450748    11.00000    0.03679    0.04035 =
         0.06968   -0.00235    0.02102    0.01800
AFIX  43
H134  2    0.865740    0.691370    0.472445    11.00000   -1.20000
AFIX   0

C248  1    0.484747    0.740835    0.025235    11.00000    0.04207    0.06970 =
         0.06474   -0.02329    0.00373    0.02968
AFIX  43
H248  2    0.448806    0.744373    0.047075    11.00000   -1.20000
AFIX   0
C188  1    0.943157    0.561988   -0.159280    11.00000    0.02378    0.04661 =
         0.03471    0.01558   -0.00470   -0.00542

C121  1    1.064046    0.794548    0.447302    11.00000    0.03022    0.04058 =
         0.03621   -0.00733   -0.00214    0.00632
C219  1    0.263462    0.614652   -0.171219    11.00000    0.02614    0.08325 =
         0.03826    0.00101    0.00234   -0.01119
AFIX  43
H219  2    0.275703    0.633878   -0.194592    11.00000   -1.20000
AFIX   0

C100  1    1.068096    0.309289    0.376158    11.00000    0.01429    0.05580 =
         0.04831    0.00684   -0.00676   -0.01063
C16   1    1.160975    0.305206    0.234438    11.00000    0.06570    0.04854 =
         0.06320   -0.01047    0.00532   -0.00976
AFIX  43
H16   2    1.130980    0.275964    0.232285    11.00000   -1.20000
AFIX   0

C191  1    1.024931    0.719157   -0.122512    11.00000    0.05438    0.05966 =
         0.04341   -0.01649    0.00652   -0.02796
AFIX  43
H191  2    1.080062    0.723631   -0.117803    11.00000   -1.20000
AFIX   0
C214  1    0.329737    0.496965   -0.118982    11.00000    0.03427    0.09648 =
         0.05603    0.02020   -0.00449   -0.02668
AFIX  43
H214  2    0.315772    0.476737   -0.096508    11.00000   -1.20000
AFIX   0
C235  1    0.671876    0.771106   -0.180978    11.00000    0.05338    0.04773 =
         0.11196    0.00131   -0.00512   -0.01458
AFIX  43
H235  2    0.708310    0.797175   -0.183939    11.00000   -1.20000
AFIX   0
C165  1    0.996911    0.351660   -0.158142    11.00000    0.05787    0.03589 =
         0.06026    0.00642   -0.01160    0.00341
AFIX  43
H165  2    0.997884    0.338031   -0.131194    11.00000   -1.20000
AFIX   0

C44   1    1.270254    0.587499    0.258677    11.00000    0.02581    0.03452 =
         0.02664    0.00240    0.00529    0.00687
C197  1    0.884504    0.680877   -0.286661    11.00000    0.04160    0.03598 =
         0.04405    0.01626   -0.01128   -0.00137
AFIX  43
H197  2    0.910453    0.708013   -0.298550    11.00000   -1.20000
AFIX   0
C198  1    0.828573    0.653491   -0.310052    11.00000    0.05854    0.06905 =
         0.04484   -0.00173   -0.00812   -0.00244
AFIX  43
H198  2    0.816676    0.662403   -0.337830    11.00000   -1.20000
AFIX   0

C4    1    1.263587    0.324723    0.490735    11.00000    0.07989    0.05927 =
         0.09426    0.02027    0.01680   -0.00476
C150  1    0.474141    0.459461   -0.010809    11.00000    0.03693    0.04101 =
         0.04639   -0.01528    0.01465   -0.00058
C40   1    1.504161    0.592088    0.314884    11.00000    0.02706    0.04492 =
         0.04413   -0.00599   -0.00762    0.00268
AFIX  43
H40   2    1.513881    0.607165    0.340901    11.00000   -1.20000
AFIX   0
C45   1    1.142125    0.564520    0.191373    11.00000    0.02527    0.05851 =
         0.04285    0.00186   -0.00638    0.00956
C64   1    0.830974    0.510731    0.409418    11.00000    0.01812    0.04455 =
         0.04194   -0.01025   -0.00862    0.00485
AFIX  43
H64   2    0.886633    0.511780    0.413813    11.00000   -1.20000
AFIX   0

N7    6    0.625425    0.231013   -0.192667    11.00000    0.05905    0.03912 =
         0.06453   -0.02123    0.00210   -0.00216
C2    1    1.329062    0.353694    0.428687    11.00000    0.03097    0.03839 =
         0.06628    0.00601   -0.01426    0.01465
C43   1    1.284633    0.608621    0.299188    11.00000    0.01650    0.02728 =
         0.02531   -0.00178    0.00161   -0.00115
AFIX  43
H43   2    1.241229    0.621965    0.313393    11.00000   -1.20000
AFIX   0

C148  1    0.500269    0.294788   -0.126407    11.00000    0.04333    0.06490 =
         0.04231   -0.01251    0.00732   -0.01753
C136  1    0.703204    0.655858    0.418722    11.00000    0.04425    0.03381 =
         0.11955   -0.00310   -0.00320    0.00032
AFIX  43
H136  2    0.647142    0.656477    0.419321    11.00000   -1.20000
AFIX   0
C23   1    1.536362    0.395194    0.249513    11.00000    0.04211    0.12988 =
         0.05175   -0.03629    0.00999    0.01218
AFIX  43
H23   2    1.568117    0.379230    0.229879    11.00000   -1.20000
AFIX   0

C193  1    0.892987    0.749639   -0.120474    11.00000    0.07585    0.04407 =
         0.04303   -0.01166   -0.01101    0.01153
AFIX  43
H193  2    0.858035    0.775269   -0.113388    11.00000   -1.20000
AFIX   0
C247  1    0.476553    0.770053   -0.007228    11.00000    0.07009    0.04833 =
         0.06204   -0.01067    0.00534    0.04035
AFIX  43
H247  2    0.437911    0.795209   -0.007625    11.00000   -1.20000
AFIX   0

C117  1    1.033211    0.880981    0.424365    11.00000    0.05502    0.03507 =
         0.05047   -0.00534    0.00352    0.00572
AFIX  43
H117  2    1.046669    0.908736    0.408436    11.00000   -1.20000
AFIX   0
C80   1    0.794126    0.378068    0.400938    11.00000    0.03252    0.03440 =
         0.02163    0.00395   -0.01341   -0.00607
C51   1    1.142480    0.657268    0.238329    11.00000    0.03128    0.04774 =
         0.03631    0.00747    0.00435   -0.00158
C52   1    1.201621    0.692125    0.229409    11.00000    0.03609    0.04433 =
         0.06125    0.01955   -0.00373    0.00649
AFIX  43
H52   2    1.254804    0.681419    0.227659    11.00000   -1.20000
AFIX   0

C252  1    0.833006    0.761107    0.037461    11.00000    0.05655    0.05522 =
         0.07090    0.00134   -0.01358   -0.01633
AFIX  43
H252  2    0.834520    0.787186    0.056779    11.00000   -1.20000
AFIX   0
C254  1    0.901882    0.711641   -0.011238    11.00000    0.04755    0.06673 =
         0.06690    0.02088    0.00103   -0.00107
AFIX  43
H254  2    0.949345    0.703768   -0.024780    11.00000   -1.20000
AFIX   0

C55   1    1.042932    0.723499    0.232066    11.00000    0.04845    0.05065 =
         0.06090    0.01959    0.01255    0.01984
AFIX  43
H55   2    0.989453    0.733835    0.233078    11.00000   -1.20000
AFIX   0

C253  1    0.901596    0.751486    0.013032    11.00000    0.05879    0.06467 =
         0.07016    0.01605   -0.00503   -0.01540
AFIX  43
H253  2    0.945701    0.772929    0.014098    11.00000   -1.20000
AFIX   0
C215  1    0.285363    0.542192   -0.126330    11.00000    0.03753    0.07571 =
         0.03511    0.00074    0.00106   -0.01129

C95   1    1.025486    0.272062    0.396026    11.00000    0.03349    0.04032 =
         0.06659    0.01823    0.00711    0.00563
AFIX  43
H95   2    0.969414    0.273393    0.395971    11.00000   -1.20000
AFIX   0

C182  1    1.154951    0.441482   -0.174698    11.00000    0.02037    0.05300 =
         0.07747   -0.01103   -0.01074    0.00918
AFIX  43
H182  2    1.193779    0.426774   -0.191320    11.00000   -1.20000
AFIX   0
C229  1    0.429016    0.660856   -0.285497    11.00000    0.05977    0.05902 =
         0.03161   -0.00437   -0.00798    0.02370
AFIX  43
H229  2    0.443030    0.682976   -0.306664    11.00000   -1.20000
AFIX   0
C270  1    0.792000    0.734343    0.170760    11.00000    0.04442    0.05762 =
         0.05596   -0.01983   -0.01368   -0.00142
AFIX  43
H270  2    0.793614    0.759619    0.190825    11.00000   -1.20000
AFIX   0
C231  1    0.448752    0.632099   -0.212858    11.00000    0.02526    0.03229 =
         0.03588    0.00159   -0.00307    0.00439

C30   1    1.338805    0.605078    0.081391    11.00000    0.06150    0.07625 =
         0.03885    0.00930    0.01654    0.00488
AFIX  43
H30   2    1.339229    0.621657    0.055664    11.00000   -1.20000
AFIX   0
C3    1    1.268738    0.358117    0.454372    11.00000    0.04157    0.04079 =
         0.05262    0.00239   -0.01418    0.00438

C211  1    0.561530    0.550077   -0.262998    11.00000    0.03021    0.05341 =
         0.05128   -0.00531   -0.00078    0.00348
AFIX  43
H211  2    0.590359    0.560584   -0.239108    11.00000   -1.20000
AFIX   0

C143  1    1.049200    0.775407    0.326636    11.00000    0.08422    0.07311 =
         0.04458    0.01241    0.00977   -0.01644
AFIX  43
H143  2    1.090586    0.780221    0.307802    11.00000   -1.20000
AFIX   0

C220  1    0.306673    0.571190   -0.161613    11.00000    0.03736    0.04772 =
         0.02807    0.00233   -0.01208   -0.00917
C116  1    1.086664    0.838244    0.425434    11.00000    0.02962    0.03681 =
         0.03355   -0.00038    0.00137    0.01060
C87   1    0.955991    0.378601    0.424737    11.00000    0.06440    0.03750 =
         0.03807    0.00675   -0.00710    0.00296
AFIX  43
H87   2    1.010094    0.378720    0.433234    11.00000   -1.20000
AFIX   0
C120  1    0.990661    0.796892    0.470661    11.00000    0.04077    0.04516 =
         0.04865   -0.00428    0.01198   -0.01366
AFIX  43
H120  2    0.975760    0.769253    0.486367    11.00000   -1.20000
AFIX   0
C49   1    1.130178    0.576271    0.115698    11.00000    0.06218    0.09401 =
         0.06207   -0.00179    0.00921    0.00151
AFIX  43
H49   2    1.131517    0.595392    0.091283    11.00000   -1.20000
AFIX   0

C251  1    0.763412    0.732395    0.033191    11.00000    0.04762    0.04640 =
         0.06148   -0.00927   -0.01423   -0.00160
AFIX  43
H251  2    0.716812    0.740581    0.047384    11.00000   -1.20000
AFIX   0
C222  1    0.396214    0.591715   -0.221753    11.00000    0.01975    0.03232 =
         0.02592    0.00720   -0.00598    0.01485
C201  1    0.462167    0.420668   -0.219744    11.00000    0.06256    0.04383 =
         0.06616    0.01117   -0.03586    0.00626
C244  1    0.594241    0.698039   -0.004158    11.00000    0.03736    0.02870 =
         0.05814   -0.01355   -0.01967    0.00884
C083  1    0.379060    0.409517   -0.225137    11.00000    0.06726    0.05081 =
         0.06181   -0.00283   -0.01946   -0.03295
AFIX  43
H083  2    0.340622    0.434433   -0.222049    11.00000   -1.20000
AFIX   0

C46   1    1.117593    0.514650    0.190831    11.00000    0.04313    0.06445 =
         0.06727   -0.01703   -0.00577    0.00488
AFIX  43
H46   2    1.110918    0.496274    0.215346    11.00000   -1.20000
AFIX   0
C54   1    1.103010    0.756782    0.223440    11.00000    0.05827    0.05024 =
         0.04904    0.00705   -0.00311    0.01936
AFIX  43
H54   2    1.089446    0.789794    0.217730    11.00000   -1.20000
AFIX   0

C159  1    0.670179    0.433129   -0.301138    11.00000    0.03331    0.09353 =
         0.03817   -0.01234   -0.02148    0.01861
AFIX  43
H159  2    0.627198    0.452564   -0.310940    11.00000   -1.20000
AFIX   0

C31   1    1.345728    0.630201    0.117962    11.00000    0.07048    0.07630 =
         0.03694    0.00409    0.00332    0.00728
AFIX  43
H31   2    1.353310    0.664529    0.116686    11.00000   -1.20000
AFIX   0

C279  1    1.123644    0.525004   -0.004191    11.00000    0.04202    0.08229 =
         0.05082    0.00416   -0.00012    0.00146
AFIX  43
H279  2    1.177643    0.521244   -0.010829    11.00000   -1.20000
AFIX   0

C22   1    1.571653    0.408418    0.288553    11.00000    0.04254    0.08357 =
         0.04433    0.00536   -0.00273    0.01594
AFIX  43
H22   2    1.623826    0.398673    0.296223    11.00000   -1.20000
AFIX   0
C21   1    1.525705    0.436233    0.314656    11.00000    0.02621    0.08484 =
         0.03440    0.00374   -0.00917   -0.01304
AFIX  43
H21   2    1.547798    0.446752    0.340365    11.00000   -1.20000
AFIX   0

C246  1    0.527934    0.762999   -0.042486    11.00000    0.05248    0.04176 =
         0.06905    0.00361   -0.00273    0.01155
AFIX  43
H246  2    0.519687    0.781148   -0.067184    11.00000   -1.20000
AFIX   0
C190  1    0.998056    0.673135   -0.138570    11.00000    0.03219    0.04842 =
         0.06248   -0.02428    0.00537   -0.00539
AFIX  43
H190  2    1.033913    0.647287   -0.143703    11.00000   -1.20000
AFIX   0

C127  1    1.187497    0.692377    0.593278    11.00000    0.04631    0.05641 =
         0.02356    0.00201   -0.00783    0.00469
AFIX  43
H127  2    1.211676    0.688591    0.619835    11.00000   -1.20000
AFIX   0

C203  1    0.488411    0.335764   -0.234672    11.00000    0.07857    0.04337 =
         0.10098   -0.02694   -0.04555    0.01676
AFIX  43
H203  2    0.525675    0.309836   -0.234786    11.00000   -1.20000
AFIX   0

C139  1    0.982776    0.724379    0.375791    11.00000    0.02935    0.03957 =
         0.04280    0.00224   -0.00644   -0.00281
C249  1    0.544128    0.704724    0.029041    11.00000    0.05721    0.05693 =
         0.02598   -0.00898    0.00479    0.01821
AFIX  43
H249  2    0.549830    0.685598    0.053373    11.00000   -1.20000
AFIX   0

C18   1    1.195974    0.387386    0.209721    11.00000    0.04571    0.07226 =
         0.05664   -0.03016    0.00778   -0.00954
AFIX  43
H18   2    1.186812    0.414247    0.191696    11.00000   -1.20000
AFIX   0

C189  1    0.912650    0.667574   -0.146775    11.00000    0.03761    0.03613 =
         0.02926    0.00273   -0.00792   -0.00094
C119  1    0.942460    0.837770    0.470664    11.00000    0.04860    0.03502 =
         0.06259   -0.01585   -0.00058    0.02047
AFIX  43
H119  2    0.895706    0.838105    0.486268    11.00000   -1.20000
AFIX   0
C48   1    1.112694    0.525496    0.115776    11.00000    0.03980    0.09352 =
         0.05236   -0.01580   -0.01750    0.01990
AFIX  43
H48   2    1.106118    0.510447    0.089520    11.00000   -1.20000
AFIX   0
C122  1    1.110417    0.750442    0.446276    11.00000    0.03705    0.02343 =
         0.03015   -0.00492    0.00965   -0.00674

C237  1    0.557658    0.736804   -0.150350    11.00000    0.08020    0.06694 =
         0.05875   -0.01214    0.00317   -0.01294
AFIX  43
H237  2    0.515685    0.740806   -0.131738    11.00000   -1.20000
AFIX   0
C233  1    0.631474    0.685601   -0.195414    11.00000    0.04526    0.03309 =
         0.04550    0.00578   -0.00317    0.00913
AFIX  43
H233  2    0.641499    0.654708   -0.207530    11.00000   -1.20000
AFIX   0

C36   1    1.410390    0.564604    0.257065    11.00000    0.02008    0.04438 =
         0.02996   -0.00032    0.00020   -0.00924
C96   1    1.064625    0.233345    0.415740    11.00000    0.07400    0.03464 =
         0.06625    0.01590    0.01124    0.01075
AFIX  43
H96   2    1.035809    0.211212    0.432178    11.00000   -1.20000
AFIX   0
C131  1    1.006093    0.632160    0.486364    11.00000    0.04656    0.02912 =
         0.03966   -0.00511    0.01492    0.00102
AFIX  43
H131  2    0.968441    0.608543    0.477267    11.00000   -1.20000
AFIX   0
N2    6    1.258362    0.297224    0.518879    11.00000    0.07886    0.10759 =
         0.10668    0.06421    0.01530    0.02790

C154  1    0.809933    0.320997    0.001550    11.00000    0.02739    0.04026 =
         0.06312    0.01975   -0.00001    0.00481
C133  1    0.871002    0.658346    0.414025    11.00000    0.02474    0.04541 =
         0.05369    0.00050    0.00834    0.00022
C6    1    1.050236    0.503740    0.512913    11.00000    0.03342    0.04395 =
         0.04177    0.00065    0.01660   -0.00967
C149  1    0.387639    0.465015   -0.008144    11.00000    0.03085    0.05734 =
         0.03670   -0.00791   -0.00769   -0.00607
C147  1    0.571884    0.325676   -0.125972    11.00000    0.03011    0.06995 =
         0.02674    0.00949   -0.01009   -0.01418
C206  1    0.506204    0.511504   -0.259025    11.00000    0.03143    0.04285 =
         0.04886   -0.00885   -0.01573    0.00866
C250  1    0.766244    0.689368    0.005872    11.00000    0.04018    0.05967 =
         0.03282    0.00984   -0.01002   -0.00867
C199  1    0.789667    0.612391   -0.292204    11.00000    0.04168    0.04403 =
         0.04865    0.00282   -0.00750   -0.01343
AFIX  43
H199  2    0.754149    0.593074   -0.308423    11.00000   -1.20000
AFIX   0

C56   1    1.064084    0.672887    0.239428    11.00000    0.02952    0.05686 =
         0.03827   -0.00819    0.00078   -0.00555
AFIX  43
H56   2    1.023774    0.649896    0.245112    11.00000   -1.20000
AFIX   0
C141  1    0.928684    0.804317    0.357972    11.00000    0.06681    0.05389 =
         0.06375    0.01424   -0.02408    0.00078
AFIX  43
H141  2    0.888407    0.828272    0.360081    11.00000   -1.20000
AFIX   0

C161  1    0.743221    0.355714   -0.299804    11.00000    0.04851    0.05931 =
         0.03733   -0.01055   -0.00918   -0.00336
AFIX  43
H161  2    0.749691    0.323250   -0.309465    11.00000   -1.20000
AFIX   0

C5    1    0.974094    0.495429    0.532440    11.00000    0.05697    0.04893 =
         0.05145   -0.00014    0.01750    0.00546
C216  1    0.220863    0.554786   -0.101991    11.00000    0.04120    0.07294 =
         0.05238    0.01040    0.01373   -0.01277
AFIX  43
H216  2    0.205253    0.534269   -0.080021    11.00000   -1.20000
AFIX   0

C14   1    1.262378    0.353281    0.269217    11.00000    0.05041    0.10020 =
         0.04313   -0.01208    0.00583    0.02121
AFIX  43
H14   2    1.300709    0.355633    0.291020    11.00000   -1.20000
AFIX   0

C194  1    0.862692    0.707276   -0.136834    11.00000    0.04358    0.04568 =
         0.03846    0.00629    0.00085   -0.00469
AFIX  43
H194  2    0.807297    0.704422   -0.141606    11.00000   -1.20000
AFIX   0

C11   1    1.462621    0.549513    0.459776    11.00000    0.03414    0.05623 =
         0.02433    0.01043   -0.01400   -0.01493
N1    6    1.429519    0.281218    0.435695    11.00000    0.10303    0.07181 =
         0.13209    0.01439    0.03712    0.03114
C164  1    0.941824    0.386617   -0.167412    11.00000    0.04377    0.04766 =
         0.04157    0.00822   -0.01563   -0.00558
AFIX  43
H164  2    0.907045    0.398006   -0.146975    11.00000   -1.20000
AFIX   0

C137  1    0.741886    0.636712    0.385127    11.00000    0.03896    0.06004 =
         0.08953   -0.01119   -0.01065   -0.00228
AFIX  43
H137  2    0.712083    0.621830    0.363335    11.00000   -1.20000
AFIX   0

C255  1    0.835034    0.680414   -0.017882    11.00000    0.04360    0.04874 =
         0.05407   -0.00049   -0.00616   -0.00045
AFIX  43
H255  2    0.836203    0.654581   -0.037407    11.00000   -1.20000
AFIX   0

C97   1    1.146478    0.226917    0.411405    11.00000    0.04590    0.04877 =
         0.04917    0.00560   -0.02047    0.01085
AFIX  43
H97   2    1.171669    0.198941    0.422999    11.00000   -1.20000
AFIX   0
C50   1    1.145465    0.595574    0.155829    11.00000    0.04886    0.08090 =
         0.03481    0.00627    0.00456    0.00584
AFIX  43
H50   2    1.157945    0.629188    0.159111    11.00000   -1.20000
AFIX   0
C138  1    0.822656    0.639009    0.382996    11.00000    0.02988    0.04716 =
         0.07522   -0.01976    0.01227   -0.00446
AFIX  43
H138  2    0.846729    0.626689    0.358973    11.00000   -1.20000
AFIX   0
C99   1    1.151543    0.303163    0.370855    11.00000    0.01532    0.05230 =
         0.06376   -0.00107   -0.00891   -0.00221
AFIX  43
H99   2    1.180244    0.325979    0.355025    11.00000   -1.20000
AFIX   0
C98   1    1.191581    0.261661    0.389980    11.00000    0.05399    0.03999 =
         0.07190    0.01096   -0.01841    0.00577
AFIX  43
H98   2    1.247168    0.257965    0.388100    11.00000   -1.20000
AFIX   0
C15   1    1.213191    0.309752    0.265946    11.00000    0.05517    0.03872 =
         0.06312    0.00154    0.00232   -0.00279
AFIX  43
H15   2    1.218108    0.284669    0.286079    11.00000   -1.20000
AFIX   0

C236  1    0.607085    0.776383   -0.155622    11.00000    0.04839    0.07014 =
         0.06886   -0.02544   -0.01331   -0.00422
AFIX  43
H236  2    0.597116    0.806542   -0.142251    11.00000   -1.20000
AFIX   0
C217  1    0.180036    0.598255   -0.110807    11.00000    0.05460    0.12532 =
         0.04487   -0.01850    0.02539   -0.03328
AFIX  43
H217  2    0.137600    0.607604   -0.093882    11.00000   -1.20000
AFIX   0

C140  1    0.922610    0.759965    0.380135    11.00000    0.05480    0.04085 =
         0.05126    0.00849   -0.01258   -0.00805
AFIX  43
H140  2    0.879240    0.754168    0.397516    11.00000   -1.20000
AFIX   0
C89   1    0.984567    0.372706    0.262605    11.00000    0.04518    0.03446 =
         0.04199    0.00723    0.00199    0.00600
AFIX  43
H89   2    0.997041    0.406230    0.266521    11.00000   -1.20000
AFIX   0

C234  1    0.683047    0.726147   -0.202488    11.00000    0.04545    0.05663 =
         0.06991    0.00360    0.00016    0.00536
AFIX  43
H234  2    0.724627    0.723130   -0.221464    11.00000   -1.20000
AFIX   0

C142  1    0.993768    0.813289    0.332848    11.00000    0.08941    0.05684 =
         0.05501    0.02344   -0.02581   -0.02031
AFIX  43
H142  2    1.000411    0.844283    0.320249    11.00000   -1.20000
AFIX   0
C118  1    0.964910    0.881243    0.445857    11.00000    0.03757    0.06232 =
         0.08048   -0.00723   -0.01219    0.01940
AFIX  43
H118  2    0.931614    0.909161    0.445013    11.00000   -1.20000
AFIX   0
C144  1    1.044132    0.731899    0.347351    11.00000    0.05452    0.04601 =
         0.03335    0.00469   -0.00508   -0.01470
AFIX  43
H144  2    1.081613    0.706811    0.342688    11.00000   -1.20000
AFIX   0
C13   1    1.254597    0.391098    0.241434    11.00000    0.05422    0.04389 =
         0.03870   -0.01698   -0.00422   -0.00091

C213  1    0.391860    0.482477   -0.143817    11.00000    0.03565    0.12781 =
         0.03644    0.02172   -0.01416   -0.01427
AFIX  43
H213  2    0.420738    0.453798   -0.136790    11.00000   -1.20000
AFIX   0

C0A0  1    1.086882    0.731512    0.066212    11.00000    0.10109    0.10352 =
         0.09206    0.00478    0.00183   -0.00838
AFIX  23
H0AA  2    1.029866    0.724127    0.068503    11.00000   -1.20000
H0AB  2    1.091374    0.764916    0.054778    11.00000   -1.20000
AFIX   0

C47   1    1.103877    0.494504    0.150814    11.00000    0.05964    0.07077 =
         0.07527   -0.02079   -0.01648    0.00139
AFIX  43
H47   2    1.089204    0.461233    0.147484    11.00000   -1.20000
AFIX   0
N3    6    0.913520    0.494409    0.549224    11.00000    0.04371    0.07156 =
         0.08009    0.02055    0.01955   -0.00307

AFIX  66
C243  1    0.432507    0.629458   -0.084803    11.00000    0.06648    0.08869 =
         0.05953   -0.00523    0.00964   -0.00532
AFIX  43
H243  2    0.466426    0.602156   -0.080752    11.00000   -1.20000
AFIX  65
C242  1    0.383142    0.645063   -0.052581    11.00000    0.08843    0.10346 =
         0.08683   -0.01064    0.00552   -0.01445
AFIX  43
H242  2    0.384032    0.628202   -0.026972    11.00000   -1.20000
AFIX  65
C241  1    0.332447    0.685868   -0.058636    11.00000    0.06711    0.10047 =
         0.09530   -0.02886    0.01672   -0.00134
AFIX  43
H241  2    0.299419    0.696309   -0.037078    11.00000   -1.20000
AFIX  65
C240  1    0.331116    0.711070   -0.096911    11.00000    0.04989    0.08688 =
         0.10553   -0.02061    0.00076    0.01647
AFIX  43
H240  2    0.297197    0.738372   -0.100962    11.00000   -1.20000
AFIX  65
C239  1    0.380481    0.695466   -0.129133    11.00000    0.07711    0.07454 =
         0.09029   -0.01426    0.00791    0.00873
AFIX  43
H239  2    0.379590    0.712327   -0.154742    11.00000   -1.20000
AFIX  65
C238  1    0.431176    0.654660   -0.123079    11.00000    0.02453    0.07308 =
         0.02614   -0.01042   -0.00113   -0.01018
AFIX   0

C53   1    1.184587    0.742471    0.222971    11.00000    0.04321    0.03892 =
         0.05723    0.00282   -0.00823    0.00428
AFIX  43
H53   2    1.225359    0.765580    0.218561    11.00000   -1.20000
AFIX   0

C205  1    0.355362    0.361454   -0.235008    11.00000    0.08790    0.06683 =
         0.10409    0.00486   -0.04494   -0.03423
AFIX  43
H205  2    0.301019    0.353133   -0.237794    11.00000   -1.20000
AFIX   0
C204  1    0.416170    0.325269   -0.240754    11.00000    0.09875    0.07341 =
         0.09555    0.00458   -0.01188   -0.01000
AFIX  43
H204  2    0.401819    0.293195   -0.249200    11.00000   -1.20000
AFIX   0

CL0A  4    0.573402    0.285130    0.339681    11.00000    0.10463    0.09893 =
         0.13825   -0.01910   -0.01779    0.00261
CL3A  4    0.423168    0.265118    0.293807    11.00000    0.12126    0.14773 =
         0.17248   -0.05038   -0.04486    0.04219
C0AA  1    0.474495    0.298472    0.332970    11.00000    0.14400    0.13746 =
         0.14029   -0.01194   -0.00510    0.01297
AFIX  23
H0AC  2    0.469323    0.333728    0.326612    11.00000   -1.20000
H0AD  2    0.448118    0.292608    0.359455    11.00000   -1.20000
AFIX   0

CL1   4    0.618322    0.672297    0.619431    11.00000    0.22040    0.15881 =
         0.10272    0.03568   -0.06075   -0.09781
CL2A  4    0.686750    0.620728    0.550704    11.00000    0.17505    0.14856 =
         0.20308    0.06517   -0.04498   -0.01680
C1AA  1    0.604582    0.660747    0.564119    11.00000    0.12951    0.13437 =
         0.13725   -0.00862    0.00782   -0.00473
AFIX  23
H1AA  2    0.553203    0.644527    0.558276    11.00000   -1.20000
H1AB  2    0.606429    0.691663    0.548305    11.00000   -1.20000
AFIX   0
HKLF 4


REM  r_a.res in P2(1)
REM R1 =  0.0519 for   51759 Fo > 4sig(Fo)  and  0.0541 for all   54572 data
REM   3190 parameters refined using    319 restraints

END

WGHT      0.0969     60.0939

REM Highest difference peak  3.544,  deepest hole -2.890,  1-sigma level  0.259
Q1    1   1.1038  0.5199  0.2956  11.00000  0.05    3.54
Q2    1   1.2155  0.9661  0.3990  11.00000  0.05    3.32
Q3    1   1.1036  0.4446 -0.3027  11.00000  0.05    2.96
Q4    1   0.8172  0.7385  0.2801  11.00000  0.05    2.45
Q5    1   0.6481  0.4231  0.5747  11.00000  0.05    2.31
Q6    1   1.3112  0.5038  0.3890  11.00000  0.05    2.23
Q7    1   1.2917  0.3346 -0.0990  11.00000  0.05    2.16
Q8    1   1.2416  0.4573  0.3388  11.00000  0.05    2.15
Q9    1   1.1057  0.4177  0.3196  11.00000  0.05    2.06
Q10   1   1.1419  0.4982  0.3834  11.00000  0.05    2.01
;
_shelx_res_checksum                35641
_shelx_hkl_file
;
   0 -30  -3   85.00    5.87
   0 -30  -4   19.56    2.47
   0 -30  -5   16.89    2.30
   0 -30  -6    8.98    1.92
   0 -30  -7   48.60    3.82
   0 -30  -8   66.97    4.76
   0 -30  -9    8.34    1.75
   0 -30 -10    6.28    1.51
   0 -30 -11    3.65    1.30
   0 -30 -12    8.39    1.45
   0 -29   0    0.08    1.93
   0 -29  -1   64.67    4.91
   0 -29  -2   13.19    2.39
   0 -29  -3   27.41    2.99
   0 -29  -4   13.18    2.46
   0 -29  -5  101.82    6.85
   0 -29  -6   17.02    2.46
   0 -29  -7    9.00    2.03
   0 -29  -8   11.81    2.10
   0 -29  -9    8.80    1.96
   0 -29 -10   59.02    4.42
   0 -29 -11    9.60    1.89
   0 -29 -12   12.87    1.88
   0 -29 -13   20.33    2.20
   0 -29 -14    9.53    1.55
   0 -28   0   19.26    2.81
   0 -28   1   32.66    3.42
   0 -28  -1   28.91    3.36
   0 -28   2    5.82    2.18
   0 -28  -2    4.72    2.18
   0 -28   2    5.13    1.54
   0 -28  -3   59.23    4.76
   0 -28  -4   22.17    2.93
   0 -28  -5   19.69    2.70
   0 -28  -6    4.98    2.01
   0 -28  -7   38.52    3.62
   0 -28  -8   32.90    3.32
   0 -28  -8   31.96    6.79
   0 -28  -9   17.35    6.96
   0 -28  -9   16.01    2.41
   0 -28 -10    3.16    7.07
   0 -28 -10    8.72    2.00
   0 -28 -11   23.60    7.59
   0 -28 -11   30.25    3.05
   0 -28 -12   41.05    3.58
   0 -28 -12   45.97    8.20
   0 -28 -13   27.82    7.56
   0 -28 -13   24.22    2.62
   0 -28 -14   11.94    1.98
   0 -28 -14   10.81    7.45
   0 -28 -15   70.74    8.42
   0 -28 -15   45.75    3.66
   0 -28 -16   28.86    7.49
   0 -28 -17   25.67    7.00
   0 -28 -18    6.67    5.75
   0 -27   0    0.76    1.32
   0 -27   0   -0.09    2.08
   0 -27   1   17.87    2.80
   0 -27   1   12.70    2.01
   0 -27  -1   17.28    2.71
   0 -27   2   15.10    2.19
   0 -27  -2   21.55    2.93
   0 -27   2   17.84    2.91
   0 -27  -3   36.44    3.72
   0 -27   3   35.69    3.27
   0 -27   3   42.10    3.93
   0 -27   4   43.00    4.00
   0 -27  -4   44.14    3.92
   0 -27   4   33.08    3.29
   0 -27   5   29.40    2.97
   0 -27  -5   28.75    6.99
   0 -27  -5   31.22    3.38
   0 -27  -6   19.93    2.90
   0 -27  -6   14.95    7.53
   0 -27  -7   56.68    4.69
   0 -27  -7   57.58    9.14
   0 -27  -8    3.95    8.43
   0 -27  -8    2.25    1.92
   0 -27  -9    8.34    2.19
   0 -27  -9   12.88    8.83
   0 -27 -10   37.84    9.93
   0 -27 -10   51.20    4.26
   0 -27 -11   86.78   11.39
   0 -27 -11   82.55    5.98
   0 -27 -12   -8.98    9.88
   0 -27 -12    4.94    2.09
   0 -27 -13   76.08   11.09
   0 -27 -13   70.10    5.23
   0 -27 -14  107.63    7.15
   0 -27 -15   45.04    3.75
   0 -27 -16    0.25    1.59
   0 -27 -17   64.91    4.61
   0 -27 -21   12.72    6.13
   0 -26   0    6.99    2.50
   0 -26   0    6.07    1.64
   0 -26  -1   16.82    2.19
   0 -26   1   17.99    2.31
   0 -26  -1   23.28    3.05
   0 -26   1   18.43    2.94
   0 -26  -2   46.00    4.18
   0 -26   2   46.61    4.19
   0 -26  -2   37.39    3.42
   0 -26  -2   48.60    6.91
   0 -26   2   41.01    3.58
   0 -26   3   20.79    3.13
   0 -26  -3   19.96    3.06
   0 -26  -3   20.62    7.11
   0 -26   3   15.40    2.33
   0 -26   4   46.38    4.33
   0 -26  -4   43.22    4.08
   0 -26   4   37.18    3.62
   0 -26  -4   45.49    8.40
   0 -26   5   91.92    6.55
   0 -26  -5   97.67   10.63
   0 -26  -5   95.16    6.86
   0 -26   5  102.54    7.05
   0 -26  -6   27.40    3.38
   0 -26  -6   29.30    9.43
   0 -26   6   29.03    3.06
   0 -26   7   30.43    3.25
   0 -26  -7   31.93   10.19
   0 -26  -7   34.38    3.54
   0 -26  -8    9.83    9.91
   0 -26  -8   14.30    2.71
   0 -26  -9   92.06   12.24
   0 -26  -9   95.54    6.72
   0 -26 -10   12.32    2.62
   0 -26 -11   52.38    4.46
   0 -26 -12   86.29    6.24
   0 -26 -13  128.24    8.43
   0 -26 -14    0.63    2.12
   0 -26 -15   76.82    5.64
   0 -26 -16  176.14   10.87
   0 -26 -17    8.38    2.06
   0 -26 -18   15.99    2.21
   0 -26  24    7.93    1.21
   0 -25   0    5.63    5.52
   0 -25   0   -0.67    2.26
   0 -25   0    1.39    1.53
   0 -25  -1    5.22    6.43
   0 -25   1    2.01    2.28
   0 -25  -1    2.34    1.59
   0 -25  -1    3.77    2.35
   0 -25   1   -0.31    1.59
   0 -25   2   60.04    4.82
   0 -25  -2   61.82    8.58
   0 -25  -2   54.82    4.60
   0 -25  -2   48.20    4.02
   0 -25   2   48.22    4.12
   0 -25  -3   58.71    4.76
   0 -25  -3   65.48    9.60
   0 -25   3   78.63    5.61
   0 -25  -3   69.47    5.45
   0 -25   3   69.02    5.07
   0 -25   4   47.74    4.13
   0 -25   4   59.17    4.75
   0 -25  -4   46.10    4.45
   0 -25  -5   38.88   10.20
   0 -25   5   48.58    4.51
   0 -25  -5   47.36    4.34
   0 -25   5   41.09    3.90
   0 -25   6  116.13    7.62
   0 -25  -6  107.19    7.38
   0 -25  -6   94.88   12.12
   0 -25   6   94.73    7.07
   0 -25  -7  136.88   13.86
   0 -25  -7  139.12    9.28
   0 -25   7  141.46    9.12
   0 -25  -8   23.58    3.38
   0 -25   8   30.29    3.30
   0 -25  -9   70.70    5.54
   0 -25 -10   -2.26    2.50
   0 -25 -11  141.89    9.32
   0 -25 -12    5.04    2.43
   0 -25 -13  123.52    8.25
   0 -25 -14  125.06    8.33
   0 -25 -15   27.26    3.21
   0 -25 -16    3.35    2.15
   0 -25 -17   96.88    6.71
   0 -25 -18  116.18    7.65
   0 -25 -19   39.31    3.54
   0 -25 -20   54.29    4.15
   0 -25  25   10.77    1.40
   0 -24   0   58.17    4.58
   0 -24   0   61.08    5.06
   0 -24   0   67.26    8.00
   0 -24   1   30.79    3.10
   0 -24   1   26.20    6.19
   0 -24   1   34.66    3.72
   0 -24  -1   28.89    7.87
   0 -24  -1   32.34    3.60
   0 -24  -1   28.65    2.94
   0 -24   2   83.05    7.08
   0 -24  -2   67.67    5.38
   0 -24   2   70.73    5.45
   0 -24  -2   69.25    9.60
   0 -24  -2   58.24    4.77
   0 -24   2   67.21    5.03
   0 -24   3   68.45    5.35
   0 -24  -3   59.28    5.15
   0 -24  -3   69.90   10.17
   0 -24  -3   60.80    4.57
   0 -24   3   59.76    4.79
   0 -24  -4   40.88   10.05
   0 -24   4   56.92    4.76
   0 -24  -4   45.28    3.87
   0 -24   4   50.92    4.21
   0 -24  -4   50.52    4.68
   0 -24  -5  193.05   12.24
   0 -24   5  196.12   12.04
   0 -24   5  198.69   12.35
   0 -24  -5  183.17   15.71
   0 -24   6   38.08    4.17
   0 -24  -6   34.07    3.92
   0 -24   6   34.41    3.60
   0 -24   7  139.71    8.92
   0 -24  -7  122.35    8.60
   0 -24   7  126.06    8.57
   0 -24   7  125.10    8.48
   0 -24  -8   95.88    6.97
   0 -24   8   97.54    6.84
   0 -24   8   95.09    6.93
   0 -24  -9  134.56    9.34
   0 -24   9  145.23    9.50
   0 -24   9  148.48    9.37
   0 -24  10   33.95    3.55
   0 -24  10   28.49    3.45
   0 -24 -10   24.31    3.48
   0 -24  11  129.97    8.48
   0 -24 -11  116.01    8.26
   0 -24  12   11.92    2.60
   0 -24 -12   11.45    2.68
   0 -24 -13   98.60    6.95
   0 -24 -14    1.52    2.39
   0 -24 -15  165.42   10.60
   0 -24 -16  112.06    7.66
   0 -24 -17   28.73    3.24
   0 -24 -18   31.78    3.38
   0 -24 -19   94.48    6.55
   0 -24 -20   45.28    3.90
   0 -24 -21   64.45    4.76
   0 -24  26   39.11    2.87
   0 -24  27   10.12    1.22
   0 -23   0    4.66    2.38
   0 -23   0    0.54    1.60
   0 -23   0    6.69    7.43
   0 -23  -1   35.27    8.51
   0 -23   1   29.36    3.45
   0 -23  -1   27.82    2.89
   0 -23   1   25.90    2.91
   0 -23  -1   30.89    3.49
   0 -23   1   35.09    7.08
   0 -23  -2   60.06    9.71
   0 -23   2   69.55    7.50
   0 -23  -2   55.49    4.46
   0 -23  -2   61.61    5.06
   0 -23   2   55.65    4.57
   0 -23   2   66.18    5.15
   0 -23  -3  138.59    9.30
   0 -23   3  156.87   10.51
   0 -23  -3  132.58    8.89
   0 -23   3  160.05    9.58
   0 -23  -3  155.74   13.11
   0 -23   3  135.71    9.08
   0 -23   4   71.01    5.14
   0 -23  -4   58.01    4.72
   0 -23  -4   65.26    5.36
   0 -23   4   73.41    5.54
   0 -23  -5  148.87    9.65
   0 -23   5  154.12    9.54
   0 -23  -5  134.14    9.09
   0 -23   5  163.13    9.87
   0 -23   6   83.44    6.31
   0 -23  -6   69.24    5.99
   0 -23   6   78.65    5.90
   0 -23   6   81.39    5.88
   0 -23   7  300.24   17.68
   0 -23   7  314.37   17.86
   0 -23  -7  269.12   17.55
   0 -23   7  300.34   17.56
   0 -23  -8   14.61    3.06
   0 -23   8   21.02    3.44
   0 -23   8   19.58    2.96
   0 -23   8   19.53    2.86
   0 -23   9  151.09    9.75
   0 -23   9  148.66    9.60
   0 -23  -9  143.97    9.61
   0 -23 -10   44.04    4.39
   0 -23  10   54.10    4.55
   0 -23  10   49.11    4.43
   0 -23 -11  106.11    7.71
   0 -23  11  117.37    7.86
   0 -23  11  117.00    7.96
   0 -23 -12   33.89    3.91
   0 -23  12   38.37    3.96
   0 -23  13  208.72   12.70
   0 -23 -13  191.87   12.39
   0 -23 -14   31.56    3.58
   0 -23  14   33.54    3.80
   0 -23 -15    3.76    2.29
   0 -23  15   10.22    2.67
   0 -23 -16    0.99    2.28
   0 -23  16   -0.70    2.60
   0 -23 -17  190.25   11.90
   0 -23 -18   57.95    4.82
   0 -23 -19   92.91    6.60
   0 -23 -20   39.63    3.75
   0 -23 -21   38.45    3.55
   0 -23 -22    1.90    1.73
   0 -23  26    7.14    1.49
   0 -23  27   15.89    1.75
   0 -23  28   37.43    2.66
   0 -22   0  156.71   12.47
   0 -22   0  144.47    9.45
   0 -22   0  160.93    9.91
   0 -22  -1    4.17    1.73
   0 -22   1    6.47    1.82
   0 -22   1    6.99    2.46
   0 -22   1    3.29    6.97
   0 -22  -1    4.13    2.40
   0 -22  -1   15.20    8.25
   0 -22  -2    4.39    1.66
   0 -22   2    7.52    2.52
   0 -22  -2    8.28    8.36
   0 -22  -2    5.54    2.28
   0 -22   2    6.84    6.17
   0 -22   2    7.46    1.88
   0 -22   3  120.65    7.76
   0 -22   3  129.74    9.65
   0 -22  -3  115.31    7.94
   0 -22  -3  113.00    7.54
   0 -22   3  119.64    8.08
   0 -22   4    5.17    2.55
   0 -22   4    2.82    4.42
   0 -22  -4    1.70    1.59
   0 -22   4    4.60    1.99
   0 -22  -4    0.36    2.27
   0 -22  -5  174.61   11.53
   0 -22   5  190.36   11.75
   0 -22   5  192.09   11.54
   0 -22   5  186.07   11.48
   0 -22  -5  165.77   11.05
   0 -22   6    9.95    2.29
   0 -22   6   11.82    2.80
   0 -22   6    8.16    2.26
   0 -22  -6    7.53    1.80
   0 -22  -6   10.11    2.70
   0 -22   7  112.57    7.50
   0 -22   7  102.75    7.12
   0 -22  -7   99.84    7.21
   0 -22   7  100.04    7.18
   0 -22   8  102.83    7.23
   0 -22   8   95.48    6.94
   0 -22   8   98.24    6.87
   0 -22  -8   96.36    6.98
   0 -22   9   74.30    5.66
   0 -22  -9   69.41    5.61
   0 -22  10   81.53    5.94
   0 -22  10   81.51    5.86
   0 -22 -10   66.28    5.71
   0 -22 -11   94.26    6.94
   0 -22  11   97.38    6.92
   0 -22  11   98.65    7.03
   0 -22  12   48.67    4.49
   0 -22 -12   49.59    4.41
   0 -22 -13   24.99    3.32
   0 -22  13   32.23    3.58
   0 -22 -14   25.89    3.44
   0 -22  14   32.20    3.71
   0 -22 -15  151.59   10.35
   0 -22  15  174.59   10.69
   0 -22  16   15.25    3.00
   0 -22 -16    9.41    2.63
   0 -22  17   38.84    4.03
   0 -22 -17   32.31    3.58
   0 -22  18    4.51    2.59
   0 -22 -18    5.64    2.22
   0 -22 -20   10.70    2.43
   0 -22 -21  109.62    7.45
   0 -22 -22   27.67    3.03
   0 -22 -23    5.11    1.84
   0 -22  27    8.44    1.61
   0 -22  28   18.79    1.92
   0 -22  29    2.22    0.90
   0 -21   0   -3.56    7.52
   0 -21   0    1.29    2.03
   0 -21   0    2.26    1.55
   0 -21   1   61.17    4.83
   0 -21   1   60.16    4.53
   0 -21   1   65.91    8.43
   0 -21  -1   45.51    8.63
   0 -21  -1   59.08    4.78
   0 -21  -1   60.69    4.48
   0 -21   2   92.72    8.97
   0 -21   2   89.70    6.27
   0 -21  -2   86.14    6.13
   0 -21  -2   83.43    5.81
   0 -21   2   85.23    5.92
   0 -21  -3    2.29    1.41
   0 -21  -3    3.75    2.05
   0 -21   3    2.59    5.51
   0 -21   3    4.19    1.73
   0 -21   3    2.67    2.10
   0 -21   4   10.73    2.06
   0 -21  -4   11.93    2.51
   0 -21  -4   10.02    1.79
   0 -21   4   10.78    4.94
   0 -21   4   12.07    2.15
   0 -21   4   11.76    2.63
   0 -21  -5   54.18    4.20
   0 -21   5   67.30    6.07
   0 -21   5   55.50    4.58
   0 -21   5   61.03    4.93
   0 -21  -5   59.51    4.76
   0 -21   5   58.25    4.58
   0 -21   6   20.59    3.11
   0 -21   6   25.33    2.85
   0 -21  -6   19.33    2.32
   0 -21  -6   22.85    3.05
   0 -21   6   22.77    2.85
   0 -21   6   25.07    4.03
   0 -21  -7  140.97    9.45
   0 -21   7  165.66   10.23
   0 -21   7  159.20    9.98
   0 -21   7  161.91    9.96
   0 -21  -7  160.16   10.00
   0 -21  -8   58.97    4.90
   0 -21   8   58.26    5.09
   0 -21   8   54.07    4.73
   0 -21   8   61.60    4.77
   0 -21   9  129.32    8.07
   0 -21  -9  104.40    7.71
   0 -21   9  111.17    7.75
   0 -21   9  111.86    7.71
   0 -21  10    5.61    2.18
   0 -21  10    5.10    2.19
   0 -21 -10    2.49    2.19
   0 -21 -11    6.48    2.35
   0 -21  11    4.25    2.33
   0 -21  11    7.90    2.31
   0 -21  12  116.12    8.10
   0 -21  12  122.59    8.06
   0 -21 -12  112.95    7.93
   0 -21  13   75.25    5.73
   0 -21 -13   66.06    5.51
   0 -21  14   65.42    5.30
   0 -21 -14   59.06    5.14
   0 -21 -15   95.31    7.09
   0 -21  15  106.89    7.42
   0 -21  16   -0.21    2.55
   0 -21 -16    2.92    2.33
   0 -21 -17   98.87    7.41
   0 -21  17  118.21    7.82
   0 -21  18    8.00    2.80
   0 -21 -18    2.63    2.24
   0 -21  19   55.16    4.76
   0 -21  19   46.24    4.00
   0 -21 -19   42.28    4.19
   0 -21 -20   20.66    2.91
   0 -21  20   16.64    2.57
   0 -21 -21    0.71    1.97
   0 -21  21    0.08    1.91
   0 -21  22    0.89    2.04
   0 -21 -22    1.53    1.93
   0 -21 -23   71.67    5.45
   0 -21  23   76.30    5.55
   0 -21  24   45.18    4.11
   0 -21 -24   43.21    3.77
   0 -21  25    6.98    2.65
   0 -21  27    1.18    1.49
   0 -21  28   36.04    2.96
   0 -21  29    1.27    1.03
   0 -21  30   10.87    1.30
   0 -20   0  106.46    9.65
   0 -20   0  104.30    6.73
   0 -20   0   99.64    6.93
   0 -20   1   35.72    3.43
   0 -20   1   32.49    3.02
   0 -20  -1   32.99    2.97
   0 -20   1   31.35    7.14
   0 -20  -1   35.10    3.37
   0 -20  -2    5.50    1.54
   0 -20   2    7.25    2.03
   0 -20   2    5.21    1.61
   0 -20  -2    6.44    2.04
   0 -20   2    3.19    6.27
   0 -20   3   57.91    7.17
   0 -20  -3   52.07    4.04
   0 -20   3   56.47    4.57
   0 -20  -3   54.28    4.41
   0 -20   3   57.31    4.30
   0 -20   4   28.39    5.64
   0 -20   4   28.38    2.86
   0 -20  -4   26.32    3.06
   0 -20  -4   26.74    2.62
   0 -20   4   30.61    3.17
   0 -20   4   28.17    2.88
   0 -20  -5   52.58    4.13
   0 -20   5   58.64    4.79
   0 -20   5   60.99    4.52
   0 -20   5   54.00    4.47
   0 -20  -5   59.88    4.68
   0 -20   5   71.49    6.38
   0 -20  -6  201.07   12.68
   0 -20  -6  209.44   13.09
   0 -20   6  213.41   13.03
   0 -20   6  213.47   13.22
   0 -20   6  218.47   13.11
   0 -20  -7   86.12    6.22
   0 -20  -7   93.80    6.75
   0 -20   7   97.19    6.70
   0 -20   7  111.71    7.48
   0 -20   7  102.76    6.70
   0 -20   7  101.15    6.92
   0 -20   8    4.34    2.04
   0 -20   8    6.98    2.09
   0 -20  -8    4.40    2.21
   0 -20   8    7.46    2.45
   0 -20   9   48.07    4.41
   0 -20   9   50.14    4.13
   0 -20  -9   37.41    3.97
   0 -20   9   46.64    4.08
   0 -20  10  134.43    8.39
   0 -20  10  119.59    8.32
   0 -20 -10  120.46    8.21
   0 -20  11   52.99    4.42
   0 -20  11   47.87    4.31
   0 -20 -11   43.73    4.22
   0 -20 -12    6.80    2.37
   0 -20  12    5.61    2.33
   0 -20  12    6.44    2.32
   0 -20  13   31.53    3.41
   0 -20  13   24.63    3.29
   0 -20 -13   22.62    3.10
   0 -20 -14   33.11    3.76
   0 -20  14   39.78    4.03
   0 -20  15  105.89    7.38
   0 -20 -15   95.72    7.09
   0 -20  16   39.68    3.83
   0 -20  16   46.51    4.44
   0 -20 -16   41.71    4.13
   0 -20  17   32.20    3.86
   0 -20  17   31.66    3.30
   0 -20 -17   27.34    3.49
   0 -20 -18   27.47    3.50
   0 -20  18   34.88    3.98
   0 -20  18   30.80    3.37
   0 -20  19   18.83    3.35
   0 -20 -19   13.97    2.79
   0 -20  19   12.13    2.66
   0 -20 -20   29.22    3.43
   0 -20  20   27.80    3.44
   0 -20  20   38.05    4.07
   0 -20 -21   70.30    5.57
   0 -20  21   73.59    5.64
   0 -20  22   20.22    3.22
   0 -20 -22   21.60    2.98
   0 -20  23    9.03    3.01
   0 -20 -23    8.27    2.21
   0 -20  24   15.94    3.40
   0 -20 -24   17.68    2.55
   0 -20 -25   22.17    2.77
   0 -20  25   30.51    3.77
   0 -20  26   48.10    4.67
   0 -20  27   28.05    2.82
   0 -20  27   24.57    3.62
   0 -20  28   13.42    1.97
   0 -20  29    7.98    1.58
   0 -20  30   -0.04    1.07
   0 -20  31   12.64    1.41
   0 -19   0    1.05    1.30
   0 -19   0    1.22    1.68
   0 -19   1   49.47    7.07
   0 -19  -1   51.23    3.64
   0 -19   1   41.59    3.83
   0 -19   1   46.39    3.65
   0 -19  -1   43.88    3.84
   0 -19   2  122.95   10.25
   0 -19   2  130.48    8.26
   0 -19  -2  124.70    7.93
   0 -19  -2  127.39    8.20
   0 -19   2  129.02    8.06
   0 -19  -3    5.42    1.43
   0 -19  -3    6.11    1.97
   0 -19   3    7.90    5.76
   0 -19   3    7.35    2.02
   0 -19   3    4.34    1.54
   0 -19   3    4.11    1.48
   0 -19   4   88.04    8.01
   0 -19  -4   89.10    5.76
   0 -19   4   86.00    5.95
   0 -19  -4   85.67    6.05
   0 -19   4   89.85    5.95
   0 -19   4   86.30    6.11
   0 -19  -5   78.79    5.51
   0 -19   5   83.14    5.81
   0 -19   5   99.06    7.64
   0 -19  -5   80.81    5.85
   0 -19   5   85.90    5.77
   0 -19   5   85.70    6.03
   0 -19  -6    9.00    2.23
   0 -19   6    8.92    2.00
   0 -19   6    9.76    1.98
   0 -19  -6    9.13    1.63
   0 -19   6   13.03    4.03
   0 -19   6   11.26    2.43
   0 -19  -7  109.85    7.51
   0 -19   7  112.70    7.75
   0 -19  -7  105.15    7.09
   0 -19   7  115.63    7.49
   0 -19   7  110.99    7.50
   0 -19   8  282.23   17.15
   0 -19  -8  281.18   17.11
   0 -19   8  280.54   17.13
   0 -19   8  302.16   17.34
   0 -19  -8  274.52   16.72
   0 -19   9  123.26    8.17
   0 -19   9  132.18    8.37
   0 -19   9  121.94    8.13
   0 -19  -9  117.77    8.09
   0 -19 -10   48.29    4.41
   0 -19  10   55.29    4.53
   0 -19  10   55.36    4.78
   0 -19  10   54.96    4.54
   0 -19  11   61.55    4.78
   0 -19  11   58.30    4.79
   0 -19 -11   52.62    4.61
   0 -19  12  118.88    7.96
   0 -19 -12  113.38    7.79
   0 -19  12  117.06    7.97
   0 -19  13   64.32    5.27
   0 -19  13   73.00    5.39
   0 -19 -13   60.11    5.08
   0 -19  14   53.27    4.68
   0 -19 -14   51.56    4.50
   0 -19  15   68.15    5.45
   0 -19  15   60.38    4.93
   0 -19 -15   67.97    5.30
   0 -19  16   23.92    3.33
   0 -19 -16   17.79    3.07
   0 -19  16   20.75    2.82
   0 -19 -17   36.02    3.82
   0 -19  17   33.97    3.69
   0 -19  17   38.58    4.20
   0 -19 -18   59.80    5.15
   0 -19  18   57.81    5.07
   0 -19  18   73.80    5.69
   0 -19  19   10.28    3.18
   0 -19  19   10.82    2.85
   0 -19 -19   15.35    2.80
   0 -19 -20   92.75    6.77
   0 -19  20   91.71    6.82
   0 -19  21    4.15    2.88
   0 -19 -21    6.61    2.39
   0 -19 -22   13.68    2.61
   0 -19  22   13.29    3.41
   0 -19 -23   83.21    6.35
   0 -19  23   94.91    6.92
   0 -19 -24   16.67    2.61
   0 -19  24   13.79    3.82
   0 -19  25   23.54    4.21
   0 -19 -25   22.46    2.82
   0 -19 -26    6.81    1.93
   0 -19  26    6.10    3.65
   0 -19  27    3.65    3.55
   0 -19  27    4.60    2.01
   0 -19  28    2.72    1.71
   0 -19  28    7.24    3.51
   0 -19  29    9.29    1.78
   0 -19  30    0.05    1.20
   0 -19  31   30.77    2.49
   0 -19  32    3.92    0.95
   0 -18   0  214.06   12.43
   0 -18   0  204.81   12.57
   0 -18  -1   42.40    3.43
   0 -18   1   45.58    3.81
   0 -18   1   51.67    3.58
   0 -18  -1   43.34    3.70
   0 -18   2   13.13    1.84
   0 -18  -2   11.72    2.00
   0 -18  -2   13.51    1.75
   0 -18   2   11.76    5.47
   0 -18   2   11.30    2.07
   0 -18  -3   77.79    5.39
   0 -18   3   79.96    5.48
   0 -18   3   84.20    7.62
   0 -18  -3   74.68    5.10
   0 -18   3   77.45    5.25
   0 -18   3   75.17    5.24
   0 -18   4    6.08    1.56
   0 -18   4   10.15    5.33
   0 -18  -4    8.83    1.96
   0 -18   4    9.31    2.04
   0 -18  -4    7.61    1.42
   0 -18   4    5.08    1.58
   0 -18   5  108.68    7.45
   0 -18  -5  106.44    6.98
   0 -18   5  112.97    7.25
   0 -18  -5  115.43    7.33
   0 -18   5  135.02    8.96
   0 -18   5  108.91    7.23
   0 -18   6  474.51   27.70
   0 -18   6  477.68   27.82
   0 -18  -6  490.58   27.72
   0 -18   6  478.27   27.69
   0 -18  -6  473.74   27.43
   0 -18   6  566.86   28.65
   0 -18  -7  218.85   13.05
   0 -18  -7  214.86   13.34
   0 -18   7  218.51   13.35
   0 -18   7  255.26   14.25
   0 -18   7  220.24   13.36
   0 -18   7  226.10   13.54
   0 -18   8  203.31   12.29
   0 -18  -8  183.62   11.66
   0 -18   8  196.59   12.10
   0 -18   8  206.84   12.11
   0 -18  -8  187.07   12.02
   0 -18   8  235.94   12.90
   0 -18   9  154.11    9.91
   0 -18  -9  143.97    9.66
   0 -18   9  156.20    9.73
   0 -18   9  145.80    9.71
   0 -18  10  161.97   10.07
   0 -18  10  185.35   10.70
   0 -18  10  148.10    9.99
   0 -18 -10  149.76    9.90
   0 -18  11   28.81    3.15
   0 -18  11   30.20    3.19
   0 -18 -11   25.42    3.02
   0 -18 -12   18.96    2.71
   0 -18  12   21.75    2.87
   0 -18  12   24.52    2.96
   0 -18  13   15.80    2.24
   0 -18  13   19.26    2.80
   0 -18  13   14.84    2.61
   0 -18 -13   14.87    2.55
   0 -18  14   -0.29    2.22
   0 -18  14    0.32    1.62
   0 -18 -14    1.36    2.01
   0 -18 -15   91.28    6.46
   0 -18  15   80.19    6.20
   0 -18  15  102.47    6.85
   0 -18  16   73.13    5.65
   0 -18  16   63.75    5.21
   0 -18 -16   66.59    5.32
   0 -18  17  216.36   14.07
   0 -18  17  254.17   14.58
   0 -18 -17  230.82   14.20
   0 -18 -18  154.29   10.19
   0 -18  18  165.24   10.55
   0 -18  18  153.40   10.17
   0 -18  19    3.30    2.75
   0 -18 -19    1.72    2.32
   0 -18  20  179.29   11.63
   0 -18 -20  181.02   11.51
   0 -18  21   60.36    5.50
   0 -18 -21   59.02    5.07
   0 -18 -22   53.52    4.77
   0 -18  22   56.62    5.45
   0 -18  23    8.41    3.71
   0 -18  23    2.12    1.70
   0 -18 -23    6.81    2.35
   0 -18  24    9.15    2.01
   0 -18  24    2.14    3.78
   0 -18 -24    8.23    2.39
   0 -18 -25   15.75    2.60
   0 -18  25   15.03    2.32
   0 -18  25   21.37    4.47
   0 -18 -26    9.89    2.21
   0 -18  26   15.19    4.17
   0 -18  26   11.72    2.20
   0 -18  27   18.08    2.60
   0 -18  27   21.06    4.46
   0 -18 -27   15.48    2.39
   0 -18  28    2.50    2.20
   0 -18  28    2.27    3.94
   0 -18  28    5.26    1.94
   0 -18  29   28.21    2.58
   0 -18  29   30.95    3.16
   0 -18  29   40.57    3.24
   0 -18  29   32.38    4.43
   0 -18  30    6.46    1.63
   0 -18  30    2.13    1.03
   0 -18  31   11.83    1.71
   0 -18  32    9.76    1.39
   0 -17   0    1.08    1.14
   0 -17   0    2.77    1.52
   0 -17  -1   80.62    5.21
   0 -17   1   77.81    5.20
   0 -17  -1   78.23    5.40
   0 -17   1   78.76    5.40
   0 -17   2  135.19    8.65
   0 -17  -2  144.53    8.44
   0 -17   2  129.88    9.76
   0 -17   2  143.31    8.52
   0 -17  -2  132.06    8.59
   0 -17  -3   23.98    2.46
   0 -17   3   20.96    2.19
   0 -17  -3   23.40    2.12
   0 -17   3   15.97    5.18
   0 -17   3   22.43    2.30
   0 -17   3   18.62    2.40
   0 -17   4   67.41    4.90
   0 -17   4   63.65    4.66
   0 -17  -4   68.99    4.55
   0 -17   4   72.59    6.87
   0 -17  -4   67.20    4.79
   0 -17   4   68.88    4.71
   0 -17  -5  229.42   13.63
   0 -17  -5  237.29   13.87
   0 -17   5  252.52   14.97
   0 -17   5  235.89   13.99
   0 -17   5  228.28   13.81
   0 -17   5  237.56   13.85
   0 -17  -6   87.02    5.76
   0 -17  -6   85.69    6.06
   0 -17   6  104.71    7.45
   0 -17   6   89.00    6.20
   0 -17   6   94.97    6.05
   0 -17   6   87.75    5.99
   0 -17   7  165.37    9.87
   0 -17   7  186.61   10.72
   0 -17   7  159.28    9.67
   0 -17   7  153.95    9.64
   0 -17  -7  146.73    9.32
   0 -17  -7  146.95    9.58
   0 -17   8  217.54   13.21
   0 -17   8  213.20   13.35
   0 -17   8  266.40   14.12
   0 -17  -8  219.10   13.16
   0 -17  -8  216.07   12.87
   0 -17   8  214.21   13.18
   0 -17  -9   96.14    6.51
   0 -17   9  107.19    7.19
   0 -17   9  101.56    6.96
   0 -17   9  102.92    6.94
   0 -17  -9  104.55    6.88
   0 -17 -10  204.37   12.97
   0 -17  10  204.63   13.10
   0 -17  10  217.17   13.18
   0 -17  11   65.31    4.97
   0 -17 -11   62.99    4.84
   0 -17  11   73.26    5.55
   0 -17  11   63.90    4.98
   0 -17  12   31.49    3.52
   0 -17 -12   26.31    2.82
   0 -17  12   25.09    2.57
   0 -17  12   23.29    2.90
   0 -17  12   26.39    3.02
   0 -17  13   51.49    4.24
   0 -17 -13   55.17    4.43
   0 -17  13   63.24    4.74
   0 -17  13   60.29    4.73
   0 -17  14    8.56    1.96
   0 -17  14    9.98    2.56
   0 -17  14    8.85    2.34
   0 -17 -14    5.10    2.08
   0 -17 -15  374.95   21.71
   0 -17  15  355.95   21.58
   0 -17  15  392.93   21.99
   0 -17  16   80.84    6.21
   0 -17  16   93.85    6.70
   0 -17 -16   88.60    6.39
   0 -17 -17   24.78    3.19
   0 -17  17   19.23    3.00
   0 -17  17   22.11    3.45
   0 -17 -18  174.82   10.78
   0 -17  18  160.12   10.73
   0 -17 -19  246.58   14.97
   0 -17  19  242.23   15.02
   0 -17  20   79.82    6.56
   0 -17 -20   82.49    6.27
   0 -17  21   18.90    3.88
   0 -17  21   17.70    3.60
   0 -17 -21   17.63    3.11
   0 -17  22   80.94    6.91
   0 -17 -22   78.24    6.37
   0 -17  23  125.51    8.32
   0 -17 -23   98.95    7.69
   0 -17  23  118.67    8.53
   0 -17  24   25.58    2.95
   0 -17 -24   28.88    3.39
   0 -17  24   32.53    5.05
   0 -17 -25    5.12    2.22
   0 -17  25    8.83    4.33
   0 -17  25    7.10    2.03
   0 -17  26    3.24    2.03
   0 -17 -26    2.19    1.91
   0 -17  26    5.50    4.40
   0 -17  27    4.04    2.21
   0 -17  27    1.68    4.49
   0 -17 -27    1.63    1.85
   0 -17  28    7.16    2.16
   0 -17 -28    5.46    1.93
   0 -17  28    7.48    2.48
   0 -17  28    3.04    4.39
   0 -17  29    3.84    4.28
   0 -17  29    1.28    1.73
   0 -17  29    2.81    2.43
   0 -17  30   15.34    2.17
   0 -17  30   16.32    2.71
   0 -17  30   13.08    4.12
   0 -17  30   11.57    1.69
   0 -17  31   22.12    2.11
   0 -17  31   26.68    2.94
   0 -17  31   30.52    2.59
   0 -17  32    4.68    1.35
   0 -17  33   29.17    2.33
   0 -16   0  219.65   13.01
   0 -16   0  222.09   12.88
   0 -16  -1   14.60    2.02
   0 -16  -1   16.39    1.80
   0 -16   1   18.79    2.15
   0 -16   1   16.31    1.83
   0 -16  -2   46.29    3.55
   0 -16   2   48.74    3.47
   0 -16   2   43.74    3.36
   0 -16  -2   50.16    3.42
   0 -16   2   45.61    3.60
   0 -16   3   96.47    5.99
   0 -16   3   88.41    6.08
   0 -16  -3   96.92    6.04
   0 -16   3   84.74    7.27
   0 -16   3   88.85    5.89
   0 -16  -3   96.53    5.87
   0 -16  -4   11.63    1.49
   0 -16   4   10.52    1.88
   0 -16   4   11.40    4.42
   0 -16   4   10.39    1.60
   0 -16  -4   10.18    1.72
   0 -16   4   10.98    1.58
   0 -16  -5  121.67    7.72
   0 -16   5  129.16    8.10
   0 -16   5  137.83    9.29
   0 -16   5  122.74    7.90
   0 -16  -5  131.41    7.97
   0 -16   5  134.79    8.00
   0 -16  -6  107.59    6.82
   0 -16   6  101.67    6.76
   0 -16   6   99.42    6.94
   0 -16   6  105.91    6.84
   0 -16  -6  110.65    6.63
   0 -16   6  123.98    8.16
   0 -16  -7  107.60    7.07
   0 -16   7  107.61    7.08
   0 -16  -7  112.06    6.86
   0 -16   7  136.59    8.33
   0 -16   7  110.42    7.14
   0 -16   7  105.80    7.25
   0 -16   8  483.68   27.76
   0 -16   8  586.23   28.63
   0 -16   8  471.61   27.88
   0 -16  -8  487.33   27.69
   0 -16  -8  468.45   27.46
   0 -16   8  490.75   27.78
   0 -16   9   66.15    4.69
   0 -16  -9   56.60    4.54
   0 -16   9   66.98    4.69
   0 -16  -9   58.78    4.25
   0 -16  10   24.15    3.22
   0 -16 -10   19.28    2.41
   0 -16  10   19.48    2.33
   0 -16  10   17.24    2.39
   0 -16  11   20.28    3.08
   0 -16  11   20.44    2.22
   0 -16 -11   18.20    2.37
   0 -16  11   19.41    2.55
   0 -16  11   23.35    2.57
   0 -16 -12   40.05    3.59
   0 -16  12   46.67    3.87
   0 -16  12   41.66    3.47
   0 -16  12   39.95    3.75
   0 -16  12   53.26    4.39
   0 -16  13  181.81   11.29
   0 -16  13  189.11   11.54
   0 -16  13  163.55   10.90
   0 -16  13  185.76   11.30
   0 -16 -13  190.46   11.13
   0 -16 -14   53.39    4.32
   0 -16  14   54.02    4.26
   0 -16  14   56.49    4.56
   0 -16  14   51.57    4.68
   0 -16  14   59.69    4.66
   0 -16  15   16.82    2.73
   0 -16  15   11.96    2.22
   0 -16 -15   13.27    2.41
   0 -16 -16   70.06    5.42
   0 -16  16   69.04    5.35
   0 -16  16   76.44    5.77
   0 -16 -17  425.06   24.03
   0 -16  17  402.87   23.99
   0 -16 -18   93.46    6.62
   0 -16  18   88.13    6.66
   0 -16  19   20.99    3.47
   0 -16 -19   22.24    3.27
   0 -16  20  173.84   11.98
   0 -16  20  200.08   12.22
   0 -16 -20  186.46   11.81
   0 -16  21  438.44   23.95
   0 -16  21  389.28   23.69
   0 -16 -21  386.82   23.51
   0 -16  22   81.36    6.42
   0 -16  22   70.55    6.56
   0 -16 -22   72.05    5.93
   0 -16  23  111.66    8.04
   0 -16 -23  103.89    7.67
   0 -16  23  111.30    8.50
   0 -16  24   15.00    2.71
   0 -16  24   15.79    3.31
   0 -16  24   14.74    4.71
   0 -16 -24   12.90    2.88
   0 -16  25  115.43    8.00
   0 -16 -25  120.39    8.29
   0 -16  25  136.17    9.39
   0 -16  26   55.41    6.21
   0 -16  26   50.12    4.21
   0 -16 -26   45.13    4.32
   0 -16 -27    1.01    1.94
   0 -16  27    1.92    4.83
   0 -16  27    3.17    2.25
   0 -16  28   31.59    3.58
   0 -16  28   41.23    3.63
   0 -16  28   37.74    5.75
   0 -16 -29    6.13    1.90
   0 -16  29    9.88    5.10
   0 -16  29    9.06    2.82
   0 -16  29    7.38    2.15
   0 -16  30    2.73    1.75
   0 -16  30    3.12    4.60
   0 -16  30    0.40    1.33
   0 -16  30    2.93    2.67
   0 -16  31   17.47    3.06
   0 -16  31   21.14    4.49
   0 -16  31   16.85    1.95
   0 -16  31   20.89    2.40
   0 -16  32    7.82    1.38
   0 -16  32   10.49    1.69
   0 -16  32   10.71    2.62
   0 -16  33   10.83    1.54
   0 -16  33   10.08    2.34
   0 -16  34   23.23    1.96
   0 -15   0    1.00    1.24
   0 -15   0    3.05    1.08
   0 -15   0    1.40    0.98
   0 -15   0    0.68    1.09
   0 -15   1   17.45    2.07
   0 -15   1   19.28    2.06
   0 -15   1   18.63    2.13
   0 -15  -1   21.30    2.13
   0 -15  -1   23.03    2.28
   0 -15   1   18.70    1.90
   0 -15  -1   23.14    1.97
   0 -15   2   48.77    3.46
   0 -15  -2   44.83    3.35
   0 -15  -2   38.75    3.43
   0 -15   2   40.51    3.46
   0 -15   2   47.38    3.40
   0 -15   2   41.69    3.21
   0 -15  -2   45.21    3.18
   0 -15   3  125.98    7.67
   0 -15   3  115.51    7.76
   0 -15   3  119.20    7.64
   0 -15   3  124.66    7.46
   0 -15  -3  124.68    7.38
   0 -15   3  116.78    8.42
   0 -15  -3  122.38    7.53
   0 -15   3  129.07    7.51
   0 -15  -3  114.05    7.76
   0 -15   3  120.50    7.68
   0 -15  -4  318.98   18.25
   0 -15   4  316.28   18.94
   0 -15   4  321.94   18.26
   0 -15   4  310.95   18.36
   0 -15   4  311.44   18.54
   0 -15   4  315.96   18.20
   0 -15  -4  331.90   18.12
   0 -15   4  312.87   18.42
   0 -15   4  321.78   18.70
   0 -15   5   96.78    6.41
   0 -15   5   85.97    5.94
   0 -15   5   88.73    6.10
   0 -15  -5   87.88    5.84
   0 -15  -5   88.68    5.64
   0 -15   5   88.17    5.78
   0 -15   5   98.78    7.19
   0 -15   5   96.90    5.88
   0 -15   5   89.37    5.98
   0 -15   6  173.76   10.63
   0 -15  -6  170.33   10.03
   0 -15   6  162.19   10.16
   0 -15   6  169.81   10.04
   0 -15   6  158.65   10.04
   0 -15   6  201.71   11.29
   0 -15   6  155.90   10.26
   0 -15  -6  166.92    9.84
   0 -15   7  174.59   10.81
   0 -15   7  176.74   10.55
   0 -15   7  178.42   11.18
   0 -15   7  181.00   10.60
   0 -15   7  180.68   10.74
   0 -15  -7  163.20   10.48
   0 -15  -7  166.97   10.49
   0 -15  -7  170.46   10.29
   0 -15  -8   19.15    2.18
   0 -15  -8   16.41    1.89
   0 -15   8   18.30    2.17
   0 -15   8   23.98    2.27
   0 -15   8   22.58    2.74
   0 -15  -8   16.78    1.83
   0 -15   8   25.80    3.40
   0 -15  -9   81.99    6.08
   0 -15  -9   90.24    5.97
   0 -15   9   97.12    6.35
   0 -15  -9  100.65    6.28
   0 -15   9  103.18    6.44
   0 -15  10  508.36   29.86
   0 -15 -10  523.47   29.77
   0 -15  10  498.42   29.60
   0 -15  10  527.73   29.90
   0 -15  11  135.58    8.30
   0 -15  11  151.19    8.94
   0 -15  11  130.84    8.29
   0 -15 -11  117.54    8.08
   0 -15  11  124.46    7.99
   0 -15 -12  214.24   13.07
   0 -15  12  205.98   12.96
   0 -15  12  218.74   13.24
   0 -15  12  236.32   13.34
   0 -15  12  238.76   13.72
   0 -15  13   13.66    2.61
   0 -15  13   12.29    2.22
   0 -15 -13   12.44    2.08
   0 -15  13   11.77    2.22
   0 -15  13   14.28    2.01
   0 -15  14   51.29    4.33
   0 -15 -14   48.55    4.05
   0 -15  14   53.13    4.04
   0 -15  14   50.33    4.24
   0 -15  14   47.09    4.45
   0 -15  15  466.14   26.32
   0 -15 -15  468.18   26.09
   0 -15  15  442.83   26.04
   0 -15  15  444.79   26.33
   0 -15  16   91.92    6.18
   0 -15  16   79.98    6.22
   0 -15 -16   86.78    6.07
   0 -15  17   20.50    2.87
   0 -15 -17   18.47    2.67
   0 -15  17   12.26    2.63
   0 -15  18  200.00   12.14
   0 -15 -18  207.80   12.10
   0 -15  18  174.60   11.94
   0 -15  19  431.21   24.34
   0 -15  19  404.13   24.13
   0 -15 -19  408.25   23.98
   0 -15  20   49.20    5.09
   0 -15 -20   55.31    4.79
   0 -15  20   56.91    5.24
   0 -15  21  110.88    7.88
   0 -15 -21  102.03    7.49
   0 -15  22   28.24    3.99
   0 -15 -22   20.34    3.44
   0 -15  22   24.19    4.54
   0 -15 -23  454.84   27.72
   0 -15  23  503.33   28.09
   0 -15  23  485.80   28.07
   0 -15 -24  147.61   10.19
   0 -15  24  158.44   10.50
   0 -15  24  162.51   11.06
   0 -15  25   97.93    7.11
   0 -15  25  113.60    8.63
   0 -15 -25   98.35    7.32
   0 -15  26   52.41    4.54
   0 -15  26   55.18    6.57
   0 -15 -26   49.96    4.63
   0 -15  27   35.68    5.98
   0 -15 -27   28.02    3.40
   0 -15  27   29.46    3.48
   0 -15  28   27.66    3.50
   0 -15  28   34.16    3.56
   0 -15  28   29.99    6.07
   0 -15 -28   20.51    3.03
   0 -15  29    7.33    2.98
   0 -15 -29    2.82    1.96
   0 -15  29    9.24    5.47
   0 -15  29    6.75    2.37
   0 -15  30   32.34    3.97
   0 -15  30   40.02    3.49
   0 -15  30   37.63    5.92
   0 -15  30   31.21    3.04
   0 -15  31    1.82    1.34
   0 -15  31   -1.29    4.79
   0 -15  31    2.92    2.99
   0 -15  31    1.85    1.75
   0 -15  32    4.22    1.32
   0 -15  32   10.17    4.46
   0 -15  32    4.23    2.96
   0 -15  32    6.14    1.65
   0 -15  33   40.78    2.93
   0 -15  33   34.86    3.52
   0 -15  34   -0.49    2.24
   0 -15  34    0.96    1.01
   0 -14   0  301.18   17.60
   0 -14   0  302.57   17.48
   0 -14   0  307.39   17.40
   0 -14  -1   66.81    4.70
   0 -14   1   71.70    4.54
   0 -14   1   66.59    4.70
   0 -14   1   64.56    4.55
   0 -14  -1   67.99    4.54
   0 -14   1   67.32    4.53
   0 -14  -1   63.60    4.46
   0 -14   2  413.02   24.62
   0 -14  -2  446.80   24.87
   0 -14  -2  456.58   24.72
   0 -14   2  433.44   24.54
   0 -14   2  425.27   24.83
   0 -14   2  447.34   24.71
   0 -14  -2  436.54   24.59
   0 -14   3   86.26    5.59
   0 -14   3   83.56    5.46
   0 -14  -3   72.40    5.47
   0 -14   3   84.48    5.27
   0 -14   3   95.11    5.51
   0 -14   3   80.20    5.37
   0 -14  -3   75.96    5.27
   0 -14   4  233.40   13.91
   0 -14   4  234.49   13.75
   0 -14   4  238.96   13.93
   0 -14   4  234.29   13.87
   0 -14  -4  245.91   13.80
   0 -14   4  240.44   14.05
   0 -14  -5  341.50   21.27
   0 -14   5  370.41   21.09
   0 -14  -5  355.16   21.03
   0 -14   5  398.33   21.62
   0 -14   5  378.80   21.08
   0 -14   5  374.71   21.37
   0 -14   5  380.44   21.28
   0 -14   5  366.16   21.19
   0 -14   5  391.37   21.32
   0 -14   6  362.23   20.11
   0 -14  -6  341.63   20.09
   0 -14   6  346.75   20.15
   0 -14  -6  346.24   19.84
   0 -14   6  354.58   19.92
   0 -14   6  371.52   20.47
   0 -14   6  342.44   19.98
   0 -14   6  352.47   20.05
   0 -14   6  333.84   19.83
   0 -14   7  250.96   14.16
   0 -14   7  233.61   14.28
   0 -14  -7  234.45   14.02
   0 -14   7  281.85   15.05
   0 -14   7  246.91   14.31
   0 -14  -7  224.40   14.23
   0 -14   7  265.14   14.79
   0 -14   7  228.58   14.21
   0 -14   7  241.45   14.23
   0 -14   7  241.63   14.08
   0 -14  -8  432.47   24.99
   0 -14   8  443.80   25.10
   0 -14   8  426.28   25.03
   0 -14  -8  425.08   24.79
   0 -14  -8  443.28   24.99
   0 -14   8  490.95   25.86
   0 -14   8  413.11   25.15
   0 -14  -9  164.35   10.34
   0 -14   9  179.52   11.27
   0 -14   9  172.18   10.27
   0 -14   9  164.00   10.54
   0 -14   9  187.86   10.64
   0 -14   9  184.68   10.55
   0 -14  -9  171.76   10.42
   0 -14  -9  164.43   10.18
   0 -14 -10  334.19   20.03
   0 -14 -10  321.89   19.92
   0 -14  10  353.35   20.18
   0 -14  10  406.49   20.89
   0 -14  10  357.66   20.22
   0 -14  10  382.66   21.08
   0 -14  10  351.21   19.95
   0 -14  11   86.95    6.10
   0 -14  11   73.09    5.19
   0 -14  11   79.35    5.43
   0 -14 -11   79.22    5.33
   0 -14  11   75.54    5.50
   0 -14  11   90.98    6.35
   0 -14  12  168.42   10.08
   0 -14  12  158.20    9.60
   0 -14  12  150.31    9.57
   0 -14 -12  150.40    9.39
   0 -14  12  148.73    9.33
   0 -14  13  137.58    8.66
   0 -14 -13  131.19    8.42
   0 -14  13  138.37    8.63
   0 -14  13  135.87    8.96
   0 -14  13  134.43    8.41
   0 -14  14  236.90   15.26
   0 -14 -14  263.36   14.98
   0 -14  14  248.60   15.11
   0 -14  14  268.70   15.25
   0 -14  14  249.97   14.94
   0 -14 -15  115.15    7.28
   0 -14  15  106.24    7.53
   0 -14  15  108.85    7.24
   0 -14 -16  133.94    8.51
   0 -14  16  135.37    8.56
   0 -14  16  126.00    8.69
   0 -14  17  130.95    9.10
   0 -14  17  145.50    9.14
   0 -14 -17  145.05    9.05
   0 -14  18   24.38    3.25
   0 -14  18   21.08    3.03
   0 -14 -18   26.03    2.98
   0 -14  18   22.05    3.00
   0 -14  19   36.80    3.91
   0 -14 -19   42.96    3.99
   0 -14  19   49.09    4.38
   0 -14  19   43.29    4.29
   0 -14 -20  149.28    9.41
   0 -14  20  148.50    9.64
   0 -14  20  121.02    9.15
   0 -14  20  159.29    9.77
   0 -14 -21  456.86   25.52
   0 -14  21  490.21   25.85
   0 -14  21  461.36   25.76
   0 -14  22   57.75    5.91
   0 -14  22   63.88    5.62
   0 -14 -22   59.32    5.22
   0 -14 -23  387.49   23.62
   0 -14  23  425.80   23.98
   0 -14  23  400.37   23.99
   0 -14  24  105.21    7.45
   0 -14 -24   83.84    6.93
   0 -14  24   94.88    8.20
   0 -14  25  360.21   19.83
   0 -14 -25  305.40   19.02
   0 -14  25  304.91   18.87
   0 -14  26  158.19   10.74
   0 -14 -26  132.19    9.32
   0 -14  26  136.48    9.24
   0 -14  27   26.58    3.58
   0 -14  27   34.74    4.01
   0 -14  27   34.38    6.28
   0 -14 -27   32.02    3.64
   0 -14  28   38.39    3.95
   0 -14  28   42.33    6.59
   0 -14 -28   27.94    3.47
   0 -14  28   34.99    3.98
   0 -14 -29   21.90    2.98
   0 -14  29   28.85    3.32
   0 -14  29   27.66    6.33
   0 -14  29   21.87    3.57
   0 -14  30    4.58    3.22
   0 -14  30    1.80    1.64
   0 -14  30   -0.27    5.71
   0 -14  30    1.14    2.10
   0 -14 -30    1.69    1.80
   0 -14  31   12.35    5.40
   0 -14  31    9.11    3.49
   0 -14  31   10.85    2.28
   0 -14  31   10.37    1.84
   0 -14  32   46.50    4.60
   0 -14  32   46.94    3.74
   0 -14  32   42.20    3.46
   0 -14  32   46.53    5.99
   0 -14  33   -0.33    1.32
   0 -14  33    0.75    1.40
   0 -14  33    0.35    3.08
   0 -14  34    4.43    1.47
   0 -14  34    3.51    1.31
   0 -14  35    8.08    1.26
   0 -13   0    1.87    1.06
   0 -13   0    2.94    1.01
   0 -13   0    2.56    1.24
   0 -13  -1  108.76    7.00
   0 -13   1  114.87    7.16
   0 -13   1  120.60    7.02
   0 -13  -1  111.24    7.12
   0 -13  -2  364.21   20.25
   0 -13   2  359.45   20.24
   0 -13   2  352.63   20.36
   0 -13  -2  346.92   20.36
   0 -13   3  344.95   18.92
   0 -13   3  335.71   18.81
   0 -13   3  294.57   18.66
   0 -13   3  348.09   18.82
   0 -13  -3  329.66   18.72
   0 -13   4 1282.70   68.78
   0 -13   4 1247.88   68.77
   0 -13   4 1188.29   68.66
   0 -13   4 1263.27   68.85
   0 -13   5  410.46   23.21
   0 -13  -5  382.18   23.14
   0 -13   5  421.04   23.46
   0 -13   5  435.91   23.41
   0 -13   5  438.31   23.72
   0 -13   5  397.71   23.28
   0 -13   5  433.15   23.39
   0 -13  -5  395.94   23.39
   0 -13   6  524.26   29.89
   0 -13   6  510.83   29.66
   0 -13   6  582.62   30.31
   0 -13   6  520.96   29.71
   0 -13   6  530.56   29.83
   0 -13  -6  521.48   29.88
   0 -13  -6  537.71   29.67
   0 -13   6  547.82   29.90
   0 -13   6  517.03   29.79
   0 -13  -7  574.74   33.48
   0 -13   7  604.99   33.59
   0 -13   7  579.86   33.53
   0 -13   7  681.76   34.27
   0 -13  -7  590.77   33.72
   0 -13   7  603.00   33.75
   0 -13   7  597.53   33.68
   0 -13   7  586.16   33.63
   0 -13   7  629.25   33.80
   0 -13  -8  178.86   10.86
   0 -13   8  197.34   11.05
   0 -13   8  177.69   11.07
   0 -13   8  180.04   11.00
   0 -13   8  189.12   10.98
   0 -13  -8  184.96   10.88
   0 -13   8  183.97   11.15
   0 -13  -8  175.78   11.08
   0 -13   8  219.25   11.85
   0 -13   8  183.59   11.07
   0 -13   9  254.75   13.32
   0 -13  -9  201.60   12.19
   0 -13   9  214.55   12.33
   0 -13  -9  205.42   12.16
   0 -13   9  206.56   12.39
   0 -13  -9  193.87   12.37
   0 -13   9  198.49   12.34
   0 -13   9  225.53   12.41
   0 -13  10  147.42    9.37
   0 -13  10  148.42    9.39
   0 -13  10  156.82    9.37
   0 -13 -10  145.41    9.12
   0 -13 -10  151.25    9.23
   0 -13  10  178.99   10.10
   0 -13  10  155.76    9.17
   0 -13  10  179.20   10.34
   0 -13  10  158.16    9.43
   0 -13 -10  144.68    9.39
   0 -13  11  114.03    7.28
   0 -13  11  125.36    7.75
   0 -13  11   99.80    6.68
   0 -13  11  105.75    6.47
   0 -13  11  107.04    6.75
   0 -13 -11  100.95    6.48
   0 -13 -11   90.57    6.57
   0 -13  11  105.86    6.67
   0 -13 -11   95.15    6.31
   0 -13  12  758.86   43.00
   0 -13  12  767.33   43.22
   0 -13 -12  788.13   43.03
   0 -13  12  859.05   44.23
   0 -13  12  781.49   43.54
   0 -13  12  720.85   43.16
   0 -13  12  769.39   43.17
   0 -13  13   57.29    4.15
   0 -13  13   57.16    4.40
   0 -13 -13   56.12    4.14
   0 -13  13   54.25    4.30
   0 -13  13   64.27    5.24
   0 -13  13   54.61    4.63
   0 -13  14   47.65    4.16
   0 -13 -14   43.78    3.61
   0 -13  14   47.84    3.69
   0 -13 -15   27.54    2.63
   0 -13  15   22.97    2.88
   0 -13  15   23.64    2.65
   0 -13  16   45.51    3.74
   0 -13 -16   46.49    3.68
   0 -13  16   38.39    3.79
   0 -13  17  161.92    9.79
   0 -13  17  139.64    9.77
   0 -13  17  153.53    9.87
   0 -13 -17  160.08    9.67
   0 -13  18  116.04    7.57
   0 -13 -18  116.62    7.41
   0 -13  18   97.27    7.41
   0 -13  18  111.64    7.60
   0 -13  19  261.23   15.62
   0 -13  19  233.54   15.43
   0 -13 -19  264.28   15.47
   0 -13  19  275.97   15.79
   0 -13 -20    1.89    2.19
   0 -13  20    4.58    2.72
   0 -13  20    0.97    2.06
   0 -13  20    3.21    2.52
   0 -13  21  323.27   17.57
   0 -13  21  296.12   17.50
   0 -13  21  254.78   17.02
   0 -13 -21  285.33   17.18
   0 -13  22   97.00    7.48
   0 -13  22  118.42    8.39
   0 -13  22  125.82    8.16
   0 -13 -22  106.02    7.70
   0 -13  23  398.73   22.79
   0 -13  23  408.38   22.65
   0 -13  23  329.35   22.03
   0 -13 -23  404.24   22.44
   0 -13  24   77.87    7.13
   0 -13  24   82.44    6.29
   0 -13  24   62.70    5.47
   0 -13 -24   70.58    5.89
   0 -13 -25  229.48   14.61
   0 -13  25  255.70   15.50
   0 -13  25  240.15   14.82
   0 -13  25  225.22   14.47
   0 -13  26   57.64    5.09
   0 -13 -26   55.43    5.12
   0 -13  26   59.87    7.20
   0 -13  27  125.30    8.87
   0 -13 -27  120.52    8.81
   0 -13  27  148.07    9.36
   0 -13  27  138.14   10.59
   0 -13  28   49.95    4.68
   0 -13  28   42.93    4.53
   0 -13  28   49.78    7.03
   0 -13 -28   39.54    4.15
   0 -13  29    8.93    3.18
   0 -13  29    7.99    2.51
   0 -13 -29    5.52    2.27
   0 -13  29    7.73    6.27
   0 -13  30  104.23    6.49
   0 -13  30   90.33    8.45
   0 -13  30   83.83    5.98
   0 -13  30   89.52    6.64
   0 -13  31   17.32    6.15
   0 -13  31   13.98    2.22
   0 -13  31   16.82    2.61
   0 -13 -31    9.79    2.21
   0 -13  31   15.19    3.90
   0 -13  32    0.92    3.63
   0 -13  32    0.82    1.87
   0 -13  32    1.89    1.54
   0 -13  33   31.31    4.14
   0 -13  33   27.62    2.66
   0 -13  33   28.93    2.84
   0 -13  34   80.90    5.16
   0 -13  34   73.55    5.76
   0 -13  34   72.41    5.00
   0 -13  35    1.17    1.48
   0 -13  35    2.31    2.82
   0 -13  35    1.27    1.06
   0 -13  36    2.14    0.87
   0 -12   0  478.46   27.33
   0 -12   0  483.04   27.24
   0 -12   0  494.48   27.19
   0 -12   1  176.28   10.07
   0 -12   1  172.18   10.19
   0 -12  -1  169.84   10.07
   0 -12  -1  167.43   10.19
   0 -12  -2  783.20   44.03
   0 -12  -2  800.80   43.93
   0 -12   2  783.46   44.03
   0 -12   2  795.88   43.94
   0 -12  -3  536.69   30.28
   0 -12   3  542.58   30.36
   0 -12   3  542.18   30.42
   0 -12   3  546.97   30.34
   0 -12   4  627.94   35.05
   0 -12  -4  630.91   34.96
   0 -12   4  626.28   35.05
   0 -12   4  624.28   35.11
   0 -12   5  359.80   19.78
   0 -12  -5  322.84   19.73
   0 -12   5  354.17   19.75
   0 -12   5  346.33   19.78
   0 -12   5  353.40   20.03
   0 -12  -6  854.38   49.03
   0 -12   6  872.45   49.00
   0 -12   6  904.62   49.08
   0 -12   6  940.68   49.42
   0 -12   6  859.91   49.03
   0 -12  -7  405.83   24.22
   0 -12   7  445.69   24.32
   0 -12   7  428.93   24.22
   0 -12   7  427.57   24.25
   0 -12   7  487.25   24.79
   0 -12   7  403.35   24.11
   0 -12  -8  427.06   24.33
   0 -12   8  503.88   25.06
   0 -12   8  416.66   24.31
   0 -12   8  400.01   24.21
   0 -12   8  428.39   24.21
   0 -12   8  428.96   24.26
   0 -12   8  441.27   24.33
   0 -12   9  255.77   14.65
   0 -12   9  252.79   14.69
   0 -12   9  242.76   14.65
   0 -12  -9  260.74   14.52
   0 -12  -9  240.36   14.52
   0 -12   9  252.73   14.71
   0 -12  -9  240.22   14.70
   0 -12 -10  312.29   19.09
   0 -12  10  330.06   19.26
   0 -12  10  328.21   19.11
   0 -12 -10  351.67   18.90
   0 -12 -10  329.18   18.95
   0 -12  10  315.95   19.06
   0 -12  10  322.90   19.09
   0 -12  10  336.81   19.08
   0 -12  10  412.11   20.17
   0 -12  11  125.15    7.69
   0 -12  11   99.51    6.68
   0 -12 -11  106.20    6.55
   0 -12 -11  100.86    6.40
   0 -12  11  103.48    6.55
   0 -12  11  104.56    6.63
   0 -12 -11  101.65    6.54
   0 -12 -11   96.98    6.22
   0 -12  11   97.45    6.49
   0 -12  11  107.89    7.11
   0 -12  11  101.00    6.59
   0 -12  12   31.20    2.68
   0 -12  12   33.18    3.28
   0 -12  12   38.02    3.68
   0 -12 -12   28.84    2.67
   0 -12 -12   34.44    2.76
   0 -12 -12   31.57    2.68
   0 -12  12   30.06    2.93
   0 -12  12   31.86    2.91
   0 -12  12   32.75    2.87
   0 -12 -13   25.74    2.41
   0 -12  13   25.50    2.94
   0 -12  13   31.12    3.44
   0 -12 -13   24.91    2.40
   0 -12 -13   23.21    2.37
   0 -12  13   28.07    2.49
   0 -12  13   27.26    2.75
   0 -12  14  275.92   16.59
   0 -12  14  260.69   16.68
   0 -12  14  284.90   16.42
   0 -12 -14  302.79   16.43
   0 -12  15  254.95   15.02
   0 -12 -15  262.14   14.85
   0 -12  15  232.86   15.10
   0 -12  15  258.05   14.90
   0 -12 -16   24.74    2.69
   0 -12  16   27.92    3.07
   0 -12  16   30.45    2.91
   0 -12  16   29.95    2.97
   0 -12 -17   11.83    2.01
   0 -12  17   13.46    2.32
   0 -12  17   10.39    2.12
   0 -12  17   10.00    2.24
   0 -12  18    4.73    2.00
   0 -12  18    1.78    2.04
   0 -12  18    5.45    1.97
   0 -12  19   36.08    3.85
   0 -12  19   38.53    3.72
   0 -12  19   41.81    3.90
   0 -12  20   22.25    3.05
   0 -12  20   18.19    2.76
   0 -12  20   20.64    3.21
   0 -12 -21  240.38   14.45
   0 -12  21  243.65   14.73
   0 -12  21  246.95   14.67
   0 -12  21  220.44   14.38
   0 -12 -22    4.76    2.52
   0 -12  22    5.22    2.43
   0 -12  22    5.72    2.78
   0 -12  22    6.37    3.48
   0 -12  23  356.18   19.71
   0 -12  23  286.59   19.14
   0 -12 -23  327.82   19.41
   0 -12  23  350.69   19.92
   0 -12  24  129.06    8.52
   0 -12  24   99.92    7.85
   0 -12 -24  116.08    8.26
   0 -12  24  142.99    9.41
   0 -12  25  437.91   23.58
   0 -12 -25  395.62   23.33
   0 -12  25  443.22   24.04
   0 -12  26   98.97    7.37
   0 -12 -26  106.09    7.81
   0 -12  26  120.18    9.53
   0 -12  26  117.06    7.87
   0 -12  27   55.19    5.20
   0 -12  27   51.49    4.98
   0 -12 -27   48.65    4.79
   0 -12  27   58.70    7.48
   0 -12  28   46.83    4.63
   0 -12  28   42.58    4.58
   0 -12 -28   38.60    4.17
   0 -12  28   39.38    7.28
   0 -12  29   44.35    4.80
   0 -12 -29   35.63    4.09
   0 -12  30    1.44    2.10
   0 -12  30    3.59    3.65
   0 -12 -30    4.61    2.20
   0 -12  30    1.79    2.46
   0 -12  31    5.34    2.38
   0 -12 -31    3.19    2.01
   0 -12  31    3.97    2.03
   0 -12  31    2.51    3.88
   0 -12  32  181.95   11.61
   0 -12  32  169.95   10.98
   0 -12  32  193.10   11.33
   0 -12  33    8.04    2.00
   0 -12  33    7.95    3.91
   0 -12  33    8.82    1.93
   0 -12  34   -0.84    1.60
   0 -12  34    3.11    3.76
   0 -12  34    1.59    1.74
   0 -12  35   11.92    3.43
   0 -12  35   11.87    2.07
   0 -12  35   13.71    1.79
   0 -12  36   77.95    4.94
   0 -11   0    1.08    0.94
   0 -11   0    0.72    0.79
   0 -11   0    2.52    1.12
   0 -11  -1  302.17   17.15
   0 -11  -1  310.70   17.09
   0 -11   1  305.61   17.13
   0 -11  -1  296.40   17.24
   0 -11   1  295.77   17.23
   0 -11  -2  427.68   24.95
   0 -11   2  461.26   24.91
   0 -11   2  443.69   24.97
   0 -11  -2  442.50   24.87
   0 -11  -3  180.16   10.71
   0 -11   3  193.12   10.81
   0 -11   3  177.07   10.81
   0 -11   3  190.45   10.81
   0 -11   4  933.99   52.25
   0 -11   4  923.78   52.21
   0 -11   4  943.58   52.22
   0 -11  -4  968.32   52.15
   0 -11  -5  680.27   38.58
   0 -11   5  687.81   38.54
   0 -11  -5  696.49   38.44
   0 -11   5  696.43   38.58
   0 -11   5  720.15   38.84
   0 -11   5  681.29   38.55
   0 -11  -6  555.27   31.54
   0 -11   6  612.59   31.96
   0 -11   6  546.76   31.52
   0 -11   6  550.68   31.50
   0 -11   6  571.98   31.57
   0 -11  -7  141.07    8.83
   0 -11   7  151.08    8.84
   0 -11   7  161.72    9.40
   0 -11   7  143.00    8.83
   0 -11   8  540.59   31.11
   0 -11   8  528.93   31.10
   0 -11  -8  551.94   31.14
   0 -11   9  382.44   21.87
   0 -11  -9  391.37   21.69
   0 -11  -9  380.14   21.89
   0 -11   9  390.53   21.91
   0 -11   9  343.81   21.89
   0 -11   9  377.76   21.83
   0 -11  -9  397.26   21.87
   0 -11 -10   51.81    3.91
   0 -11  10   55.34    3.91
   0 -11 -10   57.46    3.70
   0 -11  10   57.03    4.02
   0 -11  10   72.06    5.01
   0 -11 -10   56.45    3.92
   0 -11  10   58.07    4.08
   0 -11  10   55.05    3.94
   0 -11  10   55.08    3.92
   0 -11  11   79.22    5.39
   0 -11  11   84.02    5.50
   0 -11 -11   83.09    5.09
   0 -11  11   76.84    5.37
   0 -11  11   76.66    5.30
   0 -11 -11   86.59    5.38
   0 -11  11   77.57    5.44
   0 -11 -11   85.14    5.28
   0 -11 -11   81.00    5.38
   0 -11 -12  273.10   15.77
   0 -11 -12  282.19   15.99
   0 -11 -12  278.72   16.10
   0 -11 -12  287.48   16.14
   0 -11  12  274.91   16.28
   0 -11  12  263.78   16.04
   0 -11  12  265.24   16.11
   0 -11 -13    5.98    1.23
   0 -11  13    5.90    1.43
   0 -11  13    5.01    1.62
   0 -11  13    4.60    1.86
   0 -11  13    5.31    2.08
   0 -11 -13    4.53    1.20
   0 -11  14   60.74    4.82
   0 -11 -14   62.47    4.51
   0 -11 -14   59.75    4.41
   0 -11  14   67.62    4.55
   0 -11  14   71.79    4.70
   0 -11  15   30.81    2.80
   0 -11 -15   24.31    2.35
   0 -11  15   25.53    2.88
   0 -11  15   26.98    2.62
   0 -11  16    3.43    1.67
   0 -11  16    3.30    1.88
   0 -11  16    3.56    1.67
   0 -11  17  214.54   13.75
   0 -11  17  240.24   13.83
   0 -11  17  231.49   13.75
   0 -11  18    5.70    2.05
   0 -11  18    5.91    1.96
   0 -11  18    5.41    2.00
   0 -11  19  256.80   14.49
   0 -11  19  217.96   14.26
   0 -11  19  238.56   14.38
   0 -11  20   14.82    2.59
   0 -11  20   19.37    2.88
   0 -11  20   19.87    2.99
   0 -11  21  134.58    9.29
   0 -11  21  149.90    9.55
   0 -11  21  145.51    9.64
   0 -11  22  111.82    8.08
   0 -11  22  126.62    8.70
   0 -11  22  123.08    8.33
   0 -11  23  145.25    9.79
   0 -11  23  134.52    9.48
   0 -11  23  163.86   10.40
   0 -11  24   11.30    4.50
   0 -11  24   10.86    2.92
   0 -11  24   10.46    2.54
   0 -11  25  107.22    8.06
   0 -11  25  128.64    8.56
   0 -11  25  132.50    9.66
   0 -11  26   23.17    6.12
   0 -11  26   19.36    3.42
   0 -11  26   16.88    2.84
   0 -11  27  172.55   10.69
   0 -11  27  189.79   11.11
   0 -11 -27  155.37   10.53
   0 -11  27  138.07   10.08
   0 -11  28   13.82    2.58
   0 -11 -28   16.08    3.06
   0 -11  28   21.27    3.65
   0 -11  28   21.53    3.81
   0 -11 -29    1.69    2.31
   0 -11  29    2.14    2.70
   0 -11  29    3.74    3.47
   0 -11  30  251.66   13.70
   0 -11 -30  182.98   13.13
   0 -11  30  213.68   13.70
   0 -11  30  221.04   13.29
   0 -11  31   85.26    6.94
   0 -11 -31   64.76    5.81
   0 -11  31   81.52    6.01
   0 -11  32   17.02    2.89
   0 -11  32   10.15    4.57
   0 -11  32   18.11    2.61
   0 -11 -32   14.59    2.43
   0 -11  32   12.05    1.93
   0 -11  33   37.07    5.07
   0 -11  33   37.44    6.56
   0 -11  33   34.26    3.37
   0 -11  33   31.59    3.23
   0 -11  34  159.25   10.52
   0 -11  34  181.00   11.21
   0 -11  34  190.33   10.73
   0 -11  35    0.67    1.97
   0 -11  35   -0.26    3.66
   0 -11  35    0.16    1.39
   0 -11  36    0.80    1.15
   0 -11  36    1.39    1.91
   0 -11  36    0.17    3.17
   0 -11  37   17.90    1.68
   0 -10   0  284.62   15.36
   0 -10   0  259.04   15.45
   0 -10   0  269.16   15.40
   0 -10   1  188.38   10.65
   0 -10   1  191.91   10.57
   0 -10  -1  177.97   10.56
   0 -10  -1  193.49   10.53
   0 -10  -1  163.89   10.59
   0 -10  -2  472.84   26.11
   0 -10   2  480.35   26.13
   0 -10   2  449.02   26.15
   0 -10   3  508.06   28.08
   0 -10   3  501.32   28.08
   0 -10  -3  502.04   28.02
   0 -10   3  499.89   28.10
   0 -10   4  614.02   33.85
   0 -10   4  616.35   33.84
   0 -10  -4  554.23   33.82
   0 -10   4  625.23   33.86
   0 -10  -4  629.75   33.77
   0 -10  -5  140.42    8.38
   0 -10   5  141.42    8.62
   0 -10   5  139.73    8.36
   0 -10   5  136.65    8.32
   0 -10   5  136.97    8.33
   0 -10  -5  149.47    8.28
   0 -10  -6  426.00   23.01
   0 -10   6  413.84   22.96
   0 -10   6  416.97   22.97
   0 -10   6  431.96   23.37
   0 -10   6  365.24   22.93
   0 -10   7  659.27   37.81
   0 -10   7  677.27   37.83
   0 -10  -7  678.12   37.81
   0 -10  -7  666.82   37.85
   0 -10   7  755.47   38.39
   0 -10   8  262.12   13.61
   0 -10   8  214.64   12.82
   0 -10   8  210.24   12.80
   0 -10  -8  228.89   12.85
   0 -10  -8  219.46   12.86
   0 -10   9   90.42    6.01
   0 -10   9  112.60    6.97
   0 -10  -9   99.75    5.88
   0 -10  -9   98.60    6.08
   0 -10   9   88.90    6.10
   0 -10  -9  104.37    6.13
   0 -10  10  358.08   21.78
   0 -10 -10  380.81   21.59
   0 -10 -10  382.38   21.83
   0 -10  10  384.93   21.97
   0 -10 -10  395.69   21.85
   0 -10  11  177.86   10.90
   0 -10 -11  188.91   10.89
   0 -10  11  180.43   10.86
   0 -10 -11  190.24   10.93
   0 -10 -11  184.35   10.61
   0 -10  11  172.35   10.99
   0 -10  12   16.40    2.60
   0 -10  12   15.75    1.70
   0 -10 -12   17.98    1.82
   0 -10  12   15.35    1.81
   0 -10 -12   15.81    1.44
   0 -10  12   15.70    1.91
   0 -10 -12   17.39    1.77
   0 -10  13  196.51   11.82
   0 -10 -13  194.28   11.60
   0 -10 -13  202.07   11.71
   0 -10  13  197.02   11.73
   0 -10  14    0.16    1.54
   0 -10  14    1.53    1.00
   0 -10  14    4.96    1.38
   0 -10 -14    0.61    0.96
   0 -10  14    0.32    1.24
   0 -10 -14    0.91    0.95
   0 -10 -15   75.61    5.20
   0 -10  15   88.99    5.53
   0 -10  15   76.93    5.60
   0 -10 -15   78.13    5.37
   0 -10  15   83.40    5.42
   0 -10  15   75.77    5.47
   0 -10  16  113.91    7.82
   0 -10  16  112.10    7.73
   0 -10  16  126.28    7.73
   0 -10  16  128.66    7.80
   0 -10  17   47.21    4.37
   0 -10  17   61.04    4.37
   0 -10  17   54.32    4.28
   0 -10  17   57.06    4.46
   0 -10  18    7.26    1.94
   0 -10  18    8.19    2.05
   0 -10  18    9.36    2.12
   0 -10  19   42.28    3.67
   0 -10  19   35.63    3.58
   0 -10  19   32.47    3.45
   0 -10  20   60.73    4.92
   0 -10  20   57.89    4.74
   0 -10  20   56.88    4.78
   0 -10  21  111.43    8.03
   0 -10  21  123.12    8.27
   0 -10  21  130.81    8.46
   0 -10  22   24.17    3.17
   0 -10  22   21.64    3.70
   0 -10  22   19.92    2.93
   0 -10  23  228.38   13.78
   0 -10  23  231.35   14.04
   0 -10  23  202.89   13.44
   0 -10  24   82.49    6.35
   0 -10  24   76.68    6.03
   0 -10  25   67.61    5.52
   0 -10  25   61.43    5.21
   0 -10  26   67.13    5.48
   0 -10  26   76.09    6.26
   0 -10  26   68.81    5.86
   0 -10  27   41.53    4.52
   0 -10  27   32.13    3.63
   0 -10  27   33.11    4.27
   0 -10  28  120.31    8.68
   0 -10  28  129.93    9.28
   0 -10  29  184.81   12.63
   0 -10 -29  194.01   13.00
   0 -10  29  221.34   13.43
   0 -10  30   14.27    4.54
   0 -10 -30   13.59    2.98
   0 -10  30   20.76    3.58
   0 -10  30   24.92    7.37
   0 -10  30   16.56    2.64
   0 -10  30   20.34    3.20
   0 -10  31   20.29    3.38
   0 -10  31   24.93    5.05
   0 -10  31   22.32    7.21
   0 -10  31   24.65    3.24
   0 -10 -31   19.35    3.00
   0 -10 -32  132.42    9.85
   0 -10  32  187.03   11.00
   0 -10  32  185.78   10.22
   0 -10  32  204.76   12.24
   0 -10  32  206.21   10.46
   0 -10  33   21.94    2.59
   0 -10  33   42.41    3.47
   0 -10  33   39.11    5.31
   0 -10 -33   21.41    2.86
   0 -10  33   43.34    6.87
   0 -10  33   45.41    3.60
   0 -10  34    5.28    4.42
   0 -10  34    5.24    2.25
   0 -10  34    6.59    2.02
   0 -10  35   13.65    4.33
   0 -10  35   12.80    2.01
   0 -10  35   13.21    2.47
   0 -10  36  146.36    8.92
   0 -10  36  145.26    9.48
   0 -10  36  150.31    8.98
   0 -10  37    2.73    1.13
   0  -9   0    1.97    0.79
   0  -9   0    1.19    0.78
   0  -9   0    1.92    0.96
   0  -9  -1  362.36   20.11
   0  -9   1  348.06   20.16
   0  -9   1  371.72   20.11
   0  -9  -1  369.68   20.06
   0  -9  -1  341.12   20.14
   0  -9  -2  570.85   31.08
   0  -9   2  541.43   31.19
   0  -9  -2  566.57   31.14
   0  -9   2  563.00   31.16
   0  -9   3  290.62   15.95
   0  -9   3  283.74   15.95
   0  -9   3  273.69   15.95
   0  -9  -3  281.06   15.88
   0  -9  -4  477.91   27.37
   0  -9   4  473.71   27.35
   0  -9  -4  504.60   27.30
   0  -9   4  492.63   27.35
   0  -9   4  504.12   27.38
   0  -9   5  514.71   30.50
   0  -9  -5  535.08   30.51
   0  -9   5  562.74   30.50
   0  -9   5  555.62   30.77
   0  -9  -5  564.53   30.41
   0  -9   5  553.80   30.48
   0  -9  -6  298.90   16.32
   0  -9  -6  270.20   16.32
   0  -9   6  286.20   16.30
   0  -9   6  305.34   16.72
   0  -9   6  287.67   16.32
   0  -9   7   36.69    2.80
   0  -9   7   45.03    3.47
   0  -9  -7   39.71    2.86
   0  -9   7   39.49    2.83
   0  -9  -7   41.66    2.84
   0  -9   8  383.00   22.12
   0  -9   8  444.96   22.86
   0  -9   8  385.40   22.09
   0  -9  -8  392.81   22.16
   0  -9   8  379.67   22.22
   0  -9  -8  405.51   22.15
   0  -9  -9  235.32   12.81
   0  -9   9  261.17   13.86
   0  -9   9  216.59   13.08
   0  -9  -9  222.69   12.98
   0  -9   9  218.82   12.96
   0  -9  -9  217.47   12.98
   0  -9  10   61.70    4.20
   0  -9  10   77.93    5.29
   0  -9 -10   63.76    4.26
   0  -9  10   65.27    4.39
   0  -9 -10   65.65    4.27
   0  -9 -10   64.26    4.01
   0  -9  11  438.76   25.53
   0  -9 -11  470.52   25.63
   0  -9  11  536.87   26.66
   0  -9 -11  459.25   25.58
   0  -9 -11  444.32   25.30
   0  -9  11  439.86   25.70
   0  -9 -12   24.89    2.21
   0  -9  12   26.45    2.33
   0  -9  12   28.79    3.24
   0  -9  12   27.88    2.39
   0  -9 -12   24.94    1.88
   0  -9 -12   26.56    2.26
   0  -9  12   24.92    2.12
   0  -9 -13   96.69    5.92
   0  -9 -13  105.85    6.31
   0  -9  13  102.94    6.52
   0  -9  13  103.40    6.44
   0  -9  13   99.98    6.24
   0  -9 -13  103.69    6.43
   0  -9  14   42.16    3.65
   0  -9 -14   41.49    3.20
   0  -9  14   42.92    3.45
   0  -9  14   47.65    3.42
   0  -9  14   47.88    3.48
   0  -9 -14   45.36    3.39
   0  -9  14   45.96    3.48
   0  -9 -15   43.36    3.25
   0  -9  15   40.08    3.53
   0  -9  15   45.67    3.43
   0  -9  15   40.23    3.33
   0  -9 -15   36.98    2.98
   0  -9  15   42.37    3.31
   0  -9  15   40.40    3.29
   0  -9  16  141.10    9.01
   0  -9 -16  145.38    9.02
   0  -9  16  149.42    9.01
   0  -9  16  139.80    9.09
   0  -9  16  148.84    9.03
   0  -9  17  289.36   16.81
   0  -9  17  286.48   16.83
   0  -9  17  281.94   16.86
   0  -9  17  287.07   16.80
   0  -9  18  137.52    8.65
   0  -9  18  132.02    8.69
   0  -9  18  138.59    8.66
   0  -9  18  130.46    8.66
   0  -9  19   74.15    5.34
   0  -9  19   69.14    5.34
   0  -9  19   69.61    5.30
   0  -9  20   25.67    3.16
   0  -9  20   23.38    2.84
   0  -9  20   22.17    2.85
   0  -9  21   43.37    4.19
   0  -9  21   41.73    3.91
   0  -9  21   41.07    3.86
   0  -9  22   85.03    6.09
   0  -9  22   78.58    6.10
   0  -9  23   25.83    3.19
   0  -9  23   22.47    3.06
   0  -9  24   49.83    4.54
   0  -9  24   40.55    4.18
   0  -9  25  140.98    9.67
   0  -9  25  155.45    9.96
   0  -9  26   10.05    3.12
   0  -9  26    8.92    2.55
   0  -9  26    6.90    3.26
   0  -9  27   81.86    6.66
   0  -9  27   92.32    7.02
   0  -9  27   76.84    6.13
   0  -9  28   20.23    4.04
   0  -9  28   28.07    3.99
   0  -9  28   29.22    7.18
   0  -9  28   23.47    3.17
   0  -9  29   14.20    4.24
   0  -9  29   15.69    2.79
   0  -9  29   18.21    3.53
   0  -9  29   18.28    7.52
   0  -9  30  146.11   10.11
   0  -9  30  165.92    9.76
   0  -9  30  150.77   11.68
   0  -9  30  143.39    9.37
   0  -9  31  222.80   12.39
   0  -9  31  171.20   11.78
   0  -9  31  236.54   12.64
   0  -9  31  233.74   14.29
   0  -9 -31  149.81   12.00
   0  -9  31  212.63   13.04
   0  -9 -32   21.87    3.09
   0  -9  32   33.06    3.67
   0  -9  32   22.64    2.80
   0  -9  32   30.45    3.40
   0  -9  32   29.46    5.54
   0  -9  32   31.23    7.25
   0  -9  33   42.31    5.90
   0  -9 -33   23.38    3.02
   0  -9  33   43.71    3.67
   0  -9  33   40.79    3.62
   0  -9  33   38.77    7.08
   0  -9  33   23.17    2.78
   0  -9  34  132.09    7.75
   0  -9  34  144.63    9.62
   0  -9  34  142.68    8.91
   0  -9  34  140.67    7.77
   0  -9  35    2.68    2.45
   0  -9  35    4.02    1.79
   0  -9  35    0.54    1.06
   0  -9  35   -1.36    4.40
   0  -9  36   11.89    1.91
   0  -9  36    8.87    4.19
   0  -9  36   10.39    2.66
   0  -9  37   38.45    3.26
   0  -9  37   31.40    2.71
   0  -8   0  667.95   38.61
   0  -8   0  725.38   38.56
   0  -8  -1  544.30   28.68
   0  -8   1  497.23   28.75
   0  -8   1  537.80   28.73
   0  -8  -1  484.76   28.75
   0  -8  -1  520.39   28.73
   0  -8   2  321.90   18.67
   0  -8  -2  361.62   18.59
   0  -8   2  340.85   18.67
   0  -8  -2  351.99   18.66
   0  -8   2  290.19   18.62
   0  -8   3  438.13   24.98
   0  -8   3  439.46   24.98
   0  -8  -3  463.03   24.95
   0  -8   3  454.51   25.00
   0  -8  -4  320.07   18.13
   0  -8  -4  335.53   18.05
   0  -8   4  316.29   18.12
   0  -8   4  322.13   18.10
   0  -8   4  317.87   18.09
   0  -8  -5  197.49   10.81
   0  -8   5  181.18   10.79
   0  -8  -5  189.41   10.83
   0  -8   5  187.18   11.09
   0  -8   5  189.03   10.79
   0  -8  -5  188.35   10.72
   0  -8  -6  349.80   19.70
   0  -8  -6  356.51   19.68
   0  -8   6  342.85   19.64
   0  -8   6  364.56   20.09
   0  -8   6  348.42   19.67
   0  -8   7  278.17   15.26
   0  -8  -7  275.86   15.28
   0  -8   7  272.25   15.22
   0  -8  -7  281.92   15.26
   0  -8   7  227.21   15.26
   0  -8   7  296.54   15.84
   0  -8   8  229.11   13.27
   0  -8  -8  236.20   13.31
   0  -8   8  227.17   13.23
   0  -8  -8  234.80   13.30
   0  -8   8  226.94   13.39
   0  -8   8  264.98   14.04
   0  -8  -9  537.38   28.86
   0  -8   9  597.29   29.88
   0  -8   9  498.49   29.13
   0  -8   9  501.11   28.99
   0  -8  -9  514.78   29.05
   0  -8  -9  512.77   29.03
   0  -8  10  185.73   11.70
   0  -8 -10  204.08   11.39
   0  -8 -10  211.71   11.68
   0  -8  10  230.51   12.55
   0  -8  10  190.00   11.56
   0  -8 -10  203.19   11.63
   0  -8 -11  441.34   24.95
   0  -8 -11  467.98   25.32
   0  -8 -11  456.30   25.22
   0  -8  11  423.31   25.15
   0  -8  11  438.13   25.37
   0  -8 -12  187.00   10.89
   0  -8 -12  202.92   11.21
   0  -8  12  189.08   11.16
   0  -8  12  189.32   11.40
   0  -8 -12  204.39   11.36
   0  -8  13  317.37   17.22
   0  -8  13  305.76   17.29
   0  -8  13  309.03   17.21
   0  -8 -13  322.67   17.25
   0  -8 -13  317.10   17.06
   0  -8 -13  274.53   16.68
   0  -8  13  296.62   16.99
   0  -8  14  401.38   22.72
   0  -8 -14  404.24   22.53
   0  -8 -14  415.29   22.78
   0  -8  14  382.44   22.77
   0  -8  14  394.86   22.70
   0  -8  15  145.23    9.05
   0  -8  15  154.85    8.99
   0  -8  15  135.45    9.04
   0  -8 -15  159.42    9.06
   0  -8  15  149.46    8.99
   0  -8 -15  140.34    8.69
   0  -8  15  145.60    8.97
   0  -8 -16  247.81   13.64
   0  -8  16  228.85   13.64
   0  -8  16  229.66   13.55
   0  -8  16  228.86   13.53
   0  -8  16  230.92   13.54
   0  -8  16  209.54   13.53
   0  -8 -17    8.12    1.56
   0  -8  17    9.24    1.87
   0  -8  17   11.53    2.13
   0  -8  17    8.81    1.95
   0  -8  17    7.38    1.97
   0  -8  18  104.97    7.19
   0  -8  18  112.81    7.18
   0  -8  18  109.75    7.20
   0  -8  18  105.78    7.21
   0  -8  19  286.17   16.81
   0  -8  19  283.26   16.86
   0  -8  20   86.94    6.20
   0  -8  20   87.94    6.20
   0  -8  21   15.93    2.49
   0  -8  21   18.34    2.57
   0  -8  22   17.48    2.66
   0  -8  22   17.81    2.72
   0  -8  23   81.25    6.06
   0  -8  23   79.74    6.04
   0  -8  24   36.63    3.73
   0  -8  24   31.90    3.67
   0  -8  25   35.64    3.96
   0  -8  25   42.28    5.90
   0  -8  25   47.98    4.81
   0  -8  26   18.04    2.93
   0  -8  26   18.06    3.46
   0  -8  26   10.79    3.27
   0  -8  26   18.16    5.56
   0  -8  27   33.02    6.68
   0  -8  27   30.43    3.63
   0  -8  27   33.45    4.26
   0  -8  27   33.74    4.35
   0  -8  28   68.68    6.26
   0  -8  28   63.06    5.42
   0  -8  28   79.51    6.24
   0  -8  28   66.70    8.35
   0  -8  29  165.52   11.70
   0  -8  29  152.93   10.90
   0  -8  29  205.06   11.80
   0  -8  29  188.03   13.38
   0  -8  30   30.75    3.84
   0  -8  30   38.30    7.85
   0  -8  30   23.49    3.18
   0  -8  30   38.07    4.17
   0  -8  30   31.19    5.45
   0  -8  31   32.16    5.80
   0  -8  31   36.74    3.97
   0  -8  31   41.37    4.34
   0  -8  31   25.68    3.27
   0  -8  31   38.80    7.98
   0  -8  32   24.37    7.60
   0  -8  32   27.33    5.86
   0  -8  32   33.61    3.68
   0  -8  32   33.06    3.58
   0  -8  32   24.38    3.00
   0  -8  32   23.63    2.89
   0  -8  33   41.49    3.92
   0  -8  33   47.27    6.19
   0  -8  33   28.68    3.17
   0  -8  33   46.67    7.47
   0  -8  33   49.71    4.01
   0  -8 -33   24.70    3.28
   0  -8  34   11.71    6.25
   0  -8  34    8.26    1.83
   0  -8  34   14.10    2.97
   0  -8  34   14.03    5.50
   0  -8  34   14.12    2.50
   0  -8 -34    5.54    1.82
   0  -8  35   16.14    2.13
   0  -8  35   28.53    3.44
   0  -8  35   27.48    2.78
   0  -8  35   30.43    5.36
   0  -8  36  118.21    6.63
   0  -8  36  125.97    7.61
   0  -8  36  119.77    6.33
   0  -8  37   10.56    1.73
   0  -8  37    8.48    2.68
   0  -8  38   14.44    1.77
   0  -7   0    1.34    0.70
   0  -7   0    1.31    0.81
   0  -7  -1  452.50   23.46
   0  -7  -1  432.70   23.49
   0  -7   1  443.01   23.49
   0  -7   1  413.80   23.51
   0  -7  -1  372.15   23.48
   0  -7  -2  331.41   18.42
   0  -7   2  309.12   18.42
   0  -7  -2  337.99   18.36
   0  -7   2  344.95   18.46
   0  -7   2  328.73   18.45
   0  -7   3  429.35   24.17
   0  -7   3  428.02   24.15
   0  -7  -3  451.29   24.13
   0  -7   3  430.03   24.17
   0  -7  -4  371.67   21.12
   0  -7  -4  396.55   21.05
   0  -7  -4  401.78   21.13
   0  -7   4  359.20   21.09
   0  -7   4  365.10   21.07
   0  -7   5  135.58    8.30
   0  -7  -5  135.87    7.99
   0  -7   5  134.54    7.93
   0  -7  -5  142.55    7.97
   0  -7   5  135.97    7.96
   0  -7  -5  141.66    7.90
   0  -7   6   24.99    1.97
   0  -7  -6   27.92    2.00
   0  -7  -6   28.05    2.05
   0  -7   6   28.29    2.62
   0  -7   6   27.47    1.98
   0  -7  -7  131.50    7.46
   0  -7   7  119.80    7.50
   0  -7  -7  133.05    7.47
   0  -7   7  124.81    7.38
   0  -7   7  136.54    8.06
   0  -7   7  125.12    7.42
   0  -7   8  170.86    9.67
   0  -7  -8  156.60    8.75
   0  -7   8  150.82    8.87
   0  -7  -8  153.68    8.93
   0  -7  -8  157.20    8.93
   0  -7   8  143.38    8.98
   0  -7   9  114.01    6.95
   0  -7  -9  117.97    6.80
   0  -7  -9  121.00    7.04
   0  -7  -9  121.70    7.01
   0  -7   9  109.87    7.07
   0  -7   9  138.35    7.91
   0  -7 -10  354.33   19.70
   0  -7 -10  352.69   19.40
   0  -7  10  394.44   20.51
   0  -7 -10  356.65   19.62
   0  -7  10  331.04   19.56
   0  -7  10  333.32   19.74
   0  -7 -11  421.92   23.53
   0  -7  11  418.72   23.74
   0  -7 -11  436.59   23.79
   0  -7 -11  447.91   23.93
   0  -7  11  404.81   23.94
   0  -7  12  395.37   23.17
   0  -7  12  400.29   22.93
   0  -7 -12  445.22   23.02
   0  -7 -12  391.63   22.69
   0  -7 -12  451.55   23.21
   0  -7 -13  876.99   43.92
   0  -7  13  829.73   44.17
   0  -7 -13  905.38   44.17
   0  -7  13  823.97   43.84
   0  -7  14  763.11   35.65
   0  -7  14  733.31   35.71
   0  -7  14  733.22   35.62
   0  -7 -14  781.93   35.39
   0  -7 -14  813.77   35.78
   0  -7 -15    4.26    1.04
   0  -7  15    7.90    1.55
   0  -7  15    8.74    1.38
   0  -7  15    3.06    1.33
   0  -7  15    3.92    1.34
   0  -7 -15    6.46    1.42
   0  -7  16  301.06   18.27
   0  -7  16  321.64   18.27
   0  -7  16  319.61   18.25
   0  -7  16  315.87   18.27
   0  -7 -16  338.77   18.41
   0  -7  16  304.65   18.31
   0  -7  17  376.64   22.97
   0  -7  17  413.49   23.00
   0  -7  17  399.72   23.06
   0  -7  17  402.19   22.99
   0  -7 -17  419.20   23.12
   0  -7  18  273.70   15.45
   0  -7  18  279.79   15.39
   0  -7  18  280.09   15.43
   0  -7  19    3.69    1.84
   0  -7  19    2.02    1.99
   0  -7  19    1.72    1.57
   0  -7  20    5.87    1.92
   0  -7  20    4.74    1.81
   0  -7  21   56.50    4.57
   0  -7  21   54.72    4.50
   0  -7  22   30.10    3.77
   0  -7  22   28.12    3.23
   0  -7  22   30.38    3.24
   0  -7  23  156.17   10.41
   0  -7  23  148.35    9.95
   0  -7  23  158.35    9.98
   0  -7  24   35.11    4.87
   0  -7  24   36.63    4.28
   0  -7  24   34.42    3.60
   0  -7  24   31.83    3.63
   0  -7  25   72.08    5.91
   0  -7  25   61.75    6.74
   0  -7  25   72.52    6.12
   0  -7  25   69.20    5.58
   0  -7  26   56.68    5.49
   0  -7  26   67.60    5.71
   0  -7  26   56.24    5.02
   0  -7  26   63.06    7.00
   0  -7  27   99.70    8.70
   0  -7  27   78.66    6.84
   0  -7  27   83.87    6.45
   0  -7  27   89.39    7.13
   0  -7  28    6.47    3.74
   0  -7  28    5.53    2.46
   0  -7  28    5.15    3.12
   0  -7  28    7.11    6.60
   0  -7  29   51.30    4.71
   0  -7  29   51.10    6.18
   0  -7  29   56.04    8.47
   0  -7  29   58.83    5.50
   0  -7  29   55.00    5.15
   0  -7  30   41.62    4.44
   0  -7  30   33.37    3.71
   0  -7  30   40.75    5.91
   0  -7  30   46.40    8.05
   0  -7  30   33.75    4.19
   0  -7  31  153.20    9.31
   0  -7  31  114.66    8.57
   0  -7  31  131.40    8.97
   0  -7  31  129.20   10.13
   0  -7  31  143.79   11.62
   0  -7  32   27.21    3.55
   0  -7  32   20.44    2.77
   0  -7  32   27.59    3.45
   0  -7  32   16.12    2.62
   0  -7  32   16.26    7.55
   0  -7  32   26.31    6.11
   0  -7  33    9.65    2.02
   0  -7  33    9.43    6.86
   0  -7  33   11.89    2.64
   0  -7  33   10.58    2.95
   0  -7  33    8.41    5.73
   0  -7  33    7.73    1.97
   0  -7  34   18.27    3.36
   0  -7  34   19.64    6.61
   0  -7  34   14.84    2.18
   0  -7 -34    9.57    2.02
   0  -7  34   18.10    6.00
   0  -7  34   22.73    2.77
   0  -7  35    2.46    5.28
   0  -7  35    3.64    3.04
   0  -7  35    2.42    1.42
   0  -7  35    4.64    1.95
   0  -7  36   67.26    4.86
   0  -7  36   64.73    4.21
   0  -7  36   65.75    6.19
   0  -7  37   69.31    4.42
   0  -7  37   66.65    3.77
   0  -7  38  114.58    6.98
   0  -6   0    7.53    0.98
   0  -6   0    7.06    0.90
   0  -6  -1   88.39    5.25
   0  -6   1   89.50    5.29
   0  -6  -1   92.95    5.21
   0  -6   1   89.51    5.25
   0  -6   2  319.86   17.64
   0  -6  -2  344.02   17.57
   0  -6   2  303.66   17.62
   0  -6  -2  328.92   17.61
   0  -6   2  281.90   17.61
   0  -6   3  120.18    6.96
   0  -6  -3  110.77    6.96
   0  -6  -3  131.92    6.99
   0  -6   3  114.82    6.94
   0  -6  -3  127.63    6.93
   0  -6   4   51.83    3.77
   0  -6  -4   60.93    3.42
   0  -6   4   55.28    3.47
   0  -6  -4   59.20    3.48
   0  -6   4   53.79    3.43
   0  -6  -4   54.59    3.48
   0  -6  -5  164.30    9.07
   0  -6   5  155.42    9.01
   0  -6   5  154.79    9.40
   0  -6   5  158.93    9.05
   0  -6  -5  165.60    8.99
   0  -6  -5  151.71    9.06
   0  -6   6  403.93   23.21
   0  -6  -6  440.99   23.26
   0  -6   6  442.59   23.72
   0  -6  -6  425.28   23.25
   0  -6   6  399.67   23.30
   0  -6   6  412.37   23.17
   0  -6   7   94.94    5.79
   0  -6   7   81.73    5.16
   0  -6  -7   88.48    5.11
   0  -6  -7   91.19    5.14
   0  -6   7   81.04    5.06
   0  -6   7   82.66    5.00
   0  -6   8  397.14   20.39
   0  -6  -8  357.99   19.49
   0  -6   8  345.23   19.74
   0  -6  -8  344.85   19.64
   0  -6  -8  358.86   19.70
   0  -6   8  334.03   19.59
   0  -6  -9  503.38   27.00
   0  -6   9  539.94   27.96
   0  -6   9  472.26   27.14
   0  -6   9  462.15   27.30
   0  -6  -9  484.63   27.18
   0  -6  -9  493.35   27.25
   0  -6 -10  342.25   18.39
   0  -6 -10  348.56   18.53
   0  -6  10  295.78   18.50
   0  -6  10  315.14   18.33
   0  -6 -10  327.20   18.16
   0  -6  10  361.00   19.21
   0  -6 -11  624.93   34.22
   0  -6 -11  603.94   33.81
   0  -6 -11  641.52   34.06
   0  -6  11  601.12   34.23
   0  -6  11  611.09   34.01
   0  -6 -12  736.33   37.03
   0  -6  12  681.62   36.96
   0  -6  12  657.42   37.22
   0  -6 -12  620.54   36.71
   0  -6 -12  739.32   37.27
   0  -6  13   96.10    5.31
   0  -6 -13  101.64    5.37
   0  -6 -13   93.90    4.99
   0  -6 -14  574.87   30.37
   0  -6  14  499.46   30.24
   0  -6 -14  545.11   29.97
   0  -6 -15  532.45   30.17
   0  -6  15  543.98   30.48
   0  -6  15  542.99   30.56
   0  -6  15  533.66   30.47
   0  -6 -15  573.90   30.66
   0  -6 -16  468.25   24.65
   0  -6  16  415.35   24.51
   0  -6  16  437.74   24.46
   0  -6  16  441.70   24.47
   0  -6  16  398.26   24.44
   0  -6  17   87.70    5.81
   0  -6  17   84.27    5.91
   0  -6 -17   90.87    5.96
   0  -6  17   87.76    5.85
   0  -6  17   88.10    5.81
   0  -6  18  210.53   12.10
   0  -6  18  171.55   11.91
   0  -6  18  207.93   12.07
   0  -6  18  213.25   12.16
   0  -6 -18  207.78   12.25
   0  -6  19  193.92   11.60
   0  -6  19  181.76   11.52
   0  -6  19  188.09   11.50
   0  -6  19  195.03   11.66
   0  -6  20   82.76    5.65
   0  -6  20   78.41    5.65
   0  -6  20   76.22    5.74
   0  -6  21  130.86    8.87
   0  -6  21  143.21    9.01
   0  -6  21  143.86    9.19
   0  -6  22   21.04    3.20
   0  -6  22   14.88    2.57
   0  -6  22   20.31    2.59
   0  -6  23   33.96    4.29
   0  -6  23   32.01    3.35
   0  -6  23   27.74    3.39
   0  -6  23   37.65    4.10
   0  -6  24   77.77    6.13
   0  -6  24   62.34    5.27
   0  -6  24   68.54    5.51
   0  -6  24   75.09    6.44
   0  -6  25  120.30    8.47
   0  -6  25  128.70    9.60
   0  -6  25  130.48    9.13
   0  -6  25  121.94    8.82
   0  -6  26    1.59    3.01
   0  -6  26    0.92    2.86
   0  -6  26    3.32    2.42
   0  -6  26    7.61    5.32
   0  -6  27   86.72    6.98
   0  -6  27   94.98    8.76
   0  -6  27   82.10    6.44
   0  -6  27   86.30    7.08
   0  -6  28   54.08    4.87
   0  -6  28   61.78    5.56
   0  -6  28   55.35    6.01
   0  -6  28   52.01    7.92
   0  -6  29  103.86    7.57
   0  -6  29   90.44    7.11
   0  -6  29   91.79    8.31
   0  -6  29  103.60   10.10
   0  -6  29  115.05    7.89
   0  -6  30    5.89    5.45
   0  -6  30    2.59    2.18
   0  -6  30    2.17    2.78
   0  -6  30   -0.98    2.85
   0  -6  30    3.94    7.60
   0  -6  31   21.44    3.06
   0  -6  31   27.46    7.99
   0  -6  31   25.67    3.67
   0  -6  31   16.37    6.14
   0  -6  31   22.05    3.52
   0  -6  32   30.25    6.62
   0  -6  32   32.15    7.82
   0  -6  32   32.98    3.73
   0  -6  32   32.51    3.92
   0  -6  32   28.07    3.30
   0  -6  32   26.89    3.24
   0  -6  33    2.44    1.81
   0  -6  33    2.45    2.99
   0  -6  33    3.30    7.10
   0  -6  33    5.05    2.53
   0  -6  33    4.30    1.94
   0  -6  34   44.49    4.20
   0  -6  34   60.87    4.68
   0  -6  34   59.42    5.23
   0  -6  35   27.11    2.56
   0  -6  35   34.98    3.01
   0  -6  35   32.20    4.00
   0  -6  36   62.49    4.94
   0  -6  36   53.21    4.05
   0  -6  37   18.40    3.47
   0  -6  37   21.16    2.35
   0  -6  37   11.39    1.65
   0  -6  38   22.58    2.44
   0  -5   0    1.78    0.52
   0  -5   0    1.04    0.62
   0  -5   1  173.38   10.14
   0  -5  -1  172.47   10.12
   0  -5   1  184.72   10.14
   0  -5  -1  191.52   10.10
   0  -5   2    1.43    0.69
   0  -5  -2    2.29    0.53
   0  -5  -2    1.79    0.61
   0  -5   2    1.46    0.69
   0  -5   2    1.16    0.61
   0  -5  -2    1.46    0.69
   0  -5   3   45.92    2.74
   0  -5  -3   46.72    2.72
   0  -5  -3   41.58    2.76
   0  -5   3   42.00    2.78
   0  -5  -3   45.03    2.76
   0  -5  -4  207.08   12.08
   0  -5   4  210.60   12.03
   0  -5   4  209.01   12.33
   0  -5  -4  232.00   12.03
   0  -5   4  214.74   12.09
   0  -5  -4  214.43   12.09
   0  -5   5  128.46    8.20
   0  -5   5  133.45    8.14
   0  -5  -5  147.92    8.18
   0  -5  -5  155.84    8.09
   0  -5   5  137.36    8.56
   0  -5  -5  154.57    8.19
   0  -5   5  140.35    8.09
   0  -5  -6  330.29   18.31
   0  -5   6  326.86   18.20
   0  -5   6  323.71   18.36
   0  -5  -6  324.59   18.28
   0  -5   6  356.03   18.82
   0  -5   6  326.83   18.26
   0  -5   7   64.72    4.40
   0  -5  -7   64.44    3.61
   0  -5   7   57.26    3.47
   0  -5   7   57.31    3.55
   0  -5   7   52.67    3.64
   0  -5  -7   59.89    3.64
   0  -5  -8  199.71   11.41
   0  -5  -8  198.85   11.32
   0  -5   8  187.21   11.42
   0  -5   8  228.67   12.07
   0  -5   8  198.04   11.29
   0  -5  -8  204.97   11.18
   0  -5   9  122.81    7.63
   0  -5  -9  125.52    6.92
   0  -5   9  108.34    7.00
   0  -5  -9  121.04    6.73
   0  -5  -9  118.01    7.02
   0  -5   9  118.86    6.87
   0  -5 -10  749.59   39.19
   0  -5 -10  742.91   39.01
   0  -5 -10  697.06   38.80
   0  -5  10  682.60   38.95
   0  -5  10  681.31   39.15
   0  -5 -11  290.03   15.11
   0  -5 -11  245.74   14.59
   0  -5  11  274.81   14.80
   0  -5  11  261.48   15.04
   0  -5 -11  283.40   14.84
   0  -5  12  592.67   29.72
   0  -5  12  592.12   30.05
   0  -5 -12  672.51   30.18
   0  -5 -12  664.34   29.82
   0  -5 -13 1526.27   82.46
   0  -5  13 1416.59   82.72
   0  -5 -13 1552.67   82.84
   0  -5 -14  715.61   37.77
   0  -5  14  626.99   37.57
   0  -5 -14  683.01   37.28
   0  -5 -15  184.26   10.26
   0  -5  15  167.32   10.03
   0  -5  15  163.38    9.55
   0  -5  16  201.92   12.39
   0  -5 -16  238.73   12.63
   0  -5  16  203.64   12.30
   0  -5  16  205.50   12.38
   0  -5  16  211.18   12.32
   0  -5  16  204.67   12.34
   0  -5  17  292.35   16.85
   0  -5  17  295.91   16.86
   0  -5  17  286.80   16.93
   0  -5 -17  310.36   17.11
   0  -5  17  272.52   16.82
   0  -5  17  295.54   16.96
   0  -5  18   74.82    5.12
   0  -5  18   77.37    5.40
   0  -5  18   73.64    5.18
   0  -5  18   75.56    5.28
   0  -5 -18   78.09    5.37
   0  -5  18   75.99    5.31
   0  -5  19  104.09    6.82
   0  -5  19  100.84    6.79
   0  -5  19  102.61    6.91
   0  -5  19  102.30    6.73
   0  -5  20  105.30    7.25
   0  -5  20  120.18    7.59
   0  -5  20  110.34    7.38
   0  -5  21    2.72    1.64
   0  -5  21    3.91    1.41
   0  -5  21    3.96    1.93
   0  -5  21    2.17    2.22
   0  -5  22   31.11    3.80
   0  -5  22   33.82    3.24
   0  -5  22   31.66    2.95
   0  -5  22   32.69    3.34
   0  -5  23  263.78   15.58
   0  -5  23  238.28   15.04
   0  -5  23  267.22   15.68
   0  -5  23  238.05   14.88
   0  -5  23  257.85   15.20
   0  -5  24   33.27    3.23
   0  -5  24   30.72    4.07
   0  -5  24   36.68    3.73
   0  -5  24   40.31    4.97
   0  -5  25  180.12   12.07
   0  -5  25  194.44   12.45
   0  -5  25  197.98   12.74
   0  -5  25  222.39   13.08
   0  -5  25  213.98   13.33
   0  -5  26   36.66    3.58
   0  -5  26   42.19    4.18
   0  -5  26   36.72    6.25
   0  -5  26   48.99    4.87
   0  -5  27    8.98    2.85
   0  -5  27    4.73    5.77
   0  -5  27   12.54    3.61
   0  -5  28   36.45    4.31
   0  -5  28   30.21    7.20
   0  -5  28   33.58    3.85
   0  -5  28   35.01    4.40
   0  -5  29  100.47    7.54
   0  -5  29   90.22    6.96
   0  -5  29   98.39    9.80
   0  -5  29   95.21    7.36
   0  -5  30    5.18    2.91
   0  -5  30    1.24    7.51
   0  -5  30    0.37    2.80
   0  -5  30    1.28    2.31
   0  -5  31   33.42    3.79
   0  -5  31   44.45    4.47
   0  -5  31   41.56    8.28
   0  -5  31   40.38    4.45
   0  -5  32   24.91    3.45
   0  -5  32   17.09    2.85
   0  -5  32   17.91    2.80
   0  -5  32   17.60    7.90
   0  -5  32   26.56    3.82
   0  -5  33   17.28    3.67
   0  -5  33   18.82    3.05
   0  -5  33   15.01    7.18
   0  -5  33   12.79    2.42
   0  -5  33   12.70    2.43
   0  -5  34    5.35    2.40
   0  -5  34    7.95    3.69
   0  -5  34    6.35    2.04
   0  -5  35   28.26    3.04
   0  -5  35   18.58    2.61
   0  -5  35   29.06    4.33
   0  -5  36  131.20    8.10
   0  -5  36  121.60    7.46
   0  -5  37   22.68    2.43
   0  -5  37   39.23    3.10
   0  -5  38   85.40    5.63
   0  -4   0  883.06   43.56
   0  -4   0  707.85   43.55
   0  -4   1   27.67    1.91
   0  -4  -1   30.29    1.91
   0  -4   1   28.72    1.91
   0  -4  -2   19.04    1.25
   0  -4   2   16.71    1.25
   0  -4   2   18.34    1.26
   0  -4  -2   18.69    1.30
   0  -4   3   31.42    2.02
   0  -4  -3   35.27    2.02
   0  -4  -3   33.82    2.09
   0  -4  -3   31.40    2.06
   0  -4   3   30.00    2.29
   0  -4   3   33.09    2.06
   0  -4  -4   99.58    5.42
   0  -4  -4   93.19    5.49
   0  -4   4   95.55    5.48
   0  -4   4   94.10    5.43
   0  -4   4   98.91    5.83
   0  -4  -4   93.38    5.49
   0  -4  -5   64.47    3.75
   0  -4   5   63.17    4.32
   0  -4  -5   64.05    3.78
   0  -4   5   64.52    3.72
   0  -4   5   60.21    3.65
   0  -4  -6 1450.30   80.36
   0  -4   6 1409.90   80.29
   0  -4   6 1462.13   80.22
   0  -4  -6 1499.66   80.32
   0  -4   6 1586.55   80.82
   0  -4   7  200.02   11.70
   0  -4  -7  198.57   11.21
   0  -4  -7  210.63   11.00
   0  -4  -7  195.58   11.12
   0  -4   7  181.45   11.08
   0  -4  -8  257.68   14.45
   0  -4  -8  257.10   14.57
   0  -4  -8  260.01   14.29
   0  -4   8  254.99   14.41
   0  -4   8  269.17   15.03
   0  -4  -9   63.85    3.91
   0  -4   9   54.69    3.62
   0  -4  -9   61.25    3.50
   0  -4  -9   67.73    3.71
   0  -4 -10  206.44   12.25
   0  -4 -10  244.38   12.75
   0  -4  10  224.55   12.41
   0  -4 -10  250.57   12.49
   0  -4 -11  267.06   15.39
   0  -4 -11  275.95   15.10
   0  -4  11  266.73   15.05
   0  -4 -12  318.27   16.64
   0  -4  12  286.95   16.55
   0  -4  12  277.34   16.84
   0  -4 -12  311.73   17.02
   0  -4  13  181.41   10.96
   0  -4 -13  185.58   10.66
   0  -4 -13  205.91   11.18
   0  -4  14  407.40   24.18
   0  -4 -14  461.40   24.44
   0  -4 -15  450.21   21.77
   0  -4  15  402.03   21.46
   0  -4  15  411.22   21.51
   0  -4  16  113.62    7.24
   0  -4  16  116.59    7.36
   0  -4  16  114.83    7.35
   0  -4 -16  130.69    7.60
   0  -4  16  115.86    7.24
   0  -4  17  169.25   10.15
   0  -4 -17  182.61   10.49
   0  -4  17  165.14   10.14
   0  -4  17  168.65   10.23
   0  -4  17  177.66   10.31
   0  -4  17  158.77   10.07
   0  -4  18  350.01   19.59
   0  -4  18  336.66   19.49
   0  -4  18  338.49   19.42
   0  -4  18  346.59   19.43
   0  -4 -18  362.55   19.81
   0  -4  18  306.47   19.29
   0  -4  19  105.54    7.07
   0  -4  19  115.19    7.32
   0  -4  19  118.92    7.26
   0  -4  19  104.97    7.12
   0  -4  20   65.70    5.12
   0  -4  20   66.68    4.69
   0  -4  20   66.75    4.95
   0  -4  20   67.25    4.82
   0  -4  21  223.15   13.74
   0  -4  21  232.10   13.61
   0  -4  21  216.22   13.63
   0  -4  21  231.85   13.94
   0  -4  21  245.00   14.30
   0  -4  22  132.84    8.72
   0  -4  22  122.46    7.92
   0  -4  22  125.98    8.19
   0  -4  22  113.95    7.97
   0  -4  22  126.56    8.45
   0  -4  23   90.19    6.59
   0  -4  23   97.54    7.32
   0  -4  23   95.70    6.53
   0  -4  23   91.69    6.75
   0  -4  23  109.63    7.41
   0  -4  24    1.49    2.21
   0  -4  24   -2.19    3.86
   0  -4  24    3.01    2.68
   0  -4  24    2.67    1.60
   0  -4  25   79.69    7.54
   0  -4  25   85.95    6.42
   0  -4  25   95.07    7.08
   0  -4  25   78.07    5.96
   0  -4  26  161.13   10.66
   0  -4  26  142.68   10.19
   0  -4  26  180.97   11.29
   0  -4  26  193.12   12.07
   0  -4  27  377.09   20.53
   0  -4  27  363.72   21.12
   0  -4  27  384.45   20.69
   0  -4  27  322.57   19.99
   0  -4  28   38.33    4.28
   0  -4  28   34.47    3.66
   0  -4  28   44.50    4.88
   0  -4  28   43.01    7.59
   0  -4  28   49.27    5.06
   0  -4  29   17.74    3.73
   0  -4  29    9.11    2.93
   0  -4  29   18.36    3.80
   0  -4  29   12.58    2.38
   0  -4  29   18.96    7.50
   0  -4  30   67.65    9.20
   0  -4  30   73.33    6.27
   0  -4  30   81.58    6.43
   0  -4  30   68.75    5.81
   0  -4  31   63.83    9.43
   0  -4  31   79.57    6.17
   0  -4  31   67.11    5.59
   0  -4  31   68.29    6.18
   0  -4  32    7.73    2.43
   0  -4  32   10.50    2.99
   0  -4  32    4.14    7.49
   0  -4  32    8.53    2.33
   0  -4  32    9.84    3.66
   0  -4  33   14.17    3.97
   0  -4  33    9.33    2.40
   0  -4  33    9.93    2.43
   0  -4  33    9.56    7.16
   0  -4  33   14.21    2.89
   0  -4  34   93.56    6.34
   0  -4  34   95.29    7.13
   0  -4  35   20.12    4.46
   0  -4  35   13.04    2.37
   0  -4  35   20.97    2.83
   0  -4  36   25.07    4.54
   0  -4  36   22.65    2.82
   0  -4  36   14.11    2.27
   0  -4  37   68.26    4.47
   0  -4  37   46.26    3.88
   0  -4  38   16.30    2.46
   0  -4  38    8.14    1.40
   0  -3   0    4.16    0.48
   0  -3  -1   53.56    3.39
   0  -3   1   56.74    3.41
   0  -3   2 1349.66   74.14
   0  -3  -2 1445.41   74.12
   0  -3   2 1282.39   74.11
   0  -3  -2 1339.09   74.14
   0  -3   3   15.59    1.07
   0  -3   3   15.16    1.48
   0  -3  -3   17.34    1.14
   0  -3  -3   17.06    1.07
   0  -3  -3   14.98    1.14
   0  -3   3   16.84    1.12
   0  -3  -4  266.69   13.63
   0  -3   4  234.97   13.51
   0  -3   4  243.68   13.57
   0  -3  -4  253.47   13.52
   0  -3  -4  231.41   13.58
   0  -3   4  247.84   13.93
   0  -3   5  364.73   20.00
   0  -3  -5  366.54   19.66
   0  -3   5  348.25   19.51
   0  -3   5  342.67   19.57
   0  -3  -5  367.31   19.60
   0  -3   6  389.26   21.99
   0  -3   6  398.50   22.45
   0  -3  -6  410.72   21.92
   0  -3  -6  400.13   22.12
   0  -3  -6  387.14   22.00
   0  -3  -7  295.36   15.84
   0  -3   7  273.12   15.80
   0  -3  -7  289.10   15.72
   0  -3  -7  280.76   15.98
   0  -3  -8  263.58   15.45
   0  -3   8  293.34   15.57
   0  -3  -8  294.59   15.81
   0  -3  -8  303.23   15.61
   0  -3  -9  820.96   39.10
   0  -3   9  756.45   38.75
   0  -3  -9  797.58   38.80
   0  -3  10  355.66   20.02
   0  -3 -10  366.65   20.07
   0  -3 -10  372.08   20.40
   0  -3  11  163.61    9.47
   0  -3 -11  185.18    9.98
   0  -3 -11  171.34    9.54
   0  -3 -12  266.73   14.77
   0  -3 -12  252.50   14.26
   0  -3 -13  307.97   17.66
   0  -3 -14  213.69   10.02
   0  -3  14  191.32    9.60
   0  -3 -15  177.96    9.80
   0  -3  15  147.53    9.35
   0  -3  16  428.19   24.53
   0  -3 -16  479.52   24.92
   0  -3  16  411.40   24.39
   0  -3  17  186.88   11.19
   0  -3  17  194.79   11.15
   0  -3  17  180.19   11.02
   0  -3 -17  204.17   11.51
   0  -3  17  175.90   10.96
   0  -3  18    4.41    1.61
   0  -3  18    3.99    1.54
   0  -3 -18    5.58    1.55
   0  -3  18    3.03    1.33
   0  -3  18    3.93    1.70
   0  -3  18    4.26    1.04
   0  -3  19  153.54    9.37
   0  -3  19  151.15    9.47
   0  -3  19  156.95    9.33
   0  -3 -19  143.28    9.63
   0  -3  19  148.76    9.24
   0  -3  20  149.73    9.67
   0  -3  20  159.28    9.60
   0  -3  20  166.24   10.26
   0  -3  20  162.82    9.90
   0  -3  20  148.49    9.58
   0  -3  21   26.16    2.96
   0  -3  21   26.86    2.65
   0  -3  21   28.31    3.43
   0  -3  21   28.18    3.30
   0  -3  21   24.68    2.68
   0  -3  22    6.09    1.55
   0  -3  22    7.95    2.12
   0  -3  22    5.56    2.70
   0  -3  22    5.06    2.44
   0  -3  23  142.34    9.63
   0  -3  23  141.06    9.14
   0  -3  23  136.22    9.52
   0  -3  23  140.03    8.96
   0  -3  24  205.58   13.30
   0  -3  24  213.12   13.18
   0  -3  24  226.62   13.83
   0  -3  24  225.29   13.97
   0  -3  25  311.01   17.93
   0  -3  25  285.95   17.37
   0  -3  25  269.89   17.09
   0  -3  25  298.03   17.99
   0  -3  26   12.68    5.78
   0  -3  26   17.65    3.30
   0  -3  26   19.15    3.98
   0  -3  26   14.86    2.61
   0  -3  27  121.44   10.51
   0  -3  27  127.20    8.80
   0  -3  27  140.37    9.38
   0  -3  27  128.16    9.12
   0  -3  27  112.49    8.30
   0  -3  28  340.99   20.92
   0  -3  28  363.22   20.16
   0  -3  28  332.56   19.65
   0  -3  28  333.81   20.00
   0  -3  28  289.58   19.22
   0  -3  29  173.51   10.82
   0  -3  29  128.75    9.60
   0  -3  29  156.38   12.34
   0  -3  29  151.90   10.14
   0  -3  29  167.54   10.70
   0  -3  30   26.51    7.33
   0  -3  30   45.56    8.38
   0  -3  30   28.12    3.26
   0  -3  30   41.36    4.60
   0  -3  30   31.11    3.94
   0  -3  30   35.86    4.71
   0  -3  31   29.07    4.59
   0  -3  31   35.20    7.96
   0  -3  31   31.35    4.19
   0  -3  31   31.47    8.21
   0  -3  31   29.27    3.71
   0  -3  32   32.62    4.86
   0  -3  32   32.12    8.21
   0  -3  32   35.91    8.35
   0  -3  32   29.43    3.66
   0  -3  32   35.91    4.09
   0  -3  32   29.15    3.64
   0  -3  33   93.95    9.78
   0  -3  33   84.41    6.51
   0  -3  33   81.09    6.55
   0  -3  33   97.31    7.72
   0  -3  33   90.99    9.75
   0  -3  33  105.42    7.05
   0  -3  34    1.36    4.61
   0  -3  34    4.72    2.17
   0  -3  34    2.16    2.36
   0  -3  34    2.58    7.48
   0  -3  35   74.15    6.19
   0  -3  35   98.87    6.59
   0  -3  35  104.15    7.69
   0  -3  35   91.99    9.13
   0  -3  36   65.10    7.33
   0  -3  36   60.66    4.64
   0  -3  36   60.79    5.89
   0  -3  36   44.85    4.15
   0  -3  37   11.27    1.92
   0  -3  37   11.20    2.75
   0  -3  38   34.78    3.23
   0  -3  38   22.72    2.28
   0  -3  39   32.45    3.07
   0  -2   1   55.85    2.84
   0  -2  -1   46.24    2.80
   0  -2  -2   38.35    2.28
   0  -2   2   36.69    2.48
   0  -2   2   43.09    2.29
   0  -2  -3  229.30   13.31
   0  -2   3  235.97   13.24
   0  -2  -3  252.47   13.25
   0  -2  -3  239.42   13.29
   0  -2   3  244.58   13.53
   0  -2   4  840.59   46.92
   0  -2  -4  906.51   47.00
   0  -2  -4  845.18   47.06
   0  -2   4  843.23   47.26
   0  -2  -5   20.88    1.32
   0  -2  -5   20.86    1.22
   0  -2   5   20.00    1.96
   0  -2  -5   19.83    1.48
   0  -2  -6  361.64   18.50
   0  -2   6  345.99   18.47
   0  -2  -6  360.92   18.69
   0  -2  -6  313.49   18.40
   0  -2  -7  582.62   31.09
   0  -2   7  592.43   30.81
   0  -2  -7  622.64   30.85
   0  -2  -7  519.89   30.73
   0  -2  -8  269.72   14.77
   0  -2   8  261.09   14.73
   0  -2  -8  278.82   15.08
   0  -2  -9  325.04   18.27
   0  -2  -9  326.80   17.91
   0  -2   9  321.89   17.87
   0  -2  10   79.22    4.56
   0  -2 -10   81.86    4.62
   0  -2 -10   84.62    5.12
   0  -2 -11  105.94    6.18
   0  -2 -11   96.28    5.57
   0  -2 -12  140.63    6.94
   0  -2  12  104.69    6.03
   0  -2 -13  400.57   22.78
   0  -2 -14  128.00    8.02
   0  -2  15  168.49   10.16
   0  -2 -15  185.43   10.69
   0  -2  16   56.00    3.90
   0  -2 -16   54.94    4.17
   0  -2  16   50.22    3.61
   0  -2  17   40.10    3.26
   0  -2  17   46.32    3.45
   0  -2  17   39.20    3.03
   0  -2 -17   46.17    3.71
   0  -2 -18  197.13   12.40
   0  -2  18  214.57   12.19
   0  -2  18  202.09   11.94
   0  -2  18  187.02   11.79
   0  -2 -18  213.57   12.54
   0  -2  18  211.24   12.47
   0  -2  18  205.72   12.05
   0  -2  19   19.51    2.37
   0  -2  19   19.97    2.14
   0  -2  19   17.13    2.34
   0  -2  19   23.59    2.83
   0  -2 -19   28.68    2.87
   0  -2 -19   21.25    2.66
   0  -2  19   20.08    2.60
   0  -2  20   41.99    3.85
   0  -2  20   42.91    4.08
   0  -2  20   44.03    3.62
   0  -2  20   43.00    3.42
   0  -2  21  228.99   13.60
   0  -2  21  215.78   13.32
   0  -2  21  214.21   12.99
   0  -2  21  213.47   13.09
   0  -2  22   83.28    5.74
   0  -2  22   79.43    5.56
   0  -2  22   74.56    6.14
   0  -2  22   77.16    6.18
   0  -2  23  159.24   11.05
   0  -2  23  177.72   10.57
   0  -2  23  174.65   11.19
   0  -2  23  161.78   10.61
   0  -2  23  167.40   10.96
   0  -2  24   19.42    3.12
   0  -2  24   20.53    3.56
   0  -2  24   22.89    3.70
   0  -2  24   20.42    2.70
   0  -2  24   18.94    4.48
   0  -2  25  335.32   20.49
   0  -2  25  343.92   20.34
   0  -2  25  350.05   21.09
   0  -2  25  332.03   20.78
   0  -2  25  374.50   21.08
   0  -2  26  388.38   23.52
   0  -2  26  384.14   23.34
   0  -2  26  385.83   23.93
   0  -2  26  427.62   24.11
   0  -2  26  422.27   24.36
   0  -2  26  410.44   24.00
   0  -2  27  247.45   15.86
   0  -2  27  268.97   16.94
   0  -2  27  284.96   16.70
   0  -2  27  251.35   16.09
   0  -2  27  259.93   17.32
   0  -2  27  272.61   16.66
   0  -2  28  167.89   10.79
   0  -2  28  172.94   10.80
   0  -2  28  126.56    9.62
   0  -2  28  145.53   11.45
   0  -2  28  149.12   10.13
   0  -2  28  138.87   11.92
   0  -2  29  197.37   12.89
   0  -2  29  197.63   13.88
   0  -2  29  193.89   14.30
   0  -2  29  212.64   12.91
   0  -2  29  187.95   12.32
   0  -2  29  173.23   11.95
   0  -2  30  155.67   10.71
   0  -2  30  165.93   13.35
   0  -2  30  176.83   12.88
   0  -2  30  193.39   11.36
   0  -2  30  186.10   11.43
   0  -2  31   54.76    4.98
   0  -2  31   65.34    6.28
   0  -2  31   62.92    9.02
   0  -2  31   71.95    5.66
   0  -2  31   51.19    4.86
   0  -2  31   40.79    4.24
   0  -2  31   52.94    8.86
   0  -2  32   20.78    3.59
   0  -2  32   18.17    3.13
   0  -2  32    6.93    7.44
   0  -2  32   19.81    8.10
   0  -2  32   22.45    3.18
   0  -2  32   13.89    2.34
   0  -2  32   19.09    4.75
   0  -2  33   90.14    9.93
   0  -2  33   85.83    7.72
   0  -2  33   71.78    6.18
   0  -2  33   93.69    6.69
   0  -2  34   36.66    3.99
   0  -2  34   54.21    6.30
   0  -2  34   51.33    8.35
   0  -2  34   46.94    4.46
   0  -2  35   85.07    6.16
   0  -2  35   97.10    7.61
   0  -2  35   91.90    9.10
   0  -2  36   11.52    2.31
   0  -2  36   19.60    6.62
   0  -2  36   16.82    3.01
   0  -2  36   15.10    4.97
   0  -2  37   88.70    5.76
   0  -2  37   63.30    5.04
   0  -2  38   21.22    3.04
   0  -2  38   13.54    1.83
   0  -2  39   49.84    3.94
   0  -1  -2 1937.33  141.17
   0  -1   2 2958.86  141.24
   0  -1   3  162.07    8.98
   0  -1  -3  149.63    8.99
   0  -1  -3  167.43    8.91
   0  -1   4   68.69    3.72
   0  -1  -4   62.27    3.60
   0  -1  -5  137.96    7.45
   0  -1   5  126.39    7.57
   0  -1  -6  355.69   19.01
   0  -1   6  322.97   19.15
   0  -1   7  634.97   35.92
   0  -1  -7  688.56   35.96
   0  -1   7  644.99   36.12
   0  -1   8  303.90   17.26
   0  -1  -8  332.23   17.30
   0  -1   8  307.40   17.50
   0  -1  -9  169.67    9.09
   0  -1   9  160.39    9.04
   0  -1  10    6.90    0.55
   0  -1 -15   30.64    2.92
   0  -1 -16  133.41    8.44
   0  -1 -16  137.85    8.57
   0  -1  16  131.61    7.91
   0  -1  16  131.13    8.42
   0  -1 -17  105.02    6.52
   0  -1  17   87.18    6.01
   0  -1  17   81.54    5.65
   0  -1  17   90.66    5.92
   0  -1  17   99.25    6.42
   0  -1 -17  113.74    6.70
   0  -1  18   41.68    3.39
   0  -1  18   42.26    3.27
   0  -1 -18   33.89    3.41
   0  -1  18   40.54    3.09
   0  -1 -18   34.09    3.44
   0  -1  18   44.98    3.72
   0  -1  19  455.04   26.48
   0  -1 -19  452.25   27.01
   0  -1  19  477.71   26.65
   0  -1 -19  410.40   26.87
   0  -1  19  492.51   26.98
   0  -1  19  500.91   26.49
   0  -1  20   42.47    3.64
   0  -1  20   48.38    3.57
   0  -1  20   39.94    3.85
   0  -1  20   48.44    4.16
   0  -1  21   61.93    5.05
   0  -1  21   60.71    5.10
   0  -1  21   57.26    4.44
   0  -1  21   63.46    4.66
   0  -1  22   74.63    5.43
   0  -1  22   74.83    5.99
   0  -1  22   77.54    6.15
   0  -1  22   80.65    5.69
   0  -1  22   79.77    6.08
   0  -1  23   83.86    6.08
   0  -1  23   86.76    6.51
   0  -1  23   81.04    6.44
   0  -1  23   78.47    6.70
   0  -1  23   84.26    5.90
   0  -1  24  283.33   18.00
   0  -1  24  291.49   17.53
   0  -1  24  279.88   17.60
   0  -1  24  303.57   18.21
   0  -1  24  326.19   18.20
   0  -1  24  300.32   18.07
   0  -1  25   45.29    5.48
   0  -1  25   42.01    4.47
   0  -1  25   51.73    5.17
   0  -1  25   40.93    6.17
   0  -1  25   53.05    5.20
   0  -1  25   43.47    4.13
   0  -1  26   45.29    4.76
   0  -1  26   45.03    5.46
   0  -1  26   47.77    7.02
   0  -1  26   44.35    4.31
   0  -1  26   44.43    6.18
   0  -1  26   55.92    5.42
   0  -1  27  678.10   36.19
   0  -1  27  647.67   36.13
   0  -1  27  595.63   35.61
   0  -1  27  600.84   35.46
   0  -1  27  639.82   36.30
   0  -1  27  580.22   36.27
   0  -1  28  354.76   22.51
   0  -1  28  420.18   23.73
   0  -1  28  409.17   23.17
   0  -1  28  370.50   23.73
   0  -1  28  428.64   23.19
   0  -1  28  341.04   22.28
   0  -1  29   74.25    9.52
   0  -1  29   89.81    7.17
   0  -1  29   88.80    9.59
   0  -1  29   81.06    6.62
   0  -1  29   70.98    6.12
   0  -1  29   91.60    7.56
   0  -1  30  229.59   14.14
   0  -1  30  202.25   15.34
   0  -1  30  205.25   13.37
   0  -1  30  180.09   12.95
   0  -1  30  240.75   13.96
   0  -1  30  227.20   15.53
   0  -1  31  129.23   10.02
   0  -1  31  184.20   13.41
   0  -1  31  154.25   10.49
   0  -1  31  188.33   11.68
   0  -1  31  152.51   10.61
   0  -1  31  174.72   13.05
   0  -1  31  189.10   11.10
   0  -1  32   46.25    8.08
   0  -1  32   33.08    3.55
   0  -1  32   41.78    9.17
   0  -1  32   54.10    6.37
   0  -1  32   36.84    4.20
   0  -1  32   37.77    4.17
   0  -1  32   49.85    4.85
   0  -1  33   94.92   10.34
   0  -1  33   96.54    7.81
   0  -1  33   72.76    5.93
   0  -1  33   96.22    6.41
   0  -1  34   54.06    4.75
   0  -1  34   55.97    6.58
   0  -1  34   41.85    4.39
   0  -1  34   51.28    9.02
   0  -1  35   92.53    6.61
   0  -1  35  104.23    8.23
   0  -1  35   94.02    9.49
   0  -1  36    4.97    3.09
   0  -1  36    1.89    1.91
   0  -1  37  131.31    9.18
   0  -1  37  175.40    9.71
   0  -1  38   24.10    3.38
   0  -1  38   19.28    2.24
   0  -1  39   12.08    2.59
   0  -1  39    6.85    1.40
   0   0   2    3.68    0.32
   0   0  -2    3.32    0.33
   0   0   3  351.06   19.52
   0   0  -3  359.66   19.54
   0   0  -4 2047.71  110.30
   0   0   4 1987.79  110.27
   0   0   5   43.21    2.62
   0   0  -5   44.82    2.68
   0   0   6   61.99    3.30
   0   0  -6   64.03    3.44
   0   0  -6   57.69    3.06
   0   0  -7  621.00   29.58
   0   0   7  582.24   29.46
   0   0  -7  556.62   29.23
   0   0  -8   67.22    4.05
   0   0   8   63.27    3.87
   0   0   9  247.55   14.38
   0   0  -9  273.00   14.57
   0   0  10  101.51    6.35
   0   0 -10  124.28    6.63
   0   0 -11  382.90   21.54
   0   0 -12    9.45    1.50
   0   0 -13  445.64   27.43
   0   0 -13  527.04   27.42
   0   0 -14   77.25    5.29
   0   0 -15   39.38    3.34
   0   0 -16   40.24    3.30
   0   0  16   31.90    2.45
   0   0  16   34.55    3.12
   0   0  17  323.87   17.70
   0   0  17  308.75   17.46
   0   0 -17  304.94   18.23
   0   0  17  301.24   17.70
   0   0  17  302.74   18.06
   0   0  17  306.24   17.81
   0   0 -18   19.61    2.68
   0   0  18   23.92    2.83
   0   0  18   23.47    2.52
   0   0 -18   21.86    2.74
   0   0  18   26.68    2.29
   0   0  18   26.43    2.40
   0   0  19    8.59    1.76
   0   0 -19    9.65    2.14
   0   0  19    7.79    2.11
   0   0 -19    9.47    2.19
   0   0  19   13.12    2.48
   0   0  20   63.08    4.95
   0   0  20   62.68    4.45
   0   0  20   59.54    4.85
   0   0  20   63.38    4.89
   0   0  20   57.84    4.50
   0   0  21  193.24   12.30
   0   0  21  188.31   12.29
   0   0  21  203.23   11.99
   0   0  21  200.80   12.02
   0   0  21  201.62   12.44
   0   0  22   28.34    3.10
   0   0  22   25.64    3.52
   0   0  22   32.17    2.93
   0   0  22   30.23    3.55
   0   0  22   28.36    3.98
   0   0  23    4.04    1.71
   0   0  23    8.51    2.88
   0   0  23    6.06    2.94
   0   0  23    7.89    3.78
   0   0  23    4.75    2.08
   0   0  23    5.53    2.53
   0   0  24    4.31    3.61
   0   0  24    7.13    2.20
   0   0  24   11.26    4.52
   0   0  24   14.30    3.22
   0   0  24   13.88    3.43
   0   0  24    9.65    2.67
   0   0  25  482.64   27.44
   0   0  25  475.39   28.07
   0   0  25  465.98   27.47
   0   0  25  485.76   27.94
   0   0  25  462.17   27.98
   0   0  25  473.54   27.95
   0   0  26  284.45   18.09
   0   0  26  309.37   18.18
   0   0  26  296.58   18.64
   0   0  26  290.32   17.50
   0   0  26  284.73   17.61
   0   0  26  284.68   18.44
   0   0  27   24.21    4.46
   0   0  27   18.46    4.83
   0   0  27   19.87    6.56
   0   0  27   18.69    3.82
   0   0  27   11.02    2.90
   0   0  27   17.70    7.05
   0   0  28  317.71   19.60
   0   0  28  301.39   20.67
   0   0  28  329.62   20.84
   0   0  28  340.55   20.10
   0   0  28  361.89   20.29
   0   0  28  303.78   19.33
   0   0  29  454.99   24.91
   0   0  29  436.31   25.70
   0   0  29  403.93   24.37
   0   0  29  449.10   25.07
   0   0  29  385.51   25.48
   0   0  29  373.34   24.08
   0   0  30  167.42   11.64
   0   0  30  209.70   14.53
   0   0  30  181.80   13.86
   0   0  30  203.26   12.87
   0   0  30  203.08   12.25
   0   0  30  171.44   11.72
   0   0  30  154.74   11.27
   0   0  31    5.54    2.22
   0   0  31    6.05    3.37
   0   0  31    4.30    2.75
   0   0  31    4.48    8.69
   0   0  31    3.41    2.89
   0   0  31    5.86    5.98
   0   0  31    2.05    7.61
   0   0  32  147.89    9.15
   0   0  32  142.01   10.58
   0   0  32  124.92    8.61
   0   0  32  121.59    8.67
   0   0  32  148.78   12.24
   0   0  33   94.24    6.69
   0   0  33   93.89    8.48
   0   0  33   65.65    5.62
   0   0  33   81.73   10.34
   0   0  33   83.01    6.29
   0   0  34    5.32    3.16
   0   0  34    6.73    2.43
   0   0  34   12.47    6.31
   0   0  34    2.65    1.64
   0   0  34   -0.95    8.01
   0   0  35  195.05   11.50
   0   0  35  194.11   12.48
   0   0  35  183.67   13.28
   0   0  36   62.87    5.28
   0   0  36   46.03    4.23
   0   0  37   58.12    4.87
   0   0  37   36.82    3.64
   0   0  38   21.10    3.60
   0   0  38   24.23    2.43
   0   0  39  170.52    8.88
   0   0  39  125.76    8.46
   0   1   1    0.00    0.08
   0   1   2 3371.92  184.43
   0   1  -3   93.57    6.09
   0   1  -3  108.83    5.98
   0   1   3  110.36    5.94
   0   1  -4   65.47    3.55
   0   1   4   60.87    3.49
   0   1   4   58.70    3.43
   0   1  -4   60.10    3.69
   0   1  -5   89.27    5.42
   0   1   5   90.64    5.13
   0   1   5   92.76    5.21
   0   1  -5   93.31    5.28
   0   1  -6  350.90   20.05
   0   1  -6  358.99   20.21
   0   1   6  361.46   19.90
   0   1   6  370.21   19.97
   0   1   7  603.00   33.32
   0   1  -7  606.03   33.45
   0   1  -7  590.50   33.59
   0   1   7  611.27   33.25
   0   1   8  353.89   19.30
   0   1  -8  351.59   19.54
   0   1   8  342.62   19.38
   0   1  -8  348.85   19.71
   0   1  -9  172.16   10.07
   0   1  -9  169.00    9.88
   0   1   9  169.94    9.57
   0   1   9  174.92    9.68
   0   1  10    8.97    1.00
   0   1 -10    8.83    1.28
   0   1 -10    6.30    1.44
   0   1  10    9.61    0.81
   0   1 -11  421.71   22.79
   0   1  11  368.54   22.11
   0   1  11  433.66   22.31
   0   1 -11  449.41   22.62
   0   1 -12    8.47    1.66
   0   1 -12   11.59    1.53
   0   1 -13   46.95    3.54
   0   1 -13   50.70    3.81
   0   1 -14   53.85    4.22
   0   1 -14   55.87    3.98
   0   1 -15   25.22    2.73
   0   1 -15   26.29    2.53
   0   1  16  157.06    9.65
   0   1  16  159.52    9.31
   0   1 -16  158.96    9.94
   0   1  16  152.67    9.02
   0   1  17  105.11    6.39
   0   1  17  116.07    6.75
   0   1  17  106.02    7.11
   0   1 -17   96.03    7.23
   0   1  17  111.38    6.76
   0   1  17  106.91    6.88
   0   1  18   36.93    3.01
   0   1  18   38.95    3.11
   0   1  18   41.07    3.61
   0   1 -18   39.09    3.71
   0   1  18   37.48    3.34
   0   1  19  476.00   27.52
   0   1 -19  431.14   27.83
   0   1  19  478.71   27.58
   0   1  19  512.68   27.24
   0   1  19  477.92   27.38
   0   1  19  482.55   27.20
   0   1  20   55.83    3.93
   0   1  20   47.06    4.36
   0   1  20   50.29    3.92
   0   1  20   51.47    4.43
   0   1  20   46.31    4.31
   0   1  21   64.13    4.74
   0   1  21   66.30    4.86
   0   1  21   62.87    5.26
   0   1  21   68.27    5.44
   0   1  21   63.87    5.43
   0   1  22   86.38    6.44
   0   1  22   83.91    6.73
   0   1  22   83.10    5.97
   0   1  22   85.87    5.89
   0   1  22   82.99    6.56
   0   1  23   79.46    6.86
   0   1  23   89.88    6.10
   0   1  23   87.78    6.66
   0   1  23   91.56    7.26
   0   1  23   81.28    6.13
   0   1  24  278.91   17.06
   0   1  24  296.06   17.60
   0   1  24  283.68   17.03
   0   1  24  289.91   17.79
   0   1  24  283.67   17.76
   0   1  25   59.15    5.34
   0   1  25   49.61    4.84
   0   1  25   47.87    6.66
   0   1  25   47.66    6.30
   0   1  25   46.63    4.49
   0   1  26   39.37    4.19
   0   1  26   36.04    6.90
   0   1  26   45.79    4.70
   0   1  26   45.49    5.21
   0   1  26   39.59    7.09
   0   1  27  627.50   37.75
   0   1  27  608.11   36.96
   0   1  27  636.42   36.93
   0   1  27  680.56   37.95
   0   1  27  700.01   37.57
   0   1  28  374.56   23.12
   0   1  28  430.18   23.72
   0   1  28  379.32   24.21
   0   1  28  368.70   22.98
   0   1  28  421.68   24.63
   0   1  29   77.95    9.94
   0   1  29  108.28   10.94
   0   1  29   86.34    7.10
   0   1  29  103.55    7.82
   0   1  29   84.52    6.79
   0   1  30  211.70   13.48
   0   1  30  196.62   13.23
   0   1  30  204.39   13.49
   0   1  30  198.74   15.25
   0   1  30  218.30   16.02
   0   1  30  242.30   14.05
   0   1  31  201.97   15.07
   0   1  31  181.14   11.97
   0   1  31  167.91   11.66
   0   1  31  178.14   12.01
   0   1  31  217.51   12.56
   0   1  32   50.49    9.85
   0   1  32   35.93    3.81
   0   1  32   45.01    4.89
   0   1  32   39.01    4.30
   0   1  33  112.87    7.50
   0   1  33   98.11    6.85
   0   1  33  108.99   11.04
   0   1  34   40.03    3.92
   0   1  34   50.80    4.89
   0   1  34   45.25    7.70
   0   1  34   52.03    9.11
   0   1  34   29.84    3.35
   0   1  35   87.15    5.89
   0   1  35  108.75    6.94
   0   1  36    4.01    2.04
   0   1  36    2.58    3.77
   0   1  37  183.05   10.05
   0   1  37  130.00    9.30
   0   1  38   19.08    2.21
   0   1  38   19.76    3.73
   0   1  39    7.18    2.77
   0   1  39    5.22    1.38
   0   2   0 9999.00  546.69
   0   2  -1   55.56    3.10
   0   2   1   66.61    3.08
   0   2   2   47.94    2.76
   0   2  -3  165.94    9.51
   0   2   3  162.19    9.34
   0   2   3  170.94    9.26
   0   2  -4  829.96   47.91
   0   2  -4  890.83   47.73
   0   2   5   38.79    2.29
   0   2   5   35.54    2.21
   0   2  -5   35.13    2.74
   0   2  -5   36.97    2.36
   0   2  -6  403.36   22.45
   0   2   6  418.41   22.35
   0   2   6  405.76   22.32
   0   2  -6  369.15   22.70
   0   2  -7  555.77   31.00
   0   2   7  577.29   30.85
   0   2   7  563.25   30.87
   0   2  -7  512.54   31.25
   0   2   8  269.05   14.41
   0   2  -8  238.90   14.85
   0   2   8  264.55   14.39
   0   2  -8  243.38   14.57
   0   2   9  310.24   17.02
   0   2  -9  285.58   17.52
   0   2   9  303.18   17.03
   0   2  -9  318.26   17.26
   0   2  10   61.51    3.81
   0   2 -10   63.11    4.11
   0   2 -10   59.02    4.42
   0   2  10   67.67    3.83
   0   2 -11  109.37    6.58
   0   2  11  113.87    6.27
   0   2 -11  110.71    6.96
   0   2  11  101.94    6.25
   0   2  12  144.20    7.98
   0   2 -12  124.99    8.64
   0   2  12  142.85    8.00
   0   2 -12  134.27    8.36
   0   2 -13  381.40   21.68
   0   2  13  364.89   20.79
   0   2 -13  398.47   21.33
   0   2 -14  139.82    9.13
   0   2 -14  146.27    8.76
   0   2 -15  166.87    9.91
   0   2 -15  156.14   10.22
   0   2  16   40.96    3.66
   0   2  16   49.96    3.38
   0   2  16   51.23    3.43
   0   2  16   43.49    3.67
   0   2 -16   47.86    3.77
   0   2 -16   41.02    4.02
   0   2  17   66.78    4.80
   0   2  17   61.26    4.30
   0   2 -17   63.27    5.06
   0   2  17   60.24    4.24
   0   2 -17   68.73    4.72
   0   2  17   60.83    4.64
   0   2  18  206.05   12.55
   0   2  18  208.89   12.54
   0   2 -18  198.16   12.95
   0   2  18  198.68   12.35
   0   2  18  220.51   12.22
   0   2  18  200.81   12.16
   0   2  19   25.53    3.20
   0   2 -19   19.92    3.01
   0   2  19   22.26    3.10
   0   2  19   30.90    2.73
   0   2  19   26.02    3.03
   0   2  19   32.17    2.71
   0   2  20   37.10    3.97
   0   2  20   41.40    3.94
   0   2  20   44.51    4.21
   0   2  20   39.61    3.44
   0   2  20   45.00    3.46
   0   2  21  231.11   14.60
   0   2  21  238.86   14.19
   0   2  21  228.05   14.66
   0   2  21  241.51   14.17
   0   2  21  248.00   14.69
   0   2  22   89.79    6.77
   0   2  22   87.51    7.07
   0   2  22   93.75    6.37
   0   2  22   89.89    6.26
   0   2  22   92.87    7.31
   0   2  23  177.97   10.94
   0   2  23  168.55   10.94
   0   2  23  170.74   11.76
   0   2  23  177.51   11.42
   0   2  23  180.24   11.84
   0   2  24   13.19    2.52
   0   2  24    7.32    5.08
   0   2  24   16.65    3.31
   0   2  24   20.04    3.12
   0   2  24   17.43    5.00
   0   2  25  354.64   20.96
   0   2  25  355.19   21.93
   0   2  25  371.51   21.46
   0   2  25  337.24   21.71
   0   2  25  350.64   20.88
   0   2  26  373.00   23.23
   0   2  26  371.53   24.10
   0   2  26  423.34   24.50
   0   2  26  415.74   23.78
   0   2  26  399.78   23.23
   0   2  27  263.78   16.91
   0   2  27  250.82   18.26
   0   2  27  273.87   17.09
   0   2  27  326.02   17.83
   0   2  27  290.96   18.70
   0   2  28  149.88   10.31
   0   2  28  160.77   13.27
   0   2  28  154.50   10.60
   0   2  28  136.91   12.42
   0   2  28  173.08   11.18
   0   2  29  203.86   13.91
   0   2  29  248.90   16.66
   0   2  29  208.75   15.61
   0   2  29  218.34   13.95
   0   2  29  259.70   14.62
   0   2  29  204.74   13.70
   0   2  30  178.15   11.88
   0   2  30  176.99   11.91
   0   2  30  185.25   14.92
   0   2  30  210.12   12.53
   0   2  30  169.73   11.65
   0   2  31   84.81    6.69
   0   2  31   73.00    6.11
   0   2  31   65.63    5.77
   0   2  31   88.81   11.27
   0   2  32   25.12    3.57
   0   2  32   27.33    4.41
   0   2  32   21.44    3.08
   0   2  32   31.09    9.58
   0   2  33  114.11    7.84
   0   2  33   91.81    6.96
   0   2  33  106.30   11.12
   0   2  34   36.34    3.68
   0   2  34   39.86    4.20
   0   2  35   64.76    5.45
   0   2  35   84.42    6.14
   0   2  36    7.16    2.17
   0   2  36   15.83    4.29
   0   2  37   64.20    5.25
   0   2  37   92.21    6.51
   0   2  38   16.50    3.79
   0   2  38   13.00    1.99
   0   2  39   56.27    4.17
   0   2  39   38.13    3.23
   0   3   0    1.88    0.38
   0   3   1   54.28    2.95
   0   3   1   47.88    2.99
   0   3   2 1292.89   69.16
   0   3   2 1216.48   69.22
   0   3   3   12.91    1.01
   0   3   3   13.62    0.85
   0   3  -4  242.89   13.88
   0   3  -4  232.44   14.02
   0   3   4  265.54   13.88
   0   3   5  342.55   18.88
   0   3  -5  348.67   18.89
   0   3  -5  319.08   19.12
   0   3   6  422.42   23.08
   0   3  -6  438.09   23.19
   0   3   6  381.49   23.03
   0   3  -6  426.81   22.90
   0   3  -6  406.55   23.48
   0   3   7  293.08   13.85
   0   3  -7  282.79   14.41
   0   3  -7  296.55   14.00
   0   3   7  309.33   13.84
   0   3  -8  247.33   14.58
   0   3  -8  240.37   14.94
   0   3   8  267.16   14.39
   0   3   8  261.77   14.43
   0   3   9  741.46   40.66
   0   3   9  756.81   40.73
   0   3  -9  707.55   41.26
   0   3  -9  725.18   40.90
   0   3 -10  362.39   21.02
   0   3  10  364.95   20.30
   0   3 -10  366.19   20.60
   0   3  10  369.03   20.40
   0   3 -11  181.15   11.16
   0   3  11  195.92   10.82
   0   3 -11  181.22   11.59
   0   3  11  199.33   10.95
   0   3  12  254.25   13.97
   0   3 -12  233.07   14.23
   0   3  12  251.97   13.83
   0   3 -12  234.51   14.68
   0   3  13  347.81   19.54
   0   3 -13  343.10   20.36
   0   3 -13  356.18   19.93
   0   3 -14  195.47   12.07
   0   3 -14  192.37   11.51
   0   3  14  194.38   11.06
   0   3 -15  166.66   10.21
   0   3  15  146.56    8.97
   0   3 -15  181.98    9.74
   0   3 -16  480.84   24.87
   0   3  16  428.57   24.78
   0   3  16  434.16   24.41
   0   3  16  416.16   24.87
   0   3  16  411.57   24.70
   0   3 -16  443.99   25.31
   0   3  16  416.83   23.99
   0   3  16  467.59   24.48
   0   3 -17  186.53   11.17
   0   3  17  183.45   10.77
   0   3 -17  186.95   11.70
   0   3  17  165.34   11.22
   0   3  17  181.96   11.18
   0   3  17  167.64   11.04
   0   3  17  195.04   10.82
   0   3  18    3.61    2.15
   0   3  18    7.69    2.21
   0   3  18    8.65    2.06
   0   3 -18    3.85    2.01
   0   3  18    6.24    1.45
   0   3  18    6.74    1.64
   0   3 -18    5.85    1.65
   0   3  19  193.03   12.04
   0   3  19  193.48   12.02
   0   3  19  203.24   11.67
   0   3 -19  191.15   12.55
   0   3  19  191.37   11.62
   0   3  19  192.70   12.17
   0   3  20  170.71   10.56
   0   3  20  167.57    9.83
   0   3  20  155.86    9.82
   0   3  20  151.67   10.17
   0   3  20  151.09   10.24
   0   3  21   28.85    4.26
   0   3  21   27.35    2.80
   0   3  21   29.88    2.99
   0   3  21   27.08    4.26
   0   3  21   27.13    3.42
   0   3  22    9.53    2.19
   0   3  22    8.69    2.56
   0   3  22    8.00    4.23
   0   3  22    6.56    3.96
   0   3  22    9.29    2.00
   0   3  23  143.54   10.85
   0   3  23  155.97   10.37
   0   3  23  156.80    9.92
   0   3  23  150.38   11.01
   0   3  23  158.00    9.86
   0   3  24  195.97   12.39
   0   3  24  214.40   13.84
   0   3  24  192.21   12.41
   0   3  24  205.52   12.94
   0   3  24  196.68   13.52
   0   3  25  298.73   18.09
   0   3  25  267.15   16.50
   0   3  25  261.11   16.51
   0   3  25  263.88   17.55
   0   3  25  288.39   17.11
   0   3  26   22.94    4.24
   0   3  26   17.51    7.64
   0   3  26    5.62    6.44
   0   3  26   18.71    3.52
   0   3  26   20.95    3.24
   0   3  27  158.79   13.16
   0   3  27  140.16   10.11
   0   3  27  172.74   11.00
   0   3  27  142.18   12.13
   0   3  27  157.85   10.41
   0   3  28  386.70   22.34
   0   3  28  360.09   21.87
   0   3  28  355.04   21.78
   0   3  28  350.10   21.67
   0   3  28  411.03   23.84
   0   3  28  354.56   22.88
   0   3  29  184.30   14.30
   0   3  29  157.41   10.78
   0   3  29  182.90   11.47
   0   3  29  151.55   10.74
   0   3  29  148.17   10.50
   0   3  30   48.33    5.32
   0   3  30   39.28   10.40
   0   3  30   38.40    4.66
   0   3  30   40.71    4.28
   0   3  31   45.88   10.43
   0   3  31   29.28    3.79
   0   3  31   42.01    5.34
   0   3  31   37.93    4.30
   0   3  32   30.08    3.95
   0   3  32   45.01    5.39
   0   3  32   28.89    3.54
   0   3  32   45.24   10.24
   0   3  33  113.25    8.37
   0   3  33   88.70    6.84
   0   3  33   97.52    7.20
   0   3  34    2.78    2.37
   0   3  34    4.86    4.67
   0   3  34    1.37    1.74
   0   3  35   74.97    6.15
   0   3  35  100.63    6.82
   0   3  36   54.96    4.24
   0   3  36   65.50    5.88
   0   3  37    9.22    2.06
   0   3  37   12.53    4.43
   0   3  38   31.49    3.00
   0   3  38   43.41    4.58
   0   3  39   27.32    2.49
   0   4   1   32.66    1.93
   0   4   1   30.67    2.01
   0   4   2   40.66    2.68
   0   4   2   47.14    2.60
   0   4   3   48.57    2.64
   0   4   3   40.45    2.75
   0   4   4   87.41    4.76
   0   4   4   78.91    4.92
   0   4   5   58.87    3.43
   0   4  -5   51.77    3.47
   0   4  -6 1575.73   82.70
   0   4  -6 1321.45   83.11
   0   4   6 1492.00   82.86
   0   4  -6 1555.27   82.96
   0   4   6 1455.92   82.90
   0   4  -7  145.16    9.24
   0   4   7  162.01    8.82
   0   4  -7  150.28    8.89
   0   4  -7  154.10    8.57
   0   4  -8  251.16   13.09
   0   4   8  236.93   12.94
   0   4   8  255.05   12.87
   0   4  -8  249.50   13.49
   0   4  -8  212.98   12.63
   0   4   9   63.39    3.93
   0   4  -9   59.05    4.05
   0   4   9   64.95    3.82
   0   4  -9   65.14    4.63
   0   4 -10  186.73   11.16
   0   4 -10  178.55   10.69
   0   4  10  180.68   10.34
   0   4  10  191.66   10.53
   0   4  11  312.46   17.88
   0   4  11  324.39   18.12
   0   4 -11  339.68   18.88
   0   4 -11  335.84   18.34
   0   4  12  274.71   15.60
   0   4  12  298.59   15.92
   0   4 -12  287.02   16.67
   0   4 -12  270.68   16.10
   0   4 -13  210.75   12.77
   0   4  13  220.82   12.49
   0   4 -13  222.09   13.35
   0   4 -14  421.65   25.19
   0   4  14  457.37   24.91
   0   4 -14  450.73   25.78
   0   4  15  443.47   25.16
   0   4 -15  469.96   25.56
   0   4 -15  486.20   26.19
   0   4  15  413.25   25.42
   0   4  15  456.44   25.08
   0   4  15  433.60   25.66
   0   4  16  127.15    8.28
   0   4  16  111.96    7.40
   0   4  16  140.09    7.75
   0   4 -16  137.32    8.72
   0   4  16  130.59    7.70
   0   4 -16  134.26    8.12
   0   4  16  126.00    8.21
   0   4  16  118.48    7.99
   0   4  17  158.19   10.38
   0   4 -17  167.33   10.76
   0   4 -17  162.97   10.21
   0   4  17  137.66   10.01
   0   4  17  181.39    9.86
   0   4  17  166.44    9.81
   0   4  17  167.07   10.39
   0   4  18  358.70   20.38
   0   4  18  353.88   20.67
   0   4 -18  352.02   21.32
   0   4  18  357.66   21.00
   0   4  18  369.98   20.41
   0   4  18  364.23   20.97
   0   4 -18  348.76   20.77
   0   4  18  338.84   20.71
   0   4  19   97.45    7.09
   0   4  19  105.01    6.73
   0   4  19  107.40    6.74
   0   4  19  111.77    7.58
   0   4  19  101.27    7.30
   0   4  19  101.65    7.52
   0   4 -19  101.55    7.67
   0   4  20   67.31    5.64
   0   4  20   63.87    4.79
   0   4  20   66.28    5.78
   0   4  20   63.12    5.88
   0   4  20   69.62    4.78
   0   4  20   61.85    5.20
   0   4  21  239.02   14.62
   0   4  21  223.36   13.76
   0   4  21  234.84   14.27
   0   4  21  217.92   14.36
   0   4  21  231.28   14.68
   0   4  21  236.45   13.82
   0   4  22  138.98    9.69
   0   4  22  123.19    8.23
   0   4  22  124.48    9.34
   0   4  22  128.73    9.12
   0   4  22  124.45    8.71
   0   4  22  125.20    8.23
   0   4  23   88.84    6.40
   0   4  23   95.67    8.13
   0   4  23   94.74    6.53
   0   4  23   84.21    6.91
   0   4  23   96.32    7.65
   0   4  23   82.86    8.41
   0   4  24    2.20    2.40
   0   4  24    0.68    5.52
   0   4  24    5.12    6.23
   0   4  24    3.18    2.79
   0   4  24    6.74    2.17
   0   4  25   90.92    7.09
   0   4  25  106.06    7.81
   0   4  25   98.63    9.09
   0   4  25   95.68    7.00
   0   4  25  111.94   10.18
   0   4  26  169.61   11.09
   0   4  26  161.75   10.90
   0   4  26  178.06   11.62
   0   4  26  159.42   12.80
   0   4  26  178.68   13.56
   0   4  27  322.38   20.02
   0   4  27  358.15   22.15
   0   4  27  351.94   20.60
   0   4  27  319.64   19.91
   0   4  28   58.33    5.92
   0   4  28   46.75    5.11
   0   4  28   53.44   10.34
   0   4  28   50.43    4.82
   0   4  29   17.11    3.06
   0   4  29   18.30    4.52
   0   4  29   12.80   10.09
   0   4  30   90.61    7.39
   0   4  30   84.50   11.73
   0   4  30   75.11    6.13
   0   4  30   70.20    6.23
   0   4  31   95.19   11.87
   0   4  31   84.54    6.67
   0   4  31   99.10    7.94
   0   4  31   75.37    6.36
   0   4  32    6.66    2.68
   0   4  32   14.61   10.00
   0   4  32    5.21    4.97
   0   4  32    4.82    2.23
   0   4  33    9.64    2.84
   0   4  33   10.27    2.43
   0   4  34   61.72    5.43
   0   4  34   75.89    5.85
   0   4  35   14.30    2.34
   0   4  35   14.88    2.71
   0   4  36   15.73    2.24
   0   4  36   19.11    2.71
   0   4  37   57.27    4.65
   0   4  37   72.40    6.20
   0   4  38   10.41    3.91
   0   4  38   10.74    1.92
   0   4  39    2.68    1.33
   0   5   0    3.84    0.80
   0   5   1  190.73   10.37
   0   5   1  179.18   10.45
   0   5   2    1.23    0.50
   0   5   2    2.01    0.68
   0   5   3   35.67    2.05
   0   5   3   30.09    2.18
   0   5   4  171.09   11.42
   0   5   4  222.86   11.30
   0   5   5  173.52    9.38
   0   5   5  157.51    9.59
   0   5  -6  328.27   17.60
   0   5   6  320.96   17.53
   0   5   6  299.67   17.77
   0   5  -6  332.99   17.86
   0   5   6  298.53   17.76
   0   5  -7   67.95    4.40
   0   5   7   75.07    4.36
   0   5   7   72.67    4.03
   0   5   7   67.64    4.37
   0   5  -7   69.15    4.08
   0   5  -8  197.77   11.57
   0   5  -8  202.54   11.19
   0   5   8  201.38   11.49
   0   5  -9   95.93    5.92
   0   5  -9  109.46    6.44
   0   5  -9  109.12    6.83
   0   5   9  119.47    6.18
   0   5   9  121.24    6.36
   0   5 -10  769.69   29.27
   0   5 -10  767.88   29.86
   0   5  10  768.53   28.75
   0   5  10  783.53   29.10
   0   5 -11  230.23   14.09
   0   5 -11  245.30   13.69
   0   5  11  243.71   13.53
   0   5  11  231.08   13.18
   0   5  12  576.86   29.38
   0   5 -12  519.57   29.51
   0   5 -12  566.08   30.08
   0   5  12  503.03   28.91
   0   5  13 1618.20   80.82
   0   5  13 1371.97   80.27
   0   5 -13 1611.01   81.05
   0   5 -13 1643.19   81.63
   0   5 -14  620.70   35.95
   0   5 -14  607.88   35.40
   0   5  14  652.17   35.19
   0   5  15  180.91    8.23
   0   5  15  170.30    8.20
   0   5 -15  165.41    9.26
   0   5  15  155.23    8.49
   0   5  15  176.06    8.24
   0   5  15  160.58    8.87
   0   5 -15  163.59    8.57
   0   5  16  212.67   12.61
   0   5  16  190.32   12.22
   0   5  16  221.34   12.00
   0   5 -16  201.85   12.33
   0   5  16  206.32   12.56
   0   5 -16  205.64   12.91
   0   5  16  187.07   11.83
   0   5  16  211.37   11.96
   0   5  17  248.23   15.39
   0   5 -17  243.10   15.43
   0   5  17  260.67   15.08
   0   5  17  265.21   15.74
   0   5 -17  266.90   16.10
   0   5  17  261.82   15.76
   0   5  17  273.39   15.12
   0   5 -18   79.81    5.84
   0   5  18   85.63    6.54
   0   5  18   84.69    5.45
   0   5  18   82.37    5.44
   0   5  18   77.71    6.16
   0   5 -18   87.56    6.42
   0   5  18   72.18    5.75
   0   5 -19   76.65    6.25
   0   5  19   71.82    5.74
   0   5  19   75.54    5.41
   0   5  19   84.41    6.83
   0   5  19   86.29    5.49
   0   5  19   83.74    6.42
   0   5  20  114.40    8.07
   0   5  20  101.99    7.09
   0   5  20  110.38    7.13
   0   5  20  116.79    8.53
   0   5  20  109.33    7.59
   0   5  21    1.87    3.34
   0   5  21    4.75    1.71
   0   5  21    3.91    1.92
   0   5  21    4.94    4.89
   0   5  21    5.27    2.34
   0   5  22   27.63    2.89
   0   5  22   26.43    4.67
   0   5  22   25.21    3.03
   0   5  22   29.22    6.01
   0   5  22   23.40    3.34
   0   5  23  256.26   15.83
   0   5  23  273.94   17.42
   0   5  23  259.07   16.33
   0   5  23  262.41   15.85
   0   5  23  279.81   17.10
   0   5  24   32.61    3.46
   0   5  24   35.74    4.30
   0   5  24   30.01    3.64
   0   5  24   33.25    7.43
   0   5  24   34.03    6.19
   0   5  25  195.55   13.07
   0   5  25  214.19   13.11
   0   5  25  207.30   13.65
   0   5  25  232.80   14.91
   0   5  25  216.54   15.66
   0   5  26   47.31    4.78
   0   5  26   47.30    5.30
   0   5  26   59.35    8.49
   0   5  26   46.85    9.71
   0   5  26   48.66    4.53
   0   5  27   11.60    4.08
   0   5  27    9.60    2.86
   0   5  27    3.04    9.64
   0   5  27   14.91    3.49
   0   5  27   12.06    8.05
   0   5  28   30.95    3.69
   0   5  28   28.88   10.34
   0   5  28   27.67    5.11
   0   5  28   39.71    9.18
   0   5  29   90.61    7.98
   0   5  29   86.38    6.71
   0   5  29   81.53   12.03
   0   5  29   93.82   11.53
   0   5  30    3.67    2.48
   0   5  30   11.57   10.68
   0   5  30    8.39    5.30
   0   5  30    2.08    9.67
   0   5  31   28.35    3.56
   0   5  31   38.85    6.21
   0   5  32   22.07    3.11
   0   5  32   27.52    6.34
   0   5  33   15.48    2.75
   0   5  33   24.33    6.18
   0   5  34    5.09    2.02
   0   5  34    4.58    5.87
   0   5  35   23.01    3.11
   0   5  35   20.96    2.72
   0   5  36  142.32    8.88
   0   5  36  119.08    7.31
   0   5  37   43.51    5.21
   0   5  37   34.89    3.12
   0   5  38   91.23    6.06
   0   5  39   48.36    3.62
   0   6   0   22.03    1.75
   0   6   1   78.55    4.68
   0   6   2  281.97   15.59
   0   6   2  276.43   15.47
   0   6  -3  175.50    9.98
   0   6   3  178.15    9.81
   0   6   3  170.48    9.95
   0   6   4   70.28    4.22
   0   6   4   69.44    4.04
   0   6   5  178.29    9.55
   0   6   5  156.38    9.75
   0   6   6  399.07   21.18
   0   6   6  370.11   21.43
   0   6  -6  339.81   21.45
   0   6  -6  392.61   21.27
   0   6   6  393.28   21.48
   0   6  -7   86.27    5.43
   0   6   7   90.88    5.02
   0   6  -7   87.32    5.11
   0   6   7   84.71    5.35
   0   6   7   89.82    5.37
   0   6  -8  355.21   18.69
   0   6   8  343.99   18.98
   0   6   8  314.02   18.97
   0   6  -8  334.97   19.05
   0   6   8  331.29   18.59
   0   6  -9  490.60   26.47
   0   6   9  487.82   26.84
   0   6  -9  476.98   26.92
   0   6   9  471.89   26.40
   0   6  10  311.34   15.63
   0   6  10  301.21   15.31
   0   6 -10  246.70   15.08
   0   6  10  275.96   15.06
   0   6 -10  275.01   15.67
   0   6  11  590.86   25.98
   0   6 -11  662.41   26.74
   0   6  11  662.93   26.57
   0   6  11  562.87   25.77
   0   6 -12  662.93   31.09
   0   6  12  669.55   30.92
   0   6  12  531.87   30.16
   0   6  12  530.14   30.25
   0   6  13   97.38    4.77
   0   6  13   68.67    3.79
   0   6 -13   99.09    5.03
   0   6 -14  561.21   31.26
   0   6  14  595.60   30.46
   0   6  14  497.57   30.86
   0   6  14  582.91   30.61
   0   6 -14  530.58   30.73
   0   6  14  482.12   30.58
   0   6  15  609.34   31.54
   0   6  15  572.52   31.63
   0   6 -15  565.74   31.89
   0   6  15  508.25   31.71
   0   6  15  525.49   32.00
   0   6 -15  596.80   32.46
   0   6  15  557.51   31.47
   0   6 -16  404.72   24.40
   0   6  16  394.12   24.30
   0   6  16  425.50   24.67
   0   6 -16  437.03   25.00
   0   6  16  445.92   24.06
   0   6  16  428.78   24.69
   0   6  16  432.33   24.02
   0   6 -17   83.22    5.77
   0   6  17   84.69    5.63
   0   6  17   82.45    6.00
   0   6  17   89.93    6.94
   0   6 -17   78.82    5.97
   0   6  17   90.08    5.67
   0   6  17   96.72    6.71
   0   6  18  209.65   12.25
   0   6  18  216.19   13.21
   0   6  18  219.88   12.30
   0   6 -18  185.54   12.58
   0   6  18  193.11   12.59
   0   6  18  212.24   13.30
   0   6  19  203.98   12.02
   0   6  19  199.40   11.98
   0   6  19  209.72   13.03
   0   6  19  200.93   13.20
   0   6  19  187.94   12.36
   0   6  20   63.16    5.35
   0   6  20   74.78    7.28
   0   6  20   69.90    4.94
   0   6  20   68.38    4.99
   0   6  20   65.88    6.29
   0   6  21  124.74    8.10
   0   6  21  122.78    8.55
   0   6  21  129.71    9.65
   0   6  21  131.57   10.21
   0   6  21  122.01    8.08
   0   6  22   15.72    2.49
   0   6  22   19.14    2.69
   0   6  22   25.27    6.64
   0   6  22   22.84    5.30
   0   6  22   18.43    3.14
   0   6  23   23.70    5.90
   0   6  23   21.41    2.89
   0   6  23   22.74    3.65
   0   6  23   21.48    2.73
   0   6  23   20.69    7.59
   0   6  23   23.28    3.12
   0   6  24   68.46    9.63
   0   6  24   68.87    5.59
   0   6  24   81.22    8.56
   0   6  24   76.23    6.31
   0   6  24   66.43    5.35
   0   6  24   65.08    5.38
   0   6  25  115.44    8.51
   0   6  25  124.88    8.59
   0   6  25  132.95   12.35
   0   6  25  148.41   11.85
   0   6  25  128.39    8.71
   0   6  25  127.99    9.45
   0   6  26   -0.54    2.74
   0   6  26    1.69    4.05
   0   6  26    6.53    9.65
   0   6  26    0.22    2.39
   0   6  26    1.54    7.49
   0   6  27  107.73   11.59
   0   6  27  117.60   12.52
   0   6  27  104.00    8.62
   0   6  27   89.83    7.13
   0   6  28   63.59   11.58
   0   6  28   70.34    7.45
   0   6  28   63.35    5.54
   0   6  28   67.30   11.12
   0   6  29  133.16   13.24
   0   6  29  107.88   13.13
   0   6  29  119.61    9.87
   0   6  29  101.47    7.82
   0   6  30    7.74    6.18
   0   6  30    1.06    2.34
   0   6  31   23.59    3.27
   0   6  31   23.24    6.73
   0   6  32   44.26    7.36
   0   6  32   31.71    3.74
   0   6  33    9.57    6.44
   0   6  33    5.09    2.27
   0   6  34   77.95    7.85
   0   6  34   56.10    4.89
   0   6  35   30.89    3.27
   0   6  35   45.62    6.40
   0   6  36   66.77    6.44
   0   6  36   41.84    3.74
   0   6  37   15.41    1.98
   0   7   0    2.38    0.93
   0   7   1  498.31   27.66
   0   7   2  364.78   20.36
   0   7   3  458.84   25.55
   0   7  -3  480.32   25.75
   0   7   3  452.52   25.71
   0   7   4  353.87   19.09
   0   7   4  345.14   19.28
   0   7  -4  327.30   19.29
   0   7   5   94.54    5.90
   0   7   5  101.65    5.67
   0   7  -6   28.57    2.04
   0   7   6   31.11    1.93
   0   7   6   33.61    2.32
   0   7   6   30.54    2.26
   0   7  -7  158.46    8.98
   0   7  -7  155.75    9.27
   0   7   7  151.62    9.19
   0   7   7  159.63    8.86
   0   7   7  163.59    9.27
   0   7   8  185.21   10.44
   0   7   8  177.22   10.84
   0   7   8  187.93   10.88
   0   7  -8  190.54   10.56
   0   7  -8  201.28   11.00
   0   7   9  123.08    7.02
   0   7   9  133.90    7.58
   0   7  -9  123.00    7.62
   0   7  -9  125.54    7.14
   0   7  10  361.87   20.61
   0   7 -10  390.79   21.04
   0   7  10  405.53   20.99
   0   7 -10  380.29   20.48
   0   7  10  355.30   20.36
   0   7  11  466.66   22.61
   0   7  11  382.32   21.83
   0   7 -11  364.90   21.90
   0   7 -11  460.87   22.70
   0   7  11  443.10   22.07
   0   7  12  403.63   14.98
   0   7  12  288.04   13.81
   0   7  12  284.66   13.91
   0   7 -12  182.23   13.79
   0   7 -12  384.78   15.11
   0   7 -13  824.39   46.34
   0   7  13  833.41   46.23
   0   7  14  649.10   37.62
   0   7  14  626.26   37.30
   0   7 -14  685.22   37.48
   0   7  14  699.86   37.36
   0   7  15    5.57    1.36
   0   7  15    5.79    1.31
   0   7 -15    4.80    1.52
   0   7  15    2.62    1.73
   0   7  15    3.83    2.84
   0   7  16  333.32   19.83
   0   7  16  321.12   19.41
   0   7  16  337.63   19.88
   0   7 -16  322.98   19.48
   0   7  16  366.24   19.15
   0   7 -16  315.29   19.17
   0   7  17  380.37   21.84
   0   7 -17  343.48   21.00
   0   7 -17  337.72   21.26
   0   7  17  399.20   20.97
   0   7  17  357.34   21.28
   0   7  17  382.04   21.81
   0   7  18  289.62   15.81
   0   7  18  265.22   16.17
   0   7 -18  225.95   16.04
   0   7  18  285.64   16.90
   0   7 -18  253.18   15.84
   0   7  18  281.36   15.76
   0   7  18  299.52   16.86
   0   7  19    9.27    4.30
   0   7  19    5.48    1.57
   0   7  19    4.95    1.78
   0   7  19    1.12    5.09
   0   7  19    4.66    2.23
   0   7 -19    4.10    1.78
   0   7  20    2.17    1.42
   0   7  20    2.57    1.79
   0   7  20   -1.66    5.92
   0   7  20    3.49    1.60
   0   7  20    5.80    4.72
   0   7  20    4.33    2.42
   0   7  21   61.35    5.42
   0   7  21   68.61    7.19
   0   7  21   63.42    8.16
   0   7  21   65.62    4.86
   0   7  21   62.94    4.80
   0   7  21   60.15    4.69
   0   7  22   22.58    2.75
   0   7  22   25.39    2.83
   0   7  22   20.80    3.78
   0   7  22   23.66    2.94
   0   7  22   17.95    7.52
   0   7  22   20.20    6.55
   0   7  23  144.73    9.99
   0   7  23  164.17   12.52
   0   7  23  158.76   13.13
   0   7  23  161.12   10.86
   0   7  23  166.14   10.18
   0   7  23  161.35   10.19
   0   7  24   42.38    4.06
   0   7  24   42.27    9.23
   0   7  24   39.07    5.31
   0   7  24   52.56    8.54
   0   7  24   44.51    4.21
   0   7  25   63.22    6.85
   0   7  25   74.45   10.97
   0   7  25   68.00    5.45
   0   7  25   67.28    5.44
   0   7  25   70.19    9.90
   0   7  26   61.69    5.26
   0   7  26   67.26    7.12
   0   7  26   57.57    5.16
   0   7  26   70.38   11.03
   0   7  26   71.82   10.52
   0   7  27   97.80    9.02
   0   7  27   89.00    7.03
   0   7  27  111.98   12.22
   0   7  27   99.30   12.54
   0   7  27   96.32    7.09
   0   7  28    2.71    2.56
   0   7  28    4.61    2.61
   0   7  28    0.73    6.29
   0   7  29   57.45    5.11
   0   7  29   58.96    8.12
   0   7  29   49.37    4.93
   0   7  30   37.53    4.13
   0   7  30   39.69    4.39
   0   7  30   43.19    8.01
   0   7  31  165.88   12.44
   0   7  31  137.63    9.67
   0   7  32   29.63    7.39
   0   7  32   24.48    3.34
   0   7  33    9.40    2.47
   0   7  33    3.58    7.05
   0   7  34   18.99    2.83
   0   7  34   30.26    7.02
   0   7  35    4.25    1.86
   0   7  35    5.69    5.78
   0   7  36   52.73    4.16
   0   7  37   46.85    3.59
   0   8   0  742.34   41.09
   0   8  -1  512.28   28.67
   0   8   1  517.07   28.63
   0   8  -2  328.72   17.85
   0   8   2  306.86   17.84
   0   8  -3  525.02   27.64
   0   8   3  470.31   27.59
   0   8  -4  385.91   20.73
   0   8   4  354.05   20.66
   0   8   5  182.49   10.74
   0   8  -5  201.83   10.65
   0   8   5  186.20   10.80
   0   8   5  179.83   10.50
   0   8  -6  388.27   20.44
   0   8   6  362.15   20.28
   0   8   6  350.51   20.56
   0   8   6  361.11   20.63
   0   8   7  218.69   13.08
   0   8   7  224.94   12.73
   0   8   7  231.10   13.14
   0   8  -7  238.13   12.88
   0   8   8  269.95   15.20
   0   8   8  282.01   15.70
   0   8  -8  281.03   15.73
   0   8   8  272.35   15.64
   0   8  -8  273.00   15.35
   0   8   9  545.58   30.29
   0   8  -9  561.03   30.43
   0   8   9  517.84   30.77
   0   8   9  580.99   30.88
   0   8  -9  550.20   30.88
   0   8  10  213.36   11.93
   0   8  10  198.52   11.24
   0   8 -10  214.75   12.00
   0   8 -10  200.05   11.39
   0   8  11  438.16   24.10
   0   8 -11  449.75   24.67
   0   8 -11  411.76   23.98
   0   8  11  476.39   24.64
   0   8 -12  109.95    6.50
   0   8  12  106.33    6.46
   0   8 -12  146.10    7.57
   0   8  12  156.89    7.52
   0   8  13  261.37   16.99
   0   8  13  293.07   16.66
   0   8 -13  312.59   17.20
   0   8  13  277.74   17.36
   0   8  13  325.23   17.16
   0   8  14  386.50   23.56
   0   8  14  427.87   23.34
   0   8 -14  407.90   23.37
   0   8  14  380.54   23.22
   0   8  14  417.52   22.87
   0   8 -15  133.28    8.34
   0   8  15  125.62    8.29
   0   8  15  128.70    7.78
   0   8  15  119.91    8.86
   0   8  15  136.12    8.24
   0   8  15  118.76    8.83
   0   8 -16  178.46   11.51
   0   8  16  180.38   11.50
   0   8  16  195.77   12.17
   0   8  16  182.65   12.16
   0   8  16  190.14   10.99
   0   8  17    8.24    1.47
   0   8  17    8.79    4.80
   0   8  17    7.43    1.61
   0   8 -17    8.27    1.95
   0   8  17    4.45    4.11
   0   8  17    6.48    2.45
   0   8  18  133.95    9.84
   0   8  18  122.08    8.75
   0   8 -18  135.42    8.44
   0   8  18  131.78   10.00
   0   8  18  123.09    8.07
   0   8  18  137.70    8.25
   0   8  19  306.69   17.61
   0   8  19  295.04   16.05
   0   8  19  294.02   16.74
   0   8  19  292.19   17.49
   0   8 -19  260.23   16.17
   0   8  20   95.68    6.14
   0   8  20   88.66    5.97
   0   8  20   86.13    6.95
   0   8  20   89.51    6.17
   0   8 -20   75.80    6.10
   0   8  20   98.05    8.75
   0   8  20   86.51    9.04
   0   8  21   24.96    6.60
   0   8  21   18.41    2.37
   0   8  21   19.71    2.48
   0   8  21   26.85    7.54
   0   8 -21   16.36    2.62
   0   8  21   17.38    3.81
   0   8  22   28.17    8.25
   0   8  22   26.33    4.65
   0   8  22   29.40    3.20
   0   8  22   28.65    3.08
   0   8  22   35.35    7.36
   0   8  23   98.44   10.86
   0   8  23   89.35    8.01
   0   8  23   87.98    6.53
   0   8  23   94.05    6.67
   0   8  23  113.63   10.79
   0   8  24   47.93    9.90
   0   8  24   41.01    4.12
   0   8  24   43.22    4.06
   0   8  24   39.08    6.07
   0   8  24   53.05    9.87
   0   8  25   34.41    3.83
   0   8  25   42.77    4.07
   0   8  25   32.40   10.59
   0   8  25   38.64    6.57
   0   8  26   21.42    3.18
   0   8  26   20.66    6.60
   0   8  26   17.21    3.07
   0   8  27   35.35    4.05
   0   8  27   45.38    7.71
   0   8  27   36.91    4.03
   0   8  28   78.90    6.21
   0   8  28   73.98    6.14
   0   8  28   81.14    9.53
   0   8  29  184.70   12.13
   0   8  29  179.27   12.14
   0   8  29  217.13   14.77
   0   8  30   26.22    3.71
   0   8  30   31.23    8.65
   0   8  30   27.93    3.67
   0   8  31   41.58    4.43
   0   8  31   39.84    4.33
   0   8  32   36.43    3.90
   0   8  32   43.18    8.77
   0   8  32   32.44    3.81
   0   8  33   47.14    4.49
   0   8  33   49.79    4.58
   0   8  33   61.05    8.52
   0   8  34   15.99    2.67
   0   8  34   22.18    7.33
   0   8  34   14.37    2.78
   0   8  35   23.98    2.87
   0   8  35   24.00    2.99
   0   8  36   96.09    6.82
   0   8  36  112.13    7.11
   0   8  37   11.24    2.30
   0   8  37   12.45    1.83
   0   8  38   18.12    2.54
   0   9   0    2.57    0.96
   0   9   1  311.64   18.30
   0   9  -1  308.85   18.33
   0   9  -1  350.40   18.27
   0   9  -2  554.31   29.97
   0   9   2  522.25   29.98
   0   9  -3  300.30   16.10
   0   9   3  268.60   16.06
   0   9   4  531.67   30.48
   0   9   4  534.93   30.53
   0   9  -4  561.26   30.52
   0   9  -4  559.05   30.40
   0   9  -5  504.76   27.56
   0   9   5  489.25   27.72
   0   9  -5  523.57   27.77
   0   9   5  466.13   27.66
   0   9   6  326.41   18.78
   0   9  -6  345.53   18.55
   0   9   6  314.99   18.69
   0   9  -7   35.51    2.46
   0   9   7   33.93    2.71
   0   9   7   37.77    2.78
   0   9   8  393.45   23.69
   0   9  -8  438.01   23.45
   0   9   8  421.10   23.79
   0   9  -9  211.51   12.04
   0   9   9  193.66   12.38
   0   9  -9  223.18   12.56
   0   9   9  225.25   12.52
   0   9  10   49.44    3.67
   0   9 -10   50.56    3.75
   0   9  10   48.48    3.70
   0   9 -10   49.81    3.17
   0   9 -11  411.35   22.47
   0   9 -11  428.28   23.17
   0   9  11  460.04   23.20
   0   9  11  365.39   22.50
   0   9  12   26.57    2.34
   0   9  12   25.96    1.92
   0   9 -12   18.61    1.44
   0   9 -12   28.13    2.49
   0   9  12   20.51    1.36
   0   9 -13  117.25    7.82
   0   9  13  124.04    7.32
   0   9  13  123.47    7.40
   0   9  13  118.52    7.76
   0   9 -14   57.52    4.52
   0   9  14   61.32    4.54
   0   9  14   53.62    4.77
   0   9  14   61.44    4.00
   0   9  15   38.10    2.82
   0   9  15   34.84    3.23
   0   9  15   34.52    4.99
   0   9  15   38.57    4.98
   0   9  15   38.86    3.89
   0   9 -15   31.52    3.21
   0   9  16  160.45   10.86
   0   9  16  162.57    9.47
   0   9  16  147.63   10.15
   0   9  16  153.02   10.82
   0   9  17  307.34   17.91
   0   9  17  280.52   17.10
   0   9  17  285.84   17.66
   0   9  17  288.05   16.42
   0   9 -17  267.81   16.64
   0   9  18  127.91   10.09
   0   9  18  123.61    8.90
   0   9  18  136.04   10.30
   0   9  18  130.34    7.95
   0   9 -18  119.48    8.20
   0   9  19   60.63    6.38
   0   9  19   80.87    8.42
   0   9  19   79.45    5.39
   0   9 -19   70.09    5.49
   0   9  19   76.29    5.24
   0   9  19   89.84    8.26
   0   9  20   23.47    7.19
   0   9  20   21.53    7.03
   0   9 -20   21.92    2.85
   0   9  20   17.75    2.28
   0   9  20   19.76    2.48
   0   9  20   22.77    4.54
   0   9  21   35.97    8.35
   0   9  21   40.65    3.55
   0   9  21   44.54    3.76
   0   9 -21   38.55    3.90
   0   9  21   46.19    5.59
   0   9  22   91.59    8.19
   0   9  22  103.23   10.82
   0   9  22   85.16    6.32
   0   9 -22   84.57    6.51
   0   9  22  101.19    6.55
   0   9  23   27.34    6.10
   0   9  23   26.09    3.11
   0   9  23   26.15    3.23
   0   9  24   50.19    4.55
   0   9  24   54.24    7.48
   0   9  24   53.02    4.72
   0   9  25  186.75   11.89
   0   9  25  208.97   14.18
   0   9  25  175.72   11.76
   0   9  26   14.07    2.96
   0   9  26   19.35    7.90
   0   9  26   15.14    2.96
   0   9  27   90.31    6.85
   0   9  27   98.85   10.76
   0   9  27   88.74    6.88
   0   9  28   29.79    8.76
   0   9  28   17.79    3.32
   0   9  28   20.86    3.41
   0   9  29   22.88    3.58
   0   9  29   26.37    3.71
   0   9  29   23.20    9.59
   0   9  30  148.46   10.32
   0   9  30  150.64   10.35
   0   9  31  211.35   14.22
   0   9  31  225.13   14.35
   0   9  32   31.44    3.88
   0   9  32   40.76    8.78
   0   9  32   34.63    3.91
   0   9  33   34.91    3.80
   0   9  33   32.10    3.76
   0   9  34  145.35    9.13
   0   9  34  128.99    8.98
   0   9  35    2.75    1.83
   0   9  35    3.45    2.00
   0   9  36    9.12    1.93
   0   9  36   10.31    2.31
   0   9  37   28.32    2.72
   0   9  37   38.42    3.33
   0   9  38  102.34    6.58
   0  10   0  256.38   14.03
   0  10   0  250.91   14.07
   0  10   0  229.45   14.12
   0  10  -1  207.91   11.04
   0  10   1  181.93   11.09
   0  10   1  186.89   11.04
   0  10  -1  194.04   11.02
   0  10  -1  179.35   11.13
   0  10  -2  512.34   27.35
   0  10   2  473.60   27.37
   0  10  -2  499.04   27.30
   0  10  -2  466.76   27.42
   0  10  -3  517.92   28.12
   0  10  -3  518.80   28.21
   0  10   3  474.57   28.18
   0  10   4  671.03   38.59
   0  10   4  671.32   38.62
   0  10  -4  729.18   38.64
   0  10  -4  704.37   38.49
   0  10   5  131.26    8.16
   0  10  -5  142.47    8.19
   0  10   5  133.31    8.12
   0  10  -5  134.92    7.96
   0  10   6  472.83   27.05
   0  10   6  450.02   26.96
   0  10  -6  497.19   26.82
   0  10  -6  500.38   27.08
   0  10   7  611.83   34.23
   0  10  -7  633.26   33.94
   0  10   7  579.98   34.13
   0  10   8  218.00   12.27
   0  10   8  183.62   12.07
   0  10  -8  217.12   11.85
   0  10   9   91.48    5.87
   0  10  -9   94.67    5.91
   0  10  -9   86.67    5.37
   0  10   9   84.96    5.76
   0  10 -10  397.00   21.75
   0  10  10  346.57   21.57
   0  10  10  392.82   21.72
   0  10 -10  379.84   21.16
   0  10 -11  188.42   11.53
   0  10  11  200.68   11.07
   0  10 -11  182.14   10.83
   0  10  11  193.07   11.51
   0  10 -12   17.84    1.61
   0  10 -12   20.79    2.41
   0  10  12   24.60    2.43
   0  10  12   24.48    2.01
   0  10  12   24.36    1.91
   0  10  13  213.66   13.14
   0  10  13  214.32   12.56
   0  10 -13  206.97   13.12
   0  10  13  230.15   12.68
   0  10 -14    0.93    1.31
   0  10  14    1.13    1.23
   0  10  14   -0.22    1.08
   0  10  14    1.56    0.98
   0  10 -14    0.53    1.21
   0  10 -15   79.57    5.34
   0  10  15   75.70    5.05
   0  10  15   70.49    5.61
   0  10  15   81.05    6.27
   0  10  15   78.11    5.14
   0  10  16  124.16    8.98
   0  10  16  131.30    7.95
   0  10  17   55.84    4.08
   0  10  17   57.53    5.78
   0  10  18    6.81    1.53
   0  10  18    7.34    4.16
   0  10 -18    8.01    2.17
   0  10  19   29.19    5.21
   0  10  19   24.57    2.59
   0  10 -19   27.40    3.12
   0  10  20   66.73    7.07
   0  10  20   66.22    4.79
   0  10 -20   58.74    5.11
   0  10 -21   99.75    7.59
   0  10  21  114.99    7.54
   0  10  21  113.00    7.40
   0  10  21  114.50    9.49
   0  10  22   16.27    6.37
   0  10  22   20.78    2.71
   0  10 -22   18.28    2.98
   0  10  22   18.53    2.81
   0  10  23  209.06   12.68
   0  10  23  221.98   14.74
   0  10  23  211.87   12.60
   0  10 -23  177.22   12.58
   0  10  24   88.83    6.90
   0  10  24   97.59    7.14
   0  10  25   83.65    6.59
   0  10  25   86.62    6.53
   0  10  25  105.45   10.41
   0  10  26   62.89    5.42
   0  10  26   78.51   10.44
   0  10  26   62.56    5.47
   0  10  27   47.86   10.34
   0  10  27   46.68    4.54
   0  10  27   37.44    4.24
   0  10  28  145.16   10.15
   0  10  28  152.97   10.31
   0  10  28  179.10   14.21
   0  10  29  215.69   14.22
   0  10  29  217.52   14.12
   0  10  30   29.64    9.73
   0  10  30   19.45    3.34
   0  10  30   18.50    3.52
   0  10  31   26.57    3.69
   0  10  31   23.36    3.60
   0  10  32  200.52   13.06
   0  10  32  194.65   13.01
   0  10  33   42.89    4.10
   0  10  33   34.77    3.85
   0  10  34    3.58    2.13
   0  10  34    3.42    2.16
   0  10  35   13.49    2.39
   0  10  35   16.40    2.64
   0  10  36  145.31    9.15
   0  10  36  141.14    8.93
   0  10  37    2.95    2.17
   0  11   0    2.50    1.07
   0  11   0    2.97    1.07
   0  11   0    0.63    1.04
   0  11  -1  372.20   20.25
   0  11   1  375.38   20.19
   0  11  -1  341.36   20.35
   0  11   1  362.14   20.28
   0  11  -1  351.88   20.22
   0  11   1  340.34   20.29
   0  11  -2  560.52   29.30
   0  11   2  502.10   29.30
   0  11  -2  501.70   29.38
   0  11  -2  524.32   29.22
   0  11  -3  214.24   11.82
   0  11  -3  208.09   11.70
   0  11   3  186.87   11.77
   0  11  -3  197.03   11.89
   0  11   4  959.71   56.07
   0  11  -4 1073.03   56.10
   0  11   4  993.08   56.05
   0  11  -4 1022.49   55.94
   0  11  -5  742.03   41.58
   0  11   5  746.43   41.80
   0  11  -5  794.03   41.82
   0  11   5  721.78   41.73
   0  11  -6  587.52   32.53
   0  11  -6  614.65   32.83
   0  11   6  561.01   32.71
   0  11   6  574.70   32.79
   0  11   7  159.57   10.63
   0  11  -7  185.42   10.82
   0  11   7  180.78   10.78
   0  11  -7  191.56   10.48
   0  11   8  458.30   27.75
   0  11   8  494.85   27.90
   0  11  -8  514.00   27.50
   0  11   9  425.06   23.54
   0  11   9  387.22   23.38
   0  11  -9  416.97   23.02
   0  11 -10   60.16    4.49
   0  11  10   58.80    3.68
   0  11 -10   61.94    3.91
   0  11  10   63.18    4.48
   0  11  10   59.47    4.40
   0  11  10   60.43    3.97
   0  11 -11   80.51    5.66
   0  11  11   85.12    5.10
   0  11 -11   76.89    5.36
   0  11 -11   76.53    4.97
   0  11  11   84.28    5.18
   0  11  11   84.21    5.70
   0  11  12  324.59   17.50
   0  11 -12  299.76   17.99
   0  11 -12  287.33   17.61
   0  11  12  300.64   17.37
   0  11  12  320.73   18.10
   0  11  13    8.30    1.68
   0  11  13    8.44    1.23
   0  11 -13    6.50    1.60
   0  11  13    7.13    1.38
   0  11 -14   78.64    5.59
   0  11  14   85.72    5.34
   0  11  14   80.05    5.99
   0  11  14   84.38    5.45
   0  11  15   26.77    2.28
   0  11  15   25.57    2.39
   0  11 -15   21.46    2.59
   0  11  16    4.47    1.32
   0  11 -16    3.61    1.69
   0  11  16    4.18    1.42
   0  11  16    5.45    4.34
   0  11  17  218.29   12.61
   0  11  17  197.31   13.82
   0  11  18    5.18    1.49
   0  11 -18    4.16    2.01
   0  11  18    7.76    5.21
   0  11  19  208.51   13.61
   0  11 -19  180.33   12.13
   0  11  19  202.03   11.85
   0  11  20   27.91    6.62
   0  11  20   21.56    2.57
   0  11 -20   23.84    3.16
   0  11  21  145.30   11.25
   0  11  21  131.71    8.56
   0  11 -21  125.71    8.92
   0  11  22  113.14    7.96
   0  11  22  128.03   10.95
   0  11  22  115.48    7.91
   0  11 -22  119.20    8.30
   0  11  23  179.35   10.75
   0  11  23  185.81   13.82
   0  11  23  162.05   10.49
   0  11 -23  142.37   10.59
   0  11 -24    7.31    2.88
   0  11  24    3.94    8.93
   0  11  24   10.60    2.67
   0  11  24   11.09    2.82
   0  11  25  139.09    9.73
   0  11  25  152.98    9.93
   0  11  25  151.88   13.68
   0  11  26   13.14    3.05
   0  11  26   16.64   10.06
   0  11  26   16.63    3.32
   0  11  27  184.09   12.19
   0  11  27  183.35   12.06
   0  11  28   11.65    2.93
   0  11  28   14.59    3.15
   0  11  28   21.72   10.50
   0  11  29    0.60   10.26
   0  11  29   -0.35    2.61
   0  11  29    2.26    2.53
   0  11  30  201.89   13.54
   0  11  30  217.11   13.70
   0  11  31   79.98    6.32
   0  11  31   77.30    6.22
   0  11  32   23.23    3.28
   0  11  32   17.91    3.12
   0  11  33   32.87    3.63
   0  11  33   30.72    3.57
   0  11  34  179.73   11.29
   0  11  34  178.72   11.32
   0  11  35    0.99    1.64
   0  11  35    2.89    2.36
   0  11  36    2.03    1.52
   0  11  36    1.69    2.40
   0  11  37   19.98    2.78
   0  12   0  587.60   31.80
   0  12   0  538.28   31.92
   0  12   0  576.10   31.86
   0  12  -1  173.55    9.81
   0  12  -1  170.39    9.80
   0  12   1  158.00    9.80
   0  12  -1  160.04    9.91
   0  12   1  171.66    9.73
   0  12   1  152.24    9.85
   0  12  -2  916.45   48.85
   0  12   2  890.36   48.72
   0  12  -2  873.63   48.79
   0  12  -2  831.29   48.94
   0  12   2  898.11   48.89
   0  12   2  857.93   48.89
   0  12   3  525.60   31.70
   0  12  -3  539.42   31.83
   0  12  -3  594.54   31.65
   0  12   3  559.06   31.50
   0  12  -3  605.00   31.74
   0  12   4  528.41   33.95
   0  12  -4  657.15   33.93
   0  12  -4  642.03   34.07
   0  12   4  593.06   34.02
   0  12   4  613.69   33.77
   0  12   5  374.62   21.50
   0  12  -5  393.38   21.30
   0  12   5  340.39   21.40
   0  12  -5  411.95   21.55
   0  12   5  367.91   21.13
   0  12  -6  877.03   47.64
   0  12  -6  896.71   47.93
   0  12   6  811.49   47.82
   0  12   6  860.71   47.49
   0  12   6  844.87   47.90
   0  12  -7  521.17   27.65
   0  12   7  479.40   27.06
   0  12   7  480.11   27.58
   0  12   7  443.39   27.43
   0  12  -7  508.43   27.26
   0  12  -8  393.13   21.97
   0  12   8  360.75   22.08
   0  12  -8  380.13   22.18
   0  12   8  381.79   21.61
   0  12   8  398.50   22.24
   0  12   8  395.50   21.74
   0  12  -8  391.06   21.80
   0  12   9  240.17   14.48
   0  12   9  241.18   13.95
   0  12   9  231.58   14.36
   0  12  -9  245.82   14.21
   0  12  -9  258.82   14.02
   0  12   9  239.90   13.77
   0  12 -10  341.96   19.24
   0  12  10  347.69   19.01
   0  12  10  302.56   19.35
   0  12 -10  337.05   18.94
   0  12  10  354.96   19.62
   0  12  10  333.23   18.91
   0  12 -10  318.32   19.50
   0  12  11  117.97    6.86
   0  12 -11  115.49    7.46
   0  12  11  112.05    7.41
   0  12 -11  111.62    7.10
   0  12  11  106.39    6.71
   0  12  11  102.87    7.29
   0  12  12   26.59    2.31
   0  12  12   25.73    2.76
   0  12  12   26.78    2.18
   0  12 -12   24.47    2.61
   0  12 -13   23.21    2.61
   0  12  13   24.82    2.29
   0  12  13   26.38    2.20
   0  12  13   24.83    2.76
   0  12 -14  257.28   15.73
   0  12  14  268.62   15.46
   0  12  14  275.21   15.56
   0  12  15  254.02   14.66
   0  12  15  261.39   14.80
   0  12 -15  238.16   14.91
   0  12  16   27.06    2.55
   0  12 -16   28.30    2.96
   0  12  16   29.18    2.68
   0  12 -17   10.79    2.14
   0  12  17   13.22    1.85
   0  12  17   10.21    1.71
   0  12  18    6.92    6.11
   0  12  18    1.83    1.30
   0  12 -18    2.42    2.13
   0  12  18    2.92    1.63
   0  12  19   44.63    3.73
   0  12 -19   44.66    4.39
   0  12  20   21.34    2.58
   0  12 -20   22.23    3.35
   0  12  20   28.87    7.67
   0  12 -21  221.18   14.53
   0  12  21  267.95   16.96
   0  12  21  236.68   14.21
   0  12 -22    2.34    2.95
   0  12  22    5.28    2.22
   0  12  22    0.74    8.50
   0  12  23  332.48   19.68
   0  12  23  374.49   22.29
   0  12 -23  313.83   19.87
   0  12  24  123.80    8.50
   0  12 -24  122.67    8.78
   0  12  24  118.02    8.74
   0  12 -25  392.29   25.20
   0  12  25  445.51   25.41
   0  12  25  432.46   25.26
   0  12  26  117.95    8.45
   0  12  26  145.77   13.91
   0  12  26  121.47    8.73
   0  12  27   55.79    5.26
   0  12  27   67.17    5.70
   0  12  27   69.10   11.93
   0  12  28   45.62    4.52
   0  12  28   52.11    4.92
   0  12  28   46.18   11.53
   0  12  29   43.18    4.44
   0  12  29   49.89    4.73
   0  12  30    5.44    2.78
   0  12  30    5.71    2.52
   0  12  31    4.03    2.37
   0  12  31   -1.06    2.33
   0  12  32  160.49   10.85
   0  12  32  177.30   10.94
   0  12  33   12.50    2.73
   0  12  33   11.29    2.51
   0  12  34   -1.38    2.60
   0  12  34    0.17    1.97
   0  12  35   14.36    2.24
   0  12  35   16.07    3.07
   0  12  36   80.70    5.53
   0  12  36   85.32    5.94
   0  13   0    0.63    1.15
   0  13   0    2.06    1.11
   0  13   0    1.02    1.21
   0  13  -1  104.46    6.21
   0  13   1   96.99    6.11
   0  13  -1  103.57    6.20
   0  13   1   89.08    6.25
   0  13  -1   91.45    6.31
   0  13   1   93.64    6.18
   0  13  -2  373.41   20.93
   0  13   2  378.86   20.84
   0  13   2  365.00   21.01
   0  13  -2  384.28   20.99
   0  13   2  347.75   21.03
   0  13  -2  349.96   21.10
   0  13  -3  294.68   17.66
   0  13  -3  311.08   17.42
   0  13   3  278.36   17.51
   0  13   3  305.92   17.29
   0  13  -3  324.90   17.57
   0  13  -4 1260.02   74.14
   0  13  -4 1398.38   74.06
   0  13  -4 1361.07   73.86
   0  13   4 1383.94   73.77
   0  13  -4 1331.32   73.87
   0  13   4 1260.40   74.00
   0  13  -5  398.37   21.55
   0  13  -5  394.39   21.57
   0  13  -5  413.80   21.81
   0  13  -5  365.51   21.89
   0  13   5  359.52   21.35
   0  13   5  345.08   21.66
   0  13   5  384.33   21.78
   0  13  -6  492.83   27.68
   0  13   6  468.28   27.83
   0  13   6  494.89   27.47
   0  13  -6  508.60   27.94
   0  13   6  494.12   27.94
   0  13  -6  486.42   27.60
   0  13  -7  644.43   34.19
   0  13  -7  625.26   33.90
   0  13   7  613.74   33.61
   0  13   7  557.15   34.01
   0  13   7  586.74   33.61
   0  13   7  613.28   34.16
   0  13  -7  597.11   33.76
   0  13  -8  177.66   10.22
   0  13   8  172.64   10.65
   0  13  -8  176.79   10.41
   0  13   8  172.17   10.11
   0  13  -8  185.81   10.72
   0  13   8  155.64   10.48
   0  13   8  169.74   10.01
   0  13  -9  186.70   11.05
   0  13   9  187.06   11.58
   0  13   9  168.54   11.40
   0  13   9  185.99   10.95
   0  13   9  198.08   11.04
   0  13  -9  200.06   11.35
   0  13  10  142.19    9.72
   0  13 -10  167.99    9.64
   0  13 -10  149.54    9.25
   0  13  10  159.06    9.94
   0  13  10  163.15    9.32
   0  13  10  154.47    9.20
   0  13  11  115.85    7.16
   0  13  11  115.92    7.87
   0  13  11  104.56    7.69
   0  13  11  125.26    7.29
   0  13 -11  123.22    7.62
   0  13  12  725.83   41.17
   0  13 -12  718.38   41.49
   0  13  12  773.38   41.29
   0  13 -13   49.95    4.16
   0  13  13   52.65    3.74
   0  13  13   55.69    3.90
   0  13  14   49.39    3.62
   0  13 -14   46.34    3.98
   0  13  14   44.10    3.43
   0  13  15   30.06    2.72
   0  13 -15   25.70    3.06
   0  13  15   28.06    2.56
   0  13  16   41.86    3.34
   0  13  16   35.48    3.12
   0  13 -16   38.96    3.64
   0  13 -17  128.21    9.09
   0  13  17  148.17    8.97
   0  13  17  145.62    8.86
   0  13 -18  118.56    8.52
   0  13  18  135.18    8.23
   0  13 -18  118.03    8.32
   0  13  18  126.55    8.01
   0  13  19  251.52   14.60
   0  13 -19  225.12   14.83
   0  13  19  239.73   14.38
   0  13  19  252.83   16.75
   0  13 -20    1.32    2.69
   0  13  20    0.77    1.67
   0  13  20    1.37    2.30
   0  13  20    6.83    8.29
   0  13  21  284.67   17.36
   0  13 -21  281.41   17.76
   0  13 -22  105.87    8.40
   0  13  22  116.22    7.98
   0  13  23  446.12   25.58
   0  13 -23  408.49   25.78
   0  13  24   65.03    5.53
   0  13 -24   65.93    6.04
   0  13  24   80.63   12.39
   0  13  25  257.10   15.38
   0  13 -25  220.06   15.26
   0  13  25  253.20   16.03
   0  13  26   57.76    5.53
   0  13  26   60.24    5.28
   0  13  27  159.71   10.43
   0  13  27  146.28   10.08
   0  13  28   44.50    4.66
   0  13  28   45.49    4.38
   0  13  29   10.55    2.92
   0  13  29    9.58    2.64
   0  13  30   90.52    6.67
   0  13  30   84.68    6.56
   0  13  31   19.14    3.02
   0  13  31   14.98    2.94
   0  13  32    4.64    2.29
   0  13  32    2.13    2.59
   0  13  33   26.19    3.14
   0  13  33   22.42    3.57
   0  13  34   76.67    6.03
   0  13  34   77.79    5.64
   0  13  35    2.53    1.57
   0  13  35    3.58    2.76
   0  13  36    2.21    1.34
   0  13  36    3.52    2.45
   0  14   0  325.45   17.74
   0  14   0  301.95   17.85
   0  14   0  317.25   17.82
   0  14   0  287.60   17.96
   0  14   1   42.46    3.47
   0  14  -1   42.07    3.27
   0  14   1   44.25    3.26
   0  14   1   41.45    3.22
   0  14  -1   39.21    3.24
   0  14   1   42.25    3.36
   0  14  -1   42.23    3.48
   0  14  -1   41.94    3.30
   0  14   2  479.94   27.11
   0  14   2  498.16   26.87
   0  14  -2  481.58   27.00
   0  14  -2  483.14   27.06
   0  14   2  448.66   27.11
   0  14  -2  466.65   26.88
   0  14  -2  446.26   27.18
   0  14   2  499.78   26.92
   0  14   3   65.77    5.00
   0  14  -3   80.08    5.09
   0  14  -3   74.72    5.20
   0  14   3   67.48    4.73
   0  14  -3   74.36    4.88
   0  14   3   68.99    4.75
   0  14   4  215.97   12.13
   0  14  -4  211.38   12.24
   0  14  -4  186.15   12.47
   0  14  -4  215.58   12.42
   0  14   4  195.07   12.38
   0  14  -4  205.35   12.20
   0  14   4  212.24   12.12
   0  14   5  345.31   19.47
   0  14   5  345.90   19.56
   0  14  -5  371.56   19.80
   0  14  -5  337.73   20.11
   0  14  -5  340.30   19.69
   0  14  -5  360.46   19.97
   0  14   5  317.44   19.87
   0  14   5  337.35   19.97
   0  14   5  340.70   19.60
   0  14   6  342.78   19.22
   0  14   6  336.75   19.69
   0  14  -6  322.31   19.83
   0  14  -6  360.88   19.74
   0  14  -6  324.29   19.34
   0  14   6  338.20   19.15
   0  14  -6  360.72   19.50
   0  14   6  309.61   19.57
   0  14   6  346.11   19.28
   0  14  -7  276.65   14.83
   0  14   7  253.96   14.54
   0  14  -7  251.83   14.62
   0  14   7  219.55   14.83
   0  14  -7  270.41   15.08
   0  14   7  242.22   14.97
   0  14   7  248.72   14.45
   0  14   8  413.16   23.03
   0  14  -8  425.14   23.37
   0  14   8  425.75   23.07
   0  14   8  423.79   23.11
   0  14  -8  388.85   23.14
   0  14   8  361.11   23.44
   0  14  -9  174.93    9.94
   0  14   9  159.36    9.49
   0  14   9  143.05    9.95
   0  14  -9  151.89    9.57
   0  14   9  166.66    9.54
   0  14   9  161.46    9.57
   0  14 -10  378.53   21.62
   0  14  10  389.66   21.33
   0  14  10  363.43   21.27
   0  14  10  371.83   21.26
   0  14 -11   59.64    4.74
   0  14  11   65.47    4.43
   0  14  11   64.38    4.34
   0  14  12  143.63    8.97
   0  14  12  153.95    9.11
   0  14 -12  150.53    9.45
   0  14 -13  135.95    8.62
   0  14  13  130.41    8.17
   0  14  13  134.12    8.28
   0  14  14  231.44   13.55
   0  14 -14  221.25   13.90
   0  14  14  235.75   13.65
   0  14 -15  102.61    7.28
   0  14  15  111.47    6.92
   0  14  15  106.17    6.97
   0  14 -16  123.08    8.38
   0  14  16  121.85    7.91
   0  14  16  129.36    8.08
   0  14  17  169.83    9.69
   0  14  17  159.84    9.49
   0  14 -18   24.03    3.60
   0  14  18   26.38    2.96
   0  14 -18   23.52    3.25
   0  14  18   29.53    2.85
   0  14 -19   34.03    4.32
   0  14  19   43.45    3.89
   0  14  19   39.42    3.59
   0  14  20  167.71   10.62
   0  14 -20  162.33   11.13
   0  14  20  164.47   10.45
   0  14 -21  446.86   27.66
   0  14  21  467.62   27.28
   0  14  21  502.72   27.47
   0  14  22   53.24    4.64
   0  14 -22   42.37    5.18
   0  14  23  388.81   22.12
   0  14 -23  357.63   22.36
   0  14  24   92.07    7.03
   0  14 -24   96.89    7.42
   0  14 -25  282.68   18.43
   0  14  25  329.52   19.44
   0  14  25  314.85   18.49
   0  14  26  163.53   11.12
   0  14 -26  150.97   10.42
   0  14  26  166.11   10.57
   0  14  27   31.85    3.74
   0  14  28   44.52    4.54
   0  14  28   53.92    4.91
   0  14  29   40.82    4.22
   0  14  29   37.74    4.09
   0  14  30    4.01    2.31
   0  14  30    3.31    2.62
   0  14  31   10.44    3.14
   0  14  31   11.70    2.66
   0  14  32   42.28    4.63
   0  14  32   46.66    4.21
   0  14  33    3.72    1.97
   0  14  33    0.08    3.15
   0  14  34    1.05    3.06
   0  14  34    4.19    1.79
   0  14  35   14.29    1.99
   0  14  35   12.12    2.96
   0  15   0    0.40    1.03
   0  15   0    0.70    1.26
   0  15   0    1.03    1.06
   0  15   0    1.55    1.09
   0  15   1   16.73    1.97
   0  15   1   15.04    2.02
   0  15  -1   16.17    1.93
   0  15   1   16.21    1.94
   0  15  -1   17.52    2.00
   0  15  -1   14.78    1.81
   0  15   1   16.37    1.84
   0  15  -1   12.13    1.94
   0  15  -2   32.26    2.85
   0  15  -2   31.35    3.07
   0  15  -2   38.88    3.08
   0  15  -2   37.62    3.04
   0  15   2   30.94    2.91
   0  15   2   36.74    2.88
   0  15   2   32.55    2.79
   0  15   2   29.75    2.97
   0  15  -3  117.79    7.30
   0  15   3  117.84    7.05
   0  15   3  113.26    7.31
   0  15  -3   98.32    7.32
   0  15   3  123.94    7.10
   0  15  -3  102.57    7.04
   0  15   3  114.64    6.83
   0  15   3   99.50    7.23
   0  15   4  324.76   17.51
   0  15   4  268.23   17.72
   0  15   4  299.14   17.45
   0  15  -4  296.13   17.56
   0  15  -4  306.33   17.76
   0  15   4  317.61   17.33
   0  15  -5   88.86    6.06
   0  15   5   87.18    5.65
   0  15   5   96.04    5.76
   0  15   5   75.51    5.93
   0  15   5   84.65    5.51
   0  15  -5   84.53    5.74
   0  15  -5   94.25    5.93
   0  15  -6  137.57    8.49
   0  15   6  141.43    8.17
   0  15  -6  131.83    8.34
   0  15   6  147.52    8.34
   0  15   6  112.28    8.51
   0  15  -7  147.90    8.70
   0  15   7  137.37    8.35
   0  15   7  138.23    8.28
   0  15  -7  125.48    8.39
   0  15   7  140.17    8.42
   0  15   8   13.63    1.88
   0  15   8   13.17    1.83
   0  15   8   18.89    1.83
   0  15  -8   12.27    1.63
   0  15  -8   14.59    2.26
   0  15   9   88.56    5.78
   0  15   9   89.93    5.84
   0  15  -9   93.73    6.20
   0  15   9   85.32    5.74
   0  15  10  527.67   28.90
   0  15  10  509.42   28.84
   0  15 -10  514.03   29.21
   0  15  10  499.79   28.86
   0  15  11  118.28    7.45
   0  15 -11  121.41    7.91
   0  15  11  114.94    7.45
   0  15  11  123.95    7.52
   0  15  12  186.71   11.34
   0  15 -12  185.23   11.76
   0  15  12  199.07   11.42
   0  15  13   10.91    1.75
   0  15  13   14.06    1.82
   0  15 -13   10.38    2.36
   0  15 -14   45.82    4.12
   0  15  14   40.91    3.54
   0  15  14   44.04    3.51
   0  15  15  458.02   25.36
   0  15  15  438.00   25.24
   0  15 -15  429.19   25.62
   0  15 -16   91.15    6.73
   0  15  16   93.59    6.23
   0  15  16   89.31    6.32
   0  15 -17   16.91    2.88
   0  15  17   15.80    2.25
   0  15  17   15.35    2.44
   0  15 -18  183.03   12.47
   0  15 -18  192.85   12.70
   0  15  18  202.19   12.21
   0  15  18  214.46   12.37
   0  15 -19  333.22   21.80
   0  15  19  380.72   21.67
   0  15  19  404.30   21.86
   0  15 -19  365.99   22.16
   0  15  20   50.27    4.37
   0  15 -20   35.94    4.82
   0  15  20   39.89    3.94
   0  15  21   98.61    7.24
   0  15  21  114.20    7.62
   0  15 -21   97.11    7.95
   0  15 -22   28.26    4.42
   0  15  22   25.29    3.41
   0  15  22   26.92    3.93
   0  15  23  494.80   27.25
   0  15  23  458.17   27.05
   0  15 -23  444.17   27.28
   0  15  24  143.05    9.43
   0  15 -24  135.25    9.67
   0  15  25  135.20    9.53
   0  15  25  117.78    8.35
   0  15 -25  107.37    8.32
   0  15 -26   39.29    4.23
   0  15  26   43.19    4.43
   0  15  26   43.33    4.89
   0  15  27   35.32    4.13
   0  15  28   25.20    3.69
   0  15  29    5.26    2.97
   0  15  30   33.69    4.38
   0  15  30   38.06    3.84
   0  15  31   -0.81    3.25
   0  15  31   -0.38    2.06
   0  15  32    5.05    2.04
   0  15  32    1.15    3.35
   0  15  33   40.34    3.77
   0  15  33   44.12    4.62
   0  15  34    2.88    3.07
   0  15  34    0.84    1.56
   0  15  35    2.31    1.46
   0  16   0  252.94   14.45
   0  16   0  238.05   14.50
   0  16   1   28.63    2.63
   0  16  -1   27.33    2.59
   0  16  -1   27.81    2.70
   0  16   1   22.94    2.43
   0  16   1   24.97    2.26
   0  16  -2   45.74    3.71
   0  16   2   41.97    3.52
   0  16   2   46.47    3.61
   0  16   2   46.89    3.35
   0  16  -2   48.71    3.73
   0  16   3  105.91    6.49
   0  16   3   91.62    6.39
   0  16   3  101.21    6.27
   0  16   4    8.72    1.36
   0  16   4    8.44    1.66
   0  16  -5  113.40    7.58
   0  16   5  120.50    7.48
   0  16   5  119.52    7.29
   0  16  -6  124.55    8.16
   0  16   6  128.17    7.97
   0  16   6  128.13    7.80
   0  16   7  107.11    6.99
   0  16  -7  114.52    7.29
   0  16   7  106.00    6.82
   0  16   8  492.17   27.53
   0  16   8  496.30   27.44
   0  16   8  469.80   27.45
   0  16  -8  486.82   27.79
   0  16   9   74.69    4.98
   0  16   9   69.88    5.03
   0  16  -9   76.04    5.47
   0  16   9   71.78    5.06
   0  16  10   15.79    2.01
   0  16  10   11.88    2.05
   0  16 -10   15.95    2.57
   0  16  10   15.69    1.94
   0  16  11   19.92    2.20
   0  16  11   20.16    2.43
   0  16  11   17.31    2.21
   0  16 -11   24.30    2.97
   0  16  12   37.56    3.25
   0  16  12   39.92    3.39
   0  16 -12   38.57    3.87
   0  16  13  158.83   10.18
   0  16  13  179.19   10.28
   0  16 -13  159.48   10.59
   0  16  14   49.04    4.16
   0  16  14   55.67    4.29
   0  16 -14   57.29    4.78
   0  16  15   14.56    2.27
   0  16 -15   10.70    2.68
   0  16  15   14.82    2.22
   0  16 -16   54.84    5.23
   0  16  16   64.58    4.90
   0  16  16   64.86    4.83
   0  16  17  410.08   23.75
   0  16  17  432.86   23.85
   0  16 -17  386.33   24.04
   0  16 -18   91.29    7.25
   0  16 -18   93.31    7.62
   0  16  18   99.19    6.94
   0  16  18  111.74    7.16
   0  16 -19   11.12    3.77
   0  16 -19   11.59    3.00
   0  16  19   13.67    2.68
   0  16  19   18.81    2.93
   0  16 -20  176.39   12.44
   0  16  20  199.02   12.11
   0  16  20  191.30   11.99
   0  16  21  384.71   22.63
   0  16 -21  361.07   22.94
   0  16  21  403.41   22.70
   0  16 -22   53.99    5.69
   0  16  22   63.70    5.55
   0  16  22   65.55    5.41
   0  16  23  121.66    8.66
   0  16 -23  114.49    8.92
   0  16  23  136.69    8.86
   0  16 -24   10.55    3.27
   0  16  24   12.48    3.30
   0  16  24   13.79    3.22
   0  16  25  118.69    8.28
   0  16  25  122.55    9.26
   0  16 -25  106.32    8.05
   0  16  25  111.68    8.15
   0  16  26   58.27    5.33
   0  16  26   63.14    5.85
   0  16 -26   52.10    4.87
   0  16  27   -0.52    3.21
   0  16 -27    0.61    1.99
   0  16  28   34.87    4.54
   0  16  29    7.99    3.66
   0  16  30    2.84    3.57
   0  16  31   22.42    4.26
   0  16  31   25.10    3.18
   0  16  32    4.72    3.52
   0  16  32    6.92    2.06
   0  16  33   11.76    3.44
   0  16  33   11.58    2.26
   0  16  34   22.79    2.66
   0  17   0    1.27    1.60
   0  17  -1   75.95    5.49
   0  17   1   76.28    5.25
   0  17   1   85.01    5.53
   0  17  -2  144.21    8.96
   0  17   2  142.29    8.86
   0  17   2  139.38    8.66
   0  17   3   27.51    2.45
   0  17   3   26.25    2.75
   0  17   4   79.55    5.50
   0  17   4   79.02    5.28
   0  17   5  246.72   14.29
   0  17  -5  234.08   14.44
   0  17   5  242.28   14.11
   0  17   6   84.38    5.66
   0  17  -6   87.06    6.12
   0  17   6   86.87    5.93
   0  17   7  179.47   10.65
   0  17  -7  184.67   11.10
   0  17   7  169.17   10.77
   0  17   8  237.86   14.09
   0  17   8  239.34   13.96
   0  17  -8  234.38   14.42
   0  17   9   99.92    6.76
   0  17  -9  105.13    7.21
   0  17   9  105.79    6.68
   0  17   9   98.13    6.76
   0  17  10  224.12   13.39
   0  17 -10  220.20   13.73
   0  17  10  213.33   13.32
   0  17  10  237.60   13.35
   0  17 -11   70.42    5.53
   0  17  11   73.78    4.97
   0  17  11   64.99    5.10
   0  17  11   69.80    5.01
   0  17  12   21.09    2.46
   0  17 -12   21.11    3.17
   0  17  12   21.08    2.78
   0  17  13   48.24    4.25
   0  17  13   52.20    4.07
   0  17 -13   51.99    4.56
   0  17  14    8.14    2.40
   0  17  14   11.71    2.22
   0  17 -14   13.10    2.89
   0  17  15  359.64   20.20
   0  17 -15  338.03   20.51
   0  17  15  336.48   20.17
   0  17  16   86.87    6.56
   0  17 -16   89.87    6.92
   0  17  16   96.38    6.58
   0  17  17   15.57    2.73
   0  17  17   11.22    2.87
   0  17 -17   12.40    3.17
   0  17 -18  163.65   11.39
   0  17  18  173.52   10.95
   0  17  18  177.40   10.93
   0  17 -18  161.31   11.11
   0  17  19  259.19   15.01
   0  17 -19  246.63   15.45
   0  17 -19  222.10   15.01
   0  17  19  247.73   15.00
   0  17  20   74.63    6.09
   0  17  20   85.39    6.22
   0  17 -20   76.99    6.61
   0  17 -20   66.15    5.93
   0  17  21   24.79    3.51
   0  17  21   26.87    3.81
   0  17 -21   18.16    3.86
   0  17  22   88.29    6.65
   0  17 -22   80.34    6.96
   0  17  22   91.62    6.91
   0  17 -23  112.63    8.48
   0  17  23  124.84    8.39
   0  17  23  112.40    8.36
   0  17  24   28.02    4.23
   0  17 -24   26.23    3.78
   0  17  24   38.09    3.98
   0  17  25    9.44    2.76
   0  17 -25    7.86    2.72
   0  17  25    9.11    3.54
   0  17  25   12.36    3.59
   0  17  26    3.77    3.52
   0  17  26    1.42    2.25
   0  17  26   -0.16    2.64
   0  17 -26    1.03    2.19
   0  17  27    3.23    2.42
   0  17 -27    2.57    2.00
   0  17  27    6.21    3.83
   0  17  27    4.47    2.52
   0  17  28    5.87    3.83
   0  17  29    2.69    3.74
   0  17  30    8.77    4.02
   0  17  31   35.27    4.67
   0  17  32    5.65    3.40
   0  17  33   34.58    3.35
   0  18   0  235.78   14.14
   0  18   1   42.37    3.89
   0  18  -1   53.74    4.14
   0  18   2    8.67    1.95
   0  18  -2    7.93    2.09
   0  18   2    9.01    1.60
   0  18   3   73.60    5.00
   0  18   3   71.30    5.24
   0  18   4   16.44    2.02
   0  18   4   15.37    2.37
   0  18   5  104.39    6.99
   0  18   5  109.81    6.79
   0  18  -5   94.36    7.11
   0  18   6  481.68   26.66
   0  18   6  457.25   26.82
   0  18  -6  465.90   27.03
   0  18  -7  233.21   13.95
   0  18   7  231.49   13.48
   0  18   7  216.47   13.62
   0  18   8  207.32   12.72
   0  18   8  212.84   12.58
   0  18  -8  208.97   13.07
   0  18   9  162.43   10.03
   0  18   9  159.36   10.17
   0  18  -9  167.78   10.61
   0  18 -10  155.55   10.15
   0  18  10  153.37    9.63
   0  18  10  143.85    9.68
   0  18  10  159.49    9.59
   0  18  11   26.64    2.81
   0  18  11   30.26    3.31
   0  18 -11   29.30    3.65
   0  18  11   24.74    2.87
   0  18 -12   31.29    3.69
   0  18  12   27.53    3.37
   0  18  12   24.65    2.86
   0  18  12   31.01    2.94
   0  18 -13   21.45    3.23
   0  18  13   22.96    2.64
   0  18  13   18.28    3.11
   0  18 -14    3.77    2.60
   0  18  14    4.37    1.92
   0  18  14    5.25    2.65
   0  18  15   80.67    6.26
   0  18 -15   77.68    6.48
   0  18  15   88.78    6.07
   0  18 -16   64.12    5.79
   0  18  16   67.13    5.72
   0  18  16   73.80    5.45
   0  18  17  253.54   14.54
   0  18 -17  232.06   14.86
   0  18  17  235.74   14.32
   0  18 -17  212.30   14.52
   0  18 -18  138.74    9.92
   0  18  18  149.52    9.43
   0  18  18  137.98    9.48
   0  18 -18  132.26    9.55
   0  18 -19    1.76    2.52
   0  18 -19    2.96    3.37
   0  18  19    1.01    2.43
   0  18  19    2.40    3.24
   0  18  20  176.31   11.63
   0  18 -20  192.50   12.00
   0  18  20  184.87   11.48
   0  18 -20  160.67   11.34
   0  18 -21   50.40    5.53
   0  18  21   60.33    5.69
   0  18  21   63.91    5.21
   0  18 -22   47.48    5.28
   0  18  22   59.69    5.05
   0  18  22   55.51    5.51
   0  18 -23    5.01    2.89
   0  18  23    3.41    3.68
   0  18  23    4.34    2.62
   0  18  24    5.21    2.62
   0  18 -24    7.75    2.79
   0  18  24    5.72    3.85
   0  18 -25   20.22    3.20
   0  18  25   28.63    4.31
   0  18  25   23.32    4.46
   0  18  25   19.09    3.16
   0  18 -26    9.96    2.48
   0  18  26    7.66    4.12
   0  18  26   10.71    3.25
   0  18  26   12.71    2.78
   0  18  27   23.11    3.50
   0  18  27   28.05    4.69
   0  18 -27   20.41    2.75
   0  18  27   27.95    3.41
   0  18  28    5.24    4.11
   0  18  28    2.87    2.35
   0  18  29   39.24    3.98
   0  18  29   41.60    5.12
   0  18  30    4.83    3.85
   0  18  31    9.52    3.80
   0  19   0    1.18    1.89
   0  19  -1   41.58    3.93
   0  19   1   47.36    4.02
   0  19   2  132.92    8.47
   0  19   2  132.91    8.65
   0  19  -2  134.40    8.77
   0  19   3    8.60    2.18
   0  19   3    7.93    1.72
   0  19   4   90.89    6.19
   0  19   4   93.41    6.50
   0  19   5   89.14    6.18
   0  19   5   84.66    5.94
   0  19   6   13.61    2.13
   0  19  -6   16.15    2.91
   0  19   6   14.95    2.58
   0  19  -7  115.72    7.92
   0  19   7  111.77    7.63
   0  19   7  110.21    7.35
   0  19   8  258.45   15.60
   0  19  -8  263.62   15.97
   0  19   8  260.20   15.41
   0  19   9  110.80    7.67
   0  19   9  113.08    7.50
   0  19  -9  120.59    8.21
   0  19  10   47.53    3.90
   0  19 -10   47.89    4.57
   0  19  10   42.84    4.02
   0  19  11   47.36    4.24
   0  19 -11   57.99    4.91
   0  19  11   52.33    4.22
   0  19 -12   90.11    7.06
   0  19  12   99.22    6.50
   0  19  12   90.85    6.77
   0  19  12   89.00    6.46
   0  19  13   55.39    4.51
   0  19  13   57.63    5.05
   0  19 -13   58.14    5.17
   0  19  14   49.34    4.02
   0  19  14   39.00    4.53
   0  19 -14   37.77    4.45
   0  19 -15   64.45    5.73
   0  19  15   64.59    5.83
   0  19  15   71.97    5.30
   0  19  16    9.25    3.54
   0  19 -16   13.15    3.13
   0  19  16   15.15    2.71
   0  19  17   38.45    3.82
   0  19 -17   32.95    4.70
   0  19  17   40.76    4.73
   0  19 -17   34.41    4.20
   0  19  18   67.79    5.37
   0  19 -18   65.86    6.14
   0  19  18   67.44    6.00
   0  19 -18   60.56    5.57
   0  19  19   17.21    2.99
   0  19  19   10.15    3.93
   0  19 -19   16.69    3.20
   0  19 -19   17.98    3.84
   0  19  20   92.30    6.65
   0  19  20   84.60    7.17
   0  19 -20   80.39    6.44
   0  19 -20   83.28    7.01
   0  19  21    4.82    3.85
   0  19  21    4.58    2.51
   0  19 -21    3.85    3.15
   0  19 -22   16.30    3.43
   0  19  22   15.23    4.33
   0  19  22   14.27    2.96
   0  19  23   94.14    6.74
   0  19 -23   85.08    6.79
   0  19  23   78.36    7.18
   0  19  24   25.84    3.32
   0  19  24   20.53    4.61
   0  19 -24   20.66    3.34
   0  19  25   30.23    5.07
   0  19  25   34.30    4.84
   0  19 -25   28.82    3.66
   0  19  25   32.97    3.73
   0  19  26    9.40    4.34
   0  19 -26    4.23    2.18
   0  19  26    4.09    2.85
   0  19  26    6.35    2.39
   0  19  27    2.82    4.05
   0  19  27    5.36    2.53
   0  19 -27    4.18    1.91
   0  19  27    6.02    2.44
   0  19  28    5.17    4.05
   0  19  28    4.05    2.24
   0  19  29    7.44    2.42
   0  19  29    8.56    4.07
   0  19  30   -3.32    3.82
   0  19  30   -1.47    2.11
   0  19  31   35.69    3.60
   0  20   0  126.25    8.47
   0  20  -1   36.12    3.76
   0  20   1   32.23    3.55
   0  20  -2   10.64    2.64
   0  20   2    7.49    2.31
   0  20   3   56.64    4.71
   0  20  -3   57.66    4.89
   0  20   3   55.14    4.38
   0  20   4   29.29    2.94
   0  20   4   29.18    3.32
   0  20   5   58.28    4.51
   0  20   5   57.31    4.82
   0  20   6  198.34   12.35
   0  20  -6  197.48   12.61
   0  20   6  199.49   12.12
   0  20   7   83.85    6.47
   0  20   7   92.46    6.29
   0  20  -7   94.49    6.95
   0  20   8    4.72    1.83
   0  20   8    3.36    2.13
   0  20  -8    2.43    2.86
   0  20  -9   41.30    4.61
   0  20   9   43.59    4.08
   0  20   9   45.44    3.86
   0  20 -10  116.76    8.38
   0  20  10  112.86    7.96
   0  20  10  123.08    7.88
   0  20 -11   45.01    4.56
   0  20  11   39.59    3.91
   0  20  11   42.33    3.80
   0  20 -12    7.12    2.88
   0  20  12    6.40    2.11
   0  20  12    6.98    1.99
   0  20 -13   27.35    3.94
   0  20  13   31.59    3.27
   0  20 -14   43.12    4.59
   0  20  14   40.54    3.96
   0  20  14   41.21    4.63
   0  20  15   89.79    6.48
   0  20 -15   87.67    6.90
   0  20  15   88.48    7.00
   0  20  16   36.34    4.81
   0  20  16   39.18    3.95
   0  20 -16   36.26    4.37
   0  20 -16   41.32    4.86
   0  20 -17   27.36    4.35
   0  20  17   30.91    4.53
   0  20  17   28.86    3.43
   0  20 -17   24.40    3.78
   0  20 -18   31.54    3.98
   0  20  18   39.00    3.85
   0  20 -18   26.88    4.40
   0  20  18   32.56    4.75
   0  20 -19   13.57    2.92
   0  20  19    7.09    4.07
   0  20 -19    8.24    3.39
   0  20  19    9.60    2.63
   0  20  20   33.59    3.67
   0  20 -20   25.92    4.18
   0  20 -20   26.90    3.49
   0  20  20   23.29    4.74
   0  20  21   77.28    5.97
   0  20 -21   75.34    6.34
   0  20  21   71.10    6.72
   0  20  22   25.73    3.43
   0  20 -22   20.16    3.62
   0  20  22   24.95    4.79
   0  20  23    6.32    2.54
   0  20  23   14.15    4.47
   0  20 -23    5.63    2.90
   0  20  24   20.78    4.28
   0  20  24   18.75    4.71
   0  20  24   23.27    3.25
   0  20 -24   19.46    3.33
   0  20  25   36.23    4.91
   0  20  25   39.60    3.95
   0  20 -25   29.97    3.65
   0  20  25   35.51    5.20
   0  20  26   59.73    5.30
   0  20  26   54.26    4.60
   0  20 -26   41.17    4.08
   0  20  26   49.10    5.73
   0  20 -27   24.45    2.73
   0  20  27   28.14    3.38
   0  20  27   25.51    3.36
   0  20  27   24.41    4.75
   0  20  28   17.98    2.97
   0  20  29    9.64    2.50
   0  20  30    3.16    2.30
   0  20  31   17.66    2.76
   0  21   0   -0.59    2.33
   0  21  -1   59.86    5.02
   0  21   1   51.95    4.81
   0  21  -2   96.46    7.06
   0  21   2   94.96    6.92
   0  21   3    5.13    2.40
   0  21  -3    5.02    2.64
   0  21   4   18.17    2.44
   0  21   4   17.96    2.96
   0  21   5   69.82    5.22
   0  21   5   66.25    5.47
   0  21   6   24.19    2.93
   0  21   6   24.38    3.36
   0  21  -6   24.33    3.90
   0  21   7  164.13   10.20
   0  21  -7  160.29   10.67
   0  21   7  155.08   10.37
   0  21   8   55.21    4.51
   0  21   8   51.54    4.78
   0  21  -8   54.26    5.24
   0  21  -9  103.80    7.55
   0  21   9  100.09    6.83
   0  21   9   89.50    6.96
   0  21  10   11.21    2.36
   0  21  10   10.21    2.58
   0  21 -10    7.21    3.12
   0  21  11    6.69    2.37
   0  21 -11    4.97    3.07
   0  21  11    4.41    2.10
   0  21  12  105.16    7.11
   0  21 -12  105.13    7.69
   0  21  12   92.46    7.09
   0  21  13   69.13    5.60
   0  21 -13   75.42    6.14
   0  21  14   62.90    5.17
   0  21 -14   63.45    5.69
   0  21 -15   97.98    7.75
   0  21  15  109.45    7.42
   0  21 -16    1.37    3.47
   0  21 -16    4.27    2.82
   0  21  16    1.62    2.26
   0  21  17   98.63    7.16
   0  21 -17  101.74    7.86
   0  21 -17   96.70    7.44
   0  21 -18    4.40    2.69
   0  21  18    3.33    2.36
   0  21 -18    8.24    3.55
   0  21  19   48.16    5.66
   0  21 -19   51.12    5.11
   0  21 -19   42.49    4.52
   0  21  19   49.48    4.61
   0  21 -20   14.50    3.46
   0  21 -20   14.85    2.76
   0  21  20   14.82    4.44
   0  21  20   18.20    2.94
   0  21  21   -2.54    4.25
   0  21  21    0.84    2.28
   0  21 -21    3.79    3.00
   0  21 -22   -0.74    2.90
   0  21  22   -2.93    4.44
   0  21  22   -0.94    2.45
   0  21 -23   72.81    6.22
   0  21  23   78.02    7.23
   0  21  23   89.92    6.40
   0  21  24   64.42    5.32
   0  21 -24   53.20    5.14
   0  21  25    6.80    2.64
   0  21 -25    9.28    2.44
   0  21  25    3.08    3.01
   0  21 -26   13.20    2.34
   0  21  26   13.58    2.86
   0  21  26   13.60    3.16
   0  21  27   -1.44    2.03
   0  21 -27    1.32    1.53
   0  21  27   -0.62    2.46
   0  21  28   37.43    3.91
   0  21  29   -0.68    2.38
   0  21  30   15.13    2.86
   0  22   0  162.54   10.66
   0  22  -1    6.48    2.91
   0  22   1    9.19    2.80
   0  22   2    4.98    2.72
   0  22  -2    6.22    3.02
   0  22  -3  116.27    8.25
   0  22   3  110.03    7.97
   0  22   4   -0.83    2.75
   0  22   5  189.13   12.24
   0  22   5  195.62   12.06
   0  22  -6   11.77    3.81
   0  22   6   13.11    2.99
   0  22   6    7.30    2.27
   0  22   7   87.49    6.56
   0  22  -7   94.31    7.36
   0  22   7   93.80    6.90
   0  22   8   91.50    7.06
   0  22   8  100.04    6.89
   0  22  -8   94.91    7.58
   0  22   9   65.13    5.76
   0  22   9   77.15    5.72
   0  22  -9   75.72    6.31
   0  22  10   67.87    5.85
   0  22  10   76.74    5.76
   0  22 -10   76.57    6.44
   0  22 -11  100.35    7.44
   0  22  11  103.91    6.89
   0  22  12   42.19    4.11
   0  22 -12   42.29    4.70
   0  22  12   36.95    4.05
   0  22 -13   32.98    4.35
   0  22  13   35.15    3.76
   0  22 -14   28.03    4.08
   0  22  14   31.24    3.70
   0  22 -15  175.20   11.47
   0  22 -15  157.22   11.04
   0  22  15  165.26   10.76
   0  22 -16   11.09    3.18
   0  22 -16    7.88    3.66
   0  22  16    8.59    2.76
   0  22 -17   20.40    3.60
   0  22 -17   27.40    4.33
   0  22  17   30.72    3.59
   0  22 -18    4.42    3.45
   0  22  18    6.48    2.69
   0  22 -18    4.97    2.75
   0  22  19   94.89    6.50
   0  22 -19   84.93    6.83
   0  22  20    4.37    2.80
   0  22 -20    7.67    3.37
   0  22 -20    5.60    2.50
   0  22  21  136.44    9.01
   0  22 -21  123.47    9.12
   0  22 -22   35.43    4.28
   0  22  22   38.70    4.21
   0  22 -23    6.89    2.79
   0  22  23    9.53    3.81
   0  22  23    9.99    2.88
   0  22  24    6.05    3.35
   0  22 -24    6.42    2.40
   0  22  24    4.70    2.71
   0  22 -25   23.22    2.94
   0  22  25   29.11    4.08
   0  22  25   28.93    3.62
   0  22 -26   79.83    5.75
   0  22  26   94.07    6.81
   0  22  26   91.26    6.58
   0  22  27    8.17    2.84
   0  22 -27    5.66    1.47
   0  22  27    4.81    1.93
   0  22  28   34.24    3.88
   0  22  29    1.53    2.55
   0  23   0    1.00    2.73
   0  23  -1   38.78    4.35
   0  23   1   27.29    3.95
   0  23   2   65.02    5.67
   0  23  -2   61.31    5.74
   0  23  -3  165.63   10.85
   0  23   3  149.94   10.47
   0  23   4   66.89    5.78
   0  23   5  130.81    9.16
   0  23   6   63.85    5.45
   0  23   6   69.45    5.97
   0  23   7  269.09   16.89
   0  23  -7  298.59   17.34
   0  23   7  266.73   16.69
   0  23   8   17.93    3.43
   0  23  -8   23.25    4.38
   0  23   8   24.10    3.20
   0  23  -9  151.60   10.11
   0  23   9  128.89    9.50
   0  23   9  145.93    9.43
   0  23  10   52.93    4.62
   0  23  10   47.11    4.68
   0  23 -10   47.39    5.36
   0  23  11  103.46    8.00
   0  23  11  116.54    7.96
   0  23 -11  122.08    8.58
   0  23  12   27.17    3.67
   0  23  12   26.21    3.60
   0  23 -12   30.36    4.20
   0  23  13  209.35   12.95
   0  23 -13  199.44   13.24
   0  23  14   21.55    3.42
   0  23 -14   25.16    3.81
   0  23  15    4.60    2.68
   0  23 -15    7.40    2.97
   0  23 -16    0.72    3.63
   0  23  16    2.41    2.77
   0  23 -16    0.88    2.70
   0  23  17  204.76   12.99
   0  23 -17  200.19   12.97
   0  23 -17  209.67   13.38
   0  23  18   72.76    5.79
   0  23 -18   55.23    5.41
   0  23 -18   67.91    6.18
   0  23 -19  118.87    8.46
   0  23 -19  101.63    7.89
   0  23  19  126.25    8.35
   0  23 -20   41.81    4.26
   0  23  20   52.04    4.94
   0  23 -20   51.96    5.14
   0  23 -21   52.22    5.08
   0  23  21   51.14    5.05
   0  23 -22    0.54    2.72
   0  23  22    2.05    2.91
   0  23  23   77.24    6.79
   0  23  23   65.38    5.67
   0  23 -23   59.87    5.19
   0  23  24   88.84    6.97
   0  23 -24   70.56    5.52
   0  23  24   77.62    6.17
   0  23  25   13.44    3.32
   0  23  25   12.59    2.96
   0  23 -25    7.77    2.07
   0  23  26    5.14    3.04
   0  23 -26    6.05    1.61
   0  23  26    6.63    2.31
   0  23  27   22.84    3.59
   0  23  28   45.68    4.26
   0  24   0   48.36    4.93
   0  24  -1   27.85    4.11
   0  24   1   22.33    3.89
   0  24  -2   90.83    7.09
   0  24   2   85.05    6.85
   0  24  -3   76.83    6.52
   0  24   3   70.37    6.16
   0  24   4   47.14    5.01
   0  24   5  167.59   11.16
   0  24   6   40.68    4.68
   0  24  -7  121.79    9.34
   0  24   7  123.18    8.59
   0  24   7  127.04    8.89
   0  24   8  106.83    7.51
   0  24   8   94.79    7.70
   0  24  -8  106.04    8.28
   0  24   9  122.40    8.70
   0  24   9  114.06    8.78
   0  24  10   24.52    3.70
   0  24  10   27.88    3.47
   0  24 -10   25.48    4.37
   0  24 -11  135.95    9.39
   0  24  11  133.97    8.90
   0  24  11  117.59    8.89
   0  24  12    6.82    2.72
   0  24  12    5.74    2.62
   0  24 -12    5.56    3.27
   0  24  13  107.24    7.59
   0  24 -13  100.07    7.76
   0  24 -14    1.70    3.07
   0  24  14   -3.28    3.03
   0  24 -15  183.95   12.09
   0  24  15  188.23   12.15
   0  24 -16  114.30    8.72
   0  24 -16  128.89    9.26
   0  24  16  135.95    8.99
   0  24 -17   39.59    4.91
   0  24  17   35.18    4.54
   0  24 -17   37.00    4.31
   0  24 -18   26.87    3.96
   0  24  18   41.31    4.69
   0  24 -18   38.27    4.67
   0  24 -19   98.18    7.51
   0  24 -19  120.13    8.29
   0  24  19  116.83    8.33
   0  24  20   49.19    5.21
   0  24 -20   46.01    4.20
   0  24 -20   50.51    4.97
   0  24  21   78.13    6.66
   0  24 -21   81.16    6.34
   0  24  22   86.36    7.38
   0  24  22   73.76    6.47
   0  24 -22   77.66    5.96
   0  24  23   51.97    5.32
   0  24 -23   40.85    3.93
   0  24  23   46.05    4.92
   0  24  24    6.21    3.33
   0  24  24    2.00    2.54
   0  24 -24    0.73    1.73
   0  24 -25   22.69    2.41
   0  24  25   21.00    3.24
   0  24  26   44.48    4.60
   0  25   0    1.18    2.89
   0  25   1    3.64    3.01
   0  25  -1    1.18    2.99
   0  25   2   50.16    5.18
   0  25  -2   57.13    5.53
   0  25   3   56.16    5.79
   0  25  -3   74.31    6.23
   0  25   4   56.69    5.45
   0  25   5   43.83    4.84
   0  25   6  111.54    8.31
   0  25   7  134.50    9.58
   0  25  -7  142.76   10.08
   0  25  -8   33.17    4.67
   0  25   8   25.38    3.87
   0  25   9   73.17    6.06
   0  25  -9   77.74    6.59
   0  25   9   67.30    5.71
   0  25  10   -0.34    2.67
   0  25  10   -0.22    2.42
   0  25 -10    1.66    3.36
   0  25  11  139.11    9.59
   0  25  11  126.84    9.57
   0  25 -11  164.02   10.17
   0  25 -11  146.20   10.09
   0  25  12    4.21    2.51
   0  25 -12    3.21    3.25
   0  25 -12    0.82    3.61
   0  25 -13  129.10    8.99
   0  25  13  113.72    8.46
   0  25 -13  119.70    8.71
   0  25 -14  143.43    9.95
   0  25  14  147.08    9.90
   0  25 -15   29.29    4.12
   0  25  15   32.10    4.17
   0  25 -16    5.53    2.97
   0  25  16    2.59    3.32
   0  25 -17  131.27    8.67
   0  25  17  111.60    8.52
   0  25 -17  107.81    8.06
   0  25 -18  127.12    9.30
   0  25  18  155.26   10.03
   0  25 -18  154.18    9.89
   0  25  19   58.14    5.75
   0  25 -19   56.11    5.22
   0  25 -19   52.76    4.52
   0  25  20   65.64    6.02
   0  25 -20   62.72    4.87
   0  25 -20   68.71    5.53
   0  25  21   73.05    6.44
   0  25 -21   58.40    5.09
   0  25  21   60.52    5.82
   0  25 -22   28.22    3.14
   0  25  22   28.89    4.38
   0  25  22   22.14    4.20
   0  25 -23   12.02    2.23
   0  25  23   18.83    3.82
   0  25  23   14.18    3.27
   0  25 -24   27.19    2.54
   0  25  24   22.44    3.41
   0  25  24   28.38    4.07
   0  25  25   21.36    3.44
   0  25  25   13.90    2.42
   0  26   0    3.91    2.92
   0  26  -1   27.03    4.04
   0  26   1   26.83    3.93
   0  26   2   51.12    5.24
   0  26  -2   57.56    5.46
   0  26  -3   23.59    3.99
   0  26   3   15.38    3.61
   0  26   4   41.87    4.81
   0  26  -4   49.02    5.18
   0  26   5   85.44    6.84
   0  26   6   26.83    4.08
   0  26   7   27.76    3.92
   0  26  -7   33.04    4.48
   0  26  -8   14.43    3.79
   0  26   8   16.58    3.39
   0  26  -9  104.71    7.85
   0  26  -9  102.02    7.77
   0  26   9   98.64    7.63
   0  26 -10   17.48    3.73
   0  26  10   12.64    3.01
   0  26 -10   15.46    3.72
   0  26  11   43.23    4.49
   0  26 -11   48.95    5.08
   0  26  11   44.63    4.64
   0  26 -11   56.39    5.10
   0  26 -12   95.10    7.48
   0  26  12   85.36    6.92
   0  26 -12  102.85    7.43
   0  26  13  120.77    8.57
   0  26 -13  127.10    9.04
   0  26 -13  122.58    8.74
   0  26  14   -1.77    2.75
   0  26 -14    3.20    3.00
   0  26 -15   96.22    7.07
   0  26  15   86.65    7.13
   0  26 -16  186.14   11.95
   0  26  16  188.79   12.18
   0  26 -17   12.48    3.46
   0  26 -17   10.19    2.82
   0  26  17    6.82    3.62
   0  26 -18   15.86    3.44
   0  26  18   17.08    3.91
   0  26 -18   17.07    2.77
   0  26  19   65.63    5.96
   0  26 -19   59.16    4.74
   0  26 -19   70.95    5.39
   0  26 -20   77.63    5.92
   0  26  20   76.16    6.59
   0  26  20   87.38    7.04
   0  26  21   26.05    3.74
   0  26  21   14.75    3.88
   0  26 -21   16.80    2.70
   0  26  22   29.75    4.26
   0  26  22   33.14    4.07
   0  26 -22   26.85    2.92
   0  26 -23   37.97    3.17
   0  26  23   41.80    4.20
   0  27   0   -0.35    2.81
   0  27   1   17.41    3.51
   0  27  -1   17.01    3.57
   0  27   2   23.36    3.83
   0  27  -2   22.44    3.91
   0  27   3   38.92    4.62
   0  27  -3   50.21    4.97
   0  27   4   40.96    4.56
   0  27  -4   37.51    4.86
   0  27   5   25.38    3.78
   0  27   6   13.59    3.35
   0  27  -6   16.05    3.44
   0  27   7   53.31    5.09
   0  27  -7   55.09    5.25
   0  27  -8    3.48    2.91
   0  27  -8    5.15    2.99
   0  27   8    6.05    2.80
   0  27  -9   11.08    3.27
   0  27   9    7.09    2.82
   0  27  -9   10.68    3.27
   0  27 -10   47.26    4.99
   0  27  10   43.97    4.55
   0  27 -10   51.22    5.02
   0  27 -11   93.74    7.15
   0  27 -11   88.65    7.19
   0  27 -12    0.50    2.96
   0  27 -12    1.13    3.17
   0  27 -13   88.91    7.02
   0  27 -13   88.72    6.80
   0  27 -14  120.06    8.60
   0  27 -14  133.11    8.94
   0  27 -15   46.35    4.45
   0  27  16    1.67    3.12
   0  27 -16    2.32    2.40
   0  27 -17   95.61    6.38
   0  27  17   86.33    7.07
   0  27 -18   69.11    5.26
   0  27 -18   59.85    4.74
   0  27  18   68.33    5.86
   0  27  19    4.58    3.69
   0  27 -19    9.74    2.47
   0  27 -19    8.22    1.80
   0  27  19   12.45    3.23
   0  27 -20   12.17    2.31
   0  27  20    9.40    3.01
   0  27  21   16.42    3.13
   0  27 -21   14.13    2.17
   0  27  22   44.84    4.39
   0  27 -22   46.76    3.47
   0  28   0   25.03    3.54
   0  28   0   30.38    4.18
   0  28  -1   32.83    3.85
   0  28  -1   35.75    4.22
   0  28   1   33.93    4.22
   0  28   1   25.06    3.46
   0  28  -2    5.94    2.70
   0  28  -2    6.14    3.26
   0  28   2    9.95    3.13
   0  28  -3   67.32    5.68
   0  28  -3   68.12    5.94
   0  28   3   67.82    5.92
   0  28  -4   17.86    3.43
   0  28   4   17.95    3.43
   0  28  -4   21.11    3.91
   0  28  -5   20.43    3.43
   0  28   5   18.28    3.48
   0  28   6    5.89    2.75
   0  28  -6    5.05    2.77
   0  28   7   34.57    4.17
   0  28  -7   37.81    4.22
   0  28  -8   33.93    4.05
   0  28   8   35.02    4.06
   0  28  -8   35.56    4.29
   0  28   9   13.72    3.01
   0  28  -9   13.31    3.26
   0  28  -9   16.29    3.43
   0  28 -10   11.28    3.13
   0  28  10   10.54    2.82
   0  28 -10    9.45    3.12
   0  28 -11   39.06    4.23
   0  28 -11   34.23    4.22
   0  28 -12   39.56    4.29
   0  28 -12   42.09    4.46
   0  28 -13   36.52    4.14
   0  28 -13   33.49    3.82
   0  28 -14   13.07    3.01
   0  28 -14   12.35    2.64
   0  28 -15   61.83    5.02
   0  28 -15   68.51    5.40
   0  28 -16   36.81    3.48
   0  28 -17   22.01    2.53
   0  28 -18    3.86    2.08
   0  28 -18    6.58    1.58
   0  28 -19   28.41    2.91
   0  28  19   29.02    3.64
   0  28  20   45.89    4.51
   0  28 -20   51.69    3.77
   0  28 -21    9.52    1.61
   0  28  21   11.35    2.37
   0  29   0    2.11    2.38
   0  29   0    2.52    3.01
   0  29  -1   62.66    5.20
   0  29  -1   65.30    5.62
   0  29   1   56.83    5.41
   0  29  -2   15.81    3.49
   0  29  -2   12.17    2.95
   0  29   2   16.96    3.48
   0  29   3   26.75    3.96
   0  29  -3   38.44    4.34
   0  29  -3   28.16    3.64
   0  29  -4   13.01    3.09
   0  29   4   16.48    3.48
   0  29  -4   16.26    3.51
   0  29  -5   84.54    6.95
   0  29   5  104.28    7.28
   0  29  -6   17.72    3.29
   0  29   6   18.27    3.28
   0  29   7    9.52    2.77
   0  29  -7    8.75    2.86
   0  29   8   15.28    3.03
   0  29  -8   20.68    3.46
   0  29  -8   16.98    3.24
   0  29   9   11.72    2.78
   0  29  -9   12.18    3.05
   0  29  -9   16.38    3.10
   0  29 -10   64.83    5.51
   0  29 -10   70.52    5.57
   0  29 -11    9.91    2.79
   0  29 -11    8.55    2.61
   0  29 -12   12.16    2.75
   0  29 -12    5.53    2.41
   0  29 -13   28.18    3.20
   0  29 -13   29.26    3.40
   0  29 -14    8.13    2.09
   0  29 -14    9.62    2.42
   0  29 -15   12.26    2.18
   0  29 -15   11.97    2.43
   0  29  15   11.46    2.64
   0  29  16   22.80    3.24
   0  29 -16   21.13    2.40
   0  29 -17   30.03    2.54
   0  29  19   11.10    2.49
   0  29 -19   16.39    1.89
   0  30   0    9.26    3.05
   0  30  -1   39.59    3.85
   0  30   1   36.16    4.16
   0  30  -1   38.49    4.27
   0  30  -2   20.74    3.20
   0  30  -2   24.21    3.71
   0  30   2   27.60    3.76
   0  30  -3   87.14    6.64
   0  30   3   97.33    7.05
   0  30  -3   97.02    7.06
   0  30  -4   18.94    3.19
   0  30   4   19.91    3.37
   0  30  -4   20.23    3.67
   0  30  -5   19.99    3.17
   0  30   5   19.78    3.28
   0  30  -5   23.12    3.60
   0  30  -6    6.12    2.63
   0  30   6    6.93    2.73
   0  30  -7   46.56    4.35
   0  30   7   49.04    4.50
   0  30  -8   72.98    5.72
   0  30   8   74.23    5.71
   0  30  -8   75.89    5.86
   0  30  -9    9.26    2.68
   0  30  -9   11.29    2.71
   0  30 -10   11.55    2.59
   0  30 -10   14.52    2.64
   0  30 -11    2.53    2.10
   0  30 -11    4.75    2.10
   0  30 -12   14.77    2.42
   0  30  12   15.31    2.44
   0  30 -12   15.42    2.52
   0  30  13    4.16    1.82
   0  30 -13    4.93    1.93
   0  30 -13    4.48    1.79
   0  30 -14   23.29    2.66
   0  30 -14   20.45    2.38
   0  30  14   24.65    2.87
   0  30 -15    7.10    1.80
   0  30  15    7.25    1.97
   0  30 -15    7.52    1.54
   0  30  16    4.88    1.71
   0  30 -16   -0.05    1.42
   0  30  17    6.25    1.81
   0  31   0    2.98    2.53
   0  31   1   44.31    4.29
   0  31  -1   44.18    4.31
   0  31   2    7.87    2.63
   0  31  -2    8.44    2.66
   0  31   3   10.32    2.75
   0  31  -3   15.28    2.89
   0  31  -3    9.19    2.27
   0  31   4   22.63    3.32
   0  31  -4   19.20    2.85
   0  31  -4   26.36    3.44
   0  31   5   48.99    4.22
   0  31  -5   53.93    4.01
   0  31  -5   61.55    4.48
   0  31  -6   36.86    3.30
   0  31   6   36.90    3.38
   0  31   7   18.66    2.57
   0  31  -7   14.76    2.48
   0  31   8    5.35    1.64
   0  31  -8    6.54    2.23
   0  31   9    3.52    1.57
   0  31  -9    5.83    2.01
   0  31  -9    4.07    2.06
   0  31 -10   50.65    3.84
   0  31 -10   55.84    3.97
   0  31 -11   19.52    2.40
   0  31 -11   22.83    2.46
   0  31 -12    1.92    1.58
   0  31 -12    2.26    1.48
   0  31  12    0.27    1.30
   0  31 -13    5.80    1.54
   0  31  13    4.18    1.53
   0  31 -13    4.63    1.40
   0  31 -14    2.30    1.26
   0  31  14    1.20    1.29
   0  32   0   38.68    3.62
   0  32  -1    2.81    2.15
   0  32   1    1.51    2.01
   0  32   2    6.99    2.22
   0  32  -2    5.87    2.21
   0  32  -3   33.57    3.31
   0  32   3   31.83    3.25
   0  32  -4    2.46    2.03
   0  32   4    3.49    1.89
   0  32   5    7.11    1.86
   0  32  -5    4.77    2.01
   0  32  -7    5.05    1.59
   0  32  -8   26.09    2.75
   0  32  -9    3.37    1.58
   0  32 -10    1.50    1.35
   0  33   0   -0.06    1.43
   0  33  -1    5.31    1.69
   0  33  -2    6.02    1.72
   0  33  -3    0.60    1.45
   0  33  -4    1.06    1.39
   0  33  -5    2.40    1.36
  -1 -31  -4   12.57    1.98
  -1 -31  -5    8.98    1.91
  -1 -31  -6   30.72    2.88
  -1 -31  -7   47.52    3.64
  -1 -31  -8    0.83    1.39
  -1 -31  -9   35.70    2.92
  -1 -31 -10    8.87    1.52
   1 -30  -9   33.52    2.76
   1 -30  -8   13.67    1.84
   1 -30  -7   14.86    1.98
   1 -30  -6   66.72    4.65
  -1 -30  -1    5.10    1.97
  -1 -30  -2   22.65    2.74
  -1 -30  -3   45.14    3.87
  -1 -30  -4   69.07    5.07
  -1 -30  -5   37.35    3.44
  -1 -30  -6    4.69    1.85
  -1 -30  -7   38.10    3.38
  -1 -30  -8   19.38    2.44
  -1 -30  -9   60.21    4.40
  -1 -30 -10   16.28    2.15
  -1 -30 -11   15.17    2.04
  -1 -30 -12   44.51    3.43
  -1 -30 -13   17.15    1.87
   1 -29 -16   31.79    5.21
   1 -29 -15    3.26    4.86
   1 -29 -14    1.89    5.33
   1 -29 -13   10.52    5.55
   1 -29 -12   -1.54    5.26
   1 -29 -11   15.36    1.94
   1 -29 -11   19.78    5.87
   1 -29 -10    2.33    5.20
   1 -29 -10    2.95    1.41
   1 -29  -9    7.89    5.13
   1 -29  -9    9.52    1.77
   1 -29  -8   47.39    5.81
   1 -29  -8   43.55    3.57
   1 -29  -7   21.13    2.45
   1 -29  -7   21.72    4.73
   1 -29  -6   17.53    2.34
   1 -29  -6   23.94    4.30
   1 -29  -5    1.62    1.73
   1 -29  -4  119.58    7.73
   1 -29  -3   37.11    3.45
  -1 -29   2   14.24    1.93
   1 -29  -2   12.43    2.23
  -1 -29   1    7.60    2.27
  -1 -29   1    4.20    1.46
  -1 -29   0   45.13    3.99
  -1 -29  -1   42.04    3.84
  -1 -29  -2   24.67    3.05
  -1 -29  -3   30.54    3.32
  -1 -29  -4    7.99    2.27
  -1 -29  -5   23.54    2.89
  -1 -29  -6   50.55    4.22
  -1 -29  -7   60.21    4.71
  -1 -29  -8    7.59    2.12
  -1 -29  -9   48.75    4.06
  -1 -29 -10  103.05    6.91
  -1 -29 -11   49.00    3.99
  -1 -29 -12   19.13    2.42
  -1 -29 -13   21.49    2.44
  -1 -29 -14   26.75    2.58
  -1 -29 -15   40.71    3.19
  -1 -29 -16   17.68    1.89
   1 -28 -19   18.32    5.84
   1 -28 -18   49.90    7.49
   1 -28 -17    0.48    7.07
   1 -28 -16   13.23    7.74
   1 -28 -15    1.74    7.67
   1 -28 -14   26.59    8.22
   1 -28 -13    3.40    1.40
   1 -28 -13    4.03    7.78
   1 -28 -12   19.82    2.29
   1 -28 -12   31.00    8.30
   1 -28 -11    8.24    1.76
   1 -28 -11    8.04    7.66
   1 -28 -10    4.04    7.42
   1 -28 -10   10.65    1.95
   1 -28  -9   35.17    3.23
   1 -28  -9   35.43    8.06
   1 -28  -8   30.37    3.04
   1 -28  -8   32.08    7.52
   1 -28  -7   -3.79    6.45
   1 -28  -7   -0.72    1.86
   1 -28  -6  100.19    8.95
   1 -28  -6   99.50    6.75
   1 -28  -5    7.78    5.48
  -1 -28   5    5.36    1.82
   1 -28  -5    7.83    2.11
  -1 -28   4    0.07    1.51
   1 -28  -4    0.31    1.78
   1 -28  -4   -0.19    4.47
  -1 -28   3    2.89    1.62
   1 -28  -3    1.47    1.87
  -1 -28   3    2.80    2.35
   1 -28  -2   95.72    7.36
   1 -28  -2  104.21    6.85
  -1 -28   2   92.74    6.52
  -1 -28   2  107.96    7.08
   1 -28  -1   21.86    2.81
  -1 -28   1   21.02    2.48
  -1 -28   1   24.82    3.20
  -1 -28   0   10.71    2.56
  -1 -28   0   10.76    1.85
   1 -28   0    9.98    2.31
  -1 -28  -1   35.09    3.67
  -1 -28  -1   30.31    2.89
   1 -28   1   36.14    3.36
  -1 -28  -2    6.59    1.60
  -1 -28  -2   10.73    2.59
  -1 -28  -3   32.64    3.48
  -1 -28  -4    8.70    2.48
  -1 -28  -5   24.36    3.10
  -1 -28  -6   41.21    3.85
  -1 -28  -7    7.17    2.33
  -1 -28  -8   45.53    4.10
  -1 -28  -9   96.53    6.71
  -1 -28 -10   51.27    4.31
  -1 -28 -11   14.61    2.61
  -1 -28 -12  140.79    8.97
  -1 -28 -13   75.08    5.44
  -1 -28 -14   23.37    2.71
  -1 -28 -15   15.89    2.28
  -1 -28 -16   39.64    3.35
  -1 -28 -17   45.98    3.54
   1 -27 -22    7.63    5.85
   1 -27 -21   74.93    8.40
   1 -27 -14   27.36    2.74
   1 -27 -14   37.52   10.25
   1 -27 -13   20.97   10.23
   1 -27 -13   21.33    2.47
   1 -27 -12   13.18    9.95
   1 -27 -12   16.78    2.29
   1 -27 -11    9.47    9.94
   1 -27 -11   10.75    2.07
   1 -27 -10   53.57    4.31
   1 -27 -10   57.43   10.76
   1 -27  -9   23.12    2.77
   1 -27  -9   20.60    9.64
   1 -27  -8   11.32    2.20
   1 -27  -8   14.36    9.08
   1 -27  -7    4.32    8.47
   1 -27  -7    7.12    2.09
  -1 -27   7    7.97    1.99
   1 -27  -6   10.20    2.20
   1 -27  -6   14.23    7.94
  -1 -27   6   10.55    2.10
   1 -27  -5    9.55    7.32
   1 -27  -5    8.57    2.30
  -1 -27   5   10.43    2.69
  -1 -27   5    6.26    1.93
  -1 -27   4  123.77    7.81
   1 -27  -4  104.36    7.35
  -1 -27   4  107.31    7.28
   1 -27  -4  103.83    9.84
  -1 -27   3   50.14    4.49
   1 -27  -3   52.41    6.91
   1 -27  -3   45.70    4.12
   1 -27  -2   10.95    2.40
  -1 -27   2   14.22    2.13
  -1 -27   2    9.31    2.64
   1 -27  -1   12.52    4.32
  -1 -27   1   16.37    2.77
   1 -27  -1   11.97    2.37
  -1 -27   1   12.46    2.08
  -1 -27   0   23.31    3.15
   1 -27   0   30.43    4.17
  -1 -27   0   19.18    2.45
   1 -27   0   24.15    2.91
  -1 -27  -1   10.95    1.95
  -1 -27  -1   14.09    2.75
   1 -27   1   12.23    2.48
   1 -27   1   14.46    3.11
  -1 -27  -2   24.86    3.25
  -1 -27  -2   21.40    2.53
   1 -27   2   26.59    3.12
  -1 -27  -3   63.41    4.87
  -1 -27  -3   49.99    4.08
  -1 -27  -4   55.12    4.78
  -1 -27  -5    4.17    2.36
  -1 -27  -6   15.03    2.83
  -1 -27  -7    9.96    2.58
  -1 -27  -8   96.41    6.90
  -1 -27  -9   23.64    3.25
  -1 -27 -10  117.93    7.99
  -1 -27 -11   90.08   10.96
  -1 -27 -11  104.75    7.14
  -1 -27 -12   81.56    5.89
  -1 -27 -12   62.50   10.04
  -1 -27 -13   24.30    3.09
  -1 -27 -13   17.02    9.22
  -1 -27 -14   98.30    6.88
  -1 -27 -14  109.34   11.09
  -1 -27 -15  135.04   11.71
  -1 -27 -15  118.70    7.95
  -1 -27 -16   18.33    2.54
  -1 -27 -17    2.78    1.70
  -1 -27 -18   33.97    3.08
  -1 -27 -19   45.38    7.85
  -1 -27 -19   49.91    3.69
  -1 -26  24   30.93    2.42
   1 -26 -16   19.34    2.40
   1 -26 -15   70.22    5.05
   1 -26 -14   63.90    4.77
   1 -26 -13    1.70    1.84
   1 -26 -12   86.11    6.03
   1 -26 -11   16.29    2.46
  -1 -26   9    5.35    2.06
   1 -26  -9   -4.81   10.83
   1 -26  -9    5.71    2.09
  -1 -26   8   59.84    4.74
   1 -26  -8   47.32   11.33
   1 -26  -8   56.77    4.64
   1 -26  -7   68.90    5.44
   1 -26  -7   67.34   11.33
  -1 -26   7   76.77    5.52
   1 -26  -6   49.18   10.15
   1 -26  -6   50.84    4.50
  -1 -26   6   61.80    5.08
  -1 -26   6   55.16    4.50
  -1 -26   5   28.54    3.15
  -1 -26   5   28.82    3.61
   1 -26  -5   31.54    9.30
   1 -26  -5   30.92    3.33
  -1 -26   4   27.41    3.14
  -1 -26   4   37.56    3.85
   1 -26  -4   27.08    8.59
   1 -26  -4   34.24    3.43
  -1 -26   3    3.12    2.57
   1 -26  -3    1.40    2.08
   1 -26  -3    2.03    7.22
  -1 -26   3    2.29    1.78
  -1 -26   2   43.70    3.78
   1 -26  -2   49.93    7.47
  -1 -26   2   44.43    4.36
   1 -26  -2   43.79    4.07
   1 -26  -1   22.71    5.89
  -1 -26   1   16.03    2.29
  -1 -26   1   13.44    2.91
   1 -26  -1   20.92    2.87
   1 -26   0    7.52    2.38
   1 -26   0   12.44    4.86
  -1 -26   0    8.78    2.79
  -1 -26   0    5.34    1.82
  -1 -26  -1   43.24    4.25
  -1 -26  -1   37.74    3.49
   1 -26   1   47.78    5.16
   1 -26   1   42.74    3.96
  -1 -26  -2   18.27    3.18
   1 -26   2   20.60    2.95
   1 -26   2   18.79    2.28
   1 -26   2   23.32    3.77
  -1 -26  -2   17.68    2.38
   1 -26   3   11.87    2.60
   1 -26   3    9.01    1.84
  -1 -26  -3    9.40    2.83
   1 -26   3    9.90    2.91
  -1 -26  -3    7.67    1.85
   1 -26   4   49.63    4.04
  -1 -26  -4   46.68    3.96
   1 -26   4   52.79    4.69
   1 -26   4   54.69    4.63
  -1 -26  -4   54.44    4.74
  -1 -26  -5   79.13    5.80
  -1 -26  -5   64.96    4.98
  -1 -26  -6  153.74   10.04
  -1 -26  -7   10.25    2.79
  -1 -26  -7    7.73    8.93
  -1 -26  -8   36.84    3.86
  -1 -26  -8   30.57    9.74
  -1 -26  -9   36.24    3.87
  -1 -26  -9   35.04   10.18
  -1 -26 -10  185.23   11.67
  -1 -26 -11    3.34    2.47
  -1 -26 -12  136.75    9.03
  -1 -26 -13  158.47   10.17
  -1 -26 -14   32.51    3.59
  -1 -26 -15   18.90    2.91
  -1 -26 -16  112.23    7.60
  -1 -26 -17   87.43    6.19
  -1 -26 -18   54.38    4.38
  -1 -26 -19   17.73    2.38
  -1 -26 -20   30.21    2.86
  -1 -25  26   59.30    3.83
  -1 -25  25    9.77    1.43
   1 -25 -17  127.00    8.13
   1 -25 -16   77.23    5.51
   1 -25 -15   19.35    2.62
   1 -25 -14   59.99    4.68
   1 -25 -13   13.57    2.38
  -1 -25  13   17.43    2.79
   1 -25 -12   93.68    6.49
  -1 -25  12   92.41    6.69
   1 -25 -11    9.34    2.37
  -1 -25  11   12.74    2.45
  -1 -25  10   91.29    6.31
   1 -25 -10   82.98    6.15
  -1 -25  10   84.90    6.30
  -1 -25   9   83.26    6.03
   1 -25  -9   73.31    5.83
  -1 -25   9   87.28    6.03
   1 -25  -8   23.50    3.01
  -1 -25   8   22.17    3.06
  -1 -25   8   22.80    2.97
   1 -25  -7   22.09    3.00
   1 -25  -7   21.90   10.92
  -1 -25   7   29.04    3.69
  -1 -25   7   22.71    2.98
   1 -25  -6   32.72    3.64
  -1 -25   6   42.72    4.25
  -1 -25   6   35.79    3.57
   1 -25  -6   27.12   10.52
   1 -25  -5   35.01   10.22
   1 -25  -5   35.10    3.66
  -1 -25   5   32.91    3.49
  -1 -25   5   39.32    4.14
   1 -25  -4   52.92    4.65
  -1 -25   4   57.81    5.03
   1 -25  -4   48.02   10.07
  -1 -25   4   54.80    4.50
  -1 -25   3   96.95    6.84
   1 -25  -3   87.77    6.42
   1 -25  -3   93.07   10.73
  -1 -25   3   85.38    6.25
   1 -25  -2   30.27    3.35
  -1 -25   2   26.01    3.06
  -1 -25   2   30.31    3.70
  -1 -25   1   17.86    2.50
   1 -25  -1   22.87    7.19
  -1 -25   1   22.71    3.23
   1 -25  -1   17.17    2.83
   1 -25   0    6.68    2.37
  -1 -25   0    8.28    1.95
  -1 -25   0    6.30    2.75
   1 -25   0   11.12    6.07
  -1 -25  -1   18.60    3.17
   1 -25   1   12.29    2.09
   1 -25   1   12.17    2.76
  -1 -25  -1   14.78    2.39
   1 -25   2  143.59    9.72
   1 -25   2  172.38   10.32
   1 -25   2  180.86   11.15
  -1 -25  -2  163.45   10.35
  -1 -25  -2  148.27    9.81
   1 -25   3  113.13    7.87
  -1 -25  -3  133.15    8.58
   1 -25   3  127.87    8.40
   1 -25   3  134.87    9.01
  -1 -25  -3  114.03    7.89
  -1 -25  -4  159.61   10.35
   1 -25   4  164.40   10.29
   1 -25   4  177.08   10.60
   1 -25   4  159.29    9.89
  -1 -25  -4  139.42    9.72
  -1 -25  -5   26.42    9.27
  -1 -25  -5   17.54    2.47
   1 -25   5   18.80    2.62
   1 -25   5   23.56    3.57
  -1 -25  -5   20.22    3.44
   1 -25   5   23.05    3.37
   1 -25   6  147.26    9.15
  -1 -25  -6  121.07    8.43
  -1 -25  -6  140.97    9.14
   1 -25   6  135.61    8.67
  -1 -25  -6  141.34   13.10
  -1 -25  -7   24.19    3.59
  -1 -25  -7    9.41    9.99
  -1 -25  -8  176.85   11.34
  -1 -25  -9   17.54    3.19
  -1 -25 -10   54.60    4.85
  -1 -25 -11   42.23    4.26
  -1 -25 -12  147.10    9.67
  -1 -25 -13    4.35    2.44
  -1 -25 -14   84.17    6.27
  -1 -25 -15   98.34    7.01
  -1 -25 -16   37.12    3.81
  -1 -25 -17   19.19    2.92
  -1 -25 -18  117.23    7.86
  -1 -25 -19   30.73    3.29
  -1 -25 -20   55.95    4.41
  -1 -25 -21   22.23    2.54
  -1 -25 -22   36.41    3.08
   1 -25  25    8.88    1.17
  -1 -24  27    2.90    0.99
  -1 -24  26   14.76    1.78
   1 -24 -18   77.74    5.54
   1 -24 -17   10.18    2.14
  -1 -24  17    8.73    2.59
   1 -24 -16   16.05    2.56
  -1 -24  16   21.81    3.00
  -1 -24  15   59.86    4.89
   1 -24 -15   52.83    4.44
   1 -24 -14  122.47    8.70
  -1 -24  14  154.56    9.21
  -1 -24  13   11.49    2.63
   1 -24 -13    9.85    2.38
   1 -24 -12   37.78    3.75
  -1 -24  12   46.21    4.16
  -1 -24  11    9.04    2.60
   1 -24 -11    9.44    2.31
  -1 -24  11   10.16    2.47
  -1 -24  10  106.05    7.15
  -1 -24  10   97.64    7.09
   1 -24 -10   97.62    6.92
  -1 -24   9   35.46    3.72
   1 -24  -9   30.64    3.55
  -1 -24   9   39.52    3.82
  -1 -24   8  110.57    7.64
  -1 -24   8  115.81    7.70
  -1 -24   8  114.02    8.01
   1 -24  -8  103.49    7.53
   1 -24  -7  140.84    9.37
  -1 -24   7  147.97    9.41
  -1 -24   7  154.68    9.75
  -1 -24   7  135.32    9.38
  -1 -24   6   41.95    4.34
  -1 -24   6   37.39    3.69
  -1 -24   6   35.76    3.66
   1 -24  -6   34.40    3.71
   1 -24  -5   35.13   10.41
  -1 -24   5   42.73    4.37
   1 -24  -5   38.14    3.80
  -1 -24   5   36.71    3.67
   1 -24  -4   60.61   10.89
  -1 -24   4   72.95    5.42
  -1 -24   4   81.01    5.99
   1 -24  -4   67.76    5.49
  -1 -24   3   16.41    2.50
   1 -24  -3    9.54    9.15
   1 -24  -3   19.09    2.78
  -1 -24   3   18.32    3.14
   1 -24  -2   15.67    8.80
  -1 -24   2   11.80    2.22
   1 -24  -2   11.31    2.58
  -1 -24   2   11.29    2.88
  -1 -24   1   47.71    4.46
  -1 -24   1   45.68    3.91
   1 -24  -1   42.25    3.61
   1 -24  -1   41.05    8.62
   1 -24  -1   46.49    4.18
  -1 -24   0   56.02    4.54
  -1 -24   0   57.08    5.05
   1 -24   0   67.38    8.26
   1 -24   0   61.28    4.91
   1 -24   0   55.08    4.33
   1 -24   1  127.43    8.32
   1 -24   1  115.14    7.80
  -1 -24  -1  132.05    8.48
  -1 -24  -1  113.34    7.90
   1 -24   1  130.37   10.26
  -1 -24  -2   99.35    7.20
   1 -24   2  120.77    7.70
   1 -24   2  102.41    7.14
   1 -24   2  123.36    9.27
  -1 -24  -2  111.53    7.81
   1 -24   3   27.93    3.62
  -1 -24  -3   21.16    3.65
   1 -24   3   27.76    5.13
  -1 -24  -3   23.19    2.86
  -1 -24  -3   24.48    8.67
   1 -24   3   23.35    2.89
   1 -24   4  339.80   20.15
   1 -24   4  373.47   20.56
  -1 -24  -4  314.87   20.02
  -1 -24  -4  321.32   22.28
   1 -24   4  383.31   21.01
  -1 -24  -4  359.00   20.57
   1 -24   5   77.31    6.19
   1 -24   5   65.63    5.24
  -1 -24  -5   66.66    5.11
  -1 -24  -5   59.18   10.71
   1 -24   5   75.88    5.86
  -1 -24  -5   66.77    5.92
   1 -24   6  237.32   13.57
   1 -24   6  218.49   13.05
   1 -24   6  241.33   13.47
  -1 -24  -6  212.17   13.34
   1 -24   7   46.35    4.07
   1 -24   7   53.83    4.73
  -1 -24  -7   40.54    3.73
  -1 -24  -7   46.38    4.60
  -1 -24  -8  125.69    8.54
  -1 -24  -8  111.17    7.83
  -1 -24  -9    4.60    2.70
  -1 -24 -10  192.62   12.21
  -1 -24 -11    9.08    2.82
  -1 -24 -12   50.01    4.57
  -1 -24 -13   10.82    2.70
  -1 -24 -14   49.70    4.45
  -1 -24 -15    1.88    2.36
  -1 -24 -16  137.48    9.16
  -1 -24 -17   49.59    4.50
  -1 -24 -18   82.67    6.19
  -1 -24 -19   48.98    4.36
  -1 -24 -20  131.69    8.60
  -1 -24 -21    2.59    1.89
  -1 -24 -22   15.75    2.35
  -1 -24 -23   22.73    2.46
   1 -24  25    2.16    1.05
   1 -24  26    3.30    0.91
  -1 -23  28    1.19    0.96
  -1 -23  27   62.89    4.26
  -1 -23  26   95.77    6.16
   1 -23 -19    2.40    1.79
  -1 -23  19    2.71    2.48
   1 -23 -18   70.58    5.66
  -1 -23  18   96.59    6.32
   1 -23 -17   43.74    4.10
  -1 -23  17   55.53    4.67
  -1 -23  16  129.58    8.39
   1 -23 -16  112.87    7.89
  -1 -23  15   12.53    2.73
   1 -23 -15    8.88    2.22
   1 -23 -14   17.59    2.66
  -1 -23  14   17.98    2.93
  -1 -23  13   15.45    2.88
   1 -23 -13   15.25    2.59
  -1 -23  12  138.24    9.22
  -1 -23  12  153.32    9.33
   1 -23 -12  127.36    8.93
  -1 -23  11   91.75    6.48
  -1 -23  11   90.63    6.47
   1 -23 -11   76.91    6.14
  -1 -23  10   40.49    3.90
  -1 -23  10   41.36    3.94
   1 -23 -10   32.23    3.68
   1 -23  -9   91.05    6.58
  -1 -23   9   95.81    6.75
  -1 -23   9   91.35    6.67
  -1 -23   8   55.22    4.60
   1 -23  -8   52.13    4.50
  -1 -23   8   49.04    4.48
  -1 -23   7   15.77    3.28
  -1 -23   7   11.69    2.49
   1 -23  -7   12.49    2.62
  -1 -23   7   13.96    2.61
  -1 -23   6  113.68    7.81
  -1 -23   6  129.03    8.27
  -1 -23   6  116.30    7.81
   1 -23  -6  105.71    7.70
  -1 -23   5   21.43    2.88
   1 -23  -5   20.94    3.02
  -1 -23   5   26.42    3.50
  -1 -23   4   48.72    4.52
  -1 -23   4   45.54    4.01
   1 -23  -4   42.64    4.16
   1 -23  -3   19.32    2.88
  -1 -23   3   20.42    2.72
   1 -23  -3   14.78    9.23
  -1 -23   3   20.70    3.23
   1 -23  -2   12.72    2.57
  -1 -23   2   10.10    2.22
  -1 -23   2   12.95    2.91
   1 -23  -2   19.72    9.27
   1 -23  -1   84.39    6.19
   1 -23  -1  100.39    6.78
  -1 -23   1   93.92    6.52
  -1 -23   1  100.86    6.94
  -1 -23   0   46.64    4.40
  -1 -23   0   42.63    3.82
   1 -23   0   39.53    3.56
   1 -23   1  142.97    9.12
   1 -23   1  143.45   11.80
   1 -23   1  145.00    9.52
  -1 -23  -1  158.33    9.71
  -1 -23  -1  137.68    9.18
   1 -23   2  188.33   11.84
  -1 -23  -2  185.56   11.88
  -1 -23  -2  197.79   12.36
   1 -23   2  202.06   12.27
  -1 -23  -2  201.67   14.83
   1 -23   2  215.06   13.81
  -1 -23  -3   59.93    5.19
   1 -23   3   54.37    4.91
   1 -23   3   51.45    4.41
  -1 -23  -3   48.73    9.87
   1 -23   3   65.30    7.11
  -1 -23  -3   53.32    4.45
   1 -23   4  336.04   18.91
  -1 -23  -4  282.39   17.74
   1 -23   4  320.70   18.22
  -1 -23  -4  305.96   18.19
   1 -23   4  296.13   17.88
   1 -23   5   33.40    3.55
  -1 -23  -5   39.05    4.33
  -1 -23  -5   31.34    3.39
   1 -23   5   38.37    4.13
   1 -23   6  422.54   23.01
   1 -23   6  391.27   22.66
  -1 -23  -6  381.74   22.88
  -1 -23  -6  357.26   22.42
   1 -23   6  425.61   23.25
   1 -23   7    7.69    3.12
  -1 -23  -7    2.62    3.00
   1 -23   7    6.30    2.88
  -1 -23  -7    6.88    2.03
   1 -23   7    8.08    2.30
  -1 -23  -8  102.44    7.51
   1 -23   8  114.85    7.41
   1 -23   8  119.08    7.76
  -1 -23  -8   95.89    6.91
  -1 -23  -9   18.01    2.42
   1 -23   9   21.00    2.85
  -1 -23  -9   24.06    3.45
   1 -23   9   26.37    3.32
   1 -23  10   47.64    4.27
  -1 -23 -10   41.11    4.29
  -1 -23 -11   19.31    3.23
  -1 -23 -12  122.95    8.44
  -1 -23 -13   -0.89    2.71
  -1 -23 -14  122.08    8.38
  -1 -23 -15    8.62    2.63
  -1 -23 -16   11.62    2.72
  -1 -23 -17   14.30    2.88
  -1 -23 -18  120.47    8.29
  -1 -23 -19    7.15    2.55
  -1 -23 -20   79.71    5.94
  -1 -23 -21   57.54    4.75
  -1 -23 -22   47.81    4.10
  -1 -23 -23    6.65    1.93
  -1 -23 -24    4.58    1.68
   1 -23  26    3.82    1.17
   1 -23  27    6.08    1.10
  -1 -22  29   82.86    5.16
  -1 -22  28   36.56    2.90
  -1 -22  27   12.78    1.89
  -1 -22  25   17.69    2.74
  -1 -22  24   49.31    4.17
  -1 -22  23    4.03    2.27
  -1 -22  22    0.07    2.01
   1 -22 -20   71.50    5.56
  -1 -22  20   90.81    6.27
   1 -22 -19   32.61    3.44
  -1 -22  19   40.89    4.11
  -1 -22  18  114.78    7.33
   1 -22 -18   84.88    6.57
  -1 -22  17   20.00    3.29
   1 -22 -17   17.61    2.67
  -1 -22  16  145.82    8.73
   1 -22 -16  108.60    8.03
   1 -22 -15   26.27    3.06
  -1 -22  15   16.88    3.11
   1 -22 -14   69.97    5.48
  -1 -22  14   76.49    5.81
   1 -22 -13   52.48    4.52
  -1 -22  13   56.08    4.78
  -1 -22  13   52.78    4.74
  -1 -22  12    1.30    2.14
  -1 -22  12    0.79    2.25
   1 -22 -12    2.18    2.02
  -1 -22  11    2.17    2.11
  -1 -22  11    2.61    2.26
   1 -22 -11    1.65    1.95
  -1 -22  10   26.26    3.15
  -1 -22  10   27.94    3.25
   1 -22 -10   18.29    2.93
   1 -22  -9   76.66    5.88
  -1 -22   9   80.18    6.02
  -1 -22   9   85.58    6.11
   1 -22  -8  110.14    7.83
  -1 -22   8  120.65    8.00
  -1 -22   8  120.05    7.97
  -1 -22   7  139.76    8.71
  -1 -22   7  127.47    8.61
   1 -22  -7  119.74    8.51
  -1 -22   7  137.32    8.92
   1 -22  -6   44.17    4.08
  -1 -22   6   44.42    4.06
  -1 -22   6   48.59    4.57
  -1 -22   6   47.81    4.10
  -1 -22   5    5.14    1.96
   1 -22  -5    5.32    2.14
  -1 -22   5    9.12    2.20
  -1 -22   5    4.30    2.50
  -1 -22   4   37.21    3.47
   1 -22  -4   29.76    3.44
  -1 -22   4   37.99    3.88
[truncated: 5,741,886 more chars]
