# Supplementary material for: Atomically Precise Enantiopure Bimetallic Janus Clusters
Source: ACS Cent Sci. 2022 Sep 7;8(9):1258–64. doi: 10.1021/acscentsci.2c00754 (PMC9523771; doi:10.1021/acscentsci.2c00754)
Supplement: Supplementary file 4 — oc2c00754_si_004.cif [file oc2c00754_si_004.cif]

data_s-cu4au8
_audit_creation_date               2022-02-04
_audit_creation_method
;
Olex2 1.2
(compiled 2018.05.29 svn.r3508 for OlexSys, GUI svn.r5506)
;
_shelx_SHELXL_version_number       '2016/6'
_audit_contact_author_address      ?
_audit_contact_author_email        ?
_audit_contact_author_name         ''
_audit_contact_author_phone        ?
_publ_contact_author_id_orcid      ?
_publ_section_references
;
Dolomanov, O.V., Bourhis, L.J., Gildea, R.J, Howard, J.A.K. & Puschmann, H.
 (2009), J. Appl. Cryst. 42, 339-341.

Sheldrick, G.M. (2015). Acta Cryst. C71, 3-8.
;
_chemical_name_common              ?
_chemical_name_systematic          ?
_chemical_formula_moiety           'C144 H96 Au8 Cu4 N6 P6 S6'
_chemical_formula_sum              'C144 H96 Au8 Cu4 N6 P6 S6'
_chemical_formula_weight           4118.33
_chemical_absolute_configuration   S
_chemical_melting_point            ?
_chemical_oxdiff_usercomment       ' '
loop_
  _atom_type_symbol
  _atom_type_description
  _atom_type_scat_dispersion_real
  _atom_type_scat_dispersion_imag
  _atom_type_scat_source
 'C' 'C' 0.0181 0.0091 'International Tables Vol C Tables 4.2.6.8 and 6.1.1.4'
 'H' 'H' 0.0000 0.0000 'International Tables Vol C Tables 4.2.6.8 and 6.1.1.4'
 'Au' 'Au' -4.4197 7.2980
 'International Tables Vol C Tables 4.2.6.8 and 6.1.1.4'
 'Cu' 'Cu' -1.9646 0.5888
 'International Tables Vol C Tables 4.2.6.8 and 6.1.1.4'
 'N' 'N' 0.0311 0.0180 'International Tables Vol C Tables 4.2.6.8 and 6.1.1.4'
 'P' 'P' 0.2955 0.4335 'International Tables Vol C Tables 4.2.6.8 and 6.1.1.4'
 'S' 'S' 0.3331 0.5567 'International Tables Vol C Tables 4.2.6.8 and 6.1.1.4'

_shelx_space_group_comment
;
The symmetry employed for this shelxl refinement is uniquely defined
by the following loop, which should always be used as a source of
symmetry information in preference to the above space-group names.
They are only intended as comments.
;
_space_group_crystal_system        'monoclinic'
_space_group_IT_number             4
_space_group_name_H-M_alt          'P 1 21 1'
_space_group_name_Hall             'P 2yb'
loop_
  _space_group_symop_operation_xyz
 'x, y, z'
 '-x, y+1/2, -z'

_cell_length_a                     16.6336(2)
_cell_length_b                     26.8950(3)
_cell_length_c                     31.7629(4)
_cell_angle_alpha                  90
_cell_angle_beta                   91.3460(10)
_cell_angle_gamma                  90
_cell_volume                       14205.6(3)
_cell_formula_units_Z              4
_cell_measurement_reflns_used      35038
_cell_measurement_temperature      200.00(10)
_cell_measurement_theta_max        73.8060
_cell_measurement_theta_min        2.6370
_shelx_estimated_absorpt_T_max     0.227
_shelx_estimated_absorpt_T_min     0.127
_exptl_absorpt_coefficient_mu      17.577
_exptl_absorpt_correction_T_max    1.00000
_exptl_absorpt_correction_T_min    0.53081
_exptl_absorpt_correction_type     multi-scan
_exptl_absorpt_process_details
;
CrysAlisPro 1.171.39.7b (Rigaku Oxford Diffraction, 2015)
Empirical absorption correction using spherical harmonics,
 implemented in SCALE3 ABSPACK scaling algorithm.
;
_exptl_absorpt_special_details     ?
_exptl_crystal_colour              black
_exptl_crystal_colour_primary      black
_exptl_crystal_density_diffrn      1.926
_exptl_crystal_density_meas        ?
_exptl_crystal_density_method      ?
_exptl_crystal_description         block
_exptl_crystal_F_000               7744
_exptl_crystal_size_max            0.2
_exptl_crystal_size_mid            0.12
_exptl_crystal_size_min            0.12
_exptl_transmission_factor_max     ?
_exptl_transmission_factor_min     ?
_diffrn_reflns_av_R_equivalents    0.0688
_diffrn_reflns_av_unetI/netI       0.0908
_diffrn_reflns_Laue_measured_fraction_full  0.998
_diffrn_reflns_Laue_measured_fraction_max  0.978
_diffrn_reflns_limit_h_max         11
_diffrn_reflns_limit_h_min         -20
_diffrn_reflns_limit_k_max         32
_diffrn_reflns_limit_k_min         -33
_diffrn_reflns_limit_l_max         37
_diffrn_reflns_limit_l_min         -39
_diffrn_reflns_number              123404
_diffrn_reflns_point_group_measured_fraction_full  0.960
_diffrn_reflns_point_group_measured_fraction_max  0.923
_diffrn_reflns_theta_full          67.684
_diffrn_reflns_theta_max           74.127
_diffrn_reflns_theta_min           2.657
_diffrn_ambient_environment        N~2~
_diffrn_ambient_temperature        200.00(10)
_diffrn_detector                   'CCD plate'
_diffrn_detector_area_resol_mean   ?
_diffrn_measured_fraction_theta_full  0.998
_diffrn_measured_fraction_theta_max  0.978
_diffrn_measurement_details
;
List of Runs (angles in degrees, time in seconds):

  # Type    Start    End  Width  t~exp~   \w     \q     \k     \f   Frames
--------------------------------------------------------------------------
  1  \w    -19.00  89.00   0.50    0.50    --    0.00  38.00 120.00  216
  2  \w    -89.00  19.00   0.50    0.50    --    0.00 -38.00 120.00  216
  3  \w     59.00 128.00   0.50    5.20    --   95.20 -82.00-120.00  138
  4  \w     75.00 180.00   0.50    5.20    --   95.20  45.00  30.00  210
  5  \w     42.00 109.00   0.50    5.20    --   95.20 -82.00 150.00  134
  6  \w     70.00 185.00   0.50    5.20    --   95.20  15.00 -30.00  230
  7  \w     38.00 118.00   0.50    5.20    --   95.20 -82.00  30.00  160
  8  \w      6.00  34.00   0.50    5.20    --   95.20 -82.00  30.00   56
  9  \w      7.00  98.00   0.50    5.20    --   95.20 -61.00 150.00  182
 10  \w      6.00 106.00   0.50    5.20    --   95.20 -61.00  30.00  200
 11  \w     15.00 120.00   0.50    5.20    --   95.20 -61.00-120.00  210
 12  \w      6.00  35.00   0.50    5.20    --   95.20 -82.00-120.00   58
 13  \w      6.00 123.00   0.50    5.20    --   95.20 -15.00  60.00  234
;
_diffrn_measurement_device         'four-circle diffractometer'
_diffrn_measurement_device_type    'XtaLAB Pro: Kappa single'
_diffrn_measurement_method         '\w scans'
_diffrn_orient_matrix_type        
 'CrysAlisPro convention (1999,Acta A55,543-557)'
_diffrn_orient_matrix_UB_11        0.0308744000
_diffrn_orient_matrix_UB_12        -0.0329750000
_diffrn_orient_matrix_UB_13        0.0365808000
_diffrn_orient_matrix_UB_21        -0.0524644000
_diffrn_orient_matrix_UB_22        0.0292362000
_diffrn_orient_matrix_UB_23        0.0307358000
_diffrn_orient_matrix_UB_31        -0.0698207000
_diffrn_orient_matrix_UB_32        -0.0365968000
_diffrn_orient_matrix_UB_33        -0.0084450000
_diffrn_radiation_monochromator    graphite
_diffrn_radiation_probe            x-ray
_diffrn_radiation_type             CuK\a
_diffrn_radiation_wavelength       1.54184
_diffrn_source                     'fine-focus sealed X-ray tube'
_diffrn_source_type                'Enhance (Cu) X-ray Source'
_reflns_Friedel_coverage           0.845
_reflns_Friedel_fraction_full      0.921
_reflns_Friedel_fraction_max       0.865
_reflns_number_gt                  42412
_reflns_number_total               53322
_reflns_odcompleteness_completeness  99.82
_reflns_odcompleteness_iscentric   1
_reflns_odcompleteness_theta       66.97
_reflns_special_details
;
 Reflections were merged by SHELXL according to the crystal
 class for the calculation of statistics and refinement.
 
 Structure factors included contributions from the .fab file.
 
 _reflns_Friedel_fraction is defined as the number of unique
 Friedel pairs measured divided by the number that would be
 possible theoretically, ignoring centric projections and
 systematic absences.
;
_reflns_threshold_expression       'I > 2\s(I)'
_computing_cell_refinement         'CrysAlisPro 1.171.39.7b (Rigaku OD, 2015)'
_computing_data_collection         'CrysAlisPro 1.171.39.7b (Rigaku OD, 2015)'
_computing_data_reduction          'CrysAlisPro 1.171.39.7b (Rigaku OD, 2015)'
_computing_molecular_graphics      'Olex2 (Dolomanov et al., 2009)'
_computing_publication_material    'Olex2 (Dolomanov et al., 2009)'
_computing_structure_refinement    'ShelXL (Sheldrick, 2015)'
_computing_structure_solution      'SHELXT 2014/5 (Sheldrick, 2014)'
_refine_diff_density_max           5.749
_refine_diff_density_min           -2.520
_refine_diff_density_rms           0.369
_refine_ls_abs_structure_details
;
 Flack x determined using 15378 quotients [(I+)-(I-)]/[(I+)+(I-)]
 (Parsons, Flack and Wagner, Acta Cryst. B69 (2013) 249-259).
;
_refine_ls_abs_structure_Flack     -0.019(7)
_refine_ls_extinction_coef         .
_refine_ls_extinction_method       none
_refine_ls_goodness_of_fit_ref     1.043
_refine_ls_hydrogen_treatment      constr
_refine_ls_matrix_type             full
_refine_ls_number_parameters       3121
_refine_ls_number_reflns           53322
_refine_ls_number_restraints       651
_refine_ls_R_factor_all            0.0994
_refine_ls_R_factor_gt             0.0808
_refine_ls_restrained_S_all        1.038
_refine_ls_shift/su_max            0.001
_refine_ls_shift/su_mean           0.000
_refine_ls_structure_factor_coef   Fsqd
_refine_ls_weighting_details      
 'w=1/[\s^2^(Fo^2^)+(0.1293P)^2^+148.5341P] where P=(Fo^2^+2Fc^2^)/3'
_refine_ls_weighting_scheme        calc
_refine_ls_wR_factor_gt            0.2088
_refine_ls_wR_factor_ref           0.2239
_refine_special_details            ?
_olex2_refinement_description
;
1. Fixed Uiso
 At 1.2 times of:
  All C(H) groups
2. Restrained distances
 C4-N2
 1.13 with sigma of 0.01
 C62-C57 = C62-C61 = C61-C60 = C60-C59 = C59-C58 = C58-C57
 1.39 with sigma of 0.01
 C24-C19 = C20-C19 = C21-C20 = C22-C21 = C23-C22 = C24-C23
 1.39 with sigma of 0.01
 C211-C210 = C210-C209 = C208-C207 = C212-C207 = C212-C211 = C209-C208
 1.39 with sigma of 0.01
 C29-C28 = C30-C29 = C31-C30 = C32-C31 = C33-C32 = C33-C28
 1.39 with sigma of 0.01
 C136-C135 = C137-C136 = C138-C137 = C138-C133 = C134-C133 = C135-C134
 1.39 with sigma of 0.01
 C29-C28 = C30-C29 = C31-C30 = C32-C31 = C33-C32 = C33-C28 = C28-C27 = C27-C26
 = C26-C25 = C34-C25 = C34-C33
 1.39 with sigma of 0.01
 C238-C237 = C237-C236 = C236-C235 = C235-C234 = C234-C233 = C238-C233
 1.39 with sigma of 0.01
 C79-C78
 1.5 with sigma of 0.02
 C123-C122
 1.5 with sigma of 0.02
 C15-C14 = C14-C13 = C18-C13 = C18-C17 = C17-C16 = C16-C15
 1.39 with sigma of 0.01
3. Rigid bond restraints
 C13, C14, C15, C16, C17, C18
 with sigma for 1-2 distances of 0.005 and sigma for 1-3 distances of 0.005
4. Uiso/Uaniso restraints and constraints
Uanis(C50) \\sim Ueq, Uanis(C48) \\sim Ueq, Uanis(C31) \\sim Ueq, Uanis(C286)
\\sim Ueq, Uanis(N2) \\sim Ueq, Uanis(C144) \\sim Ueq: with sigma of 0.01 and
sigma for terminal atoms of 0.02
Uanis(C49) \\sim Ueq, Uanis(C240) \\sim Ueq, Uanis(C142) \\sim Ueq, Uanis(C47)
\\sim Ueq: with sigma of 0.01 and sigma for terminal atoms of 0.02
Uanis(C143) \\sim Ueq, Uanis(C140) \\sim Ueq, Uanis(C141) \\sim Ueq, Uanis(C67)
\\sim Ueq, Uanis(C119) \\sim Ueq, Uanis(C133) \\sim Ueq, Uanis(C134) \\sim Ueq,
Uanis(C136) \\sim Ueq, Uanis(C137) \\sim Ueq, Uanis(C135) \\sim Ueq,
Uanis(C111) \\sim Ueq, Uanis(C110) \\sim Ueq, Uanis(C26) \\sim Ueq, Uanis(C27)
\\sim Ueq, Uanis(C25) \\sim Ueq, Uanis(C28) \\sim Ueq, Uanis(C30) \\sim Ueq,
Uanis(C32) \\sim Ueq, Uanis(C45) \\sim Ueq, Uanis(C46) \\sim Ueq, Uanis(C245)
\\sim Ueq, Uanis(C237) \\sim Ueq, Uanis(C236) \\sim Ueq, Uanis(C238) \\sim Ueq,
Uanis(C220) \\sim Ueq: with sigma of 0.01 and sigma for terminal atoms of 0.02
Uanis(C219) \\sim Ueq, Uanis(C217) \\sim Ueq, Uanis(C218) \\sim Ueq,
Uanis(C221) \\sim Ueq: with sigma of 0.01 and sigma for terminal atoms of 0.02
Uanis(C227) \\sim Ueq, Uanis(C229) \\sim Ueq, Uanis(C4) \\sim Ueq, Uanis(C112)
\\sim Ueq, Uanis(C53) \\sim Ueq, Uanis(C52) \\sim Ueq, Uanis(C183) \\sim Ueq,
Uanis(C254) \\sim Ueq, Uanis(C255) \\sim Ueq, Uanis(C242) \\sim Ueq,
Uanis(C244) \\sim Ueq, Uanis(C241) \\sim Ueq, Uanis(C197) \\sim Ueq,
Uanis(C198) \\sim Ueq, Uanis(C199) \\sim Ueq: with sigma of 0.01 and sigma for
terminal atoms of 0.02
Uanis(C198) \\sim Ueq, Uanis(C254) \\sim Ueq, Uanis(N11) \\sim Ueq: with sigma
of 0.01 and sigma for terminal atoms of 0.02
Uanis(C9) \\sim Ueq, Uanis(N5) \\sim Ueq, Uanis(N4) \\sim Ueq, Uanis(C57) \\sim
Ueq, Uanis(C60) \\sim Ueq, Uanis(C58) \\sim Ueq, Uanis(C59) \\sim Ueq,
Uanis(C206) \\sim Ueq, Uanis(C209) \\sim Ueq, Uanis(C214) \\sim Ueq,
Uanis(C216) \\sim Ueq, Uanis(C213) \\sim Ueq, Uanis(C284) \\sim Ueq: with sigma
of 0.01 and sigma for terminal atoms of 0.02
Uanis(C18) \\sim Ueq: with sigma of 0.01 and sigma for terminal atoms of 0.02
Uanis(C235) \\sim Ueq, Uanis(C211) \\sim Ueq, Uanis(C210) \\sim Ueq,
Uanis(C252) \\sim Ueq, Uanis(C253) \\sim Ueq, Uanis(C22) \\sim Ueq: with sigma
of 0.01 and sigma for terminal atoms of 0.02
Uanis(C3) \\sim Ueq, Uanis(C2) \\sim Ueq, Uanis(C14) \\sim Ueq, Uanis(C17)
\\sim Ueq, Uanis(C15) \\sim Ueq, Uanis(C153) \\sim Ueq, Uanis(C156) \\sim Ueq,
Uanis(C287) \\sim Ueq, Uanis(C277) \\sim Ueq, Uanis(C5) \\sim Ueq, Uanis(C8)
\\sim Ueq, Uanis(C65) \\sim Ueq, Uanis(C83) \\sim Ueq: with sigma of 0.01 and
sigma for terminal atoms of 0.02
Uanis(C285) \\sim Ueq: with sigma of 0.01 and sigma for terminal atoms of 0.02
Uanis(C44) \\sim Ueq: with sigma of 0.01 and sigma for terminal atoms of 0.02
Uanis(C13) \\sim Ueq: with sigma of 0.01 and sigma for terminal atoms of 0.02
Uanis(C212) \\sim Ueq, Uanis(C207) \\sim Ueq, Uanis(C208) \\sim Ueq,
Uanis(C209) \\sim Ueq, Uanis(C210) \\sim Ueq, Uanis(C211) \\sim Ueq: with sigma
of 0.01 and sigma for terminal atoms of 0.02
Uanis(N8) \\sim Ueq: with sigma of 0.01 and sigma for terminal atoms of 0.02
Uanis(C233) \\sim Ueq, Uanis(C234) \\sim Ueq: with sigma of 0.01 and sigma for
terminal atoms of 0.02
5.a Aromatic/amide H refined with riding coordinates:
 C73(H73), C93(H93), C91(H91), C92(H92), C68(H68), C231(H231), C125(H125),
 C114(H114), C60(H60), C59(H59), C174(H174), C74(H74), C275(H275), C37(H37),
 C42(H42), C43(H43), C24(H24), C259(H259), C75(H75), C71(H71), C258(H258),
 C274(H274), C263(H263), C190(H190), C20(H20), C61(H61), C65(H65), C87(H87),
 C99(H99), C26(H26), C108(H108), C164(H164), C112(H112), C162(H162), C111(H111),
  C194(H194), C168(H168), C101(H101), C81(H81), C115(H115), C171(H171),
 C86(H86), C264(H264), C203(H203), C70(H70), C58(H58), C208(H208), C130(H130),
 C225(H225), C90(H90), C161(H161), C38(H38), C14(H14), C186(H186), C187(H187),
 C230(H230), C228(H228), C62(H62), C200(H200), C170(H170), C160(H160),
 C176(H176), C104(H104), C109(H109), C27(H27), C64(H64), C110(H110), C199(H199),
  C281(H281), C175(H175), C269(H269), C76(H76), C159(H159), C246(H246),
 C261(H261), C89(H89), C120(H120), C204(H204), C128(H128), C278(H278),
 C184(H184), C198(H198), C84(H84), C134(H134), C32(H32), C197(H197), C141(H141),
  C282(H282), C29(H29), C255(H255), C103(H103), C288(H288), C102(H102),
 C105(H105), C49(H49), C48(H48), C47(H47), C46(H46), C50(H50), C183(H183),
 C40(H40), C193(H193), C181(H181), C196(H196), C140(H140), C18(H18), C82(H82),
 C205(H205), C16(H16), C67(H67), C17(H17), C126(H126), C244(H244), C242(H242),
 C253(H253), C252(H252), C55(H55), C173(H173), C248(H248), C234(H234),
 C215(H215), C249(H249), C23(H23), C95(H95), C240(H240), C256(H256), C262(H262),
  C56(H56), C254(H254), C119(H119), C39(H39), C96(H96), C135(H135), C272(H272),
 C127(H127), C243(H243), C192(H192), C98(H98), C250(H250), C279(H279),
 C220(H220), C66(H66), C206(H206), C212(H212), C280(H280), C270(H270),
 C131(H131), C30(H30), C166(H166), C31(H31), C284(H284), C21(H21), C191(H191),
 C158(H158), C165(H165), C227(H227), C138(H138), C83(H83), C142(H142),
 C167(H167), C214(H214), C286(H286), C137(H137), C202(H202), C285(H285),
 C218(H218), C117(H117), C53(H53), C54(H54), C182(H182), C209(H209), C143(H143),
  C97(H97), C118(H118), C247(H247), C136(H136), C271(H271), C226(H226),
 C144(H144), C236(H236), C22(H22), C237(H237), C238(H238), C235(H235),
 C210(H210), C211(H211), C241(H241), C52(H52), C217(H217), C219(H219),
 C287(H287), C15(H15)
5.b Fitted hexagon refined as free rotating group:
 C49(C48,C47,C46,C45,C50)
;
_atom_sites_solution_hydrogens     geom
_atom_sites_solution_primary       ?
_atom_sites_solution_secondary     ?
loop_
  _atom_site_label
  _atom_site_type_symbol
  _atom_site_fract_x
  _atom_site_fract_y
  _atom_site_fract_z
  _atom_site_U_iso_or_equiv
  _atom_site_adp_type
  _atom_site_occupancy
  _atom_site_site_symmetry_order
  _atom_site_calc_flag
  _atom_site_refinement_flags_posn
  _atom_site_refinement_flags_adp
  _atom_site_refinement_flags_occupancy
  _atom_site_disorder_assembly
  _atom_site_disorder_group
 Au7 Au 0.65219(7) 0.51271(5) 0.87273(4) 0.0377(3) Uani 1 1 d . . . . .
 Au15 Au 0.19514(7) 0.52104(5) 0.40194(4) 0.0381(3) Uani 1 1 d . . . . .
 Au3 Au 0.49610(7) 0.53040(5) 0.84481(4) 0.0390(3) Uani 1 1 d . . . . .
 Au5 Au 0.70254(7) 0.41837(5) 0.90766(4) 0.0396(3) Uani 1 1 d . . . . .
 Au13 Au 0.27118(7) 0.50388(5) 0.48002(4) 0.0424(3) Uani 1 1 d . . . . .
 Au2 Au 0.60935(7) 0.60688(5) 0.84696(4) 0.0424(3) Uani 1 1 d . . . . .
 Au12 Au 0.18037(8) 0.42979(5) 0.43826(4) 0.0464(3) Uani 1 1 d . . . . .
 Au4 Au 0.54329(7) 0.43824(5) 0.87787(4) 0.0425(3) Uani 1 1 d . . . . .
 Au14 Au 0.28633(8) 0.59262(5) 0.43840(5) 0.0458(3) Uani 1 1 d . . . . .
 Au6 Au 0.80130(7) 0.50013(5) 0.90427(4) 0.0439(3) Uani 1 1 d . . . . .
 Au8 Au 0.59784(7) 0.47486(6) 0.79978(4) 0.0473(3) Uani 1 1 d . . . . .
 Au9 Au 0.27746(8) 0.55959(5) 0.33456(4) 0.0438(3) Uani 1 1 d . . . . .
 Au11 Au 0.09228(8) 0.45100(5) 0.36480(4) 0.0457(3) Uani 1 1 d . . . . .
 Au1 Au 0.73932(8) 0.56048(5) 0.81255(5) 0.0483(3) Uani 1 1 d . . . . .
 Au10 Au 0.11396(8) 0.54638(6) 0.33028(5) 0.0499(3) Uani 1 1 d . . . . .
 Au16 Au 0.25200(8) 0.44529(6) 0.35814(5) 0.0525(3) Uani 1 1 d . . . . .
 Cu5 Cu 0.1785(3) 0.61607(17) 0.37827(15) 0.0434(10) Uani 1 1 d . . . . .
 Cu2 Cu 0.6717(3) 0.49947(19) 0.95105(14) 0.0464(11) Uani 1 1 d . . . . .
 Cu6 Cu 0.1443(3) 0.5625(2) 0.46761(15) 0.0480(11) Uani 1 1 d . . . . .
 Cu1 Cu 0.7398(3) 0.59202(19) 0.89282(16) 0.0491(11) Uani 1 1 d . . . . .
 Cu7 Cu 0.1509(3) 0.6597(2) 0.45919(18) 0.0546(12) Uani 1 1 d . . . . .
 Cu3 Cu 0.7759(3) 0.5651(2) 0.98091(18) 0.0586(13) Uani 1 1 d . . . . .
 Cu8 Cu 0.2764(3) 0.6887(2) 0.40856(19) 0.0567(13) Uani 1 1 d . . . . .
 Cu4 Cu 0.8966(3) 0.5822(2) 0.91976(18) 0.0585(13) Uani 1 1 d . . . . .
 P5 P 0.7533(5) 0.3393(3) 0.9232(3) 0.0417(17) Uani 1 1 d . . . . .
 P11 P 0.3551(4) 0.4902(4) 0.5377(2) 0.0453(19) Uani 1 1 d . . . . .
 P2 P 0.5203(4) 0.6720(3) 0.8482(3) 0.0407(16) Uani 1 1 d . . . . .
 P3 P 0.3643(4) 0.5491(3) 0.8281(3) 0.0415(17) Uani 1 1 d . . . . .
 P6 P 0.6638(4) 0.4446(4) 0.7434(2) 0.0445(18) Uani 1 1 d . . . . .
 S9 S 0.0189(5) 0.5377(4) 0.4522(3) 0.054(2) Uani 1 1 d . . . . .
 P7 P 0.3631(5) 0.5794(3) 0.2805(3) 0.0429(17) Uani 1 1 d . . . . .
 P4 P 0.4846(4) 0.3701(3) 0.9079(3) 0.0409(17) Uani 1 1 d . . . . .
 P12 P 0.3686(5) 0.4213(3) 0.3291(3) 0.0431(17) Uani 1 1 d . . . . .
 S12 S 0.3892(4) 0.6549(3) 0.4403(3) 0.0509(19) Uani 1 1 d . . . . .
 S3 S 0.5458(5) 0.5261(4) 0.9595(3) 0.054(2) Uani 1 1 d . . . . .
 P1 P 0.8094(5) 0.5847(4) 0.7534(3) 0.053(2) Uani 1 1 d . . . . .
 P10 P 0.1718(5) 0.3810(3) 0.4972(3) 0.0487(19) Uani 1 1 d . . . . .
 P8 P -0.0025(5) 0.5495(4) 0.2909(3) 0.053(2) Uani 1 1 d . . . . .
 S7 S 0.2212(5) 0.6867(3) 0.3441(3) 0.0532(19) Uani 1 1 d . . . . .
 P9 P -0.0002(5) 0.3945(3) 0.3389(3) 0.0484(19) Uani 1 1 d . . . . .
 S8 S 0.0632(4) 0.6509(4) 0.4022(3) 0.0511(19) Uani 1 1 d . . . . .
 S2 S 0.6983(5) 0.6289(4) 0.9539(3) 0.061(2) Uani 1 1 d . . . . .
 S6 S 0.9445(4) 0.5053(4) 0.9062(3) 0.055(2) Uani 1 1 d . . . . .
 S4 S 0.7147(5) 0.5025(4) 1.0182(2) 0.0524(19) Uani 1 1 d . . . . .
 S11 S 0.2342(6) 0.7283(4) 0.4677(4) 0.064(3) Uani 1 1 d . . . . .
 S10 S 0.1142(5) 0.6172(4) 0.5187(3) 0.0510(19) Uani 1 1 d . . . . .
 S5 S 0.9123(6) 0.5780(4) 0.9905(3) 0.066(3) Uani 1 1 d . . . . .
 S1 S 0.8455(6) 0.6463(4) 0.8837(4) 0.065(3) Uani 1 1 d . . . . .
 C73 C 0.231(2) 0.7335(15) 0.7390(12) 0.056(9) Uani 1 1 d . . . . .
 H73 H 0.211086 0.731632 0.711521 0.067 Uiso 1 1 calc R . . . .
 C276 C 0.3469(18) 0.4367(15) 0.5714(10) 0.050(8) Uani 1 1 d . . . . .
 C72 C 0.2627(18) 0.6903(12) 0.7585(9) 0.041(6) Uani 1 1 d . . . . .
 C163 C 0.291(2) 0.6072(14) 0.2422(9) 0.048(7) Uani 1 1 d . . . . .
 C79 C 0.3543(15) 0.6563(11) 0.8683(7) 0.034(6) Uani 1 1 d D . . . .
 C257 C 0.1491(19) 0.4254(12) 0.5394(10) 0.044(7) Uani 1 1 d . . . . .
 C94 C 0.4888(19) 0.6945(13) 0.7966(10) 0.045(7) Uani 1 1 d . . . . .
 C69 C 0.3235(17) 0.6058(11) 0.8034(11) 0.044(7) Uani 1 1 d . . . . .
 C93 C 0.4697(18) 0.7433(12) 0.7885(13) 0.050(8) Uani 1 1 d . . . . .
 H93 H 0.471119 0.766131 0.810484 0.060 Uiso 1 1 calc R . . . .
 C91 C 0.4457(17) 0.7248(17) 0.7149(12) 0.060(10) Uani 1 1 d . . . . .
 H91 H 0.431221 0.735738 0.687956 0.072 Uiso 1 1 calc R . . . .
 C189 C 0.3558(19) 0.4076(12) 0.2734(12) 0.050(8) Uani 1 1 d . . . . .
 N4 N 0.616(3) 0.5329(18) 1.1167(12) 0.090(12) Uani 1 1 d . U . . .
 C35 C 0.835(2) 0.4722(14) 0.7388(11) 0.052(8) Uani 1 1 d . . . . .
 C92 C 0.449(2) 0.7587(17) 0.7501(14) 0.062(10) Uani 1 1 d . . . . .
 H92 H 0.437074 0.792089 0.745685 0.075 Uiso 1 1 calc R . . . .
 C68 C 0.216(2) 0.5357(17) 0.8672(16) 0.070(11) Uani 1 1 d . . . . .
 H68 H 0.191898 0.542517 0.841107 0.084 Uiso 1 1 calc R . . . .
 C2 C 0.826(2) 0.6841(13) 0.9260(12) 0.053(8) Uani 1 1 d . U . . .
 C231 C -0.039(2) 0.3660(16) 0.2561(11) 0.059(9) Uani 1 1 d . . . . .
 H231 H -0.005204 0.339119 0.261662 0.070 Uiso 1 1 calc R . . . .
 C125 C 0.677(2) 0.2945(16) 1.0316(11) 0.058(9) Uani 1 1 d . . . . .
 H125 H 0.690372 0.266853 1.015653 0.070 Uiso 1 1 calc R . . . .
 C114 C 0.711(2) 0.2396(14) 0.9084(12) 0.057(9) Uani 1 1 d . . . . .
 H114 H 0.762909 0.237664 0.897791 0.068 Uiso 1 1 calc R . . . .
 C60 C 0.337(2) 0.4294(15) 0.7245(12) 0.073(11) Uani 1 1 d D U . . .
 H60 H 0.332865 0.404593 0.704250 0.088 Uiso 1 1 calc R . . . .
 C59 C 0.3972(19) 0.4653(11) 0.7213(8) 0.048(7) Uani 1 1 d D U . . .
 H59 H 0.432451 0.466269 0.699078 0.058 Uiso 1 1 calc R . . . .
 C132 C 0.5337(19) 0.3639(13) 0.9599(10) 0.044(7) Uani 1 1 d . . . . .
 C78 C 0.3250(16) 0.6520(13) 0.8231(7) 0.041(7) Uani 1 1 d D . . . .
 C185 C 0.542(2) 0.5441(18) 0.3793(11) 0.066(12) Uani 1 1 d . . . . .
 C88 C 0.434(2) 0.6587(14) 0.8814(13) 0.060(9) Uani 1 1 d . . . . .
 C100 C 0.5664(18) 0.7249(15) 0.8751(12) 0.056(9) Uani 1 1 d . . . . .
 C174 C 0.595(2) 0.3957(16) 0.1943(14) 0.065(10) Uani 1 1 d . . . . .
 H174 H 0.621575 0.372350 0.178051 0.078 Uiso 1 1 calc R . . . .
 C267 C 0.2777(19) 0.4161(12) 0.5838(9) 0.042(7) Uani 1 1 d . . . . .
 C107 C 0.8077(18) 0.3395(12) 0.9713(12) 0.047(7) Uani 1 1 d . . . . .
 C74 C 0.230(2) 0.7771(16) 0.7592(13) 0.059(9) Uani 1 1 d . . . . .
 H74 H 0.210463 0.804995 0.744851 0.071 Uiso 1 1 calc R . . . .
 C19 C 0.9120(18) 0.6008(14) 0.7669(9) 0.055(9) Uani 1 1 d D . . . .
 C34 C 0.8217(16) 0.5019(10) 0.7001(8) 0.047(8) Uani 1 1 d D . . . .
 C275 C 0.420(2) 0.4139(16) 0.5882(12) 0.059(9) Uani 1 1 d . . . . .
 H275 H 0.468140 0.427296 0.579027 0.071 Uiso 1 1 calc R . . . .
 C37 C 0.980(2) 0.4880(17) 0.7379(13) 0.063(10) Uani 1 1 d . . . . .
 H37 H 0.971309 0.505018 0.712660 0.076 Uiso 1 1 calc R . . . .
 C42 C 0.8594(19) 0.4251(13) 0.8167(10) 0.047(8) Uani 1 1 d . . . . .
 H42 H 0.866396 0.410841 0.843210 0.057 Uiso 1 1 calc R . . . .
 C43 C 0.7817(15) 0.4263(12) 0.7986(9) 0.038(6) Uani 1 1 d . . . . .
 H43 H 0.738523 0.412078 0.812202 0.046 Uiso 1 1 calc R . . . .
 C44 C 0.7711(15) 0.4497(12) 0.7594(9) 0.038(6) Uani 1 1 d . U . . .
 C124 C 0.624(2) 0.3312(14) 1.0137(10) 0.049(8) Uani 1 1 d . . . . .
 C24 C 0.959(2) 0.6277(19) 0.7396(12) 0.086(16) Uani 1 1 d D . . . .
 H24 H 0.936077 0.638968 0.714404 0.103 Uiso 1 1 calc R . . . .
 C259 C 0.047(2) 0.4836(16) 0.5589(9) 0.058(10) Uani 1 1 d . . . . .
 H259 H -0.002876 0.498546 0.553276 0.069 Uiso 1 1 calc R . . . .
 C106 C 0.8238(19) 0.3220(13) 0.8818(10) 0.047(7) Uani 1 1 d . . . . .
 C75 C 0.255(2) 0.7818(12) 0.7999(11) 0.048(7) Uani 1 1 d . . . . .
 H75 H 0.250501 0.812214 0.813587 0.058 Uiso 1 1 calc R . . . .
 C71 C 0.264(2) 0.6435(14) 0.7427(11) 0.055(8) Uani 1 1 d . . . . .
 H71 H 0.240162 0.639568 0.716005 0.066 Uiso 1 1 calc R . . . .
 C178 C 0.4709(17) 0.5009(12) 0.2699(11) 0.046(7) Uani 1 1 d . . . . .
 C77 C 0.2904(16) 0.6946(11) 0.8013(11) 0.041(7) Uani 1 1 d . . . . .
 C258 C 0.0741(18) 0.4477(13) 0.5322(11) 0.047(7) Uani 1 1 d . . . . .
 H258 H 0.042436 0.438095 0.509114 0.057 Uiso 1 1 calc R . . . .
 C157 C 0.437(2) 0.6260(14) 0.2922(13) 0.060(9) Uani 1 1 d . . . . .
 C188 C 0.4400(17) 0.4715(12) 0.3417(11) 0.044(7) Uani 1 1 d . . . . .
 C265 C 0.1677(19) 0.4774(12) 0.6023(10) 0.044(7) Uani 1 1 d . . . . .
 C274 C 0.426(3) 0.3768(15) 0.6148(16) 0.069(11) Uani 1 1 d . . . . .
 H274 H 0.476362 0.365092 0.624071 0.083 Uiso 1 1 calc R . . . .
 C263 C 0.182(3) 0.528(2) 0.6651(13) 0.076(13) Uani 1 1 d . . . . .
 H263 H 0.210997 0.536878 0.689426 0.092 Uiso 1 1 calc R . . . .
 C190 C 0.301(2) 0.4340(14) 0.2501(11) 0.056(9) Uani 1 1 d . . . . .
 H190 H 0.272574 0.459802 0.262141 0.068 Uiso 1 1 calc R . . . .
 C266 C 0.1975(19) 0.4396(12) 0.5741(10) 0.043(7) Uani 1 1 d . . . . .
 C51 C 0.643(2) 0.3811(16) 0.7363(12) 0.057(9) Uani 1 1 d . . . . .
 C41 C 0.9267(16) 0.4443(13) 0.7968(11) 0.045(7) Uani 1 1 d . . . . .
 C8 C 0.620(2) 0.5289(15) 1.0836(12) 0.059(9) Uani 1 1 d . U . . .
 C20 C 0.9477(16) 0.5847(17) 0.8043(10) 0.068(11) Uani 1 1 d D . . . .
 H20 H 0.918034 0.565393 0.822571 0.081 Uiso 1 1 calc R . . . .
 C145 C 0.130(2) 0.7687(15) 0.3253(16) 0.069(11) Uani 1 1 d . . . . .
 C3 C 0.768(2) 0.6776(14) 0.9552(12) 0.055(8) Uani 1 1 d . U . . .
 C7 C 0.623(2) 0.5213(15) 1.0389(9) 0.056(9) Uani 1 1 d . . . . .
 C6 C 0.556(2) 0.5297(12) 1.0144(12) 0.053(8) Uani 1 1 d . . . . .
 C61 C 0.284(3) 0.4303(15) 0.7577(12) 0.084(14) Uani 1 1 d D . . . .
 H61 H 0.244994 0.405782 0.759046 0.101 Uiso 1 1 calc R . . . .
 C65 C 0.283(3) 0.5135(19) 0.9428(15) 0.077(12) Uani 1 1 d . U . . .
 H65 H 0.305417 0.503032 0.968289 0.093 Uiso 1 1 calc R . . . .
 C63 C 0.3010(18) 0.5367(13) 0.8720(11) 0.046(7) Uani 1 1 d . . . . .
 C277 C 0.3477(19) 0.5412(13) 0.5743(10) 0.045(7) Uani 1 1 d . U . . .
 C273 C 0.353(3) 0.3547(13) 0.6290(12) 0.058(9) Uani 1 1 d . . . . .
 C87 C 0.454(2) 0.6543(15) 0.9244(11) 0.054(9) Uani 1 1 d . . . . .
 H87 H 0.507955 0.654581 0.932603 0.065 Uiso 1 1 calc R . . . .
 C57 C 0.3488(13) 0.5018(10) 0.7883(8) 0.035(6) Uani 1 1 d D U . . .
 C99 C 0.649(2) 0.7327(15) 0.8693(13) 0.060(10) Uani 1 1 d . . . . .
 H99 H 0.678698 0.711989 0.852268 0.072 Uiso 1 1 calc R . . . .
 C129 C 0.602(2) 0.3709(14) 1.0399(10) 0.050(8) Uani 1 1 d . . . . .
 C26 C 0.819(2) 0.5801(13) 0.6634(8) 0.061(9) Uani 1 1 d D U . . .
 H26 H 0.821088 0.614672 0.663869 0.073 Uiso 1 1 calc R . . . .
 C1 C 0.880(2) 0.7272(17) 0.9303(16) 0.074(13) Uani 1 1 d . . . . .
 C177 C 0.517(2) 0.4669(13) 0.2439(10) 0.050(8) Uani 1 1 d . . . . .
 C108 C 0.816(3) 0.3817(16) 0.9958(12) 0.069(11) Uani 1 1 d . . . . .
 H108 H 0.792524 0.411211 0.986308 0.083 Uiso 1 1 calc R . . . .
 C239 C 0.0598(19) 0.3426(14) 0.3318(10) 0.049(8) Uani 1 1 d . . . . .
 C164 C 0.300(3) 0.6577(16) 0.2310(12) 0.065(10) Uani 1 1 d . . . . .
 H164 H 0.341100 0.677412 0.242613 0.077 Uiso 1 1 calc R . . . .
 C112 C 0.851(2) 0.2966(16) 0.9865(13) 0.062(9) Uani 1 1 d . U . . .
 H112 H 0.846706 0.266888 0.971610 0.075 Uiso 1 1 calc R . . . .
 C25 C 0.8155(19) 0.5535(10) 0.7010(9) 0.047(7) Uani 1 1 d D U . . .
 C162 C 0.491(2) 0.6413(13) 0.2621(13) 0.057(9) Uani 1 1 d . . . . .
 H162 H 0.488607 0.628008 0.235074 0.068 Uiso 1 1 calc R . . . .
 C111 C 0.899(3) 0.298(2) 1.0224(16) 0.082(13) Uani 1 1 d . U . . .
 H111 H 0.929402 0.270704 1.030643 0.098 Uiso 1 1 calc R . . . .
 C169 C 0.419(2) 0.5345(13) 0.2501(12) 0.053(8) Uani 1 1 d . . . . .
 C133 C 0.4900(19) 0.3134(13) 0.8769(11) 0.059(9) Uani 1 1 d D U . . .
 C10 C 0.954(3) 0.5195(19) 0.9897(12) 0.072(12) Uani 1 1 d . . . . .
 C194 C 0.3961(19) 0.3665(12) 0.2534(11) 0.045(7) Uani 1 1 d . . . . .
 H194 H 0.432710 0.347976 0.269468 0.054 Uiso 1 1 calc R . . . .
 C168 C 0.231(2) 0.5794(16) 0.2284(14) 0.067(11) Uani 1 1 d . . . . .
 H168 H 0.224965 0.546647 0.236959 0.080 Uiso 1 1 calc R . . . .
 N6 N 1.024(2) 0.402(2) 0.9659(11) 0.090(13) Uani 1 1 d . . . . .
 C260 C 0.092(2) 0.4984(14) 0.5947(9) 0.049(8) Uani 1 1 d . . . . .
 C101 C 0.798(2) 0.3105(13) 0.8433(12) 0.053(8) Uani 1 1 d . . . . .
 H101 H 0.742776 0.308235 0.837357 0.064 Uiso 1 1 calc R . . . .
 C195 C 0.410(2) 0.3672(16) 0.3527(11) 0.059(9) Uani 1 1 d . . . . .
 C121 C 0.566(2) 0.2408(13) 0.9476(11) 0.051(8) Uani 1 1 d . . . . .
 C81 C 0.2104(19) 0.6574(15) 0.8909(12) 0.055(9) Uani 1 1 d . . . . .
 H81 H 0.193102 0.655048 0.862876 0.065 Uiso 1 1 calc R . . . .
 C115 C 0.669(3) 0.1994(13) 0.9069(11) 0.059(10) Uani 1 1 d . . . . .
 H115 H 0.687720 0.171467 0.892727 0.071 Uiso 1 1 calc R . . . .
 C171 C 0.451(2) 0.5011(17) 0.1815(13) 0.064(10) Uani 1 1 d . . . . .
 H171 H 0.444222 0.502151 0.152380 0.077 Uiso 1 1 calc R . . . .
 C86 C 0.401(3) 0.6498(16) 0.9530(14) 0.070(12) Uani 1 1 d . . . . .
 H86 H 0.417417 0.644226 0.980777 0.084 Uiso 1 1 calc R . . . .
 C113 C 0.689(2) 0.2852(13) 0.9242(13) 0.056(9) Uani 1 1 d . . . . .
 C264 C 0.212(2) 0.4918(17) 0.6393(14) 0.064(10) Uani 1 1 d . . . . .
 H264 H 0.260887 0.476671 0.645928 0.077 Uiso 1 1 calc R . . . .
 C232 C -0.0567(19) 0.4021(13) 0.2874(12) 0.050(8) Uani 1 1 d . . . . .
 C203 C 0.073(2) 0.4577(18) 0.1977(17) 0.078(13) Uani 1 1 d . . . . .
 H203 H 0.104528 0.429157 0.195591 0.093 Uiso 1 1 calc R . . . .
 C70 C 0.2930(16) 0.6033(13) 0.7601(11) 0.045(7) Uani 1 1 d . . . . .
 H70 H 0.294450 0.573548 0.745172 0.054 Uiso 1 1 calc R . . . .
 C154 C 0.315(2) 0.7117(13) 0.5006(15) 0.061(10) Uani 1 1 d . . . . .
 C58 C 0.4000(15) 0.4999(11) 0.7543(7) 0.041(6) Uani 1 1 d D U . . .
 H58 H 0.440037 0.524029 0.753299 0.050 Uiso 1 1 calc R . . . .
 C208 C 0.022(3) 0.6473(14) 0.2727(14) 0.071(11) Uani 1 1 d D U . . .
 H208 H 0.075548 0.638215 0.271173 0.086 Uiso 1 1 calc R . . . .
 C130 C 0.546(2) 0.4049(15) 1.0274(11) 0.057(9) Uani 1 1 d . . . . .
 H130 H 0.528937 0.429247 1.045978 0.068 Uiso 1 1 calc R . . . .
 C225 C -0.202(3) 0.4833(18) 0.2296(11) 0.067(11) Uani 1 1 d . . . . .
 H225 H -0.213058 0.506532 0.250328 0.081 Uiso 1 1 calc R . . . .
 C90 C 0.464(2) 0.6768(15) 0.7223(11) 0.057(9) Uani 1 1 d . . . . .
 H90 H 0.460536 0.654075 0.700270 0.069 Uiso 1 1 calc R . . . .
 C155 C 0.377(2) 0.6816(14) 0.4896(14) 0.061(10) Uani 1 1 d . . . . .
 C161 C 0.548(3) 0.6771(16) 0.273(2) 0.088(16) Uani 1 1 d . . . . .
 H161 H 0.583783 0.688099 0.253334 0.106 Uiso 1 1 calc R . . . .
 C151 C 0.010(2) 0.6070(14) 0.5167(12) 0.052(8) Uani 1 1 d . . . . .
 C38 C 1.056(2) 0.4834(18) 0.7523(14) 0.068(11) Uani 1 1 d . . . . .
 H38 H 1.098980 0.495094 0.736767 0.081 Uiso 1 1 calc R . . . .
 C147 C 0.068(2) 0.7060(13) 0.3766(15) 0.061(10) Uani 1 1 d . . . . .
 C146 C 0.132(3) 0.7213(15) 0.3496(12) 0.060(9) Uani 1 1 d . . . . .
 C14 C 0.765(3) 0.6805(14) 0.7694(14) 0.084(9) Uani 1 1 d D U . . .
 H14 H 0.804443 0.677763 0.790736 0.100 Uiso 1 1 calc R . . . .
 C186 C 0.490(2) 0.5160(16) 0.4040(12) 0.059(9) Uani 1 1 d . . . . .
 H186 H 0.486858 0.522447 0.432725 0.071 Uiso 1 1 calc R . . . .
 C187 C 0.444(2) 0.4809(12) 0.3873(10) 0.045(7) Uani 1 1 d . . . . .
 H187 H 0.413520 0.461255 0.404871 0.054 Uiso 1 1 calc R . . . .
 C230 C -0.075(3) 0.3736(16) 0.2166(12) 0.064(10) Uani 1 1 d . . . . .
 H230 H -0.063067 0.350953 0.195501 0.077 Uiso 1 1 calc R . . . .
 C228 C -0.165(3) 0.4181(18) 0.1651(16) 0.079(13) Uani 1 1 d . . . . .
 H228 H -0.152338 0.396230 0.143547 0.095 Uiso 1 1 calc R . . . .
 C150 C -0.0278(18) 0.5740(13) 0.4890(11) 0.048(8) Uani 1 1 d . . . . .
 C62 C 0.2880(18) 0.4664(11) 0.7889(11) 0.057(9) Uani 1 1 d D . . . .
 H62 H 0.250082 0.466939 0.809965 0.068 Uiso 1 1 calc R . . . .
 C200 C 0.494(3) 0.3628(16) 0.3640(16) 0.077(13) Uani 1 1 d . . . . .
 H200 H 0.528038 0.390025 0.361094 0.093 Uiso 1 1 calc R . . . .
 C170 C 0.411(2) 0.5331(14) 0.2049(9) 0.053(9) Uani 1 1 d . . . . .
 H170 H 0.377236 0.555811 0.191543 0.063 Uiso 1 1 calc R . . . .
 C160 C 0.553(2) 0.6962(16) 0.313(2) 0.085(16) Uani 1 1 d . . . . .
 H160 H 0.594012 0.718538 0.320281 0.102 Uiso 1 1 calc R . . . .
 C176 C 0.5716(18) 0.4321(15) 0.2601(12) 0.055(9) Uani 1 1 d . . . . .
 H176 H 0.581315 0.432258 0.289042 0.066 Uiso 1 1 calc R . . . .
 C104 C 0.959(3) 0.3168(19) 0.8589(18) 0.080(14) Uani 1 1 d . . . . .
 H104 H 1.013978 0.320344 0.863931 0.096 Uiso 1 1 calc R . . . .
 C109 C 0.857(3) 0.381(2) 1.0343(14) 0.079(13) Uani 1 1 d . . . . .
 H109 H 0.856561 0.408961 1.052001 0.094 Uiso 1 1 calc R . . . .
 C27 C 0.818(2) 0.5550(11) 0.6252(11) 0.068(10) Uani 1 1 d D U . . .
 H27 H 0.812653 0.573274 0.600416 0.082 Uiso 1 1 calc R . . . .
 C64 C 0.334(2) 0.5253(16) 0.9096(11) 0.057(9) Uani 1 1 d . . . . .
 H64 H 0.389809 0.525128 0.913621 0.068 Uiso 1 1 calc R . . . .
 C283 C 0.4580(19) 0.4926(18) 0.5202(10) 0.060(10) Uani 1 1 d . . . . .
 C152 C -0.034(2) 0.6319(15) 0.5455(12) 0.056(9) Uani 1 1 d . . . . .
 C110 C 0.900(3) 0.3398(19) 1.0452(16) 0.080(13) Uani 1 1 d . U . . .
 H110 H 0.931104 0.340430 1.069866 0.096 Uiso 1 1 calc R . . . .
 C199 C 0.524(4) 0.319(2) 0.3788(17) 0.089(14) Uani 1 1 d . U . . .
 H199 H 0.579538 0.314814 0.382097 0.107 Uiso 1 1 calc R . . . .
 C179 C 0.486(2) 0.4997(14) 0.3167(9) 0.050(8) Uani 1 1 d . . . . .
 C281 C 0.292(3) 0.6207(18) 0.5923(15) 0.076(12) Uani 1 1 d . . . . .
 H281 H 0.259111 0.647512 0.585217 0.091 Uiso 1 1 calc R . . . .
 C85 C 0.319(2) 0.6531(13) 0.9429(9) 0.049(8) Uani 1 1 d . . . . .
 C139 C 0.376(2) 0.3749(13) 0.9172(14) 0.058(9) Uani 1 1 d . . . . .
 C175 C 0.612(2) 0.3979(17) 0.2371(14) 0.065(10) Uani 1 1 d . . . . .
 H175 H 0.649096 0.376627 0.249794 0.078 Uiso 1 1 calc R . . . .
 C269 C 0.206(3) 0.3568(17) 0.6311(14) 0.071(12) Uani 1 1 d . . . . .
 H269 H 0.156137 0.369951 0.622566 0.085 Uiso 1 1 calc R . . . .
 C76 C 0.2874(19) 0.7424(13) 0.8204(12) 0.050(8) Uani 1 1 d . . . . .
 H76 H 0.308025 0.746484 0.847601 0.061 Uiso 1 1 calc R . . . .
 C33 C 0.8322(19) 0.4792(11) 0.6610(7) 0.062(10) Uani 1 1 d D . . . .
 C159 C 0.498(3) 0.6826(17) 0.3420(16) 0.075(13) Uani 1 1 d . . . . .
 H159 H 0.497990 0.696878 0.368678 0.090 Uiso 1 1 calc R . . . .
 N10 N -0.067(3) 0.6507(18) 0.5741(17) 0.103(15) Uani 1 1 d . . . . .
 C229 C -0.128(3) 0.4120(17) 0.2058(13) 0.067(10) Uani 1 1 d . U . . .
 C246 C 0.082(3) 0.3065(15) 0.4612(11) 0.062(10) Uani 1 1 d . . . . .
 H246 H 0.118569 0.310134 0.439498 0.074 Uiso 1 1 calc R . . . .
 C261 C 0.065(2) 0.5353(16) 0.6209(15) 0.068(11) Uani 1 1 d . . . . .
 H261 H 0.014878 0.549886 0.615424 0.081 Uiso 1 1 calc R . . . .
 C89 C 0.489(2) 0.6598(13) 0.7633(11) 0.049(8) Uani 1 1 d . . . . .
 H89 H 0.504741 0.627021 0.767790 0.059 Uiso 1 1 calc R . . . .
 C120 C 0.495(2) 0.2391(14) 0.9711(14) 0.061(10) Uani 1 1 d . . . . .
 H120 H 0.482195 0.265856 0.988107 0.073 Uiso 1 1 calc R . . . .
 C204 C 0.035(3) 0.4787(19) 0.1636(14) 0.072(12) Uani 1 1 d . . . . .
 H204 H 0.047685 0.466265 0.137135 0.087 Uiso 1 1 calc R . . . .
 N9 N -0.184(2) 0.564(2) 0.4936(15) 0.095(13) Uani 1 1 d . . . . .
 C128 C 0.644(3) 0.3759(19) 1.0816(14) 0.071(12) Uani 1 1 d . . . . .
 H128 H 0.635392 0.403684 1.098373 0.086 Uiso 1 1 calc R . . . .
 C13 C 0.757(2) 0.6413(14) 0.7413(11) 0.070(7) Uani 1 1 d D U . . .
 C278 C 0.3945(19) 0.5399(14) 0.6117(10) 0.049(8) Uani 1 1 d . . . . .
 H278 H 0.428298 0.513101 0.617582 0.059 Uiso 1 1 calc R . . . .
 C184 C 0.595(3) 0.5798(15) 0.3953(14) 0.070(12) Uani 1 1 d . . . . .
 H184 H 0.592201 0.588754 0.423512 0.084 Uiso 1 1 calc R . . . .
 C198 C 0.475(3) 0.281(2) 0.3889(16) 0.082(13) Uani 1 1 d . U . . .
 H198 H 0.495783 0.251974 0.400451 0.098 Uiso 1 1 calc R . . . .
 C84 C 0.259(2) 0.6542(16) 0.9748(14) 0.065(10) Uani 1 1 d . . . . .
 H84 H 0.274880 0.652202 1.003038 0.079 Uiso 1 1 calc R . . . .
 C134 C 0.554(2) 0.3082(15) 0.8500(12) 0.066(10) Uani 1 1 d D U . . .
 H134 H 0.592429 0.333409 0.849124 0.080 Uiso 1 1 calc R . . . .
 C123 C 0.588(2) 0.3281(13) 0.9731(10) 0.054(9) Uani 1 1 d D . . . .
 C32 C 0.846(3) 0.4287(11) 0.6552(12) 0.069(10) Uani 1 1 d D U . . .
 H32 H 0.854031 0.410327 0.679654 0.082 Uiso 1 1 calc R . . . .
 C12 C 1.001(2) 0.4420(18) 0.9631(15) 0.069(11) Uani 1 1 d . . . . .
 C197 C 0.391(3) 0.285(2) 0.3819(16) 0.081(13) Uani 1 1 d . U . . .
 H197 H 0.357151 0.258897 0.387908 0.098 Uiso 1 1 calc R . . . .
 C172 C 0.502(2) 0.4652(15) 0.2002(14) 0.063(10) Uani 1 1 d . . . . .
 C141 C 0.257(4) 0.356(2) 0.955(2) 0.096(16) Uani 1 1 d . U . . .
 H141 H 0.233041 0.342702 0.978498 0.116 Uiso 1 1 calc R . . . .
 N7 N 0.125(3) 0.8023(17) 0.3068(17) 0.099(15) Uani 1 1 d . . . . .
 C282 C 0.298(3) 0.5801(17) 0.5668(14) 0.069(11) Uani 1 1 d . . . . .
 H282 H 0.265143 0.579085 0.542602 0.083 Uiso 1 1 calc R . . . .
 N8 N -0.053(3) 0.762(2) 0.3782(18) 0.113(15) Uani 1 1 d . U . . .
 C29 C 0.826(2) 0.4810(16) 0.5834(10) 0.082(15) Uani 1 1 d D . . . .
 H29 H 0.818950 0.499554 0.558864 0.098 Uiso 1 1 calc R . . . .
 N12 N 0.497(3) 0.669(2) 0.5403(13) 0.094(13) Uani 1 1 d . . . . .
 C255 C 0.391(3) 0.319(2) 0.4937(18) 0.086(14) Uani 1 1 d . U . . .
 H255 H 0.438662 0.324149 0.479540 0.103 Uiso 1 1 calc R . . . .
 C103 C 0.932(3) 0.3032(18) 0.8196(18) 0.079(13) Uani 1 1 d . . . . .
 H103 H 0.968983 0.295216 0.798970 0.095 Uiso 1 1 calc R . . . .
 C288 C 0.502(2) 0.5376(19) 0.5229(11) 0.065(11) Uani 1 1 d . . . . .
 H288 H 0.476603 0.565941 0.532894 0.078 Uiso 1 1 calc R . . . .
 C36 C 0.9112(18) 0.4693(12) 0.7579(10) 0.045(7) Uani 1 1 d . . . . .
 C102 C 0.854(3) 0.3016(18) 0.8112(18) 0.083(14) Uani 1 1 d . . . . .
 H102 H 0.835799 0.294547 0.783950 0.100 Uiso 1 1 calc R . . . .
 C105 C 0.908(2) 0.3254(17) 0.8909(14) 0.066(10) Uani 1 1 d . . . . .
 H105 H 0.927198 0.333227 0.917806 0.079 Uiso 1 1 calc R . . . .
 C49 C 0.6207(19) 0.4756(12) 0.6197(7) 0.076(11) Uani 1 1 d . U . . .
 H49 H 0.622225 0.459211 0.593942 0.091 Uiso 1 1 calc R . . . .
 C48 C 0.5995(19) 0.5255(11) 0.6213(8) 0.081(12) Uani 1 1 d G U . . .
 H48 H 0.586811 0.542571 0.596531 0.097 Uiso 1 1 calc R . . . .
 C47 C 0.597(2) 0.5499(9) 0.6598(10) 0.087(14) Uani 1 1 d G U . . .
 H47 H 0.583088 0.583343 0.660823 0.105 Uiso 1 1 calc R . . . .
 C46 C 0.616(2) 0.5244(10) 0.6968(8) 0.084(13) Uani 1 1 d G U . . .
 H46 H 0.614778 0.540756 0.722526 0.101 Uiso 1 1 calc R . . . .
 C45 C 0.6375(18) 0.4745(10) 0.6952(7) 0.064(10) Uani 1 1 d G U . . .
 C50 C 0.6397(17) 0.4500(9) 0.6567(9) 0.070(10) Uani 1 1 d G U . . .
 H50 H 0.653916 0.416623 0.655647 0.085 Uiso 1 1 calc R . . . .
 C183 C 0.650(3) 0.6020(19) 0.3708(16) 0.078(12) Uani 1 1 d . U . . .
 H183 H 0.685166 0.625461 0.382473 0.094 Uiso 1 1 calc R . . . .
 C40 C 1.0047(17) 0.4414(15) 0.8147(12) 0.054(9) Uani 1 1 d . . . . .
 H40 H 1.013268 0.427398 0.841229 0.065 Uiso 1 1 calc R . . . .
 C4 C 0.756(5) 0.712(3) 0.989(3) 0.13(2) Uani 1 1 d D U . . .
 C222 C -0.1242(16) 0.4769(16) 0.3143(11) 0.057(10) Uani 1 1 d . . . . .
 C207 C -0.033(2) 0.6107(18) 0.2830(18) 0.096(16) Uani 1 1 d D U . . .
 C156 C 0.442(2) 0.6764(16) 0.5168(14) 0.065(10) Uani 1 1 d . U . . .
 C193 C 0.384(3) 0.3545(15) 0.2150(11) 0.062(10) Uani 1 1 d . . . . .
 H193 H 0.410742 0.327147 0.203954 0.074 Uiso 1 1 calc R . . . .
 C181 C 0.601(2) 0.5599(13) 0.3103(14) 0.060(9) Uani 1 1 d . . . . .
 H181 H 0.599873 0.555641 0.281272 0.072 Uiso 1 1 calc R . . . .
 C196 C 0.362(3) 0.3263(17) 0.3672(13) 0.070(11) Uani 1 1 d . . . . .
 H196 H 0.306565 0.329666 0.365760 0.084 Uiso 1 1 calc R . . . .
 C140 C 0.340(2) 0.3555(16) 0.9514(13) 0.061(9) Uani 1 1 d . U . . .
 H140 H 0.371072 0.341378 0.972814 0.074 Uiso 1 1 calc R . . . .
 C18 C 0.695(2) 0.6487(15) 0.7113(14) 0.076(8) Uani 1 1 d D U . . .
 H18 H 0.681176 0.621256 0.694863 0.091 Uiso 1 1 calc R . . . .
 C82 C 0.154(2) 0.6615(17) 0.9208(14) 0.069(11) Uani 1 1 d . . . . .
 H82 H 0.099665 0.666247 0.913406 0.083 Uiso 1 1 calc R . . . .
 C205 C -0.018(3) 0.5157(19) 0.1652(11) 0.069(12) Uani 1 1 d . . . . .
 H205 H -0.047491 0.526076 0.141664 0.083 Uiso 1 1 calc R . . . .
 C16 C 0.665(3) 0.7283(17) 0.7340(13) 0.081(10) Uani 1 1 d D U . . .
 H16 H 0.633911 0.757176 0.732195 0.098 Uiso 1 1 calc R . . . .
 C67 C 0.169(2) 0.5247(16) 0.9003(14) 0.063(9) Uani 1 1 d . U . . .
 H67 H 0.113610 0.522622 0.896715 0.076 Uiso 1 1 calc R . . . .
 C80 C 0.2920(18) 0.6564(12) 0.8994(11) 0.046(7) Uani 1 1 d . . . . .
 C17 C 0.653(3) 0.6923(14) 0.7031(14) 0.081(9) Uani 1 1 d D U . . .
 H17 H 0.619951 0.696951 0.679337 0.097 Uiso 1 1 calc R . . . .
 C126 C 0.707(3) 0.2992(15) 1.0710(11) 0.061(10) Uani 1 1 d . . . . .
 H126 H 0.737706 0.273303 1.082013 0.073 Uiso 1 1 calc R . . . .
 C244 C 0.128(3) 0.3481(17) 0.3050(13) 0.066(10) Uani 1 1 d . U . . .
 H244 H 0.138681 0.379393 0.294019 0.079 Uiso 1 1 calc R . . . .
 C148 C 0.000(3) 0.7399(19) 0.3737(13) 0.076(13) Uani 1 1 d . . . . .
 C242 C 0.167(3) 0.264(2) 0.3176(18) 0.085(13) Uani 1 1 d . U . . .
 H242 H 0.201042 0.237566 0.312446 0.102 Uiso 1 1 calc R . . . .
 C253 C 0.324(3) 0.270(2) 0.5422(17) 0.084(13) Uani 1 1 d . U . . .
 H253 H 0.324966 0.243224 0.560620 0.101 Uiso 1 1 calc R . . . .
 C252 C 0.255(3) 0.3024(18) 0.5368(15) 0.074(11) Uani 1 1 d . U . . .
 H252 H 0.209697 0.296207 0.552369 0.088 Uiso 1 1 calc R . . . .
 C55 C 0.544(3) 0.3153(19) 0.7274(15) 0.077(12) Uani 1 1 d . . . . .
 H55 H 0.490905 0.304832 0.727100 0.092 Uiso 1 1 calc R . . . .
 C268 C 0.277(2) 0.3753(14) 0.6154(12) 0.056(8) Uani 1 1 d . . . . .
 C173 C 0.541(3) 0.4266(18) 0.1755(12) 0.072(12) Uani 1 1 d . . . . .
 H173 H 0.528797 0.423303 0.146951 0.087 Uiso 1 1 calc R . . . .
 C248 C -0.026(3) 0.266(2) 0.4927(17) 0.090(17) Uani 1 1 d . . . . .
 H248 H -0.062843 0.239298 0.492406 0.108 Uiso 1 1 calc R . . . .
 C224 C -0.149(2) 0.4461(18) 0.2392(14) 0.068(11) Uani 1 1 d . . . . .
 C153 C 0.312(3) 0.7302(17) 0.5420(14) 0.067(10) Uani 1 1 d . U . . .
 C234 C -0.076(3) 0.399(2) 0.4161(12) 0.094(15) Uani 1 1 d D U . . .
 H234 H -0.042198 0.426008 0.421780 0.113 Uiso 1 1 calc R . . . .
 C233 C -0.073(2) 0.3769(14) 0.3769(12) 0.066(10) Uani 1 1 d D U . . .
 C215 C -0.166(3) 0.539(2) 0.3794(16) 0.089(17) Uani 1 1 d . . . . .
 H215 H -0.179450 0.560712 0.401193 0.107 Uiso 1 1 calc R . . . .
 C249 C -0.025(4) 0.296(2) 0.5264(18) 0.101(19) Uani 1 1 d . . . . .
 H249 H -0.063750 0.294245 0.546760 0.121 Uiso 1 1 calc R . . . .
 C23 C 1.039(2) 0.638(2) 0.7485(14) 0.092(16) Uani 1 1 d D . . . .
 H23 H 1.070952 0.654379 0.728779 0.111 Uiso 1 1 calc R . . . .
 C251 C 0.255(3) 0.3439(14) 0.5081(12) 0.063(10) Uani 1 1 d . . . . .
 C95 C 0.522(2) 0.7619(15) 0.8937(14) 0.064(11) Uani 1 1 d . . . . .
 H95 H 0.466653 0.759346 0.893506 0.077 Uiso 1 1 calc R . . . .
 C240 C 0.057(4) 0.296(2) 0.351(2) 0.101(17) Uani 1 1 d . U . . .
 H240 H 0.014341 0.290725 0.368614 0.121 Uiso 1 1 calc R . . . .
 C116 C 0.592(3) 0.1985(13) 0.9278(11) 0.056(9) Uani 1 1 d . . . . .
 C256 C 0.332(2) 0.3514(18) 0.4871(15) 0.069(11) Uani 1 1 d . . . . .
 H256 H 0.338622 0.378498 0.469361 0.083 Uiso 1 1 calc R . . . .
 C213 C -0.086(2) 0.5243(15) 0.3185(12) 0.059(9) Uani 1 1 d . U . . .
 C262 C 0.111(2) 0.5505(18) 0.6554(13) 0.065(11) Uani 1 1 d . . . . .
 H262 H 0.092614 0.576485 0.672057 0.078 Uiso 1 1 calc R . . . .
 C56 C 0.561(2) 0.3627(18) 0.7380(12) 0.063(10) Uani 1 1 d . . . . .
 H56 H 0.520437 0.383770 0.746500 0.076 Uiso 1 1 calc R . . . .
 C254 C 0.386(4) 0.281(2) 0.519(2) 0.103(17) Uani 1 1 d . U . . .
 H254 H 0.430162 0.260430 0.521041 0.124 Uiso 1 1 calc R . . . .
 C119 C 0.446(3) 0.1986(16) 0.9692(14) 0.069(10) Uani 1 1 d . U . . .
 H119 H 0.397988 0.198854 0.983320 0.082 Uiso 1 1 calc R . . . .
 C11 C 0.969(2) 0.4896(16) 0.9566(12) 0.059(9) Uani 1 1 d . . . . .
 N5 N 0.990(4) 0.488(2) 1.0667(17) 0.122(17) Uani 1 1 d . U . . .
 C39 C 1.069(2) 0.4600(15) 0.7922(14) 0.061(10) Uani 1 1 d . . . . .
 H39 H 1.121073 0.457098 0.803353 0.073 Uiso 1 1 calc R . . . .
 C96 C 0.559(3) 0.8034(16) 0.9130(16) 0.075(13) Uani 1 1 d . . . . .
 H96 H 0.527825 0.826767 0.926861 0.090 Uiso 1 1 calc R . . . .
 C149 C -0.113(2) 0.5715(17) 0.4919(12) 0.062(10) Uani 1 1 d . . . . .
 C135 C 0.563(3) 0.2667(15) 0.8244(16) 0.093(15) Uani 1 1 d D U . . .
 H135 H 0.604964 0.264151 0.805544 0.112 Uiso 1 1 calc R . . . .
 C272 C 0.349(4) 0.3178(18) 0.6581(15) 0.083(14) Uani 1 1 d . . . . .
 H272 H 0.397210 0.304597 0.668608 0.100 Uiso 1 1 calc R . . . .
 C127 C 0.695(3) 0.3382(19) 1.0951(14) 0.073(12) Uani 1 1 d . . . . .
 H127 H 0.720777 0.340417 1.121213 0.088 Uiso 1 1 calc R . . . .
 C243 C 0.179(3) 0.3085(18) 0.2947(17) 0.079(13) Uani 1 1 d . . . . .
 H243 H 0.218187 0.311292 0.274385 0.095 Uiso 1 1 calc R . . . .
 C192 C 0.332(3) 0.3817(17) 0.1897(17) 0.083(14) Uani 1 1 d . . . . .
 H192 H 0.325295 0.374143 0.161332 0.099 Uiso 1 1 calc R . . . .
 C98 C 0.683(2) 0.7730(16) 0.8903(14) 0.065(11) Uani 1 1 d . . . . .
 H98 H 0.739052 0.775943 0.890290 0.078 Uiso 1 1 calc R . . . .
 C28 C 0.825(2) 0.5037(11) 0.6227(8) 0.066(10) Uani 1 1 d D U . . .
 C250 C 0.039(3) 0.3309(19) 0.5297(12) 0.071(12) Uani 1 1 d . . . . .
 H250 H 0.046981 0.349399 0.554196 0.085 Uiso 1 1 calc R . . . .
 C279 C 0.389(2) 0.5791(18) 0.6396(12) 0.065(11) Uani 1 1 d . . . . .
 H279 H 0.419001 0.578234 0.664798 0.079 Uiso 1 1 calc R . . . .
 C223 C -0.1063(18) 0.4412(14) 0.2789(11) 0.051(8) Uani 1 1 d . . . . .
 C220 C -0.238(2) 0.4195(17) 0.3306(13) 0.064(9) Uani 1 1 d . U . . .
 H220 H -0.225427 0.398332 0.308605 0.076 Uiso 1 1 calc R . . . .
 C66 C 0.204(2) 0.517(2) 0.9391(14) 0.080(14) Uani 1 1 d . . . . .
 H66 H 0.172431 0.513825 0.962744 0.096 Uiso 1 1 calc R . . . .
 C206 C -0.025(2) 0.5374(17) 0.2042(12) 0.064(10) Uani 1 1 d . U . . .
 H206 H -0.059704 0.564604 0.205960 0.076 Uiso 1 1 calc R . . . .
 C212 C -0.113(3) 0.6229(18) 0.2749(19) 0.102(17) Uani 1 1 d D U . . .
 H212 H -0.152476 0.598386 0.277534 0.122 Uiso 1 1 calc R . . . .
 C280 C 0.340(3) 0.620(2) 0.6307(16) 0.086(14) Uani 1 1 d . . . . .
 H280 H 0.338155 0.646685 0.649393 0.104 Uiso 1 1 calc R . . . .
 N11 N 0.320(3) 0.7476(19) 0.5763(15) 0.096(13) Uani 1 1 d . U . . .
 C270 C 0.211(4) 0.317(2) 0.6604(17) 0.094(16) Uani 1 1 d . . . . .
 H270 H 0.164320 0.303871 0.671494 0.113 Uiso 1 1 calc R . . . .
 C180 C 0.5434(19) 0.5343(14) 0.3355(12) 0.052(8) Uani 1 1 d . . . . .
 C131 C 0.514(2) 0.4030(13) 0.9875(12) 0.055(9) Uani 1 1 d . . . . .
 H131 H 0.479644 0.427960 0.978225 0.066 Uiso 1 1 calc R . . . .
 C30 C 0.839(3) 0.4301(15) 0.5814(14) 0.080(12) Uani 1 1 d D U . . .
 H30 H 0.841807 0.414629 0.555326 0.096 Uiso 1 1 calc R . . . .
 C166 C 0.182(3) 0.649(2) 0.1867(16) 0.081(14) Uani 1 1 d . . . . .
 H166 H 0.142721 0.662174 0.168392 0.097 Uiso 1 1 calc R . . . .
 C31 C 0.848(4) 0.4018(17) 0.6179(10) 0.098(16) Uani 1 1 d D U . . .
 H31 H 0.855230 0.367543 0.617331 0.117 Uiso 1 1 calc R . . . .
 C245 C 0.090(2) 0.3374(15) 0.4962(11) 0.056(8) Uani 1 1 d . U . . .
 C284 C 0.499(3) 0.4533(17) 0.5039(12) 0.066(10) Uani 1 1 d . U . . .
 H284 H 0.471752 0.423333 0.501009 0.079 Uiso 1 1 calc R . . . .
 C122 C 0.617(2) 0.2851(10) 0.9473(11) 0.049(8) Uani 1 1 d D . . . .
 C21 C 1.0270(17) 0.5966(17) 0.8151(11) 0.067(11) Uani 1 1 d D . . . .
 H21 H 1.049805 0.585751 0.840539 0.080 Uiso 1 1 calc R . . . .
 C191 C 0.290(3) 0.422(2) 0.2085(15) 0.083(14) Uani 1 1 d . . . . .
 H191 H 0.253496 0.440355 0.192088 0.100 Uiso 1 1 calc R . . . .
 C158 C 0.445(3) 0.6480(15) 0.331(2) 0.082(15) Uani 1 1 d . . . . .
 H158 H 0.409725 0.637691 0.351256 0.098 Uiso 1 1 calc R . . . .
 C165 C 0.242(4) 0.677(2) 0.1998(15) 0.086(15) Uani 1 1 d . . . . .
 H165 H 0.246896 0.709524 0.189465 0.103 Uiso 1 1 calc R . . . .
 C227 C -0.216(3) 0.4546(19) 0.1580(16) 0.079(12) Uani 1 1 d . U . . .
 H227 H -0.239023 0.458884 0.131216 0.095 Uiso 1 1 calc R . . . .
 C138 C 0.432(2) 0.2768(13) 0.8786(13) 0.071(12) Uani 1 1 d D . . . .
 H138 H 0.386722 0.280889 0.895219 0.086 Uiso 1 1 calc R . . . .
 C83 C 0.180(3) 0.6581(16) 0.9647(13) 0.064(10) Uani 1 1 d . U . . .
 H83 H 0.141827 0.658696 0.985819 0.077 Uiso 1 1 calc R . . . .
 C142 C 0.210(4) 0.378(2) 0.9223(19) 0.092(15) Uani 1 1 d . U . . .
 H142 H 0.154643 0.381085 0.925072 0.110 Uiso 1 1 calc R . . . .
 C167 C 0.176(3) 0.603(3) 0.1989(19) 0.10(2) Uani 1 1 d . . . . .
 H167 H 0.133393 0.584533 0.187939 0.124 Uiso 1 1 calc R . . . .
 C214 C -0.107(3) 0.5505(19) 0.3550(14) 0.077(12) Uani 1 1 d . U . . .
 H214 H -0.075719 0.577947 0.362349 0.092 Uiso 1 1 calc R . . . .
 C286 C 0.617(3) 0.4972(19) 0.4976(14) 0.073(11) Uani 1 1 d . U . . .
 H286 H 0.671571 0.497791 0.492113 0.087 Uiso 1 1 calc R . . . .
 C137 C 0.441(3) 0.2339(17) 0.8550(16) 0.098(16) Uani 1 1 d D U . . .
 H137 H 0.404528 0.208034 0.856873 0.117 Uiso 1 1 calc R . . . .
 C202 C 0.061(3) 0.4824(18) 0.2370(14) 0.073(12) Uani 1 1 d . . . . .
 H202 H 0.087913 0.470435 0.261061 0.088 Uiso 1 1 calc R . . . .
 C221 C -0.1932(18) 0.4640(13) 0.3375(10) 0.045(7) Uani 1 1 d . U . . .
 C5 C 0.481(3) 0.5366(18) 1.0352(16) 0.074(11) Uani 1 1 d . U . . .
 N3 N 0.422(2) 0.540(2) 1.0534(18) 0.111(18) Uani 1 1 d . . . . .
 C285 C 0.578(3) 0.454(2) 0.4916(15) 0.078(12) Uani 1 1 d . U . . .
 H285 H 0.602774 0.426843 0.479806 0.094 Uiso 1 1 calc R . . . .
 C218 C -0.319(3) 0.4404(18) 0.3898(14) 0.074(11) Uani 1 1 d . U . . .
 H218 H -0.362274 0.431548 0.406368 0.089 Uiso 1 1 calc R . . . .
 C216 C -0.212(3) 0.4943(18) 0.3730(14) 0.071(11) Uani 1 1 d . U . . .
 C117 C 0.535(3) 0.1560(16) 0.9255(16) 0.077(12) Uani 1 1 d . . . . .
 H117 H 0.548502 0.128733 0.908989 0.092 Uiso 1 1 calc R . . . .
 C201 C 0.013(3) 0.5224(15) 0.2405(14) 0.065(10) Uani 1 1 d . . . . .
 C53 C 0.683(3) 0.2963(19) 0.7175(17) 0.082(13) Uani 1 1 d . U . . .
 H53 H 0.723904 0.273509 0.713482 0.098 Uiso 1 1 calc R . . . .
 C54 C 0.604(4) 0.281(3) 0.7167(18) 0.103(19) Uani 1 1 d . . . . .
 H54 H 0.590528 0.248876 0.709263 0.124 Uiso 1 1 calc R . . . .
 C182 C 0.655(2) 0.5898(19) 0.3285(16) 0.079(14) Uani 1 1 d . . . . .
 H182 H 0.696379 0.602647 0.312705 0.094 Uiso 1 1 calc R . . . .
 C209 C 0.002(3) 0.6964(16) 0.264(2) 0.105(18) Uani 1 1 d D U . . .
 H209 H 0.040389 0.721411 0.264668 0.125 Uiso 1 1 calc R . . . .
 C143 C 0.247(3) 0.396(2) 0.8844(19) 0.089(14) Uani 1 1 d . U . . .
 H143 H 0.219001 0.407181 0.860562 0.107 Uiso 1 1 calc R . . . .
 C97 C 0.640(3) 0.8091(17) 0.9111(15) 0.076(14) Uani 1 1 d . . . . .
 H97 H 0.665765 0.836343 0.923459 0.092 Uiso 1 1 calc R . . . .
 C118 C 0.469(3) 0.155(2) 0.945(2) 0.101(18) Uani 1 1 d . . . . .
 H118 H 0.436003 0.126983 0.943948 0.121 Uiso 1 1 calc R . . . .
 N2 N 0.752(6) 0.736(3) 1.019(3) 0.18(3) Uani 1 1 d D U . . .
 C247 C 0.025(3) 0.272(2) 0.4571(18) 0.096(17) Uani 1 1 d . . . . .
 H247 H 0.018516 0.252494 0.432876 0.115 Uiso 1 1 calc R . . . .
 C9 C 0.975(3) 0.498(2) 1.0322(16) 0.083(13) Uani 1 1 d . U . . .
 C136 C 0.506(3) 0.229(2) 0.8285(18) 0.106(18) Uani 1 1 d D U . . .
 H136 H 0.511906 0.200406 0.813018 0.127 Uiso 1 1 calc R . . . .
 C271 C 0.284(3) 0.2998(19) 0.6721(17) 0.082(14) Uani 1 1 d . . . . .
 H271 H 0.286582 0.273555 0.691119 0.098 Uiso 1 1 calc R . . . .
 C226 C -0.238(3) 0.488(2) 0.1917(15) 0.078(13) Uani 1 1 d . . . . .
 H226 H -0.276120 0.512554 0.187056 0.093 Uiso 1 1 calc R . . . .
 C144 C 0.327(3) 0.3953(19) 0.8878(17) 0.082(13) Uani 1 1 d . U . . .
 H144 H 0.353003 0.411417 0.866226 0.099 Uiso 1 1 calc R . . . .
 C236 C -0.173(3) 0.3428(19) 0.4346(17) 0.099(16) Uani 1 1 d D U . . .
 H236 H -0.204705 0.329706 0.455517 0.119 Uiso 1 1 calc R . . . .
 N1 N 0.928(4) 0.756(2) 0.933(2) 0.14(2) Uani 1 1 d . . . . .
 C22 C 1.071(3) 0.6248(17) 0.7875(12) 0.081(13) Uani 1 1 d D U . . .
 H22 H 1.123100 0.634685 0.795282 0.097 Uiso 1 1 calc R . . . .
 C237 C -0.180(3) 0.318(2) 0.3965(15) 0.103(17) Uani 1 1 d D U . . .
 H237 H -0.212907 0.290520 0.391102 0.124 Uiso 1 1 calc R . . . .
 C238 C -0.129(3) 0.3394(18) 0.3679(17) 0.096(16) Uani 1 1 d D U . . .
 H238 H -0.131612 0.327791 0.340331 0.116 Uiso 1 1 calc R . . . .
 C235 C -0.128(3) 0.384(2) 0.4475(17) 0.105(18) Uani 1 1 d D U . . .
 H235 H -0.131507 0.398983 0.473677 0.126 Uiso 1 1 calc R . . . .
 C210 C -0.079(3) 0.707(2) 0.256(3) 0.13(2) Uani 1 1 d D U . . .
 H210 H -0.094167 0.737524 0.245463 0.158 Uiso 1 1 calc R . . . .
 C211 C -0.137(3) 0.6705(16) 0.2629(18) 0.093(15) Uani 1 1 d D U . . .
 H211 H -0.191188 0.678210 0.259675 0.111 Uiso 1 1 calc R . . . .
 C241 C 0.110(4) 0.257(3) 0.346(2) 0.11(2) Uani 1 1 d . U . . .
 H241 H 0.106297 0.228056 0.361810 0.138 Uiso 1 1 calc R . . . .
 C52 C 0.699(3) 0.3433(17) 0.7239(14) 0.071(11) Uani 1 1 d . U . . .
 H52 H 0.751422 0.353282 0.720038 0.085 Uiso 1 1 calc R . . . .
 C217 C -0.278(3) 0.483(2) 0.3991(16) 0.082(13) Uani 1 1 d . U . . .
 H217 H -0.292748 0.503704 0.421136 0.099 Uiso 1 1 calc R . . . .
 C219 C -0.298(3) 0.4083(19) 0.3552(15) 0.075(12) Uani 1 1 d . U . . .
 H219 H -0.327821 0.379376 0.350216 0.090 Uiso 1 1 calc R . . . .
 C287 C 0.582(4) 0.541(2) 0.5114(18) 0.095(15) Uani 1 1 d . U . . .
 H287 H 0.610145 0.570752 0.512740 0.114 Uiso 1 1 calc R . . . .
 C15 C 0.719(3) 0.7236(17) 0.7673(15) 0.088(10) Uani 1 1 d D U . . .
 H15 H 0.724978 0.748390 0.787592 0.105 Uiso 1 1 calc R . . . .

loop_
  _atom_site_aniso_label
  _atom_site_aniso_U_11
  _atom_site_aniso_U_22
  _atom_site_aniso_U_33
  _atom_site_aniso_U_23
  _atom_site_aniso_U_13
  _atom_site_aniso_U_12
 Au7 0.0261(5) 0.0439(7) 0.0429(6) 0.0020(5) -0.0025(4) -0.0004(5)
 Au15 0.0317(6) 0.0449(7) 0.0378(6) -0.0016(5) -0.0009(4) -0.0013(5)
 Au3 0.0254(5) 0.0458(7) 0.0457(7) 0.0017(5) -0.0021(5) 0.0007(5)
 Au5 0.0335(6) 0.0439(7) 0.0414(6) 0.0019(5) 0.0015(5) 0.0025(5)
 Au13 0.0331(6) 0.0552(8) 0.0388(6) -0.0002(5) -0.0042(5) -0.0002(5)
 Au2 0.0267(5) 0.0435(7) 0.0569(8) 0.0012(6) -0.0014(5) 0.0014(5)
 Au12 0.0462(7) 0.0546(8) 0.0384(6) 0.0033(5) -0.0029(5) -0.0098(6)
 Au4 0.0304(6) 0.0485(7) 0.0488(7) 0.0091(5) 0.0036(5) 0.0004(5)
 Au14 0.0339(6) 0.0489(8) 0.0542(8) -0.0032(6) -0.0055(5) -0.0022(5)
 Au6 0.0270(5) 0.0540(8) 0.0506(7) -0.0015(6) -0.0020(5) -0.0005(5)
 Au8 0.0295(6) 0.0719(9) 0.0404(7) -0.0020(6) 0.0002(5) 0.0049(6)
 Au9 0.0386(6) 0.0490(7) 0.0442(7) 0.0043(5) 0.0056(5) 0.0024(5)
 Au11 0.0400(6) 0.0573(8) 0.0397(6) -0.0019(6) -0.0039(5) -0.0087(6)
 Au1 0.0341(6) 0.0499(8) 0.0614(8) 0.0087(6) 0.0112(5) 0.0037(5)
 Au10 0.0422(7) 0.0599(9) 0.0471(7) 0.0037(6) -0.0120(6) -0.0067(6)
 Au16 0.0417(7) 0.0577(9) 0.0586(8) -0.0102(7) 0.0134(6) -0.0016(6)
 Cu5 0.039(2) 0.040(2) 0.051(3) -0.0031(19) 0.0029(19) 0.0006(18)
 Cu2 0.041(2) 0.060(3) 0.038(2) -0.002(2) -0.0018(18) 0.007(2)
 Cu6 0.031(2) 0.067(3) 0.046(3) -0.009(2) -0.0028(18) 0.000(2)
 Cu1 0.031(2) 0.054(3) 0.062(3) -0.006(2) -0.010(2) -0.005(2)
 Cu7 0.034(2) 0.068(3) 0.062(3) -0.008(2) 0.004(2) 0.003(2)
 Cu3 0.041(3) 0.070(3) 0.065(3) -0.012(3) 0.003(2) 0.001(2)
 Cu8 0.042(3) 0.052(3) 0.076(4) -0.001(3) 0.001(2) -0.003(2)
 Cu4 0.035(2) 0.072(4) 0.068(3) 0.001(3) -0.005(2) -0.007(2)
 P5 0.036(4) 0.043(4) 0.047(4) 0.007(3) 0.006(3) 0.007(3)
 P11 0.030(4) 0.070(6) 0.035(4) -0.002(3) -0.007(3) 0.001(3)
 P2 0.029(3) 0.040(4) 0.053(4) -0.005(3) -0.003(3) 0.001(3)
 P3 0.019(3) 0.050(5) 0.056(5) 0.001(3) -0.006(3) 0.001(3)
 P6 0.029(3) 0.073(6) 0.031(4) -0.003(3) 0.005(3) -0.001(4)
 S9 0.033(4) 0.082(6) 0.046(4) -0.003(4) -0.002(3) -0.007(4)
 P7 0.040(4) 0.043(4) 0.046(4) 0.006(3) 0.011(3) -0.001(3)
 P4 0.028(3) 0.043(4) 0.052(4) 0.003(3) 0.006(3) -0.008(3)
 P12 0.039(4) 0.048(4) 0.044(4) 0.002(3) 0.013(3) 0.007(3)
 S12 0.029(3) 0.055(5) 0.068(5) -0.010(4) 0.003(3) -0.008(3)
 S3 0.029(3) 0.066(5) 0.067(5) -0.010(4) 0.000(3) 0.007(3)
 P1 0.036(4) 0.058(5) 0.065(5) 0.021(4) 0.013(4) 0.006(4)
 P10 0.053(5) 0.056(5) 0.037(4) 0.009(3) -0.006(3) -0.011(4)
 P8 0.041(4) 0.066(6) 0.051(5) -0.002(4) -0.026(4) 0.000(4)
 S7 0.045(4) 0.056(5) 0.059(5) 0.007(4) 0.001(4) -0.003(4)
 P9 0.049(5) 0.051(5) 0.046(4) 0.001(4) 0.003(4) -0.012(4)
 S8 0.028(3) 0.071(6) 0.054(5) 0.000(4) 0.001(3) 0.005(3)
 S2 0.039(4) 0.060(5) 0.083(7) -0.025(5) -0.003(4) 0.003(4)
 S6 0.026(3) 0.090(6) 0.049(4) 0.001(4) -0.002(3) 0.002(4)
 S4 0.050(4) 0.071(5) 0.036(4) -0.003(4) -0.003(3) 0.005(4)
 S11 0.045(5) 0.055(5) 0.093(7) -0.022(5) 0.003(4) 0.003(4)
 S10 0.037(4) 0.070(6) 0.046(4) -0.010(4) 0.001(3) 0.005(4)
 S5 0.048(5) 0.090(7) 0.059(5) -0.013(5) -0.014(4) -0.002(5)
 S1 0.045(5) 0.067(6) 0.082(7) 0.009(5) -0.007(4) -0.015(4)
 C73 0.05(2) 0.07(2) 0.049(19) 0.002(16) 0.013(15) -0.005(17)
 C276 0.032(14) 0.08(2) 0.038(16) -0.016(16) -0.003(12) -0.002(15)
 C72 0.035(14) 0.049(18) 0.038(15) 0.000(12) -0.002(11) 0.013(13)
 C163 0.06(2) 0.06(2) 0.027(14) 0.008(13) 0.002(13) -0.003(16)
 C79 0.025(12) 0.041(15) 0.037(14) -0.001(11) 0.000(10) 0.004(11)
 C257 0.044(16) 0.047(17) 0.041(16) 0.005(13) -0.016(13) -0.004(13)
 C94 0.041(16) 0.054(19) 0.040(16) -0.011(14) 0.004(13) 0.004(14)
 C69 0.027(13) 0.034(15) 0.07(2) -0.019(14) 0.007(13) -0.009(11)
 C93 0.034(15) 0.041(17) 0.07(2) 0.018(16) 0.003(15) -0.008(13)
 C91 0.018(13) 0.10(3) 0.06(2) 0.01(2) -0.012(13) -0.002(16)
 C189 0.038(16) 0.039(17) 0.07(2) -0.015(15) 0.025(15) -0.011(13)
 N4 0.10(2) 0.12(2) 0.053(17) -0.003(17) 0.014(16) -0.007(19)
 C35 0.044(18) 0.07(2) 0.046(18) 0.004(16) -0.014(14) 0.004(16)
 C92 0.035(17) 0.07(3) 0.08(3) 0.01(2) 0.007(17) -0.009(16)
 C68 0.030(17) 0.08(3) 0.10(3) 0.01(2) 0.020(18) -0.001(17)
 C2 0.044(12) 0.052(13) 0.061(13) -0.001(11) -0.012(10) -0.005(10)
 C231 0.06(2) 0.07(2) 0.045(19) 0.016(17) 0.002(16) -0.015(18)
 C125 0.046(18) 0.08(3) 0.046(19) 0.019(17) -0.005(15) -0.007(17)
 C114 0.06(2) 0.05(2) 0.05(2) -0.001(16) -0.001(17) 0.014(17)
 C60 0.079(16) 0.072(15) 0.069(15) -0.004(12) -0.010(12) 0.001(12)
 C59 0.052(12) 0.063(13) 0.029(10) -0.007(10) -0.009(9) 0.007(10)
 C132 0.039(16) 0.057(19) 0.037(15) 0.010(13) 0.014(12) 0.001(14)
 C78 0.027(13) 0.07(2) 0.028(13) -0.005(13) 0.001(10) -0.008(13)
 C185 0.044(18) 0.11(3) 0.041(18) 0.015(19) -0.019(14) -0.04(2)
 C88 0.06(2) 0.05(2) 0.07(2) -0.009(17) -0.018(18) -0.003(17)
 C100 0.019(13) 0.08(3) 0.07(2) -0.005(19) -0.011(14) -0.005(14)
 C174 0.06(2) 0.06(2) 0.08(3) -0.01(2) 0.006(19) 0.009(18)
 C267 0.052(18) 0.043(16) 0.031(14) 0.005(12) -0.022(13) 0.005(13)
 C107 0.031(15) 0.041(17) 0.07(2) 0.011(15) 0.008(14) -0.002(12)
 C74 0.045(19) 0.07(2) 0.07(2) 0.016(18) -0.002(16) 0.019(17)
 C19 0.049(18) 0.07(2) 0.049(19) 0.011(16) 0.023(15) 0.001(17)
 C34 0.021(12) 0.08(2) 0.040(16) 0.011(15) -0.004(11) 0.001(14)
 C275 0.045(19) 0.07(3) 0.06(2) 0.000(18) -0.015(16) 0.003(17)
 C37 0.032(16) 0.09(3) 0.07(2) 0.02(2) -0.011(16) -0.005(17)
 C42 0.038(16) 0.06(2) 0.043(16) 0.005(14) -0.008(13) 0.016(14)
 C43 0.022(12) 0.060(19) 0.034(14) 0.004(12) 0.011(10) 0.002(12)
 C44 0.022(9) 0.049(12) 0.044(11) -0.009(10) -0.004(8) -0.001(9)
 C124 0.052(19) 0.06(2) 0.040(17) -0.004(14) -0.005(14) -0.006(15)
 C24 0.05(2) 0.14(4) 0.07(3) -0.01(3) 0.016(19) -0.05(3)
 C259 0.041(17) 0.11(3) 0.026(14) 0.014(16) 0.009(12) 0.019(18)
 C106 0.041(16) 0.06(2) 0.036(16) 0.012(14) 0.008(13) 0.003(14)
 C75 0.055(19) 0.040(17) 0.050(18) 0.002(14) 0.005(15) 0.005(14)
 C71 0.06(2) 0.06(2) 0.047(19) 0.005(15) -0.001(16) -0.009(17)
 C178 0.029(14) 0.038(16) 0.07(2) 0.006(14) 0.002(13) -0.002(12)
 C77 0.024(12) 0.034(15) 0.07(2) 0.010(13) 0.000(12) -0.006(11)
 C258 0.031(14) 0.049(18) 0.06(2) 0.002(15) -0.014(13) -0.009(13)
 C157 0.06(2) 0.05(2) 0.07(2) 0.003(17) 0.007(18) 0.020(17)
 C188 0.028(13) 0.049(18) 0.055(18) -0.014(14) 0.000(12) 0.003(12)
 C265 0.042(16) 0.043(17) 0.049(17) 0.004(13) 0.008(13) -0.002(13)
 C274 0.05(2) 0.05(2) 0.10(3) 0.01(2) -0.01(2) 0.003(17)
 C263 0.06(2) 0.12(4) 0.05(2) -0.01(2) -0.029(19) 0.00(2)
 C190 0.06(2) 0.06(2) 0.048(19) 0.010(16) 0.012(16) 0.006(17)
 C266 0.043(16) 0.043(17) 0.044(16) 0.004(13) -0.009(12) -0.008(13)
 C51 0.036(16) 0.08(3) 0.06(2) -0.003(18) 0.012(15) 0.012(16)
 C41 0.021(13) 0.054(19) 0.059(19) 0.002(15) -0.004(12) -0.004(12)
 C8 0.060(13) 0.066(14) 0.053(13) -0.003(11) 0.005(11) 0.002(11)
 C20 0.05(2) 0.09(3) 0.06(2) 0.01(2) 0.033(18) -0.005(19)
 C145 0.05(2) 0.04(2) 0.11(3) 0.01(2) 0.00(2) 0.019(17)
 C3 0.050(12) 0.050(13) 0.064(13) -0.011(11) -0.014(11) -0.004(10)
 C7 0.08(2) 0.07(2) 0.016(12) 0.005(13) 0.008(13) -0.008(19)
 C6 0.06(2) 0.036(17) 0.06(2) -0.006(14) 0.029(17) 0.003(15)
 C61 0.09(3) 0.06(3) 0.11(4) 0.00(2) 0.00(3) -0.03(2)
 C65 0.075(16) 0.083(16) 0.074(16) 0.013(12) 0.007(12) -0.002(12)
 C63 0.030(14) 0.049(18) 0.060(19) -0.013(15) 0.005(13) 0.008(13)
 C277 0.040(11) 0.055(12) 0.040(11) 0.005(10) 0.000(9) -0.001(10)
 C273 0.07(2) 0.041(18) 0.06(2) 0.009(15) -0.008(18) 0.009(17)
 C87 0.042(18) 0.08(3) 0.041(18) -0.007(16) -0.010(14) -0.009(17)
 C57 0.024(9) 0.038(11) 0.043(11) -0.004(9) -0.010(8) -0.001(9)
 C99 0.034(17) 0.07(2) 0.07(3) -0.012(19) -0.018(16) -0.001(16)
 C129 0.042(17) 0.07(2) 0.039(16) 0.003(15) 0.012(13) -0.019(16)
 C26 0.058(13) 0.063(14) 0.061(14) 0.010(11) -0.003(11) -0.002(11)
 C1 0.05(2) 0.07(3) 0.10(3) -0.03(2) -0.02(2) -0.013(19)
 C177 0.051(18) 0.05(2) 0.045(17) 0.002(14) 0.013(14) -0.005(15)
 C108 0.10(3) 0.07(2) 0.04(2) -0.014(17) 0.03(2) -0.01(2)
 C239 0.033(15) 0.07(2) 0.038(16) 0.002(15) -0.017(12) -0.007(15)
 C164 0.07(3) 0.07(3) 0.05(2) 0.014(18) -0.007(18) 0.01(2)
 C112 0.058(14) 0.066(14) 0.063(14) 0.008(11) -0.010(11) 0.007(11)
 C25 0.040(11) 0.055(13) 0.047(12) 0.013(10) 0.004(10) -0.001(10)
 C162 0.05(2) 0.048(19) 0.07(2) 0.032(17) -0.008(17) -0.014(16)
 C111 0.077(16) 0.085(17) 0.083(17) 0.007(13) 0.000(12) 0.010(12)
 C169 0.041(17) 0.045(18) 0.07(2) -0.003(16) -0.016(16) 0.011(14)
 C133 0.064(14) 0.057(14) 0.056(13) -0.005(11) 0.004(11) 0.007(11)
 C10 0.08(3) 0.09(3) 0.04(2) -0.02(2) -0.010(18) 0.01(2)
 C194 0.041(16) 0.040(17) 0.055(19) -0.001(14) 0.011(14) 0.006(13)
 C168 0.05(2) 0.06(2) 0.09(3) 0.03(2) 0.00(2) -0.005(18)
 N6 0.07(2) 0.15(4) 0.05(2) 0.02(2) 0.013(17) 0.02(3)
 C260 0.047(17) 0.07(2) 0.032(15) 0.011(14) 0.009(12) -0.010(15)
 C101 0.047(18) 0.05(2) 0.06(2) -0.005(16) 0.014(16) 0.006(15)
 C195 0.06(2) 0.07(3) 0.039(17) 0.009(16) 0.004(15) 0.018(19)
 C121 0.06(2) 0.051(19) 0.043(17) 0.016(14) -0.013(15) -0.007(16)
 C81 0.030(15) 0.08(3) 0.052(19) -0.010(17) -0.004(13) -0.009(15)
 C115 0.11(3) 0.032(17) 0.040(17) 0.004(13) 0.004(18) 0.006(18)
 C171 0.048(19) 0.08(3) 0.06(2) 0.01(2) 0.005(16) -0.002(18)
 C86 0.07(3) 0.07(3) 0.07(3) -0.02(2) -0.03(2) 0.00(2)
 C113 0.042(18) 0.05(2) 0.08(2) -0.003(17) -0.012(17) 0.014(15)
 C264 0.033(16) 0.08(3) 0.07(3) -0.01(2) -0.008(16) -0.012(17)
 C232 0.038(16) 0.050(19) 0.06(2) -0.020(15) 0.012(14) -0.013(14)
 C203 0.040(19) 0.08(3) 0.11(4) -0.03(3) 0.00(2) 0.008(19)
 C70 0.020(12) 0.056(19) 0.059(19) 0.007(15) -0.004(12) 0.002(12)
 C154 0.045(18) 0.041(19) 0.10(3) -0.014(18) 0.021(19) 0.006(15)
 C58 0.036(11) 0.056(12) 0.031(10) 0.007(9) -0.013(9) 0.004(10)
 C208 0.067(15) 0.070(15) 0.076(15) 0.001(12) -0.016(12) -0.003(12)
 C130 0.06(2) 0.07(2) 0.047(19) -0.016(16) 0.009(16) -0.009(18)
 C225 0.08(3) 0.10(3) 0.029(16) 0.006(17) -0.006(16) -0.01(2)
 C90 0.06(2) 0.07(2) 0.041(18) -0.006(16) 0.001(16) 0.001(18)
 C155 0.05(2) 0.043(19) 0.09(3) -0.013(18) -0.003(19) -0.001(16)
 C161 0.07(3) 0.05(2) 0.15(5) -0.01(3) 0.02(3) 0.00(2)
 C151 0.039(16) 0.05(2) 0.06(2) -0.002(16) 0.013(15) 0.010(15)
 C38 0.029(16) 0.10(3) 0.08(3) 0.02(2) 0.001(16) -0.011(18)
 C147 0.042(18) 0.033(17) 0.11(3) -0.009(18) -0.008(19) 0.004(14)
 C146 0.07(2) 0.06(2) 0.05(2) 0.006(17) 0.005(17) -0.004(18)
 C14 0.088(15) 0.085(13) 0.078(14) 0.003(10) 0.004(11) 0.001(10)
 C186 0.06(2) 0.07(3) 0.044(18) -0.001(17) 0.008(15) 0.004(19)
 C187 0.051(18) 0.037(16) 0.047(17) 0.005(13) 0.013(14) -0.011(14)
 C230 0.08(3) 0.07(3) 0.040(18) -0.011(17) -0.015(17) 0.00(2)
 C228 0.07(3) 0.07(3) 0.09(3) 0.00(2) -0.01(2) -0.03(2)
 C150 0.033(15) 0.047(18) 0.06(2) 0.016(15) 0.017(14) -0.002(13)
 C62 0.05(2) 0.05(2) 0.07(2) -0.012(17) -0.003(17) 0.010(16)
 C200 0.08(3) 0.05(2) 0.10(3) 0.03(2) 0.03(3) 0.02(2)
 C170 0.07(2) 0.07(2) 0.020(13) 0.008(13) 0.024(13) 0.010(18)
 C160 0.04(2) 0.05(2) 0.17(5) 0.00(3) -0.02(3) -0.006(17)
 C176 0.026(14) 0.09(3) 0.054(19) -0.002(17) 0.008(13) 0.017(15)
 C104 0.05(2) 0.09(3) 0.10(4) 0.02(3) 0.03(2) 0.02(2)
 C109 0.08(3) 0.10(4) 0.06(2) 0.00(2) 0.00(2) 0.01(3)
 C27 0.060(14) 0.080(15) 0.065(14) 0.006(12) 0.001(11) -0.002(12)
 C64 0.032(15) 0.09(3) 0.051(19) 0.022(18) -0.006(13) -0.012(16)
 C283 0.030(15) 0.11(3) 0.036(16) 0.006(18) -0.010(12) 0.002(18)
 C152 0.05(2) 0.06(2) 0.06(2) 0.000(17) 0.017(16) 0.011(17)
 C110 0.079(16) 0.084(17) 0.079(16) 0.004(12) -0.001(12) 0.005(12)
 C199 0.086(18) 0.093(18) 0.089(18) 0.007(13) 0.004(13) 0.006(13)
 C179 0.055(18) 0.07(2) 0.027(14) 0.012(14) 0.013(12) 0.019(16)
 C281 0.07(3) 0.08(3) 0.08(3) -0.01(2) -0.03(2) 0.00(2)
 C85 0.07(2) 0.054(19) 0.023(13) 0.009(12) 0.007(13) 0.005(16)
 C139 0.041(18) 0.041(18) 0.09(3) 0.006(17) 0.005(18) -0.009(14)
 C175 0.040(18) 0.08(3) 0.08(3) 0.01(2) 0.006(17) 0.006(17)
 C269 0.06(2) 0.07(3) 0.08(3) 0.03(2) -0.01(2) -0.01(2)
 C76 0.035(15) 0.06(2) 0.06(2) -0.019(16) -0.008(14) 0.006(14)
 C33 0.032(16) 0.09(3) 0.06(2) 0.01(2) -0.004(15) -0.011(17)
 C159 0.06(2) 0.07(3) 0.09(3) 0.00(2) -0.03(2) -0.03(2)
 N10 0.09(3) 0.09(3) 0.13(4) -0.02(3) 0.05(3) 0.01(2)
 C229 0.069(15) 0.070(15) 0.061(14) 0.001(12) -0.007(11) -0.009(12)
 C246 0.08(3) 0.07(2) 0.031(16) 0.013(15) -0.010(16) -0.02(2)
 C261 0.042(19) 0.07(2) 0.10(3) -0.01(2) 0.021(19) 0.011(17)
 C89 0.054(19) 0.043(18) 0.053(19) -0.012(14) 0.026(15) -0.003(14)
 C120 0.06(2) 0.041(19) 0.08(3) 0.017(17) 0.018(19) -0.004(16)
 C204 0.07(3) 0.09(3) 0.06(2) 0.01(2) 0.00(2) -0.03(2)
 N9 0.040(18) 0.13(4) 0.11(3) 0.01(3) 0.024(19) -0.02(2)
 C128 0.06(2) 0.09(3) 0.07(3) -0.02(2) 0.02(2) -0.02(2)
 C13 0.073(13) 0.069(11) 0.067(13) 0.017(9) 0.006(10) -0.008(10)
 C278 0.039(16) 0.07(2) 0.034(16) 0.002(14) -0.006(12) -0.002(15)
 C184 0.09(3) 0.06(2) 0.06(2) -0.005(18) -0.03(2) -0.01(2)
 C198 0.088(17) 0.077(17) 0.081(17) 0.003(12) 0.003(13) 0.005(13)
 C84 0.06(2) 0.07(3) 0.06(2) -0.018(19) 0.004(18) -0.014(19)
 C134 0.059(14) 0.073(15) 0.067(14) -0.007(12) 0.009(11) 0.015(12)
 C123 0.053(19) 0.08(2) 0.035(16) -0.001(15) 0.016(14) -0.022(17)
 C32 0.068(15) 0.074(15) 0.065(14) -0.008(12) 0.004(12) -0.002(12)
 C12 0.041(19) 0.07(3) 0.09(3) 0.03(2) -0.014(18) 0.015(19)
 C197 0.086(17) 0.081(17) 0.077(16) 0.004(12) 0.007(12) 0.002(13)
 C172 0.05(2) 0.06(2) 0.08(3) 0.010(19) 0.035(18) 0.007(17)
 C141 0.090(19) 0.099(19) 0.100(19) 0.001(13) 0.013(13) -0.005(13)
 N7 0.07(2) 0.08(3) 0.15(4) 0.05(3) 0.00(3) 0.01(2)
 C282 0.06(2) 0.07(3) 0.07(3) 0.00(2) 0.016(19) 0.02(2)
 N8 0.10(2) 0.12(3) 0.12(3) 0.00(2) -0.01(2) 0.05(2)
 C29 0.05(2) 0.15(5) 0.05(2) 0.00(3) -0.001(17) -0.01(2)
 N12 0.07(3) 0.14(4) 0.07(2) -0.02(2) -0.03(2) 0.00(2)
 C255 0.076(17) 0.093(18) 0.089(18) -0.009(13) -0.001(13) 0.004(13)
 C103 0.06(3) 0.08(3) 0.10(4) -0.01(3) 0.03(3) 0.01(2)
 C288 0.033(16) 0.12(3) 0.048(19) -0.01(2) 0.006(14) -0.020(19)
 C36 0.034(15) 0.048(18) 0.052(17) 0.014(14) -0.014(13) -0.004(13)
 C102 0.10(4) 0.06(3) 0.09(3) 0.00(2) 0.02(3) 0.00(3)
 C105 0.043(19) 0.09(3) 0.07(3) 0.01(2) 0.010(17) 0.008(18)
 C49 0.067(15) 0.094(16) 0.065(15) 0.001(12) -0.005(12) -0.012(12)
 C48 0.069(16) 0.096(17) 0.079(16) 0.013(13) -0.005(12) -0.010(12)
 C47 0.083(17) 0.089(18) 0.089(18) 0.016(13) 0.003(13) 0.001(13)
 C46 0.082(17) 0.086(17) 0.085(17) 0.009(13) -0.001(12) 0.000(13)
 C45 0.057(14) 0.071(15) 0.066(14) -0.004(12) 0.007(11) -0.011(11)
 C50 0.062(14) 0.087(16) 0.062(14) -0.002(12) -0.001(11) -0.001(12)
 C183 0.075(16) 0.076(16) 0.083(16) 0.004(12) -0.009(12) -0.004(12)
 C40 0.023(14) 0.08(2) 0.06(2) 0.005(18) -0.013(13) 0.002(15)
 C4 0.13(3) 0.13(3) 0.13(3) -0.010(14) 0.001(14) -0.006(14)
 C222 0.010(11) 0.10(3) 0.055(19) 0.016(19) -0.004(12) 0.014(14)
 C207 0.095(19) 0.096(19) 0.096(19) 0.000(13) 0.005(13) -0.002(13)
 C156 0.058(14) 0.065(14) 0.074(15) -0.011(12) -0.001(12) 0.001(11)
 C193 0.08(3) 0.06(2) 0.044(19) -0.024(17) 0.021(18) 0.02(2)
 C181 0.06(2) 0.040(18) 0.08(3) 0.014(18) 0.004(18) -0.004(16)
 C196 0.07(3) 0.07(3) 0.06(2) 0.01(2) -0.01(2) -0.01(2)
 C140 0.052(13) 0.068(14) 0.065(14) 0.011(11) 0.017(11) -0.012(11)
 C18 0.073(14) 0.077(12) 0.077(13) 0.014(11) 0.003(10) 0.000(10)
 C82 0.05(2) 0.09(3) 0.07(3) -0.03(2) 0.021(18) 0.001(19)
 C205 0.06(2) 0.11(4) 0.029(16) 0.013(19) -0.004(15) 0.00(2)
 C16 0.06(2) 0.072(19) 0.11(3) 0.006(16) 0.003(18) -0.014(16)
 C67 0.052(13) 0.066(14) 0.073(14) 0.005(12) 0.013(11) -0.008(11)
 C80 0.030(14) 0.047(18) 0.06(2) -0.013(14) -0.009(13) -0.009(12)
 C17 0.074(14) 0.083(13) 0.087(14) 0.006(10) 0.003(11) 0.008(11)
 C126 0.09(3) 0.05(2) 0.042(18) 0.010(15) -0.003(17) -0.005(19)
 C244 0.063(14) 0.069(15) 0.065(14) -0.003(12) -0.009(11) 0.002(12)
 C148 0.09(3) 0.09(3) 0.05(2) 0.01(2) 0.01(2) 0.04(3)
 C242 0.079(17) 0.082(17) 0.095(18) -0.001(13) 0.005(13) 0.012(13)
 C253 0.090(17) 0.080(17) 0.082(17) 0.003(12) -0.002(13) 0.002(13)
 C252 0.076(16) 0.074(16) 0.070(15) -0.003(12) -0.003(12) 0.009(12)
 C55 0.07(3) 0.08(3) 0.08(3) -0.01(2) -0.01(2) 0.00(2)
 C268 0.05(2) 0.05(2) 0.06(2) -0.002(16) 0.000(16) -0.004(16)
 C173 0.08(3) 0.10(3) 0.042(19) -0.02(2) 0.021(18) 0.02(2)
 C248 0.09(4) 0.09(4) 0.09(4) 0.03(3) -0.01(3) -0.04(3)
 C224 0.040(18) 0.09(3) 0.07(3) 0.00(2) -0.010(17) -0.010(19)
 C153 0.064(14) 0.073(15) 0.063(14) -0.009(12) 0.001(11) 0.001(12)
 C234 0.092(19) 0.094(19) 0.096(19) 0.005(13) 0.001(13) 0.009(13)
 C233 0.068(15) 0.067(15) 0.065(14) 0.009(11) 0.009(12) 0.002(12)
 C215 0.06(3) 0.14(5) 0.07(3) -0.02(3) -0.03(2) 0.02(3)
 C249 0.11(4) 0.11(4) 0.08(3) -0.01(3) 0.06(3) -0.04(3)
 C23 0.06(3) 0.12(4) 0.10(4) 0.01(3) -0.01(3) -0.04(3)
 C251 0.09(3) 0.05(2) 0.05(2) -0.006(16) 0.000(19) 0.003(19)
 C95 0.047(19) 0.07(2) 0.08(3) -0.04(2) 0.006(18) -0.008(17)
 C240 0.10(2) 0.10(2) 0.10(2) 0.000(13) 0.019(13) 0.004(13)
 C116 0.08(3) 0.041(18) 0.045(18) 0.006(14) -0.007(17) -0.009(17)
 C256 0.033(17) 0.09(3) 0.09(3) 0.00(2) 0.011(18) 0.001(18)
 C213 0.061(13) 0.056(13) 0.059(13) 0.000(11) -0.008(11) 0.004(11)
 C262 0.036(17) 0.10(3) 0.06(2) -0.01(2) 0.019(15) 0.010(18)
 C56 0.05(2) 0.09(3) 0.05(2) 0.000(19) 0.005(16) -0.004(19)
 C254 0.10(2) 0.10(2) 0.11(2) -0.010(13) 0.000(13) 0.010(13)
 C119 0.074(15) 0.063(15) 0.069(15) 0.008(12) 0.009(12) -0.001(12)
 C11 0.05(2) 0.07(3) 0.05(2) 0.006(17) -0.005(16) 0.007(18)
 N5 0.14(3) 0.15(3) 0.08(2) 0.00(2) -0.03(2) 0.01(2)
 C39 0.033(16) 0.06(2) 0.09(3) 0.015(19) -0.004(17) 0.002(15)
 C96 0.08(3) 0.05(2) 0.10(3) -0.04(2) 0.00(2) 0.00(2)
 C149 0.05(2) 0.08(3) 0.05(2) 0.011(18) -0.006(16) -0.001(19)
 C135 0.095(19) 0.095(19) 0.088(18) -0.008(13) 0.000(13) 0.007(13)
 C272 0.11(4) 0.07(3) 0.07(3) 0.02(2) -0.03(3) 0.01(3)
 C127 0.08(3) 0.09(3) 0.06(2) 0.00(2) 0.01(2) 0.00(2)
 C243 0.08(3) 0.07(3) 0.09(3) -0.02(2) 0.01(2) 0.01(2)
 C192 0.11(4) 0.06(3) 0.08(3) -0.02(2) 0.01(3) -0.01(3)
 C98 0.035(17) 0.07(3) 0.09(3) -0.01(2) -0.036(18) -0.013(17)
 C28 0.062(14) 0.076(15) 0.060(14) 0.000(12) 0.000(11) -0.006(12)
 C250 0.06(2) 0.11(3) 0.04(2) 0.01(2) 0.014(17) -0.02(2)
 C279 0.05(2) 0.10(3) 0.045(19) -0.010(19) -0.024(16) -0.01(2)
 C223 0.031(15) 0.07(2) 0.053(19) -0.011(16) -0.014(13) -0.018(15)
 C220 0.052(13) 0.077(15) 0.062(14) 0.000(12) 0.003(11) 0.004(11)
 C66 0.041(19) 0.13(4) 0.07(3) 0.03(3) 0.034(18) 0.02(2)
 C206 0.062(14) 0.072(15) 0.057(14) 0.003(11) -0.007(11) -0.008(11)
 C212 0.10(2) 0.10(2) 0.11(2) -0.001(13) 0.002(13) 0.005(13)
 C280 0.07(3) 0.11(4) 0.07(3) -0.02(3) 0.00(2) -0.01(3)
 N11 0.09(2) 0.11(2) 0.09(2) -0.030(19) 0.005(18) 0.021(19)
 C270 0.11(4) 0.08(3) 0.09(4) 0.02(3) -0.02(3) -0.01(3)
 C180 0.038(16) 0.05(2) 0.06(2) 0.004(16) 0.007(14) 0.003(14)
 C131 0.052(19) 0.043(18) 0.07(2) 0.000(16) 0.028(17) 0.009(15)
 C30 0.081(16) 0.087(17) 0.073(16) 0.000(12) -0.001(12) 0.004(13)
 C166 0.06(3) 0.11(4) 0.07(3) 0.04(3) 0.01(2) 0.01(3)
 C31 0.095(19) 0.10(2) 0.095(19) -0.005(13) 0.001(13) -0.003(13)
 C245 0.059(13) 0.062(13) 0.047(12) 0.003(11) -0.021(11) -0.005(11)
 C284 0.066(14) 0.076(15) 0.054(13) 0.001(11) -0.007(11) 0.003(12)
 C122 0.057(19) 0.025(14) 0.06(2) 0.009(13) 0.015(16) 0.004(13)
 C21 0.045(19) 0.11(3) 0.045(19) 0.02(2) 0.002(15) 0.00(2)
 C191 0.07(3) 0.12(4) 0.06(3) 0.01(3) -0.02(2) 0.01(3)
 C158 0.06(2) 0.04(2) 0.14(5) -0.03(2) 0.00(3) 0.000(18)
 C165 0.11(4) 0.08(3) 0.07(3) 0.04(2) 0.00(3) 0.03(3)
 C227 0.077(16) 0.085(17) 0.074(16) -0.004(12) -0.011(12) -0.007(12)
 C138 0.07(3) 0.07(3) 0.07(3) -0.02(2) -0.02(2) 0.00(2)
 C83 0.063(14) 0.073(15) 0.058(14) 0.003(11) 0.013(11) -0.002(12)
 C142 0.086(18) 0.087(18) 0.102(19) 0.000(13) 0.004(13) 0.004(13)
 C167 0.05(3) 0.15(6) 0.11(4) -0.02(4) 0.02(3) -0.04(3)
 C214 0.083(16) 0.082(16) 0.064(15) -0.007(12) -0.006(12) 0.002(12)
 C286 0.061(14) 0.090(16) 0.067(15) 0.005(12) -0.003(12) 0.001(12)
 C137 0.10(2) 0.094(19) 0.10(2) 0.001(13) -0.009(13) -0.003(13)
 C202 0.07(3) 0.09(3) 0.06(2) 0.01(2) 0.03(2) 0.00(2)
 C221 0.033(11) 0.056(12) 0.045(11) 0.006(10) -0.007(9) 0.011(10)
 C5 0.068(15) 0.070(15) 0.084(16) -0.005(12) 0.005(12) 0.000(12)
 N3 0.05(2) 0.14(4) 0.14(4) -0.05(3) 0.05(2) 0.00(2)
 C285 0.082(16) 0.081(16) 0.072(16) 0.004(12) 0.011(12) 0.004(12)
 C218 0.072(15) 0.081(16) 0.071(15) 0.007(12) 0.014(12) 0.003(12)
 C216 0.071(15) 0.079(16) 0.063(15) 0.003(12) 0.010(12) 0.004(12)
 C117 0.09(3) 0.05(2) 0.09(3) -0.01(2) 0.02(3) -0.01(2)
 C201 0.06(2) 0.05(2) 0.08(3) -0.009(19) -0.01(2) -0.008(18)
 C53 0.079(17) 0.078(17) 0.089(17) -0.011(12) 0.005(12) -0.006(12)
 C54 0.10(4) 0.13(5) 0.08(4) -0.04(3) 0.00(3) 0.00(4)
 C182 0.05(2) 0.10(3) 0.09(3) 0.04(3) -0.01(2) -0.02(2)
 C209 0.10(2) 0.10(2) 0.11(2) 0.005(13) -0.002(13) -0.001(13)
 C143 0.080(18) 0.091(18) 0.097(18) 0.003(13) -0.006(13) 0.001(13)
 C97 0.09(3) 0.06(3) 0.07(3) 0.01(2) -0.04(2) -0.03(2)
 C118 0.07(3) 0.09(4) 0.14(5) -0.01(3) -0.01(3) -0.02(3)
 N2 0.19(4) 0.19(4) 0.18(4) -0.03(3) 0.02(3) 0.00(3)
 C247 0.10(4) 0.10(4) 0.09(4) -0.04(3) 0.01(3) -0.04(3)
 C9 0.085(17) 0.091(17) 0.072(16) 0.001(12) -0.009(12) 0.000(13)
 C136 0.11(2) 0.11(2) 0.10(2) -0.006(13) -0.007(13) 0.002(13)
 C271 0.08(3) 0.08(3) 0.09(3) 0.03(3) -0.02(3) 0.00(3)
 C226 0.06(2) 0.09(3) 0.08(3) 0.01(2) -0.01(2) -0.02(2)
 C144 0.072(16) 0.083(17) 0.093(17) 0.008(13) 0.005(12) -0.006(12)
 C236 0.09(2) 0.10(2) 0.10(2) 0.011(13) 0.006(13) 0.004(13)
 N1 0.12(4) 0.11(4) 0.19(6) -0.01(4) 0.02(4) -0.07(4)
 C22 0.068(16) 0.085(17) 0.089(17) -0.005(13) 0.000(12) -0.005(12)
 C237 0.10(2) 0.10(2) 0.11(2) 0.009(13) 0.005(13) -0.001(13)
 C238 0.096(19) 0.095(19) 0.098(19) 0.006(13) 0.004(13) -0.006(13)
 C235 0.11(2) 0.11(2) 0.10(2) 0.004(13) 0.007(13) 0.000(13)
 C210 0.13(3) 0.13(3) 0.13(3) 0.001(14) -0.003(14) 0.002(14)
 C211 0.096(19) 0.089(18) 0.092(19) 0.008(13) -0.002(13) 0.006(13)
 C241 0.12(2) 0.11(2) 0.12(2) 0.008(13) 0.004(14) 0.007(14)
 C52 0.067(15) 0.072(15) 0.072(15) -0.015(12) 0.005(12) -0.005(12)
 C217 0.081(17) 0.087(17) 0.078(17) 0.005(12) 0.006(12) 0.009(13)
 C219 0.068(15) 0.077(16) 0.081(16) 0.003(12) -0.003(12) 0.000(12)
 C287 0.092(19) 0.099(19) 0.094(19) -0.006(13) 0.002(13) -0.008(13)
 C15 0.085(15) 0.091(13) 0.087(14) -0.005(11) 0.008(11) 0.005(11)

_geom_special_details
;
 All esds (except the esd in the dihedral angle between two l.s. planes)
 are estimated using the full covariance matrix.  The cell esds are taken
 into account individually in the estimation of esds in distances, angles
 and torsion angles; correlations between esds in cell parameters are only
 used when they are defined by crystal symmetry.  An approximate (isotropic)
 treatment of cell esds is used for estimating esds involving l.s. planes.
;
loop_
  _geom_bond_atom_site_label_1
  _geom_bond_atom_site_label_2
  _geom_bond_distance
  _geom_bond_site_symmetry_2
  _geom_bond_publ_flag
 Au7 Au3 2.7651(16) . ?
 Au7 Au5 2.8855(17) . ?
 Au7 Au2 2.7505(18) . ?
 Au7 Au4 2.7078(17) . ?
 Au7 Au6 2.6745(16) . ?
 Au7 Au8 2.6690(18) . ?
 Au7 Au1 2.7450(18) . ?
 Au7 Cu2 2.526(5) . ?
 Au7 Cu1 2.653(5) . ?
 Au15 Au13 2.7958(17) . ?
 Au15 Au12 2.7256(18) . ?
 Au15 Au14 2.6955(18) . ?
 Au15 Au9 2.7691(18) . ?
 Au15 Au11 2.7879(18) . ?
 Au15 Au10 2.7063(18) . ?
 Au15 Au16 2.6537(19) . ?
 Au15 Cu5 2.676(5) . ?
 Au15 Cu6 2.528(5) . ?
 Au3 Au2 2.7890(18) . ?
 Au3 Au4 2.7969(18) . ?
 Au3 Au8 2.6934(19) . ?
 Au3 P3 2.299(7) . ?
 Au5 Au4 2.8424(17) . ?
 Au5 Au6 2.7486(18) . ?
 Au5 Cu2 2.637(5) . ?
 Au5 P5 2.335(8) . ?
 Au13 Au12 2.8139(18) . ?
 Au13 Au14 2.743(2) . ?
 Au13 Cu6 2.656(5) . ?
 Au13 P11 2.305(7) . ?
 Au2 Au1 2.7452(18) . ?
 Au2 Cu1 2.616(5) . ?
 Au2 P2 2.295(8) . ?
 Au12 Au11 2.7851(18) . ?
 Au12 Au16 2.866(2) . ?
 Au12 P10 2.294(8) . ?
 Au4 Au8 2.8375(19) . ?
 Au4 P4 2.294(8) . ?
 Au14 Cu5 2.665(5) . ?
 Au14 Cu6 2.684(5) . ?
 Au14 Cu7 2.974(5) . ?
 Au14 Cu8 2.756(6) . ?
 Au14 S12 2.395(8) . ?
 Au6 Cu2 2.646(5) . ?
 Au6 Cu1 2.696(5) . ?
 Au6 Cu3 3.034(6) . ?
 Au6 Cu4 2.756(6) . ?
 Au6 S6 2.386(7) . ?
 Au8 Au1 3.310(2) . ?
 Au8 P6 2.273(8) . ?
 Au9 Au10 2.7429(19) . ?
 Au9 Au16 3.195(2) . ?
 Au9 Cu5 2.656(5) . ?
 Au9 P7 2.319(8) . ?
 Au11 Au10 2.816(2) . ?
 Au11 Au16 2.6745(19) . ?
 Au11 P9 2.301(9) . ?
 Au1 Cu1 2.687(5) . ?
 Au1 P1 2.328(9) . ?
 Au10 Cu5 2.629(5) . ?
 Au10 P8 2.282(7) . ?
 Au16 P12 2.261(8) . ?
 Cu5 Cu7 2.873(7) . ?
 Cu5 Cu8 2.706(7) . ?
 Cu5 S7 2.309(10) . ?
 Cu5 S8 2.280(9) . ?
 Cu2 Cu3 2.633(7) . ?
 Cu2 S3 2.236(9) . ?
 Cu2 S4 2.234(9) . ?
 Cu6 Cu7 2.632(8) . ?
 Cu6 S9 2.233(9) . ?
 Cu6 S10 2.255(10) . ?
 Cu1 Cu3 2.939(8) . ?
 Cu1 Cu4 2.739(6) . ?
 Cu1 S2 2.299(11) . ?
 Cu1 S1 2.308(10) . ?
 Cu7 Cu8 2.777(8) . ?
 Cu7 S8 2.311(10) . ?
 Cu7 S11 2.319(11) . ?
 Cu7 S10 2.304(11) . ?
 Cu3 Cu4 2.864(8) . ?
 Cu3 S2 2.302(12) . ?
 Cu3 S4 2.307(12) . ?
 Cu3 S5 2.310(10) . ?
 Cu8 S12 2.296(10) . ?
 Cu8 S7 2.226(11) . ?
 Cu8 S11 2.284(12) . ?
 Cu4 S6 2.262(12) . ?
 Cu4 S5 2.260(12) . ?
 Cu4 S1 2.227(12) . ?
 P5 C107 1.76(4) . ?
 P5 C106 1.84(3) . ?
 P5 C113 1.81(4) . ?
 P11 C276 1.80(4) . ?
 P11 C277 1.81(4) . ?
 P11 C283 1.81(3) . ?
 P2 C94 1.81(3) . ?
 P2 C88 1.84(5) . ?
 P2 C100 1.82(4) . ?
 P3 C69 1.84(4) . ?
 P3 C63 1.80(4) . ?
 P3 C57 1.81(3) . ?
 P6 C44 1.85(3) . ?
 P6 C51 1.75(4) . ?
 P6 C45 1.77(2) . ?
 S9 C150 1.72(4) . ?
 P7 C163 1.84(3) . ?
 P7 C157 1.79(4) . ?
 P7 C169 1.81(4) . ?
 P4 C132 1.83(3) . ?
 P4 C133 1.82(4) . ?
 P4 C139 1.85(4) . ?
 P12 C189 1.82(4) . ?
 P12 C188 1.84(3) . ?
 P12 C195 1.77(4) . ?
 S12 C155 1.74(4) . ?
 S3 C6 1.75(4) . ?
 P1 C19 1.80(3) . ?
 P1 C25 1.87(3) . ?
 P1 C13 1.79(4) . ?
 P10 C257 1.84(4) . ?
 P10 C251 1.73(4) . ?
 P10 C245 1.79(4) . ?
 P8 C207 1.74(5) . ?
 P8 C213 1.80(4) . ?
 P8 C201 1.79(5) . ?
 S7 C146 1.76(4) . ?
 P9 C239 1.73(4) . ?
 P9 C232 1.88(4) . ?
 P9 C233 1.80(4) . ?
 S8 C147 1.69(4) . ?
 S2 C3 1.75(4) . ?
 S6 C11 1.70(4) . ?
 S4 C7 1.75(4) . ?
 S11 C154 1.74(4) . ?
 S10 C151 1.76(3) . ?
 S5 C10 1.72(5) . ?
 S1 C2 1.72(4) . ?
 C73 H73 0.9300 . ?
 C73 C72 1.41(5) . ?
 C73 C74 1.33(6) . ?
 C276 C267 1.34(5) . ?
 C276 C275 1.45(5) . ?
 C72 C71 1.36(5) . ?
 C72 C77 1.43(4) . ?
 C163 C164 1.41(5) . ?
 C163 C168 1.31(5) . ?
 C79 C78 1.51(2) . ?
 C79 C88 1.38(4) . ?
 C79 C80 1.45(4) . ?
 C257 C258 1.40(4) . ?
 C257 C266 1.40(4) . ?
 C94 C93 1.37(5) . ?
 C94 C89 1.41(4) . ?
 C69 C78 1.39(4) . ?
 C69 C70 1.45(5) . ?
 C93 H93 0.9300 . ?
 C93 C92 1.33(5) . ?
 C91 H91 0.9300 . ?
 C91 C92 1.44(6) . ?
 C91 C90 1.35(6) . ?
 C189 C190 1.36(5) . ?
 C189 C194 1.45(4) . ?
 N4 C8 1.06(5) . ?
 C35 C34 1.48(4) . ?
 C35 C44 1.40(5) . ?
 C35 C36 1.39(4) . ?
 C92 H92 0.9300 . ?
 C68 H68 0.9300 . ?
 C68 C63 1.42(5) . ?
 C68 C67 1.35(6) . ?
 C2 C3 1.37(6) . ?
 C2 C1 1.48(5) . ?
 C231 H231 0.9300 . ?
 C231 C232 1.43(5) . ?
 C231 C230 1.39(5) . ?
 C125 H125 0.9300 . ?
 C125 C124 1.43(5) . ?
 C125 C126 1.34(5) . ?
 C114 H114 0.9300 . ?
 C114 C115 1.29(6) . ?
 C114 C113 1.38(5) . ?
 C60 H60 0.9300 . ?
 C60 C59 1.391(14) . ?
 C60 C61 1.391(14) . ?
 C59 H59 0.9300 . ?
 C59 C58 1.399(14) . ?
 C132 C123 1.38(5) . ?
 C132 C131 1.41(5) . ?
 C78 C77 1.45(4) . ?
 C185 C186 1.41(5) . ?
 C185 C184 1.39(5) . ?
 C185 C180 1.42(5) . ?
 C88 C87 1.40(5) . ?
 C100 C99 1.40(5) . ?
 C100 C95 1.38(5) . ?
 C174 H174 0.9300 . ?
 C174 C175 1.38(6) . ?
 C174 C173 1.35(6) . ?
 C267 C266 1.50(4) . ?
 C267 C268 1.49(5) . ?
 C107 C108 1.38(5) . ?
 C107 C112 1.44(5) . ?
 C74 H74 0.9300 . ?
 C74 C75 1.36(5) . ?
 C19 C24 1.387(14) . ?
 C19 C20 1.383(14) . ?
 C34 C25 1.393(14) . ?
 C34 C33 1.396(14) . ?
 C275 H275 0.9300 . ?
 C275 C274 1.31(6) . ?
 C37 H37 0.9300 . ?
 C37 C38 1.35(5) . ?
 C37 C36 1.41(5) . ?
 C42 H42 0.9300 . ?
 C42 C43 1.40(4) . ?
 C42 C41 1.40(5) . ?
 C43 H43 0.9300 . ?
 C43 C44 1.40(4) . ?
 C124 C129 1.41(5) . ?
 C124 C123 1.41(5) . ?
 C24 H24 0.9300 . ?
 C24 C23 1.389(14) . ?
 C259 H259 0.9300 . ?
 C259 C258 1.37(5) . ?
 C259 C260 1.41(5) . ?
 C106 C101 1.32(5) . ?
 C106 C105 1.42(5) . ?
 C75 H75 0.9300 . ?
 C75 C76 1.35(5) . ?
 C71 H71 0.9300 . ?
 C71 C70 1.31(5) . ?
 C178 C177 1.46(5) . ?
 C178 C169 1.39(4) . ?
 C178 C179 1.50(5) . ?
 C77 C76 1.42(5) . ?
 C258 H258 0.9300 . ?
 C157 C162 1.39(5) . ?
 C157 C158 1.36(7) . ?
 C188 C187 1.47(5) . ?
 C188 C179 1.35(5) . ?
 C265 C266 1.45(5) . ?
 C265 C260 1.39(5) . ?
 C265 C264 1.43(5) . ?
 C274 H274 0.9300 . ?
 C274 C273 1.44(6) . ?
 C263 H263 0.9300 . ?
 C263 C264 1.37(6) . ?
 C263 C262 1.37(6) . ?
 C190 H190 0.9300 . ?
 C190 C191 1.37(6) . ?
 C51 C56 1.45(5) . ?
 C51 C52 1.43(6) . ?
 C41 C36 1.43(4) . ?
 C41 C40 1.41(4) . ?
 C8 C7 1.44(5) . ?
 C20 H20 0.9300 . ?
 C20 C21 1.392(14) . ?
 C145 C146 1.49(6) . ?
 C145 N7 1.08(5) . ?
 C3 C4 1.45(8) . ?
 C7 C6 1.37(5) . ?
 C6 C5 1.43(6) . ?
 C61 H61 0.9300 . ?
 C61 C62 1.388(14) . ?
 C65 H65 0.9300 . ?
 C65 C64 1.41(6) . ?
 C65 C66 1.31(6) . ?
 C63 C64 1.34(5) . ?
 C277 C278 1.40(4) . ?
 C277 C282 1.35(5) . ?
 C273 C268 1.44(5) . ?
 C273 C272 1.36(6) . ?
 C87 H87 0.9300 . ?
 C87 C86 1.29(6) . ?
 C57 C58 1.394(14) . ?
 C57 C62 1.390(14) . ?
 C99 H99 0.9300 . ?
 C99 C98 1.39(5) . ?
 C129 C130 1.36(5) . ?
 C129 C128 1.49(6) . ?
 C26 H26 0.9300 . ?
 C26 C25 1.394(14) . ?
 C26 C27 1.387(14) . ?
 C1 N1 1.12(6) . ?
 C177 C176 1.39(5) . ?
 C177 C172 1.41(6) . ?
 C108 H108 0.9300 . ?
 C108 C109 1.39(6) . ?
 C239 C244 1.44(6) . ?
 C239 C240 1.39(7) . ?
 C164 H164 0.9300 . ?
 C164 C165 1.47(6) . ?
 C112 H112 0.9300 . ?
 C112 C111 1.37(6) . ?
 C162 H162 0.9300 . ?
 C162 C161 1.40(6) . ?
 C111 H111 0.9300 . ?
 C111 C110 1.33(7) . ?
 C169 C170 1.44(5) . ?
 C133 C134 1.389(14) . ?
 C133 C138 1.386(14) . ?
 C10 C11 1.35(6) . ?
 C10 C9 1.51(6) . ?
 C194 H194 0.9300 . ?
 C194 C193 1.27(5) . ?
 C168 H168 0.9300 . ?
 C168 C167 1.45(8) . ?
 N6 C12 1.15(6) . ?
 C260 C261 1.38(5) . ?
 C101 H101 0.9300 . ?
 C101 C102 1.42(6) . ?
 C195 C200 1.45(6) . ?
 C195 C196 1.44(6) . ?
 C121 C120 1.40(5) . ?
 C121 C116 1.38(5) . ?
 C121 C122 1.46(5) . ?
 C81 H81 0.9300 . ?
 C81 C82 1.36(5) . ?
 C81 C80 1.38(4) . ?
 C115 H115 0.9300 . ?
 C115 C116 1.46(6) . ?
 C171 H171 0.9300 . ?
 C171 C170 1.32(5) . ?
 C171 C172 1.41(6) . ?
 C86 H86 0.9300 . ?
 C86 C85 1.39(5) . ?
 C113 C122 1.42(5) . ?
 C264 H264 0.9300 . ?
 C232 C223 1.36(5) . ?
 C203 H203 0.9300 . ?
 C203 C204 1.36(7) . ?
 C203 C202 1.43(6) . ?
 C70 H70 0.9300 . ?
 C154 C155 1.36(5) . ?
 C154 C153 1.41(6) . ?
 C58 H58 0.9300 . ?
 C208 H208 0.9300 . ?
 C208 C207 1.388(14) . ?
 C208 C209 1.387(14) . ?
 C130 H130 0.9300 . ?
 C130 C131 1.36(5) . ?
 C225 H225 0.9300 . ?
 C225 C224 1.36(6) . ?
 C225 C226 1.34(6) . ?
 C90 H90 0.9300 . ?
 C90 C89 1.43(5) . ?
 C155 C156 1.38(6) . ?
 C161 H161 0.9300 . ?
 C161 C160 1.36(8) . ?
 C151 C150 1.39(5) . ?
 C151 C152 1.36(5) . ?
 C38 H38 0.9300 . ?
 C38 C39 1.43(6) . ?
 C147 C146 1.44(6) . ?
 C147 C148 1.46(6) . ?
 C14 H14 0.9300 . ?
 C14 C13 1.385(14) . ?
 C14 C15 1.393(14) . ?
 C186 H186 0.9300 . ?
 C186 C187 1.31(5) . ?
 C187 H187 0.9300 . ?
 C230 H230 0.9300 . ?
 C230 C229 1.39(6) . ?
 C228 H228 0.9300 . ?
 C228 C229 1.43(6) . ?
 C228 C227 1.32(7) . ?
 C150 C149 1.43(5) . ?
 C62 H62 0.9300 . ?
 C200 H200 0.9300 . ?
 C200 C199 1.36(7) . ?
 C170 H170 0.9300 . ?
 C160 H160 0.9300 . ?
 C160 C159 1.36(7) . ?
 C176 H176 0.9300 . ?
 C176 C175 1.36(5) . ?
 C104 H104 0.9300 . ?
 C104 C103 1.36(7) . ?
 C104 C105 1.36(6) . ?
 C109 H109 0.9300 . ?
 C109 C110 1.37(7) . ?
 C27 H27 0.9300 . ?
 C27 C28 1.387(14) . ?
 C64 H64 0.9300 . ?
 C283 C288 1.42(6) . ?
 C283 C284 1.37(6) . ?
 C152 N10 1.19(5) . ?
 C110 H110 0.9300 . ?
 C199 H199 0.9300 . ?
 C199 C198 1.35(7) . ?
 C179 C180 1.46(5) . ?
 C281 H281 0.9300 . ?
 C281 C282 1.36(6) . ?
 C281 C280 1.44(6) . ?
 C85 C84 1.44(5) . ?
 C85 C80 1.45(4) . ?
 C139 C140 1.36(5) . ?
 C139 C144 1.34(6) . ?
 C175 H175 0.9300 . ?
 C269 H269 0.9300 . ?
 C269 C268 1.39(6) . ?
 C269 C270 1.41(6) . ?
 C76 H76 0.9300 . ?
 C33 C32 1.390(10) . ?
 C33 C28 1.388(10) . ?
 C159 H159 0.9300 . ?
 C159 C158 1.33(5) . ?
 C229 C224 1.45(6) . ?
 C246 H246 0.9300 . ?
 C246 C245 1.39(5) . ?
 C246 C247 1.34(6) . ?
 C261 H261 0.9300 . ?
 C261 C262 1.38(6) . ?
 C89 H89 0.9300 . ?
 C120 H120 0.9300 . ?
 C120 C119 1.36(6) . ?
 C204 H204 0.9300 . ?
 C204 C205 1.33(7) . ?
 N9 C149 1.20(5) . ?
 C128 H128 0.9300 . ?
 C128 C127 1.38(7) . ?
 C13 C18 1.392(14) . ?
 C278 H278 0.9300 . ?
 C278 C279 1.38(5) . ?
 C184 H184 0.9300 . ?
 C184 C183 1.36(7) . ?
 C198 H198 0.9300 . ?
 C198 C197 1.41(7) . ?
 C84 H84 0.9300 . ?
 C84 C83 1.35(6) . ?
 C134 H134 0.9300 . ?
 C134 C135 1.392(14) . ?
 C123 C122 1.50(3) . ?
 C32 H32 0.9300 . ?
 C32 C31 1.389(10) . ?
 C12 C11 1.40(6) . ?
 C197 H197 0.9300 . ?
 C197 C196 1.29(6) . ?
 C172 C173 1.46(5) . ?
 C141 H141 0.9300 . ?
 C141 C140 1.38(7) . ?
 C141 C142 1.42(8) . ?
 C282 H282 0.9300 . ?
 N8 C148 1.07(6) . ?
 C29 H29 0.9300 . ?
 C29 C28 1.390(10) . ?
 C29 C30 1.387(10) . ?
 N12 C156 1.18(5) . ?
 C255 H255 0.9300 . ?
 C255 C256 1.32(7) . ?
 C255 C254 1.31(8) . ?
 C103 H103 0.9300 . ?
 C103 C102 1.33(7) . ?
 C288 H288 0.9300 . ?
 C288 C287 1.39(7) . ?
 C102 H102 0.9300 . ?
 C105 H105 0.9300 . ?
 C49 H49 0.9300 . ?
 C49 C48 1.3900 . ?
 C49 C50 1.3900 . ?
 C48 H48 0.9300 . ?
 C48 C47 1.3900 . ?
 C47 H47 0.9300 . ?
 C47 C46 1.3900 . ?
 C46 H46 0.9300 . ?
 C46 C45 1.3900 . ?
 C45 C50 1.3900 . ?
 C50 H50 0.9300 . ?
 C183 H183 0.9300 . ?
 C183 C182 1.39(7) . ?
 C40 H40 0.9300 . ?
 C40 C39 1.39(5) . ?
 C4 N2 1.135(14) . ?
 C222 C213 1.43(6) . ?
 C222 C223 1.51(5) . ?
 C222 C221 1.42(4) . ?
 C207 C212 1.391(14) . ?
 C193 H193 0.9300 . ?
 C193 C192 1.37(7) . ?
 C181 H181 0.9300 . ?
 C181 C180 1.43(5) . ?
 C181 C182 1.33(6) . ?
 C196 H196 0.9300 . ?
 C140 H140 0.9300 . ?
 C18 H18 0.9300 . ?
 C18 C17 1.392(14) . ?
 C82 H82 0.9300 . ?
 C82 C83 1.45(6) . ?
 C205 H205 0.9300 . ?
 C205 C206 1.38(6) . ?
 C16 H16 0.9300 . ?
 C16 C17 1.388(14) . ?
 C16 C15 1.386(14) . ?
 C67 H67 0.9300 . ?
 C67 C66 1.37(6) . ?
 C17 H17 0.9300 . ?
 C126 H126 0.9300 . ?
 C126 C127 1.31(6) . ?
 C244 H244 0.9300 . ?
 C244 C243 1.41(6) . ?
 C242 H242 0.9300 . ?
 C242 C243 1.42(7) . ?
 C242 C241 1.34(9) . ?
 C253 H253 0.9300 . ?
 C253 C252 1.45(7) . ?
 C253 C254 1.31(8) . ?
 C252 H252 0.9300 . ?
 C252 C251 1.44(6) . ?
 C55 H55 0.9300 . ?
 C55 C56 1.35(6) . ?
 C55 C54 1.40(8) . ?
 C173 H173 0.9300 . ?
 C248 H248 0.9300 . ?
 C248 C249 1.35(8) . ?
 C248 C247 1.44(8) . ?
 C224 C223 1.44(5) . ?
 C153 N11 1.19(6) . ?
 C234 H234 0.9300 . ?
 C234 C233 1.387(14) . ?
 C234 C235 1.392(14) . ?
 C233 C238 1.389(14) . ?
 C215 H215 0.9300 . ?
 C215 C214 1.31(7) . ?
 C215 C216 1.44(7) . ?
 C249 H249 0.9300 . ?
 C249 C250 1.42(7) . ?
 C23 H23 0.9300 . ?
 C23 C22 1.387(14) . ?
 C251 C256 1.47(6) . ?
 C95 H95 0.9300 . ?
 C95 C96 1.40(5) . ?
 C240 H240 0.9300 . ?
 C240 C241 1.38(9) . ?
 C116 C117 1.49(6) . ?
 C256 H256 0.9300 . ?
 C213 C214 1.40(6) . ?
 C262 H262 0.9300 . ?
 C56 H56 0.9300 . ?
 C254 H254 0.9300 . ?
 C119 H119 0.9300 . ?
 C119 C118 1.46(8) . ?
 N5 C9 1.15(6) . ?
 C39 H39 0.9300 . ?
 C96 H96 0.9300 . ?
 C96 C97 1.36(7) . ?
 C135 H135 0.9300 . ?
 C135 C136 1.386(14) . ?
 C272 H272 0.9300 . ?
 C272 C271 1.28(7) . ?
 C127 H127 0.9300 . ?
 C243 H243 0.9300 . ?
 C192 H192 0.9300 . ?
 C192 C191 1.43(7) . ?
 C98 H98 0.9300 . ?
 C98 C97 1.39(7) . ?
 C250 H250 0.9300 . ?
 C250 C245 1.39(5) . ?
 C279 H279 0.9300 . ?
 C279 C280 1.40(7) . ?
 C220 H220 0.9300 . ?
 C220 C221 1.43(6) . ?
 C220 C219 1.32(6) . ?
 C66 H66 0.9300 . ?
 C206 H206 0.9300 . ?
 C206 C201 1.37(6) . ?
 C212 H212 0.9300 . ?
 C212 C211 1.389(14) . ?
 C280 H280 0.9300 . ?
 C270 H270 0.9300 . ?
 C270 C271 1.35(7) . ?
 C131 H131 0.9300 . ?
 C30 H30 0.9300 . ?
 C30 C31 1.390(10) . ?
 C166 H166 0.9300 . ?
 C166 C165 1.31(8) . ?
 C166 C167 1.29(8) . ?
 C31 H31 0.9300 . ?
 C284 H284 0.9300 . ?
 C284 C285 1.38(6) . ?
 C21 H21 0.9300 . ?
 C21 C22 1.385(14) . ?
 C191 H191 0.9300 . ?
 C158 H158 0.9300 . ?
 C165 H165 0.9300 . ?
 C227 H227 0.9300 . ?
 C227 C226 1.45(7) . ?
 C138 H138 0.9300 . ?
 C138 C137 1.389(14) . ?
 C83 H83 0.9300 . ?
 C142 H142 0.9300 . ?
 C142 C143 1.45(8) . ?
 C167 H167 0.9300 . ?
 C214 H214 0.9300 . ?
 C286 H286 0.9300 . ?
 C286 C285 1.33(7) . ?
 C286 C287 1.39(7) . ?
 C137 H137 0.9300 . ?
 C137 C136 1.388(14) . ?
 C202 H202 0.9300 . ?
 C202 C201 1.35(6) . ?
 C221 C216 1.43(6) . ?
 C5 N3 1.15(6) . ?
 C285 H285 0.9300 . ?
 C218 H218 0.9300 . ?
 C218 C217 1.36(7) . ?
 C218 C219 1.45(7) . ?
 C216 C217 1.43(7) . ?
 C117 H117 0.9300 . ?
 C117 C118 1.28(7) . ?
 C53 H53 0.9300 . ?
 C53 C54 1.37(8) . ?
 C53 C52 1.31(7) . ?
 C54 H54 0.9300 . ?
 C182 H182 0.9300 . ?
 C209 H209 0.9300 . ?
 C209 C210 1.389(14) . ?
 C143 H143 0.9300 . ?
 C143 C144 1.32(7) . ?
 C97 H97 0.9300 . ?
 C118 H118 0.9300 . ?
 C247 H247 0.9300 . ?
 C136 H136 0.9300 . ?
 C271 H271 0.9300 . ?
 C226 H226 0.9300 . ?
 C144 H144 0.9300 . ?
 C236 H236 0.9300 . ?
 C236 C237 1.387(14) . ?
 C236 C235 1.390(14) . ?
 C22 H22 0.9300 . ?
 C237 H237 0.9300 . ?
 C237 C238 1.386(14) . ?
 C238 H238 0.9300 . ?
 C235 H235 0.9300 . ?
 C210 H210 0.9300 . ?
 C210 C211 1.389(14) . ?
 C211 H211 0.9300 . ?
 C241 H241 0.9300 . ?
 C52 H52 0.9300 . ?
 C217 H217 0.9300 . ?
 C219 H219 0.9300 . ?
 C287 H287 0.9300 . ?
 C15 H15 0.9300 . ?

loop_
  _geom_angle_atom_site_label_1
  _geom_angle_atom_site_label_2
  _geom_angle_atom_site_label_3
  _geom_angle
  _geom_angle_site_symmetry_1
  _geom_angle_site_symmetry_3
  _geom_angle_publ_flag
 Au3 Au7 Au5 122.44(6) . . ?
 Au2 Au7 Au3 60.75(4) . . ?
 Au2 Au7 Au5 174.24(6) . . ?
 Au4 Au7 Au3 61.46(4) . . ?
 Au4 Au7 Au5 60.99(4) . . ?
 Au4 Au7 Au2 122.00(5) . . ?
 Au4 Au7 Au1 138.85(6) . . ?
 Au6 Au7 Au3 175.89(7) . . ?
 Au6 Au7 Au5 59.11(5) . . ?
 Au6 Au7 Au2 117.35(6) . . ?
 Au6 Au7 Au4 119.98(6) . . ?
 Au6 Au7 Au1 79.62(5) . . ?
 Au8 Au7 Au3 59.39(5) . . ?
 Au8 Au7 Au5 95.04(6) . . ?
 Au8 Au7 Au2 90.73(6) . . ?
 Au8 Au7 Au4 63.70(5) . . ?
 Au8 Au7 Au6 124.69(6) . . ?
 Au8 Au7 Au1 75.38(6) . . ?
 Au1 Au7 Au3 101.73(6) . . ?
 Au1 Au7 Au5 121.74(6) . . ?
 Au1 Au7 Au2 59.94(5) . . ?
 Cu2 Au7 Au3 115.99(12) . . ?
 Cu2 Au7 Au5 57.86(12) . . ?
 Cu2 Au7 Au2 116.70(13) . . ?
 Cu2 Au7 Au4 84.67(13) . . ?
 Cu2 Au7 Au6 61.09(11) . . ?
 Cu2 Au7 Au8 146.53(14) . . ?
 Cu2 Au7 Au1 133.93(13) . . ?
 Cu2 Au7 Cu1 79.58(17) . . ?
 Cu1 Au7 Au3 116.44(11) . . ?
 Cu1 Au7 Au5 117.50(11) . . ?
 Cu1 Au7 Au2 57.87(11) . . ?
 Cu1 Au7 Au4 160.85(13) . . ?
 Cu1 Au7 Au6 60.80(11) . . ?
 Cu1 Au7 Au8 133.51(13) . . ?
 Cu1 Au7 Au1 59.68(12) . . ?
 Au12 Au15 Au13 61.26(5) . . ?
 Au12 Au15 Au9 135.68(6) . . ?
 Au12 Au15 Au11 60.67(5) . . ?
 Au14 Au15 Au13 59.90(5) . . ?
 Au14 Au15 Au12 121.11(6) . . ?
 Au14 Au15 Au9 77.36(5) . . ?
 Au14 Au15 Au11 176.31(7) . . ?
 Au14 Au15 Au10 116.50(6) . . ?
 Au9 Au15 Au13 121.72(6) . . ?
 Au9 Au15 Au11 103.63(6) . . ?
 Au11 Au15 Au13 121.61(6) . . ?
 Au10 Au15 Au13 173.75(7) . . ?
 Au10 Au15 Au12 122.32(6) . . ?
 Au10 Au15 Au9 60.11(5) . . ?
 Au10 Au15 Au11 61.65(5) . . ?
 Au16 Au15 Au13 100.31(6) . . ?
 Au16 Au15 Au12 64.36(5) . . ?
 Au16 Au15 Au14 124.73(6) . . ?
 Au16 Au15 Au9 72.15(5) . . ?
 Au16 Au15 Au11 58.82(5) . . ?
 Au16 Au15 Au10 85.95(6) . . ?
 Au16 Au15 Cu5 128.44(12) . . ?
 Cu5 Au15 Au13 116.64(11) . . ?
 Cu5 Au15 Au12 165.69(12) . . ?
 Cu5 Au15 Au14 59.48(11) . . ?
 Cu5 Au15 Au9 58.34(11) . . ?
 Cu5 Au15 Au11 117.90(11) . . ?
 Cu5 Au15 Au10 58.47(11) . . ?
 Cu6 Au15 Au13 59.60(11) . . ?
 Cu6 Au15 Au12 90.71(14) . . ?
 Cu6 Au15 Au14 61.74(12) . . ?
 Cu6 Au15 Au9 130.82(14) . . ?
 Cu6 Au15 Au11 115.66(12) . . ?
 Cu6 Au15 Au10 114.39(12) . . ?
 Cu6 Au15 Au16 154.32(14) . . ?
 Cu6 Au15 Cu5 77.08(16) . . ?
 Au7 Au3 Au2 59.37(4) . . ?
 Au7 Au3 Au4 58.26(4) . . ?
 Au2 Au3 Au4 117.45(5) . . ?
 Au8 Au3 Au7 58.53(4) . . ?
 Au8 Au3 Au2 89.40(5) . . ?
 Au8 Au3 Au4 62.20(5) . . ?
 P3 Au3 Au7 174.1(2) . . ?
 P3 Au3 Au2 119.0(2) . . ?
 P3 Au3 Au4 122.5(2) . . ?
 P3 Au3 Au8 127.3(2) . . ?
 Au4 Au5 Au7 56.42(4) . . ?
 Au6 Au5 Au7 56.62(4) . . ?
 Au6 Au5 Au4 112.93(6) . . ?
 Cu2 Au5 Au7 54.22(11) . . ?
 Cu2 Au5 Au4 80.06(11) . . ?
 Cu2 Au5 Au6 58.82(12) . . ?
 P5 Au5 Au7 169.0(2) . . ?
 P5 Au5 Au4 124.8(2) . . ?
 P5 Au5 Au6 121.5(2) . . ?
 P5 Au5 Cu2 135.8(2) . . ?
 Au15 Au13 Au12 58.14(4) . . ?
 Au14 Au13 Au15 58.23(5) . . ?
 Au14 Au13 Au12 116.32(6) . . ?
 Cu6 Au13 Au15 55.18(11) . . ?
 Cu6 Au13 Au12 86.24(11) . . ?
 Cu6 Au13 Au14 59.59(12) . . ?
 P11 Au13 Au15 169.6(2) . . ?
 P11 Au13 Au12 124.7(2) . . ?
 P11 Au13 Au14 117.4(2) . . ?
 P11 Au13 Cu6 132.6(2) . . ?
 Au7 Au2 Au3 59.88(4) . . ?
 Au1 Au2 Au7 59.93(5) . . ?
 Au1 Au2 Au3 101.11(6) . . ?
 Cu1 Au2 Au7 59.19(12) . . ?
 Cu1 Au2 Au3 116.87(12) . . ?
 Cu1 Au2 Au1 60.10(12) . . ?
 P2 Au2 Au7 149.4(2) . . ?
 P2 Au2 Au3 97.3(2) . . ?
 P2 Au2 Au1 150.3(2) . . ?
 P2 Au2 Cu1 129.4(2) . . ?
 Au15 Au12 Au13 60.60(5) . . ?
 Au15 Au12 Au11 60.77(5) . . ?
 Au15 Au12 Au16 56.60(5) . . ?
 Au13 Au12 Au16 94.92(6) . . ?
 Au11 Au12 Au13 121.05(6) . . ?
 Au11 Au12 Au16 56.48(5) . . ?
 P10 Au12 Au15 150.3(2) . . ?
 P10 Au12 Au13 93.7(2) . . ?
 P10 Au12 Au11 139.4(2) . . ?
 P10 Au12 Au16 147.5(3) . . ?
 Au7 Au4 Au3 60.28(4) . . ?
 Au7 Au4 Au5 62.60(4) . . ?
 Au7 Au4 Au8 57.49(5) . . ?
 Au3 Au4 Au5 122.87(6) . . ?
 Au3 Au4 Au8 57.11(5) . . ?
 Au8 Au4 Au5 92.39(5) . . ?
 P4 Au4 Au7 155.2(2) . . ?
 P4 Au4 Au3 138.2(2) . . ?
 P4 Au4 Au5 96.5(2) . . ?
 P4 Au4 Au8 142.0(2) . . ?
 Au15 Au14 Au13 61.87(5) . . ?
 Au15 Au14 Cu7 96.16(11) . . ?
 Au15 Au14 Cu8 119.56(13) . . ?
 Au13 Au14 Cu7 110.03(12) . . ?
 Au13 Au14 Cu8 167.47(13) . . ?
 Cu5 Au14 Au15 59.91(10) . . ?
 Cu5 Au14 Au13 118.91(11) . . ?
 Cu5 Au14 Cu6 74.70(15) . . ?
 Cu5 Au14 Cu7 60.97(15) . . ?
 Cu5 Au14 Cu8 59.86(15) . . ?
 Cu6 Au14 Au15 56.07(11) . . ?
 Cu6 Au14 Au13 58.60(12) . . ?
 Cu6 Au14 Cu7 55.16(16) . . ?
 Cu6 Au14 Cu8 110.85(16) . . ?
 Cu8 Au14 Cu7 57.83(16) . . ?
 S12 Au14 Au15 154.8(2) . . ?
 S12 Au14 Au13 132.1(2) . . ?
 S12 Au14 Cu5 108.7(3) . . ?
 S12 Au14 Cu6 146.8(2) . . ?
 S12 Au14 Cu7 96.6(2) . . ?
 S12 Au14 Cu8 52.4(2) . . ?
 Au7 Au6 Au5 64.28(5) . . ?
 Au7 Au6 Cu1 59.20(10) . . ?
 Au7 Au6 Cu3 94.71(11) . . ?
 Au7 Au6 Cu4 119.35(13) . . ?
 Au5 Au6 Cu3 109.53(12) . . ?
 Au5 Au6 Cu4 167.40(14) . . ?
 Cu2 Au6 Au7 56.69(10) . . ?
 Cu2 Au6 Au5 58.48(12) . . ?
 Cu2 Au6 Cu1 76.73(16) . . ?
 Cu2 Au6 Cu3 54.73(15) . . ?
 Cu2 Au6 Cu4 112.20(17) . . ?
 Cu1 Au6 Au5 120.89(11) . . ?
 Cu1 Au6 Cu3 61.38(16) . . ?
 Cu1 Au6 Cu4 60.29(15) . . ?
 Cu4 Au6 Cu3 59.07(16) . . ?
 S6 Au6 Au7 156.7(2) . . ?
 S6 Au6 Au5 130.0(3) . . ?
 S6 Au6 Cu2 144.3(2) . . ?
 S6 Au6 Cu1 109.0(3) . . ?
 S6 Au6 Cu3 96.0(3) . . ?
 S6 Au6 Cu4 51.6(3) . . ?
 Au7 Au8 Au3 62.08(5) . . ?
 Au7 Au8 Au4 58.82(5) . . ?
 Au7 Au8 Au1 53.35(4) . . ?
 Au3 Au8 Au4 60.69(5) . . ?
 Au3 Au8 Au1 90.17(6) . . ?
 Au4 Au8 Au1 112.04(6) . . ?
 P6 Au8 Au7 131.4(2) . . ?
 P6 Au8 Au3 159.7(2) . . ?
 P6 Au8 Au4 137.3(3) . . ?
 P6 Au8 Au1 89.5(2) . . ?
 Au15 Au9 Au16 52.25(4) . . ?
 Au10 Au9 Au15 58.81(5) . . ?
 Au10 Au9 Au16 75.53(5) . . ?
 Cu5 Au9 Au15 59.08(11) . . ?
 Cu5 Au9 Au10 58.26(11) . . ?
 Cu5 Au9 Au16 109.91(11) . . ?
 P7 Au9 Au15 169.1(2) . . ?
 P7 Au9 Au10 128.2(2) . . ?
 P7 Au9 Au16 118.8(2) . . ?
 P7 Au9 Cu5 130.9(2) . . ?
 Au15 Au11 Au10 57.75(5) . . ?
 Au12 Au11 Au15 58.56(5) . . ?
 Au12 Au11 Au10 116.31(6) . . ?
 Au16 Au11 Au15 58.09(5) . . ?
 Au16 Au11 Au12 63.28(5) . . ?
 Au16 Au11 Au10 83.39(6) . . ?
 P9 Au11 Au15 175.0(2) . . ?
 P9 Au11 Au12 119.9(2) . . ?
 P9 Au11 Au10 123.6(2) . . ?
 P9 Au11 Au16 126.2(2) . . ?
 Au7 Au1 Au2 60.13(5) . . ?
 Au7 Au1 Au8 51.27(4) . . ?
 Au2 Au1 Au8 78.51(5) . . ?
 Cu1 Au1 Au7 58.46(11) . . ?
 Cu1 Au1 Au2 57.56(11) . . ?
 Cu1 Au1 Au8 108.79(11) . . ?
 P1 Au1 Au7 167.4(3) . . ?
 P1 Au1 Au2 127.4(2) . . ?
 P1 Au1 Au8 117.6(3) . . ?
 P1 Au1 Cu1 133.4(3) . . ?
 Au15 Au10 Au9 61.08(5) . . ?
 Au15 Au10 Au11 60.60(5) . . ?
 Au9 Au10 Au11 103.57(6) . . ?
 Cu5 Au10 Au15 60.19(11) . . ?
 Cu5 Au10 Au9 59.20(11) . . ?
 Cu5 Au10 Au11 118.54(12) . . ?
 P8 Au10 Au15 150.5(3) . . ?
 P8 Au10 Au9 148.2(3) . . ?
 P8 Au10 Au11 97.6(3) . . ?
 P8 Au10 Cu5 128.4(3) . . ?
 Au15 Au16 Au12 59.03(5) . . ?
 Au15 Au16 Au9 55.60(5) . . ?
 Au15 Au16 Au11 63.10(5) . . ?
 Au12 Au16 Au9 114.11(6) . . ?
 Au11 Au16 Au12 60.24(5) . . ?
 Au11 Au16 Au9 95.78(6) . . ?
 P12 Au16 Au15 138.8(2) . . ?
 P12 Au16 Au12 134.3(2) . . ?
 P12 Au16 Au9 93.4(2) . . ?
 P12 Au16 Au11 155.8(2) . . ?
 Au15 Cu5 Cu7 99.03(19) . . ?
 Au15 Cu5 Cu8 122.2(2) . . ?
 Au14 Cu5 Au15 60.62(11) . . ?
 Au14 Cu5 Cu7 64.83(15) . . ?
 Au14 Cu5 Cu8 61.75(16) . . ?
 Au9 Cu5 Au15 62.57(11) . . ?
 Au9 Cu5 Au14 79.89(13) . . ?
 Au9 Cu5 Cu7 144.7(2) . . ?
 Au9 Cu5 Cu8 102.92(19) . . ?
 Au10 Cu5 Au15 61.33(11) . . ?
 Au10 Cu5 Au14 120.38(18) . . ?
 Au10 Cu5 Au9 62.53(11) . . ?
 Au10 Cu5 Cu7 137.6(2) . . ?
 Au10 Cu5 Cu8 162.8(2) . . ?
 Cu8 Cu5 Cu7 59.62(19) . . ?
 S7 Cu5 Au15 152.5(3) . . ?
 S7 Cu5 Au14 108.8(3) . . ?
 S7 Cu5 Au9 91.3(3) . . ?
 S7 Cu5 Au10 116.1(3) . . ?
 S7 Cu5 Cu7 98.2(3) . . ?
 S7 Cu5 Cu8 52.0(3) . . ?
 S8 Cu5 Au15 112.4(3) . . ?
 S8 Cu5 Au14 114.6(3) . . ?
 S8 Cu5 Au9 161.0(3) . . ?
 S8 Cu5 Au10 98.7(3) . . ?
 S8 Cu5 Cu7 51.7(3) . . ?
 S8 Cu5 Cu8 95.1(3) . . ?
 S8 Cu5 S7 95.1(4) . . ?
 Au7 Cu2 Au5 67.92(12) . . ?
 Au7 Cu2 Au6 62.21(12) . . ?
 Au7 Cu2 Cu3 109.2(2) . . ?
 Au5 Cu2 Au6 62.70(11) . . ?
 Cu3 Cu2 Au5 127.5(2) . . ?
 Cu3 Cu2 Au6 70.14(17) . . ?
 S3 Cu2 Au7 88.5(3) . . ?
 S3 Cu2 Au5 121.5(3) . . ?
 S3 Cu2 Au6 147.5(3) . . ?
 S3 Cu2 Cu3 110.6(3) . . ?
 S4 Cu2 Au7 164.9(4) . . ?
 S4 Cu2 Au5 117.9(3) . . ?
 S4 Cu2 Au6 106.8(3) . . ?
 S4 Cu2 Cu3 55.9(3) . . ?
 S4 Cu2 S3 98.8(4) . . ?
 Au15 Cu6 Au13 65.21(12) . . ?
 Au15 Cu6 Au14 62.20(11) . . ?
 Au15 Cu6 Cu7 109.8(2) . . ?
 Au13 Cu6 Au14 61.81(10) . . ?
 Cu7 Cu6 Au13 124.7(2) . . ?
 Cu7 Cu6 Au14 68.02(17) . . ?
 S9 Cu6 Au15 91.0(3) . . ?
 S9 Cu6 Au13 126.2(4) . . ?
 S9 Cu6 Au14 147.1(3) . . ?
 S9 Cu6 Cu7 108.4(3) . . ?
 S9 Cu6 S10 97.5(4) . . ?
 S10 Cu6 Au15 164.9(4) . . ?
 S10 Cu6 Au13 118.0(3) . . ?
 S10 Cu6 Au14 105.3(3) . . ?
 S10 Cu6 Cu7 55.6(3) . . ?
 Au7 Cu1 Au6 60.00(11) . . ?
 Au7 Cu1 Au1 61.87(11) . . ?
 Au7 Cu1 Cu3 97.4(2) . . ?
 Au7 Cu1 Cu4 120.8(2) . . ?
 Au2 Cu1 Au7 62.94(10) . . ?
 Au2 Cu1 Au6 121.49(18) . . ?
 Au2 Cu1 Au1 62.34(11) . . ?
 Au2 Cu1 Cu3 135.7(2) . . ?
 Au2 Cu1 Cu4 163.8(3) . . ?
 Au6 Cu1 Cu3 64.98(16) . . ?
 Au6 Cu1 Cu4 60.93(16) . . ?
 Au1 Cu1 Au6 80.28(15) . . ?
 Au1 Cu1 Cu3 145.2(2) . . ?
 Au1 Cu1 Cu4 104.3(2) . . ?
 Cu4 Cu1 Cu3 60.48(18) . . ?
 S2 Cu1 Au7 112.1(3) . . ?
 S2 Cu1 Au2 98.2(3) . . ?
 S2 Cu1 Au6 113.7(3) . . ?
 S2 Cu1 Au1 160.5(3) . . ?
 S2 Cu1 Cu3 50.4(3) . . ?
 S2 Cu1 Cu4 94.6(3) . . ?
 S2 Cu1 S1 94.5(4) . . ?
 S1 Cu1 Au7 153.4(4) . . ?
 S1 Cu1 Au2 117.2(3) . . ?
 S1 Cu1 Au6 108.0(3) . . ?
 S1 Cu1 Au1 93.8(3) . . ?
 S1 Cu1 Cu3 97.9(3) . . ?
 S1 Cu1 Cu4 51.5(3) . . ?
 Cu5 Cu7 Au14 54.20(13) . . ?
 Cu6 Cu7 Au14 56.82(15) . . ?
 Cu6 Cu7 Cu5 72.09(19) . . ?
 Cu6 Cu7 Cu8 111.8(2) . . ?
 Cu8 Cu7 Au14 57.15(15) . . ?
 Cu8 Cu7 Cu5 57.20(18) . . ?
 S8 Cu7 Au14 103.3(3) . . ?
 S8 Cu7 Cu5 50.8(2) . . ?
 S8 Cu7 Cu6 87.1(3) . . ?
 S8 Cu7 Cu8 92.5(3) . . ?
 S8 Cu7 S11 122.5(5) . . ?
 S11 Cu7 Au14 93.1(3) . . ?
 S11 Cu7 Cu5 108.8(4) . . ?
 S11 Cu7 Cu6 143.6(3) . . ?
 S11 Cu7 Cu8 52.3(3) . . ?
 S10 Cu7 Au14 95.6(3) . . ?
 S10 Cu7 Cu5 125.6(3) . . ?
 S10 Cu7 Cu6 53.9(3) . . ?
 S10 Cu7 Cu8 146.3(3) . . ?
 S10 Cu7 S8 114.7(4) . . ?
 S10 Cu7 S11 117.9(4) . . ?
 Cu2 Cu3 Au6 55.13(15) . . ?
 Cu2 Cu3 Cu1 72.81(19) . . ?
 Cu2 Cu3 Cu4 109.2(2) . . ?
 Cu1 Cu3 Au6 53.64(14) . . ?
 Cu4 Cu3 Au6 55.62(15) . . ?
 Cu4 Cu3 Cu1 56.30(17) . . ?
 S2 Cu3 Au6 102.6(3) . . ?
 S2 Cu3 Cu2 90.4(3) . . ?
 S2 Cu3 Cu1 50.3(3) . . ?
 S2 Cu3 Cu4 91.3(4) . . ?
 S2 Cu3 S4 119.0(4) . . ?
 S2 Cu3 S5 118.5(5) . . ?
 S4 Cu3 Au6 93.7(3) . . ?
 S4 Cu3 Cu2 53.3(3) . . ?
 S4 Cu3 Cu1 125.9(3) . . ?
 S4 Cu3 Cu4 142.2(4) . . ?
 S4 Cu3 S5 119.1(4) . . ?
 S5 Cu3 Au6 92.1(3) . . ?
 S5 Cu3 Cu2 141.7(4) . . ?
 S5 Cu3 Cu1 105.5(4) . . ?
 S5 Cu3 Cu4 50.4(3) . . ?
 Au14 Cu8 Cu7 65.02(17) . . ?
 Cu5 Cu8 Au14 58.40(15) . . ?
 Cu5 Cu8 Cu7 63.19(19) . . ?
 S12 Cu8 Au14 55.7(2) . . ?
 S12 Cu8 Cu5 110.4(3) . . ?
 S12 Cu8 Cu7 104.7(3) . . ?
 S7 Cu8 Au14 108.3(3) . . ?
 S7 Cu8 Cu5 54.8(3) . . ?
 S7 Cu8 Cu7 103.1(3) . . ?
 S7 Cu8 S12 135.2(4) . . ?
 S7 Cu8 S11 129.8(4) . . ?
 S11 Cu8 Au14 99.9(4) . . ?
 S11 Cu8 Cu5 115.8(3) . . ?
 S11 Cu8 Cu7 53.5(3) . . ?
 S11 Cu8 S12 95.0(4) . . ?
 Au6 Cu4 Cu3 65.30(17) . . ?
 Cu1 Cu4 Au6 58.77(15) . . ?
 Cu1 Cu4 Cu3 63.22(19) . . ?
 S6 Cu4 Au6 55.7(2) . . ?
 S6 Cu4 Cu1 111.4(3) . . ?
 S6 Cu4 Cu3 103.8(3) . . ?
 S5 Cu4 Au6 100.9(4) . . ?
 S5 Cu4 Cu1 113.8(3) . . ?
 S5 Cu4 Cu3 52.0(3) . . ?
 S5 Cu4 S6 96.3(4) . . ?
 S1 Cu4 Au6 108.5(3) . . ?
 S1 Cu4 Cu1 54.2(3) . . ?
 S1 Cu4 Cu3 102.0(4) . . ?
 S1 Cu4 S6 137.8(5) . . ?
 S1 Cu4 S5 125.8(5) . . ?
 C107 P5 Au5 110.9(12) . . ?
 C107 P5 C106 107.2(15) . . ?
 C107 P5 C113 106.3(16) . . ?
 C106 P5 Au5 108.3(11) . . ?
 C113 P5 Au5 121.6(11) . . ?
 C113 P5 C106 101.4(18) . . ?
 C276 P11 Au13 123.2(10) . . ?
 C276 P11 C277 102.4(15) . . ?
 C276 P11 C283 107.2(17) . . ?
 C277 P11 Au13 110.0(11) . . ?
 C277 P11 C283 104.5(18) . . ?
 C283 P11 Au13 108.0(11) . . ?
 C94 P2 Au2 114.4(11) . . ?
 C94 P2 C88 111.8(16) . . ?
 C94 P2 C100 105.8(17) . . ?
 C88 P2 Au2 112.0(13) . . ?
 C100 P2 Au2 109.8(11) . . ?
 C100 P2 C88 102.0(17) . . ?
 C69 P3 Au3 128.3(9) . . ?
 C63 P3 Au3 110.7(11) . . ?
 C63 P3 C69 105.5(15) . . ?
 C63 P3 C57 109.6(13) . . ?
 C57 P3 Au3 97.3(8) . . ?
 C57 P3 C69 103.9(13) . . ?
 C44 P6 Au8 103.7(10) . . ?
 C51 P6 Au8 110.8(12) . . ?
 C51 P6 C44 106.9(15) . . ?
 C51 P6 C45 106.7(16) . . ?
 C45 P6 Au8 113.8(10) . . ?
 C45 P6 C44 114.9(14) . . ?
 C150 S9 Cu6 96.6(12) . . ?
 C163 P7 Au9 100.5(11) . . ?
 C157 P7 Au9 115.8(14) . . ?
 C157 P7 C163 106.4(17) . . ?
 C157 P7 C169 102.8(17) . . ?
 C169 P7 Au9 124.9(13) . . ?
 C169 P7 C163 104.7(15) . . ?
 C132 P4 Au4 105.2(11) . . ?
 C132 P4 C139 106.3(17) . . ?
 C133 P4 Au4 114.7(11) . . ?
 C133 P4 C132 112.6(17) . . ?
 C133 P4 C139 101.9(16) . . ?
 C139 P4 Au4 116.0(12) . . ?
 C189 P12 Au16 111.9(11) . . ?
 C189 P12 C188 114.9(15) . . ?
 C188 P12 Au16 105.0(10) . . ?
 C195 P12 Au16 112.9(13) . . ?
 C195 P12 C189 106.3(17) . . ?
 C195 P12 C188 105.9(18) . . ?
 Cu8 S12 Au14 71.9(3) . . ?
 C155 S12 Au14 102.1(14) . . ?
 C155 S12 Cu8 96.7(13) . . ?
 C6 S3 Cu2 94.2(13) . . ?
 C19 P1 Au1 111.3(9) . . ?
 C19 P1 C25 104.4(15) . . ?
 C19 P1 C13 107.7(17) . . ?
 C25 P1 Au1 129.2(10) . . ?
 C13 P1 Au1 99.1(14) . . ?
 C13 P1 C25 103.1(15) . . ?
 C257 P10 Au12 103.9(11) . . ?
 C251 P10 Au12 115.3(15) . . ?
 C251 P10 C257 113.9(16) . . ?
 C251 P10 C245 103.1(19) . . ?
 C245 P10 Au12 115.0(11) . . ?
 C245 P10 C257 105.6(17) . . ?
 C207 P8 Au10 111.0(16) . . ?
 C207 P8 C213 101.4(19) . . ?
 C207 P8 C201 108(2) . . ?
 C213 P8 Au10 112.1(12) . . ?
 C201 P8 Au10 109.6(14) . . ?
 C201 P8 C213 114.5(19) . . ?
 Cu8 S7 Cu5 73.2(3) . . ?
 C146 S7 Cu5 96.9(13) . . ?
 C146 S7 Cu8 103.0(13) . . ?
 C239 P9 Au11 101.3(11) . . ?
 C239 P9 C232 104.6(15) . . ?
 C239 P9 C233 106.0(18) . . ?
 C232 P9 Au11 123.8(11) . . ?
 C233 P9 Au11 113.1(12) . . ?
 C233 P9 C232 106.2(17) . . ?
 Cu5 S8 Cu7 77.5(3) . . ?
 C147 S8 Cu5 98.5(14) . . ?
 C147 S8 Cu7 104.3(14) . . ?
 Cu1 S2 Cu3 79.4(3) . . ?
 C3 S2 Cu1 97.6(14) . . ?
 C3 S2 Cu3 100.6(13) . . ?
 Cu4 S6 Au6 72.7(3) . . ?
 C11 S6 Au6 102.9(14) . . ?
 C11 S6 Cu4 97.1(15) . . ?
 Cu2 S4 Cu3 70.9(3) . . ?
 C7 S4 Cu2 96.2(11) . . ?
 C7 S4 Cu3 112.5(13) . . ?
 Cu8 S11 Cu7 74.2(3) . . ?
 C154 S11 Cu7 108.4(13) . . ?
 C154 S11 Cu8 97.3(13) . . ?
 Cu6 S10 Cu7 70.5(3) . . ?
 C151 S10 Cu6 96.3(12) . . ?
 C151 S10 Cu7 109.2(13) . . ?
 Cu4 S5 Cu3 77.6(3) . . ?
 C10 S5 Cu3 104.6(17) . . ?
 C10 S5 Cu4 93.9(13) . . ?
 Cu4 S1 Cu1 74.3(4) . . ?
 C2 S1 Cu1 96.8(13) . . ?
 C2 S1 Cu4 97.6(13) . . ?
 C72 C73 H73 119.2 . . ?
 C74 C73 H73 119.2 . . ?
 C74 C73 C72 122(3) . . ?
 C267 C276 P11 125(3) . . ?
 C267 C276 C275 116(3) . . ?
 C275 C276 P11 119(3) . . ?
 C73 C72 C77 117(3) . . ?
 C71 C72 C73 128(3) . . ?
 C71 C72 C77 115(3) . . ?
 C164 C163 P7 119(3) . . ?
 C168 C163 P7 118(3) . . ?
 C168 C163 C164 123(3) . . ?
 C88 C79 C78 125(3) . . ?
 C88 C79 C80 119(3) . . ?
 C80 C79 C78 115(2) . . ?
 C258 C257 P10 111(2) . . ?
 C258 C257 C266 120(3) . . ?
 C266 C257 P10 129(3) . . ?
 C93 C94 P2 123(3) . . ?
 C93 C94 C89 120(3) . . ?
 C89 C94 P2 117(3) . . ?
 C78 C69 P3 123(2) . . ?
 C78 C69 C70 118(3) . . ?
 C70 C69 P3 119(2) . . ?
 C94 C93 H93 119.2 . . ?
 C92 C93 C94 122(4) . . ?
 C92 C93 H93 119.2 . . ?
 C92 C91 H91 121.2 . . ?
 C90 C91 H91 121.2 . . ?
 C90 C91 C92 118(3) . . ?
 C190 C189 P12 119(3) . . ?
 C190 C189 C194 118(3) . . ?
 C194 C189 P12 123(3) . . ?
 C44 C35 C34 121(3) . . ?
 C36 C35 C34 121(3) . . ?
 C36 C35 C44 118(3) . . ?
 C93 C92 C91 121(4) . . ?
 C93 C92 H92 119.3 . . ?
 C91 C92 H92 119.3 . . ?
 C63 C68 H68 119.7 . . ?
 C67 C68 H68 119.7 . . ?
 C67 C68 C63 121(4) . . ?
 C3 C2 S1 127(3) . . ?
 C3 C2 C1 119(4) . . ?
 C1 C2 S1 114(3) . . ?
 C232 C231 H231 122.1 . . ?
 C230 C231 H231 122.1 . . ?
 C230 C231 C232 116(4) . . ?
 C124 C125 H125 119.4 . . ?
 C126 C125 H125 119.4 . . ?
 C126 C125 C124 121(4) . . ?
 C115 C114 H114 116.4 . . ?
 C115 C114 C113 127(4) . . ?
 C113 C114 H114 116.4 . . ?
 C59 C60 H60 119.6 . . ?
 C61 C60 H60 119.6 . . ?
 C61 C60 C59 121(4) . . ?
 C60 C59 H59 122.6 . . ?
 C60 C59 C58 115(3) . . ?
 C58 C59 H59 122.6 . . ?
 C123 C132 P4 128(3) . . ?
 C123 C132 C131 119(3) . . ?
 C131 C132 P4 113(3) . . ?
 C69 C78 C79 120(3) . . ?
 C69 C78 C77 119(3) . . ?
 C77 C78 C79 121(3) . . ?
 C186 C185 C180 118(3) . . ?
 C184 C185 C186 124(4) . . ?
 C184 C185 C180 118(4) . . ?
 C79 C88 P2 126(3) . . ?
 C79 C88 C87 120(4) . . ?
 C87 C88 P2 114(3) . . ?
 C99 C100 P2 117(3) . . ?
 C95 C100 P2 123(2) . . ?
 C95 C100 C99 119(4) . . ?
 C175 C174 H174 119.2 . . ?
 C173 C174 H174 119.2 . . ?
 C173 C174 C175 122(4) . . ?
 C276 C267 C266 122(3) . . ?
 C276 C267 C268 121(3) . . ?
 C268 C267 C266 115(3) . . ?
 C108 C107 P5 122(3) . . ?
 C108 C107 C112 115(4) . . ?
 C112 C107 P5 122(3) . . ?
 C73 C74 H74 119.0 . . ?
 C73 C74 C75 122(3) . . ?
 C75 C74 H74 119.0 . . ?
 C24 C19 P1 121(2) . . ?
 C20 C19 P1 121(2) . . ?
 C20 C19 C24 118(3) . . ?
 C25 C34 C35 122(2) . . ?
 C25 C34 C33 118(3) . . ?
 C33 C34 C35 119(3) . . ?
 C276 C275 H275 116.2 . . ?
 C274 C275 C276 128(4) . . ?
 C274 C275 H275 116.2 . . ?
 C38 C37 H37 117.3 . . ?
 C38 C37 C36 125(4) . . ?
 C36 C37 H37 117.3 . . ?
 C43 C42 H42 118.4 . . ?
 C41 C42 H42 118.4 . . ?
 C41 C42 C43 123(3) . . ?
 C42 C43 H43 120.9 . . ?
 C44 C43 C42 118(3) . . ?
 C44 C43 H43 120.9 . . ?
 C35 C44 P6 130(2) . . ?
 C43 C44 P6 108(2) . . ?
 C43 C44 C35 122(2) . . ?
 C129 C124 C125 117(3) . . ?
 C129 C124 C123 118(3) . . ?
 C123 C124 C125 125(3) . . ?
 C19 C24 H24 118.8 . . ?
 C19 C24 C23 122(4) . . ?
 C23 C24 H24 118.8 . . ?
 C258 C259 H259 119.5 . . ?
 C258 C259 C260 121(3) . . ?
 C260 C259 H259 119.5 . . ?
 C101 C106 P5 121(3) . . ?
 C101 C106 C105 120(3) . . ?
 C105 C106 P5 119(3) . . ?
 C74 C75 H75 120.1 . . ?
 C76 C75 C74 120(3) . . ?
 C76 C75 H75 120.1 . . ?
 C72 C71 H71 115.9 . . ?
 C70 C71 C72 128(3) . . ?
 C70 C71 H71 115.9 . . ?
 C177 C178 C179 118(3) . . ?
 C169 C178 C177 119(3) . . ?
 C169 C178 C179 123(3) . . ?
 C72 C77 C78 120(3) . . ?
 C76 C77 C72 118(3) . . ?
 C76 C77 C78 122(3) . . ?
 C257 C258 H258 119.6 . . ?
 C259 C258 C257 121(3) . . ?
 C259 C258 H258 119.6 . . ?
 C162 C157 P7 121(3) . . ?
 C158 C157 P7 123(4) . . ?
 C158 C157 C162 116(4) . . ?
 C187 C188 P12 111(2) . . ?
 C179 C188 P12 131(3) . . ?
 C179 C188 C187 118(3) . . ?
 C260 C265 C266 120(3) . . ?
 C260 C265 C264 119(3) . . ?
 C264 C265 C266 122(3) . . ?
 C275 C274 H274 121.2 . . ?
 C275 C274 C273 118(4) . . ?
 C273 C274 H274 121.2 . . ?
 C264 C263 H263 119.9 . . ?
 C262 C263 H263 119.9 . . ?
 C262 C263 C264 120(3) . . ?
 C189 C190 H190 120.7 . . ?
 C189 C190 C191 119(4) . . ?
 C191 C190 H190 120.7 . . ?
 C257 C266 C267 123(3) . . ?
 C257 C266 C265 119(3) . . ?
 C265 C266 C267 119(3) . . ?
 C56 C51 P6 120(3) . . ?
 C52 C51 P6 127(3) . . ?
 C52 C51 C56 112(4) . . ?
 C42 C41 C36 116(3) . . ?
 C42 C41 C40 123(3) . . ?
 C40 C41 C36 121(3) . . ?
 N4 C8 C7 177(5) . . ?
 C19 C20 H20 119.1 . . ?
 C19 C20 C21 122(3) . . ?
 C21 C20 H20 119.1 . . ?
 N7 C145 C146 177(5) . . ?
 C2 C3 S2 124(3) . . ?
 C2 C3 C4 123(4) . . ?
 C4 C3 S2 113(4) . . ?
 C8 C7 S4 117(3) . . ?
 C6 C7 S4 123(2) . . ?
 C6 C7 C8 120(3) . . ?
 C7 C6 S3 128(3) . . ?
 C7 C6 C5 118(4) . . ?
 C5 C6 S3 114(3) . . ?
 C60 C61 H61 118.9 . . ?
 C62 C61 C60 122(4) . . ?
 C62 C61 H61 118.9 . . ?
 C64 C65 H65 118.7 . . ?
 C66 C65 H65 118.7 . . ?
 C66 C65 C64 123(4) . . ?
 C68 C63 P3 121(3) . . ?
 C64 C63 P3 120(2) . . ?
 C64 C63 C68 119(3) . . ?
 C278 C277 P11 119(3) . . ?
 C282 C277 P11 122(3) . . ?
 C282 C277 C278 120(4) . . ?
 C274 C273 C268 120(3) . . ?
 C272 C273 C274 125(4) . . ?
 C272 C273 C268 115(4) . . ?
 C88 C87 H87 118.6 . . ?
 C86 C87 C88 123(4) . . ?
 C86 C87 H87 118.6 . . ?
 C58 C57 P3 119.3(17) . . ?
 C62 C57 P3 124.4(19) . . ?
 C62 C57 C58 116(3) . . ?
 C100 C99 H99 121.6 . . ?
 C98 C99 C100 117(4) . . ?
 C98 C99 H99 121.6 . . ?
 C124 C129 C128 118(4) . . ?
 C130 C129 C124 121(3) . . ?
 C130 C129 C128 120(4) . . ?
 C25 C26 H26 120.0 . . ?
 C27 C26 H26 120.0 . . ?
 C27 C26 C25 120(3) . . ?
 N1 C1 C2 172(6) . . ?
 C176 C177 C178 124(3) . . ?
 C176 C177 C172 116(3) . . ?
 C172 C177 C178 119(3) . . ?
 C107 C108 H108 118.9 . . ?
 C107 C108 C109 122(4) . . ?
 C109 C108 H108 118.9 . . ?
 C244 C239 P9 117(3) . . ?
 C240 C239 P9 130(4) . . ?
 C240 C239 C244 113(4) . . ?
 C163 C164 H164 121.9 . . ?
 C163 C164 C165 116(4) . . ?
 C165 C164 H164 121.9 . . ?
 C107 C112 H112 119.0 . . ?
 C111 C112 C107 122(4) . . ?
 C111 C112 H112 119.0 . . ?
 C34 C25 P1 118.1(19) . . ?
 C34 C25 C26 119(3) . . ?
 C26 C25 P1 122(2) . . ?
 C157 C162 H162 120.8 . . ?
 C157 C162 C161 118(4) . . ?
 C161 C162 H162 120.8 . . ?
 C112 C111 H111 120.8 . . ?
 C110 C111 C112 118(5) . . ?
 C110 C111 H111 120.8 . . ?
 C178 C169 P7 121(3) . . ?
 C178 C169 C170 118(3) . . ?
 C170 C169 P7 121(2) . . ?
 C134 C133 P4 118(3) . . ?
 C138 C133 P4 122(2) . . ?
 C138 C133 C134 120(4) . . ?
 C11 C10 S5 130(3) . . ?
 C11 C10 C9 115(4) . . ?
 C9 C10 S5 115(3) . . ?
 C189 C194 H194 118.2 . . ?
 C193 C194 C189 124(4) . . ?
 C193 C194 H194 118.2 . . ?
 C163 C168 H168 122.2 . . ?
 C163 C168 C167 116(4) . . ?
 C167 C168 H168 122.2 . . ?
 C265 C260 C259 120(3) . . ?
 C261 C260 C259 121(3) . . ?
 C261 C260 C265 120(3) . . ?
 C106 C101 H101 120.2 . . ?
 C106 C101 C102 120(4) . . ?
 C102 C101 H101 120.2 . . ?
 C200 C195 P12 122(3) . . ?
 C196 C195 P12 124(3) . . ?
 C196 C195 C200 113(3) . . ?
 C120 C121 C122 121(3) . . ?
 C116 C121 C120 120(3) . . ?
 C116 C121 C122 119(3) . . ?
 C82 C81 H81 117.9 . . ?
 C82 C81 C80 124(4) . . ?
 C80 C81 H81 117.9 . . ?
 C114 C115 H115 120.7 . . ?
 C114 C115 C116 119(3) . . ?
 C116 C115 H115 120.7 . . ?
 C170 C171 H171 119.6 . . ?
 C170 C171 C172 121(4) . . ?
 C172 C171 H171 119.6 . . ?
 C87 C86 H86 119.5 . . ?
 C87 C86 C85 121(4) . . ?
 C85 C86 H86 119.5 . . ?
 C114 C113 P5 123(3) . . ?
 C114 C113 C122 115(3) . . ?
 C122 C113 P5 121(3) . . ?
 C265 C264 H264 120.0 . . ?
 C263 C264 C265 120(3) . . ?
 C263 C264 H264 120.0 . . ?
 C231 C232 P9 115(3) . . ?
 C223 C232 P9 123(2) . . ?
 C223 C232 C231 122(3) . . ?
 C204 C203 H203 122.2 . . ?
 C204 C203 C202 116(4) . . ?
 C202 C203 H203 122.2 . . ?
 C69 C70 H70 120.6 . . ?
 C71 C70 C69 119(3) . . ?
 C71 C70 H70 120.6 . . ?
 C155 C154 S11 125(3) . . ?
 C155 C154 C153 119(4) . . ?
 C153 C154 S11 116(3) . . ?
 C59 C58 H58 116.8 . . ?
 C57 C58 C59 126(3) . . ?
 C57 C58 H58 116.8 . . ?
 C207 C208 H208 117.9 . . ?
 C209 C208 H208 117.9 . . ?
 C209 C208 C207 124(5) . . ?
 C129 C130 H130 120.3 . . ?
 C131 C130 C129 119(3) . . ?
 C131 C130 H130 120.3 . . ?
 C224 C225 H225 118.5 . . ?
 C226 C225 H225 118.5 . . ?
 C226 C225 C224 123(5) . . ?
 C91 C90 H90 119.1 . . ?
 C91 C90 C89 122(3) . . ?
 C89 C90 H90 119.1 . . ?
 C154 C155 S12 126(3) . . ?
 C154 C155 C156 119(4) . . ?
 C156 C155 S12 114(3) . . ?
 C162 C161 H161 119.1 . . ?
 C160 C161 C162 122(5) . . ?
 C160 C161 H161 119.1 . . ?
 C150 C151 S10 123(2) . . ?
 C152 C151 S10 117(3) . . ?
 C152 C151 C150 120(3) . . ?
 C37 C38 H38 121.2 . . ?
 C37 C38 C39 118(3) . . ?
 C39 C38 H38 121.2 . . ?
 C146 C147 S8 125(3) . . ?
 C146 C147 C148 112(4) . . ?
 C148 C147 S8 122(3) . . ?
 C145 C146 S7 115(3) . . ?
 C147 C146 S7 123(3) . . ?
 C147 C146 C145 123(4) . . ?
 C13 C14 H14 118.2 . . ?
 C13 C14 C15 124(4) . . ?
 C15 C14 H14 118.2 . . ?
 C185 C186 H186 119.4 . . ?
 C187 C186 C185 121(3) . . ?
 C187 C186 H186 119.4 . . ?
 C188 C187 H187 118.8 . . ?
 C186 C187 C188 122(3) . . ?
 C186 C187 H187 118.8 . . ?
 C231 C230 H230 117.1 . . ?
 C231 C230 C229 126(4) . . ?
 C229 C230 H230 117.1 . . ?
 C229 C228 H228 119.9 . . ?
 C227 C228 H228 119.9 . . ?
 C227 C228 C229 120(5) . . ?
 C151 C150 S9 126(2) . . ?
 C151 C150 C149 115(3) . . ?
 C149 C150 S9 119(3) . . ?
 C61 C62 C57 119(3) . . ?
 C61 C62 H62 120.3 . . ?
 C57 C62 H62 120.3 . . ?
 C195 C200 H200 119.9 . . ?
 C199 C200 C195 120(5) . . ?
 C199 C200 H200 119.9 . . ?
 C169 C170 H170 118.5 . . ?
 C171 C170 C169 123(4) . . ?
 C171 C170 H170 118.5 . . ?
 C161 C160 H160 120.2 . . ?
 C161 C160 C159 120(4) . . ?
 C159 C160 H160 120.2 . . ?
 C177 C176 H176 117.3 . . ?
 C175 C176 C177 125(4) . . ?
 C175 C176 H176 117.3 . . ?
 C103 C104 H104 118.8 . . ?
 C103 C104 C105 122(4) . . ?
 C105 C104 H104 118.8 . . ?
 C108 C109 H109 120.9 . . ?
 C110 C109 C108 118(5) . . ?
 C110 C109 H109 120.9 . . ?
 C26 C27 H27 118.8 . . ?
 C26 C27 C28 122(3) . . ?
 C28 C27 H27 118.8 . . ?
 C65 C64 H64 120.9 . . ?
 C63 C64 C65 118(3) . . ?
 C63 C64 H64 120.9 . . ?
 C288 C283 P11 120(3) . . ?
 C284 C283 P11 125(4) . . ?
 C284 C283 C288 115(3) . . ?
 N10 C152 C151 172(5) . . ?
 C111 C110 C109 123(5) . . ?
 C111 C110 H110 118.3 . . ?
 C109 C110 H110 118.3 . . ?
 C200 C199 H199 119.6 . . ?
 C198 C199 C200 121(5) . . ?
 C198 C199 H199 119.6 . . ?
 C188 C179 C178 121(3) . . ?
 C188 C179 C180 120(3) . . ?
 C180 C179 C178 119(3) . . ?
 C282 C281 H281 121.7 . . ?
 C282 C281 C280 117(5) . . ?
 C280 C281 H281 121.7 . . ?
 C86 C85 C84 122(3) . . ?
 C86 C85 C80 120(3) . . ?
 C84 C85 C80 118(3) . . ?
 C140 C139 P4 124(3) . . ?
 C144 C139 P4 120(4) . . ?
 C144 C139 C140 116(4) . . ?
 C174 C175 H175 121.0 . . ?
 C176 C175 C174 118(4) . . ?
 C176 C175 H175 121.0 . . ?
 C268 C269 H269 121.1 . . ?
 C268 C269 C270 118(4) . . ?
 C270 C269 H269 121.1 . . ?
 C75 C76 C77 122(3) . . ?
 C75 C76 H76 119.2 . . ?
 C77 C76 H76 119.2 . . ?
 C32 C33 C34 125(3) . . ?
 C28 C33 C34 124(3) . . ?
 C28 C33 C32 111(3) . . ?
 C160 C159 H159 121.3 . . ?
 C158 C159 C160 117(5) . . ?
 C158 C159 H159 121.3 . . ?
 C230 C229 C228 124(4) . . ?
 C230 C229 C224 117(4) . . ?
 C228 C229 C224 119(4) . . ?
 C245 C246 H246 118.4 . . ?
 C247 C246 H246 118.4 . . ?
 C247 C246 C245 123(4) . . ?
 C260 C261 H261 119.8 . . ?
 C260 C261 C262 120(4) . . ?
 C262 C261 H261 119.8 . . ?
 C94 C89 C90 118(3) . . ?
 C94 C89 H89 121.2 . . ?
 C90 C89 H89 121.2 . . ?
 C121 C120 H120 119.7 . . ?
 C119 C120 C121 121(4) . . ?
 C119 C120 H120 119.7 . . ?
 C203 C204 H204 117.5 . . ?
 C205 C204 C203 125(4) . . ?
 C205 C204 H204 117.5 . . ?
 C129 C128 H128 120.7 . . ?
 C127 C128 C129 118(4) . . ?
 C127 C128 H128 120.8 . . ?
 C14 C13 P1 118(3) . . ?
 C14 C13 C18 114(4) . . ?
 C18 C13 P1 128(3) . . ?
 C277 C278 H278 120.6 . . ?
 C279 C278 C277 119(3) . . ?
 C279 C278 H278 120.6 . . ?
 C185 C184 H184 119.2 . . ?
 C183 C184 C185 122(4) . . ?
 C183 C184 H184 119.2 . . ?
 C199 C198 H198 119.8 . . ?
 C199 C198 C197 120(5) . . ?
 C197 C198 H198 119.8 . . ?
 C85 C84 H84 119.2 . . ?
 C83 C84 C85 122(4) . . ?
 C83 C84 H84 119.2 . . ?
 C133 C134 H134 118.8 . . ?
 C133 C134 C135 122(4) . . ?
 C135 C134 H134 118.8 . . ?
 C132 C123 C124 120(3) . . ?
 C132 C123 C122 126(3) . . ?
 C124 C123 C122 114(3) . . ?
 C33 C32 H32 115.4 . . ?
 C31 C32 C33 129(4) . . ?
 C31 C32 H32 115.4 . . ?
 N6 C12 C11 175(5) . . ?
 C198 C197 H197 120.4 . . ?
 C196 C197 C198 119(5) . . ?
 C196 C197 H197 120.4 . . ?
 C177 C172 C171 119(4) . . ?
 C177 C172 C173 119(4) . . ?
 C171 C172 C173 122(4) . . ?
 C140 C141 H141 120.7 . . ?
 C140 C141 C142 119(5) . . ?
 C142 C141 H141 120.7 . . ?
 C277 C282 C281 124(4) . . ?
 C277 C282 H282 117.9 . . ?
 C281 C282 H282 117.9 . . ?
 C28 C29 H29 120.7 . . ?
 C30 C29 H29 120.7 . . ?
 C30 C29 C28 119(4) . . ?
 C256 C255 H255 118.4 . . ?
 C254 C255 H255 118.4 . . ?
 C254 C255 C256 123(6) . . ?
 C104 C103 H103 120.3 . . ?
 C102 C103 C104 119(4) . . ?
 C102 C103 H103 120.3 . . ?
 C283 C288 H288 118.8 . . ?
 C287 C288 C283 122(5) . . ?
 C287 C288 H288 118.8 . . ?
 C35 C36 C37 121(3) . . ?
 C35 C36 C41 123(3) . . ?
 C37 C36 C41 115(3) . . ?
 C101 C102 H102 119.6 . . ?
 C103 C102 C101 121(5) . . ?
 C103 C102 H102 119.6 . . ?
 C106 C105 H105 121.1 . . ?
 C104 C105 C106 118(4) . . ?
 C104 C105 H105 121.1 . . ?
 C48 C49 H49 120.0 . . ?
 C48 C49 C50 120.0 . . ?
 C50 C49 H49 120.0 . . ?
 C49 C48 H48 120.0 . . ?
 C47 C48 C49 120.0 . . ?
 C47 C48 H48 120.0 . . ?
 C48 C47 H47 120.0 . . ?
 C48 C47 C46 120.0 . . ?
 C46 C47 H47 120.0 . . ?
 C47 C46 H46 120.0 . . ?
 C45 C46 C47 120.0 . . ?
 C45 C46 H46 120.0 . . ?
 C46 C45 P6 117.7(16) . . ?
 C46 C45 C50 120.0 . . ?
 C50 C45 P6 122.3(16) . . ?
 C49 C50 H50 120.0 . . ?
 C45 C50 C49 120.0 . . ?
 C45 C50 H50 120.0 . . ?
 C184 C183 H183 119.8 . . ?
 C184 C183 C182 120(4) . . ?
 C182 C183 H183 119.8 . . ?
 C41 C40 H40 120.5 . . ?
 C39 C40 C41 119(3) . . ?
 C39 C40 H40 120.5 . . ?
 N2 C4 C3 172(10) . . ?
 C213 C222 C223 123(3) . . ?
 C221 C222 C213 122(4) . . ?
 C221 C222 C223 114(3) . . ?
 C208 C207 P8 121(3) . . ?
 C208 C207 C212 115(5) . . ?
 C212 C207 P8 122(3) . . ?
 N12 C156 C155 176(5) . . ?
 C194 C193 H193 119.8 . . ?
 C194 C193 C192 120(4) . . ?
 C192 C193 H193 119.8 . . ?
 C180 C181 H181 120.0 . . ?
 C182 C181 H181 120.0 . . ?
 C182 C181 C180 120(4) . . ?
 C195 C196 H196 117.6 . . ?
 C197 C196 C195 125(5) . . ?
 C197 C196 H196 117.6 . . ?
 C139 C140 C141 121(4) . . ?
 C139 C140 H140 119.4 . . ?
 C141 C140 H140 119.4 . . ?
 C13 C18 H18 116.3 . . ?
 C13 C18 C17 127(4) . . ?
 C17 C18 H18 116.3 . . ?
 C81 C82 H82 121.0 . . ?
 C81 C82 C83 118(4) . . ?
 C83 C82 H82 121.0 . . ?
 C204 C205 H205 122.3 . . ?
 C204 C205 C206 115(4) . . ?
 C206 C205 H205 122.3 . . ?
 C17 C16 H16 118.1 . . ?
 C15 C16 H16 118.1 . . ?
 C15 C16 C17 124(4) . . ?
 C68 C67 H67 120.2 . . ?
 C68 C67 C66 120(4) . . ?
 C66 C67 H67 120.2 . . ?
 C79 C80 C85 116(3) . . ?
 C81 C80 C79 126(3) . . ?
 C81 C80 C85 118(3) . . ?
 C18 C17 H17 123.4 . . ?
 C16 C17 C18 113(4) . . ?
 C16 C17 H17 123.4 . . ?
 C125 C126 H126 118.0 . . ?
 C127 C126 C125 124(4) . . ?
 C127 C126 H126 118.0 . . ?
 C239 C244 H244 118.4 . . ?
 C243 C244 C239 123(4) . . ?
 C243 C244 H244 118.4 . . ?
 N8 C148 C147 168(5) . . ?
 C243 C242 H242 117.3 . . ?
 C241 C242 H242 117.3 . . ?
 C241 C242 C243 125(6) . . ?
 C252 C253 H253 122.5 . . ?
 C254 C253 H253 122.5 . . ?
 C254 C253 C252 115(5) . . ?
 C253 C252 H252 119.0 . . ?
 C251 C252 C253 122(5) . . ?
 C251 C252 H252 119.0 . . ?
 C56 C55 H55 118.9 . . ?
 C56 C55 C54 122(5) . . ?
 C54 C55 H55 118.9 . . ?
 C273 C268 C267 118(3) . . ?
 C269 C268 C267 122(3) . . ?
 C269 C268 C273 121(4) . . ?
 C174 C173 C172 120(4) . . ?
 C174 C173 H173 120.1 . . ?
 C172 C173 H173 120.1 . . ?
 C249 C248 H248 118.3 . . ?
 C249 C248 C247 123(4) . . ?
 C247 C248 H248 118.3 . . ?
 C225 C224 C229 118(4) . . ?
 C225 C224 C223 124(4) . . ?
 C223 C224 C229 118(4) . . ?
 N11 C153 C154 171(5) . . ?
 C233 C234 H234 118.4 . . ?
 C233 C234 C235 123(5) . . ?
 C235 C234 H234 118.4 . . ?
 C234 C233 P9 122(3) . . ?
 C234 C233 C238 118(4) . . ?
 C238 C233 P9 121(3) . . ?
 C214 C215 H215 119.6 . . ?
 C214 C215 C216 121(5) . . ?
 C216 C215 H215 119.6 . . ?
 C248 C249 H249 121.2 . . ?
 C248 C249 C250 118(4) . . ?
 C250 C249 H249 121.2 . . ?
 C24 C23 H23 120.9 . . ?
 C22 C23 C24 118(4) . . ?
 C22 C23 H23 120.9 . . ?
 C252 C251 P10 124(4) . . ?
 C252 C251 C256 114(4) . . ?
 C256 C251 P10 122(3) . . ?
 C100 C95 H95 118.9 . . ?
 C100 C95 C96 122(4) . . ?
 C96 C95 H95 118.9 . . ?
 C239 C240 H240 116.2 . . ?
 C241 C240 C239 128(6) . . ?
 C241 C240 H240 116.2 . . ?
 C121 C116 C115 119(3) . . ?
 C121 C116 C117 117(4) . . ?
 C115 C116 C117 124(4) . . ?
 C255 C256 C251 119(5) . . ?
 C255 C256 H256 120.3 . . ?
 C251 C256 H256 120.3 . . ?
 C222 C213 P8 130(3) . . ?
 C214 C213 P8 115(3) . . ?
 C214 C213 C222 114(4) . . ?
 C263 C262 C261 121(4) . . ?
 C263 C262 H262 119.7 . . ?
 C261 C262 H262 119.7 . . ?
 C51 C56 H56 119.8 . . ?
 C55 C56 C51 120(4) . . ?
 C55 C56 H56 119.8 . . ?
 C255 C254 C253 126(6) . . ?
 C255 C254 H254 116.8 . . ?
 C253 C254 H254 116.8 . . ?
 C120 C119 H119 119.8 . . ?
 C120 C119 C118 120(4) . . ?
 C118 C119 H119 119.8 . . ?
 C10 C11 S6 123(3) . . ?
 C10 C11 C12 120(4) . . ?
 C12 C11 S6 117(3) . . ?
 C38 C39 H39 119.6 . . ?
 C40 C39 C38 121(3) . . ?
 C40 C39 H39 119.6 . . ?
 C95 C96 H96 120.4 . . ?
 C97 C96 C95 119(4) . . ?
 C97 C96 H96 120.4 . . ?
 N9 C149 C150 172(5) . . ?
 C134 C135 H135 121.9 . . ?
 C136 C135 C134 116(5) . . ?
 C136 C135 H135 121.9 . . ?
 C273 C272 H272 117.7 . . ?
 C271 C272 C273 125(5) . . ?
 C271 C272 H272 117.7 . . ?
 C128 C127 H127 119.8 . . ?
 C126 C127 C128 120(4) . . ?
 C126 C127 H127 119.8 . . ?
 C244 C243 C242 115(5) . . ?
 C244 C243 H243 122.5 . . ?
 C242 C243 H243 122.5 . . ?
 C193 C192 H192 121.0 . . ?
 C193 C192 C191 118(4) . . ?
 C191 C192 H192 121.0 . . ?
 C99 C98 H98 117.9 . . ?
 C97 C98 C99 124(4) . . ?
 C97 C98 H98 117.9 . . ?
 C27 C28 C33 115(3) . . ?
 C27 C28 C29 120(3) . . ?
 C33 C28 C29 125(3) . . ?
 C249 C250 H250 120.1 . . ?
 C245 C250 C249 120(4) . . ?
 C245 C250 H250 120.1 . . ?
 C278 C279 H279 119.4 . . ?
 C278 C279 C280 121(3) . . ?
 C280 C279 H279 119.4 . . ?
 C232 C223 C222 118(3) . . ?
 C232 C223 C224 122(3) . . ?
 C224 C223 C222 120(3) . . ?
 C221 C220 H220 119.9 . . ?
 C219 C220 H220 119.9 . . ?
 C219 C220 C221 120(4) . . ?
 C65 C66 C67 119(4) . . ?
 C65 C66 H66 120.3 . . ?
 C67 C66 H66 120.3 . . ?
 C205 C206 H206 117.3 . . ?
 C201 C206 C205 125(4) . . ?
 C201 C206 H206 117.3 . . ?
 C207 C212 H212 119.0 . . ?
 C211 C212 C207 122(5) . . ?
 C211 C212 H212 119.0 . . ?
 C281 C280 H280 120.3 . . ?
 C279 C280 C281 119(4) . . ?
 C279 C280 H280 120.3 . . ?
 C269 C270 H270 120.5 . . ?
 C271 C270 C269 119(6) . . ?
 C271 C270 H270 120.5 . . ?
 C185 C180 C179 120(3) . . ?
 C185 C180 C181 119(3) . . ?
 C181 C180 C179 121(3) . . ?
 C132 C131 H131 119.4 . . ?
 C130 C131 C132 121(3) . . ?
 C130 C131 H131 119.4 . . ?
 C29 C30 H30 119.4 . . ?
 C29 C30 C31 121(4) . . ?
 C31 C30 H30 119.4 . . ?
 C165 C166 H166 119.4 . . ?
 C167 C166 H166 119.4 . . ?
 C167 C166 C165 121(5) . . ?
 C32 C31 C30 115(4) . . ?
 C32 C31 H31 122.6 . . ?
 C30 C31 H31 122.6 . . ?
 C246 C245 P10 118(3) . . ?
 C250 C245 P10 123(3) . . ?
 C250 C245 C246 119(4) . . ?
 C283 C284 H284 117.3 . . ?
 C283 C284 C285 125(4) . . ?
 C285 C284 H284 117.3 . . ?
 C121 C122 C123 115(3) . . ?
 C113 C122 C121 120(3) . . ?
 C113 C122 C123 125(3) . . ?
 C20 C21 H21 120.6 . . ?
 C22 C21 C20 119(3) . . ?
 C22 C21 H21 120.6 . . ?
 C190 C191 C192 121(4) . . ?
 C190 C191 H191 119.4 . . ?
 C192 C191 H191 119.4 . . ?
 C157 C158 H158 116.6 . . ?
 C159 C158 C157 127(5) . . ?
 C159 C158 H158 116.6 . . ?
 C164 C165 H165 120.3 . . ?
 C166 C165 C164 119(5) . . ?
 C166 C165 H165 120.3 . . ?
 C228 C227 H227 119.9 . . ?
 C228 C227 C226 120(5) . . ?
 C226 C227 H227 119.9 . . ?
 C133 C138 H138 120.7 . . ?
 C133 C138 C137 119(4) . . ?
 C137 C138 H138 120.7 . . ?
 C84 C83 C82 120(4) . . ?
 C84 C83 H83 120.0 . . ?
 C82 C83 H83 120.0 . . ?
 C141 C142 H142 119.8 . . ?
 C141 C142 C143 120(5) . . ?
 C143 C142 H142 119.8 . . ?
 C168 C167 H167 117.8 . . ?
 C166 C167 C168 124(5) . . ?
 C166 C167 H167 117.8 . . ?
 C215 C214 C213 125(5) . . ?
 C215 C214 H214 117.3 . . ?
 C213 C214 H214 117.4 . . ?
 C285 C286 H286 117.6 . . ?
 C285 C286 C287 125(5) . . ?
 C287 C286 H286 117.6 . . ?
 C138 C137 H137 120.0 . . ?
 C136 C137 C138 120(5) . . ?
 C136 C137 H137 120.0 . . ?
 C203 C202 H202 118.8 . . ?
 C201 C202 C203 122(5) . . ?
 C201 C202 H202 118.8 . . ?
 C222 C221 C220 123(3) . . ?
 C222 C221 C216 118(4) . . ?
 C220 C221 C216 118(3) . . ?
 N3 C5 C6 176(6) . . ?
 C284 C285 H285 122.0 . . ?
 C286 C285 C284 116(5) . . ?
 C286 C285 H285 122.0 . . ?
 C217 C218 H218 118.7 . . ?
 C217 C218 C219 123(5) . . ?
 C219 C218 H218 118.7 . . ?
 C221 C216 C215 118(4) . . ?
 C217 C216 C215 120(4) . . ?
 C217 C216 C221 121(4) . . ?
 C116 C117 H117 118.4 . . ?
 C118 C117 C116 123(5) . . ?
 C118 C117 H117 118.4 . . ?
 C206 C201 P8 124(3) . . ?
 C202 C201 P8 120(3) . . ?
 C202 C201 C206 116(4) . . ?
 C54 C53 H53 120.8 . . ?
 C52 C53 H53 120.8 . . ?
 C52 C53 C54 118(5) . . ?
 C55 C54 H54 120.4 . . ?
 C53 C54 C55 119(6) . . ?
 C53 C54 H54 120.4 . . ?
 C183 C182 H182 119.7 . . ?
 C181 C182 C183 121(4) . . ?
 C181 C182 H182 119.7 . . ?
 C208 C209 H209 121.6 . . ?
 C208 C209 C210 117(5) . . ?
 C210 C209 H209 121.6 . . ?
 C142 C143 H143 124.1 . . ?
 C144 C143 C142 112(5) . . ?
 C144 C143 H143 124.1 . . ?
 C96 C97 C98 118(4) . . ?
 C96 C97 H97 121.0 . . ?
 C98 C97 H97 121.0 . . ?
 C119 C118 H118 120.8 . . ?
 C117 C118 C119 118(5) . . ?
 C117 C118 H118 120.8 . . ?
 C246 C247 C248 116(4) . . ?
 C246 C247 H247 122.0 . . ?
 C248 C247 H247 122.0 . . ?
 N5 C9 C10 170(6) . . ?
 C135 C136 C137 123(6) . . ?
 C135 C136 H136 118.7 . . ?
 C137 C136 H136 118.7 . . ?
 C272 C271 C270 123(5) . . ?
 C272 C271 H271 118.7 . . ?
 C270 C271 H271 118.7 . . ?
 C225 C226 C227 120(5) . . ?
 C225 C226 H226 120.2 . . ?
 C227 C226 H226 120.2 . . ?
 C139 C144 H144 114.6 . . ?
 C143 C144 C139 131(5) . . ?
 C143 C144 H144 114.6 . . ?
 C237 C236 H236 113.7 . . ?
 C237 C236 C235 133(6) . . ?
 C235 C236 H236 113.7 . . ?
 C23 C22 H22 119.5 . . ?
 C21 C22 C23 121(4) . . ?
 C21 C22 H22 119.5 . . ?
 C236 C237 H237 125.4 . . ?
 C238 C237 C236 109(5) . . ?
 C238 C237 H237 125.4 . . ?
 C233 C238 H238 117.2 . . ?
 C237 C238 C233 126(5) . . ?
 C237 C238 H238 117.2 . . ?
 C234 C235 H235 124.4 . . ?
 C236 C235 C234 111(5) . . ?
 C236 C235 H235 124.4 . . ?
 C209 C210 H210 119.9 . . ?
 C211 C210 C209 120(6) . . ?
 C211 C210 H210 119.9 . . ?
 C212 C211 H211 120.1 . . ?
 C210 C211 C212 120(6) . . ?
 C210 C211 H211 120.1 . . ?
 C242 C241 C240 115(6) . . ?
 C242 C241 H241 122.3 . . ?
 C240 C241 H241 122.3 . . ?
 C51 C52 H52 116.5 . . ?
 C53 C52 C51 127(5) . . ?
 C53 C52 H52 116.5 . . ?
 C218 C217 C216 116(5) . . ?
 C218 C217 H217 121.9 . . ?
 C216 C217 H217 121.9 . . ?
 C220 C219 C218 121(5) . . ?
 C220 C219 H219 119.6 . . ?
 C218 C219 H219 119.6 . . ?
 C288 C287 H287 122.0 . . ?
 C286 C287 C288 116(5) . . ?
 C286 C287 H287 122.0 . . ?
 C14 C15 H15 121.2 . . ?
 C16 C15 C14 118(4) . . ?
 C16 C15 H15 121.2 . . ?

_shelx_res_file
;
TITL s_a.res in P2(1)
    s-cu4au8.res
    created by SHELXL-2016/6 at 23:12:11 on 04-Feb-2022
REM Old TITL S in P2(1)
REM SHELXT solution in P2(1)
REM R1 0.131, Rweak 0.035, Alpha 0.007, Orientation as input
REM Flack x = 0.015 ( 0.006 ) from Parsons' quotients
REM Formula found by SHELXT: C216 N54 O12 S24 Au5 Cu4
CELL 1.54184 16.6336 26.895 31.7629 90 91.346 90
ZERR 4 0.0002 0.0003 0.0004 0 0.001 0
LATT -1
SYMM -X,0.5+Y,-Z
SFAC C H Au Cu N P S
UNIT 576 384 32 16 24 24 24
DFIX 1.13 0.01 C4 N2
DFIX 1.39 0.01 C62 C57 C62 C61 C61 C60 C60 C59 C59 C58 C58 C57
DFIX 1.39 0.01 C24 C19 C20 C19 C21 C20 C22 C21 C23 C22 C24 C23
DFIX 1.39 0.01 C211 C210 C210 C209 C208 C207 C212 C207 C212 C211 C209 C208
DFIX 1.39 0.01 C29 C28 C30 C29 C31 C30 C32 C31 C33 C32 C33 C28
DFIX 1.39 0.01 C136 C135 C137 C136 C138 C137 C138 C133 C134 C133 C135 C134
DFIX 1.39 0.01 C29 C28 C30 C29 C31 C30 C32 C31 C33 C32 C33 C28 C28 C27 C27 =
 C26 C26 C25 C34 C25 C34 C33
DFIX 1.39 0.01 C238 C237 C237 C236 C236 C235 C235 C234 C234 C233 C238 C233
DFIX 1.5 C79 C78
DFIX 1.5 C123 C122
DFIX 1.39 0.01 C15 C14 C14 C13 C18 C13 C18 C17 C17 C16 C16 C15
DELU 0.005 0.005 C13 C14 C15 C16 C17 C18
ISOR 0.01 0.02 C50 C48 C31 C286 N2 C144
ISOR 0.01 0.02 C49 C240 C142 C47
ISOR 0.01 0.02 C143 C140 C141 C67 C119 C133 C134 C136 C137 C135 C111 C110 =
 C26 C27 C25 C28 C30 C32 C45 C46 C245 C237 C236 C238 C220
ISOR 0.01 0.02 C219 C217 C218 C221
ISOR 0.01 0.02 C227 C229 C4 C112 C53 C52 C183 C254 C255 C242 C244 C241 C197 =
 C198 C199
ISOR 0.01 0.02 C198 C254 N11
ISOR 0.01 0.02 C9 N5 N4 C57 C60 C58 C59 C206 C209 C214 C216 C213 C284
ISOR 0.01 0.02 C18
ISOR 0.01 0.02 C235 C211 C210 C252 C253 C22
ISOR 0.01 0.02 C3 C2 C14 C17 C15 C153 C156 C287 C277 C5 C8 C65 C83
ISOR 0.01 0.02 C285
ISOR 0.01 0.02 C44
ISOR 0.01 0.02 C13
ISOR 0.01 0.02 C212 C207 C208 C209 C210 C211
ISOR 0.01 0.02 N8
ISOR 0.01 0.02 C233 C234

L.S. 14 0 0
PLAN  10
SIZE 0.12 0.12 0.2
BOND $H
list 4
ABIN
fmap 2 53
ACTA
OMIT 9 0 21
OMIT 11 0 16
OMIT 11 -2 15
OMIT 7 0 23
OMIT 11 -1 17
OMIT 10 -2 15
OMIT 11 -1 18
OMIT 8 -1 22
OMIT 11 0 15
REM <olex2.extras>
REM <HklSrc "%.\\s-Cu4Au8.hkl">
REM </olex2.extras>

WGHT    0.129300  148.534103
FVAR       0.03531
AU7   3    0.652192    0.512706    0.872729    11.00000    0.02613    0.04394 =
         0.04292    0.00197   -0.00251   -0.00038
AU15  3    0.195145    0.521042    0.401936    11.00000    0.03166    0.04487 =
         0.03782   -0.00155   -0.00085   -0.00133
AU3   3    0.496100    0.530395    0.844808    11.00000    0.02538    0.04581 =
         0.04569    0.00170   -0.00209    0.00072
AU5   3    0.702536    0.418365    0.907659    11.00000    0.03351    0.04392 =
         0.04139    0.00191    0.00147    0.00253
AU13  3    0.271183    0.503881    0.480021    11.00000    0.03309    0.05522 =
         0.03876   -0.00022   -0.00415   -0.00020
AU2   3    0.609350    0.606877    0.846956    11.00000    0.02666    0.04347 =
         0.05685    0.00116   -0.00142    0.00138
AU12  3    0.180371    0.429785    0.438262    11.00000    0.04615    0.05461 =
         0.03840    0.00335   -0.00293   -0.00983
AU4   3    0.543294    0.438244    0.877872    11.00000    0.03043    0.04850 =
         0.04882    0.00907    0.00364    0.00040
AU14  3    0.286333    0.592624    0.438397    11.00000    0.03385    0.04893 =
         0.05423   -0.00318   -0.00548   -0.00217
AU6   3    0.801302    0.500129    0.904267    11.00000    0.02699    0.05400 =
         0.05064   -0.00148   -0.00202   -0.00048
AU8   3    0.597845    0.474861    0.799780    11.00000    0.02945    0.07193 =
         0.04041   -0.00198    0.00023    0.00495
AU9   3    0.277462    0.559590    0.334556    11.00000    0.03855    0.04902 =
         0.04416    0.00431    0.00559    0.00236
AU11  3    0.092276    0.451002    0.364802    11.00000    0.03996    0.05731 =
         0.03965   -0.00192   -0.00392   -0.00874
AU1   3    0.739318    0.560476    0.812549    11.00000    0.03408    0.04990 =
         0.06140    0.00869    0.01118    0.00366
AU10  3    0.113963    0.546376    0.330276    11.00000    0.04215    0.05991 =
         0.04707    0.00366   -0.01202   -0.00675
AU16  3    0.251998    0.445290    0.358140    11.00000    0.04168    0.05775 =
         0.05860   -0.01020    0.01344   -0.00159
CU5   4    0.178506    0.616067    0.378271    11.00000    0.03855    0.04040 =
         0.05125   -0.00309    0.00294    0.00056
CU2   4    0.671737    0.499468    0.951048    11.00000    0.04114    0.05989 =
         0.03817   -0.00223   -0.00181    0.00706
CU6   4    0.144283    0.562483    0.467609    11.00000    0.03058    0.06677 =
         0.04645   -0.00947   -0.00279    0.00003
CU1   4    0.739808    0.592016    0.892821    11.00000    0.03077    0.05378 =
         0.06212   -0.00575   -0.00959   -0.00507
CU7   4    0.150864    0.659747    0.459190    11.00000    0.03407    0.06765 =
         0.06227   -0.00771    0.00405    0.00314
CU3   4    0.775863    0.565052    0.980910    11.00000    0.04120    0.07006 =
         0.06461   -0.01198    0.00258    0.00088
CU8   4    0.276408    0.688705    0.408564    11.00000    0.04226    0.05188 =
         0.07591   -0.00078    0.00069   -0.00267
CU4   4    0.896614    0.582228    0.919757    11.00000    0.03485    0.07217 =
         0.06826    0.00102   -0.00489   -0.00657
P5    6    0.753259    0.339344    0.923157    11.00000    0.03570    0.04252 =
         0.04714    0.00724    0.00566    0.00693
P11   6    0.355108    0.490239    0.537652    11.00000    0.03041    0.07048 =
         0.03473   -0.00169   -0.00735    0.00054
P2    6    0.520284    0.671998    0.848160    11.00000    0.02896    0.04033 =
         0.05274   -0.00459   -0.00327    0.00109
P3    6    0.364308    0.549051    0.828128    11.00000    0.01914    0.04958 =
         0.05553    0.00100   -0.00566    0.00126
P6    6    0.663759    0.444556    0.743373    11.00000    0.02905    0.07309 =
         0.03147   -0.00318    0.00505   -0.00060
S9    7    0.018861    0.537699    0.452229    11.00000    0.03272    0.08219 =
         0.04607   -0.00258   -0.00166   -0.00657
P7    6    0.363052    0.579356    0.280459    11.00000    0.04014    0.04331 =
         0.04579    0.00577    0.01076   -0.00099
P4    6    0.484589    0.370120    0.907883    11.00000    0.02767    0.04308 =
         0.05227    0.00301    0.00607   -0.00849
P12   6    0.368634    0.421290    0.329149    11.00000    0.03853    0.04772 =
         0.04366    0.00172    0.01262    0.00670
S12   7    0.389220    0.654918    0.440267    11.00000    0.02927    0.05525 =
         0.06840   -0.00950    0.00276   -0.00752
S3    7    0.545798    0.526062    0.959545    11.00000    0.02933    0.06622 =
         0.06658   -0.01034    0.00005    0.00693
P1    6    0.809407    0.584738    0.753368    11.00000    0.03637    0.05760 =
         0.06463    0.02132    0.01305    0.00599
P10   6    0.171810    0.380955    0.497192    11.00000    0.05319    0.05592 =
         0.03658    0.00941   -0.00592   -0.01063
P8    6   -0.002466    0.549529    0.290914    11.00000    0.04144    0.06638 =
         0.05132   -0.00162   -0.02600    0.00010
S7    7    0.221163    0.686711    0.344056    11.00000    0.04460    0.05624 =
         0.05882    0.00688    0.00084   -0.00276
P9    6   -0.000214    0.394489    0.338902    11.00000    0.04912    0.05056 =
         0.04562    0.00135    0.00340   -0.01189
S8    7    0.063203    0.650878    0.402168    11.00000    0.02847    0.07063 =
         0.05433   -0.00028    0.00127    0.00544
S2    7    0.698276    0.628905    0.953868    11.00000    0.03887    0.05960 =
         0.08336   -0.02450   -0.00325    0.00305
S6    7    0.944515    0.505323    0.906153    11.00000    0.02612    0.08979 =
         0.04906    0.00073   -0.00158    0.00231
S4    7    0.714669    0.502534    1.018180    11.00000    0.04986    0.07093 =
         0.03621   -0.00337   -0.00303    0.00534
S11   7    0.234156    0.728318    0.467698    11.00000    0.04472    0.05453 =
         0.09263   -0.02177    0.00304    0.00270
S10   7    0.114156    0.617193    0.518694    11.00000    0.03690    0.06967 =
         0.04634   -0.01001    0.00119    0.00462
S5    7    0.912344    0.577961    0.990518    11.00000    0.04758    0.08978 =
         0.05897   -0.01252   -0.01394   -0.00242
S1    7    0.845480    0.646292    0.883690    11.00000    0.04522    0.06717 =
         0.08216    0.00856   -0.00713   -0.01475
C73   1    0.231219    0.733546    0.739037    11.00000    0.05357    0.06651 =
         0.04867    0.00176    0.01316   -0.00498
AFIX  43
H73   2    0.211086    0.731632    0.711521    11.00000   -1.20000
AFIX   0

C276  1    0.346929    0.436675    0.571431    11.00000    0.03152    0.08094 =
         0.03849   -0.01578   -0.00300   -0.00160
C72   1    0.262706    0.690328    0.758504    11.00000    0.03457    0.04890 =
         0.03835    0.00000   -0.00219    0.01299
C163  1    0.291230    0.607211    0.242229    11.00000    0.05925    0.05807 =
         0.02681    0.00836    0.00180   -0.00326
C79   1    0.354307    0.656289    0.868299    11.00000    0.02508    0.04055 =
         0.03717   -0.00123   -0.00027    0.00433
C257  1    0.149050    0.425370    0.539371    11.00000    0.04421    0.04677 =
         0.04120    0.00484   -0.01642   -0.00424
C94   1    0.488832    0.694521    0.796564    11.00000    0.04052    0.05439 =
         0.03997   -0.01064    0.00384    0.00393
C69   1    0.323475    0.605798    0.803353    11.00000    0.02691    0.03438 =
         0.07108   -0.01879    0.00700   -0.00861
C93   1    0.469716    0.743329    0.788467    11.00000    0.03389    0.04142 =
         0.07469    0.01849    0.00258   -0.00831
AFIX  43
H93   2    0.471119    0.766131    0.810484    11.00000   -1.20000
AFIX   0
C91   1    0.445728    0.724815    0.714856    11.00000    0.01752    0.10295 =
         0.06018    0.01324   -0.01192   -0.00222
AFIX  43
H91   2    0.431221    0.735738    0.687956    11.00000   -1.20000
AFIX   0

C189  1    0.355776    0.407569    0.273445    11.00000    0.03836    0.03865 =
         0.07341   -0.01510    0.02512   -0.01118
N4    5    0.615885    0.532882    1.116731    11.00000    0.10116    0.11505 =
         0.05306   -0.00302    0.01411   -0.00717
C35   1    0.835054    0.472244    0.738802    11.00000    0.04420    0.06578 =
         0.04583    0.00352   -0.01375    0.00353
C92   1    0.449327    0.758720    0.750053    11.00000    0.03455    0.07354 =
         0.07927    0.01031    0.00677   -0.00880
AFIX  43
H92   2    0.437074    0.792089    0.745685    11.00000   -1.20000
AFIX   0
C68   1    0.215794    0.535651    0.867226    11.00000    0.03007    0.08486 =
         0.09641    0.00625    0.01991   -0.00096
AFIX  43
H68   2    0.191898    0.542517    0.841107    11.00000   -1.20000
AFIX   0
C2    1    0.826068    0.684098    0.925966    11.00000    0.04433    0.05231 =
         0.06064   -0.00086   -0.01230   -0.00478

C231  1   -0.038911    0.366028    0.256075    11.00000    0.05913    0.07183 =
         0.04492    0.01558    0.00219   -0.01508
AFIX  43
H231  2   -0.005204    0.339119    0.261662    11.00000   -1.20000
AFIX   0

C125  1    0.676613    0.294465    1.031570    11.00000    0.04584    0.08259 =
         0.04580    0.01852   -0.00509   -0.00655
AFIX  43
H125  2    0.690372    0.266853    1.015653    11.00000   -1.20000
AFIX   0
C114  1    0.711394    0.239564    0.908441    11.00000    0.06230    0.05474 =
         0.05339   -0.00053   -0.00095    0.01418
AFIX  43
H114  2    0.762909    0.237664    0.897791    11.00000   -1.20000
AFIX   0
C60   1    0.337383    0.429435    0.724535    11.00000    0.07856    0.07183 =
         0.06914   -0.00405   -0.01011    0.00136
AFIX  43
H60   2    0.332865    0.404593    0.704250    11.00000   -1.20000
AFIX   0
C59   1    0.397163    0.465334    0.721345    11.00000    0.05208    0.06306 =
         0.02931   -0.00695   -0.00896    0.00673
AFIX  43
H59   2    0.432451    0.466269    0.699078    11.00000   -1.20000
AFIX   0
C132  1    0.533664    0.363855    0.959903    11.00000    0.03936    0.05743 =
         0.03668    0.00982    0.01388    0.00101
C78   1    0.324983    0.651970    0.823072    11.00000    0.02717    0.06831 =
         0.02773   -0.00528    0.00127   -0.00790

C185  1    0.542285    0.544080    0.379293    11.00000    0.04431    0.11096 =
         0.04064    0.01500   -0.01883   -0.03817
C88   1    0.433773    0.658730    0.881441    11.00000    0.06393    0.04751 =
         0.06657   -0.00946   -0.01846   -0.00259
C100  1    0.566436    0.724912    0.875067    11.00000    0.01890    0.07844 =
         0.06976   -0.00463   -0.01120   -0.00529
C174  1    0.595048    0.395661    0.194302    11.00000    0.05879    0.06023 =
         0.07684   -0.01433    0.00569    0.00946
AFIX  43
H174  2    0.621575    0.372350    0.178051    11.00000   -1.20000
AFIX   0
C267  1    0.277705    0.416104    0.583755    11.00000    0.05187    0.04340 =
         0.03091    0.00531   -0.02188    0.00544

C107  1    0.807742    0.339525    0.971267    11.00000    0.03144    0.04094 =
         0.06919    0.01096    0.00769   -0.00227
C74   1    0.229634    0.777078    0.759150    11.00000    0.04537    0.06640 =
         0.06581    0.01620   -0.00225    0.01852
AFIX  43
H74   2    0.210463    0.804995    0.744851    11.00000   -1.20000
AFIX   0
C19   1    0.912019    0.600751    0.766939    11.00000    0.04867    0.06903 =
         0.04922    0.01124    0.02321    0.00085
C34   1    0.821715    0.501895    0.700064    11.00000    0.02071    0.08068 =
         0.04042    0.01069   -0.00372    0.00069

C275  1    0.420072    0.413919    0.588219    11.00000    0.04528    0.07452 =
         0.05786    0.00002   -0.01484    0.00311
AFIX  43
H275  2    0.468140    0.427296    0.579027    11.00000   -1.20000
AFIX   0

C37   1    0.979665    0.488048    0.737895    11.00000    0.03235    0.08786 =
         0.06882    0.01830   -0.01105   -0.00475
AFIX  43
H37   2    0.971309    0.505018    0.712660    11.00000   -1.20000
AFIX   0
C42   1    0.859372    0.425098    0.816703    11.00000    0.03813    0.06061 =
         0.04316    0.00509   -0.00808    0.01632
AFIX  43
H42   2    0.866396    0.410841    0.843210    11.00000   -1.20000
AFIX   0
C43   1    0.781731    0.426336    0.798598    11.00000    0.02153    0.05972 =
         0.03388    0.00421    0.01076    0.00208
AFIX  43
H43   2    0.738523    0.412078    0.812202    11.00000   -1.20000
AFIX   0
C44   1    0.771070    0.449654    0.759434    11.00000    0.02172    0.04867 =
         0.04391   -0.00891   -0.00355   -0.00072
C124  1    0.623917    0.331167    1.013665    11.00000    0.05174    0.05576 =
         0.04030   -0.00355   -0.00486   -0.00583
C24   1    0.959120    0.627694    0.739600    11.00000    0.04743    0.13718 =
         0.07396   -0.00913    0.01582   -0.04961
AFIX  43
H24   2    0.936077    0.638968    0.714404    11.00000   -1.20000
AFIX   0

C259  1    0.046674    0.483640    0.558890    11.00000    0.04150    0.10561 =
         0.02636    0.01384    0.00925    0.01943
AFIX  43
H259  2   -0.002876    0.498546    0.553276    11.00000   -1.20000
AFIX   0

C106  1    0.823789    0.321970    0.881824    11.00000    0.04130    0.06318 =
         0.03600    0.01198    0.00820    0.00252
C75   1    0.255172    0.781841    0.799865    11.00000    0.05461    0.04039 =
         0.05047    0.00219    0.00490    0.00484
AFIX  43
H75   2    0.250501    0.812214    0.813587    11.00000   -1.20000
AFIX   0
C71   1    0.263543    0.643520    0.742680    11.00000    0.05912    0.05882 =
         0.04663    0.00479   -0.00139   -0.00858
AFIX  43
H71   2    0.240162    0.639568    0.716005    11.00000   -1.20000
AFIX   0

C178  1    0.470948    0.500935    0.269855    11.00000    0.02892    0.03840 =
         0.07010    0.00642    0.00160   -0.00229
C77   1    0.290401    0.694562    0.801259    11.00000    0.02353    0.03375 =
         0.06655    0.00982    0.00047   -0.00645
C258  1    0.074069    0.447725    0.532231    11.00000    0.03061    0.04946 =
         0.06151    0.00157   -0.01350   -0.00914
AFIX  43
H258  2    0.042436    0.438095    0.509114    11.00000   -1.20000
AFIX   0
C157  1    0.436665    0.626037    0.292246    11.00000    0.05942    0.04787 =
         0.07156    0.00322    0.00690    0.02014
C188  1    0.439951    0.471526    0.341653    11.00000    0.02820    0.04872 =
         0.05466   -0.01400    0.00008    0.00272
C265  1    0.167731    0.477357    0.602315    11.00000    0.04187    0.04293 =
         0.04858    0.00413    0.00812   -0.00196
C274  1    0.426379    0.376755    0.614795    11.00000    0.05395    0.05114 =
         0.10173    0.00772   -0.00540    0.00308
AFIX  43
H274  2    0.476362    0.365092    0.624071    11.00000   -1.20000
AFIX   0
C263  1    0.182302    0.527797    0.665147    11.00000    0.05961    0.11546 =
         0.05265   -0.00550   -0.02901   -0.00343
AFIX  43
H263  2    0.210997    0.536878    0.689426    11.00000   -1.20000
AFIX   0
C190  1    0.301389    0.434023    0.250117    11.00000    0.06308    0.05798 =
         0.04830    0.01010    0.01248    0.00559
AFIX  43
H190  2    0.272574    0.459802    0.262141    11.00000   -1.20000
AFIX   0
C266  1    0.197483    0.439552    0.574093    11.00000    0.04258    0.04286 =
         0.04358    0.00438   -0.00895   -0.00790

C51   1    0.643281    0.381136    0.736278    11.00000    0.03567    0.07895 =
         0.05837   -0.00295    0.01236    0.01218
C41   1    0.926688    0.444257    0.796834    11.00000    0.02104    0.05366 =
         0.05915    0.00178   -0.00356   -0.00385
C8    1    0.620231    0.528908    1.083649    11.00000    0.06028    0.06575 =
         0.05265   -0.00260    0.00530    0.00241
C20   1    0.947741    0.584671    0.804256    11.00000    0.04936    0.09194 =
         0.06356    0.01147    0.03340   -0.00458
AFIX  43
H20   2    0.918034    0.565393    0.822571    11.00000   -1.20000
AFIX   0

C145  1    0.129801    0.768685    0.325334    11.00000    0.05346    0.04485 =
         0.10936    0.01153   -0.00352    0.01878
C3    1    0.767953    0.677617    0.955241    11.00000    0.05006    0.05029 =
         0.06426   -0.01125   -0.01433   -0.00355
C7    1    0.623028    0.521263    1.038876    11.00000    0.07835    0.07259 =
         0.01600    0.00533    0.00754   -0.00806
C6    1    0.555525    0.529718    1.014383    11.00000    0.06270    0.03608 =
         0.06124   -0.00555    0.02872    0.00254
C61   1    0.284312    0.430279    0.757711    11.00000    0.08608    0.06189 =
         0.10515   -0.00432   -0.00005   -0.02836
AFIX  43
H61   2    0.244994    0.405782    0.759046    11.00000   -1.20000
AFIX   0
C65   1    0.282764    0.513546    0.942764    11.00000    0.07520    0.08295 =
         0.07420    0.01302    0.00744   -0.00179
AFIX  43
H65   2    0.305417    0.503032    0.968289    11.00000   -1.20000
AFIX   0
C63   1    0.300972    0.536712    0.872017    11.00000    0.03045    0.04909 =
         0.05998   -0.01339    0.00490    0.00810

C277  1    0.347741    0.541201    0.574345    11.00000    0.03954    0.05540 =
         0.03995    0.00480   -0.00050   -0.00126
C273  1    0.353259    0.354728    0.629047    11.00000    0.07161    0.04125 =
         0.06090    0.00901   -0.00848    0.00942
C87   1    0.453904    0.654269    0.924424    11.00000    0.04163    0.07930 =
         0.04103   -0.00674   -0.01009   -0.00854
AFIX  43
H87   2    0.507955    0.654581    0.932603    11.00000   -1.20000
AFIX   0
C57   1    0.348833    0.501780    0.788342    11.00000    0.02423    0.03816 =
         0.04285   -0.00431   -0.01009   -0.00140
C99   1    0.648728    0.732734    0.869292    11.00000    0.03379    0.07027 =
         0.07487   -0.01180   -0.01835   -0.00120
AFIX  43
H99   2    0.678698    0.711989    0.852268    11.00000   -1.20000
AFIX   0
C129  1    0.602180    0.370859    1.039866    11.00000    0.04182    0.06829 =
         0.03947    0.00340    0.01182   -0.01946
C26   1    0.818575    0.580132    0.663368    11.00000    0.05789    0.06282 =
         0.06112    0.01035   -0.00256   -0.00201
AFIX  43
H26   2    0.821088    0.614672    0.663869    11.00000   -1.20000
AFIX   0
C1    1    0.880397    0.727244    0.930263    11.00000    0.04512    0.07497 =
         0.10184   -0.02509   -0.01724   -0.01304

C177  1    0.517381    0.466927    0.243909    11.00000    0.05067    0.05454 =
         0.04502    0.00248    0.01275   -0.00521
C108  1    0.815770    0.381704    0.995808    11.00000    0.09857    0.06616 =
         0.04419   -0.01449    0.02987   -0.01146
AFIX  43
H108  2    0.792524    0.411211    0.986308    11.00000   -1.20000
AFIX   0

C239  1    0.059761    0.342570    0.331785    11.00000    0.03318    0.07485 =
         0.03772    0.00175   -0.01744   -0.00737
C164  1    0.300342    0.657715    0.230985    11.00000    0.07290    0.06841 =
         0.05190    0.01444   -0.00683    0.00833
AFIX  43
H164  2    0.341100    0.677412    0.242613    11.00000   -1.20000
AFIX   0

C112  1    0.851080    0.296563    0.986518    11.00000    0.05825    0.06567 =
         0.06260    0.00849   -0.01039    0.00696
AFIX  43
H112  2    0.846706    0.266888    0.971610    11.00000   -1.20000
AFIX   0
C25   1    0.815488    0.553535    0.700966    11.00000    0.04002    0.05484 =
         0.04742    0.01297    0.00357   -0.00099

C162  1    0.490659    0.641295    0.262110    11.00000    0.05442    0.04775 =
         0.06810    0.03192   -0.00811   -0.01389
AFIX  43
H162  2    0.488607    0.628008    0.235074    11.00000   -1.20000
AFIX   0

C111  1    0.898690    0.298076    1.022420    11.00000    0.07690    0.08540 =
         0.08327    0.00650   -0.00003    0.01049
AFIX  43
H111  2    0.929402    0.270704    1.030643    11.00000   -1.20000
AFIX   0

C169  1    0.418953    0.534488    0.250129    11.00000    0.04081    0.04545 =
         0.07167   -0.00275   -0.01598    0.01128
C133  1    0.489993    0.313416    0.876883    11.00000    0.06446    0.05747 =
         0.05586   -0.00535    0.00415    0.00712
C10   1    0.953578    0.519519    0.989688    11.00000    0.07994    0.09296 =
         0.04370   -0.01510   -0.01026    0.00785
C194  1    0.396125    0.366548    0.253424    11.00000    0.04148    0.04023 =
         0.05478   -0.00096    0.01061    0.00628
AFIX  43
H194  2    0.432710    0.347976    0.269468    11.00000   -1.20000
AFIX   0
C168  1    0.231390    0.579448    0.228400    11.00000    0.05387    0.06090 =
         0.08536    0.03208   -0.00188   -0.00472
AFIX  43
H168  2    0.224965    0.546647    0.236959    11.00000   -1.20000
AFIX   0

N6    5    1.024340    0.401838    0.965934    11.00000    0.07016    0.15005 =
         0.05103    0.02101    0.01276    0.01937
C260  1    0.092283    0.498370    0.594654    11.00000    0.04716    0.06765 =
         0.03154    0.01085    0.00850   -0.01032
C101  1    0.797655    0.310482    0.843343    11.00000    0.04681    0.05119 =
         0.06238   -0.00478    0.01355    0.00644
AFIX  43
H101  2    0.742776    0.308235    0.837357    11.00000   -1.20000
AFIX   0

C195  1    0.409606    0.367214    0.352724    11.00000    0.06260    0.07498 =
         0.03850    0.00939    0.00375    0.01785
C121  1    0.565812    0.240760    0.947628    11.00000    0.05853    0.05068 =
         0.04285    0.01644   -0.01252   -0.00658
C81   1    0.210441    0.657357    0.890857    11.00000    0.02995    0.08183 =
         0.05170   -0.00978   -0.00357   -0.00949
AFIX  43
H81   2    0.193102    0.655048    0.862876    11.00000   -1.20000
AFIX   0
C115  1    0.669323    0.199351    0.906891    11.00000    0.10564    0.03159 =
         0.04031    0.00360    0.00384    0.00553
AFIX  43
H115  2    0.687720    0.171467    0.892727    11.00000   -1.20000
AFIX   0

C171  1    0.450609    0.501087    0.181533    11.00000    0.04832    0.08032 =
         0.06314    0.01233    0.00549   -0.00239
AFIX  43
H171  2    0.444222    0.502151    0.152380    11.00000   -1.20000
AFIX   0

C86   1    0.400909    0.649770    0.952996    11.00000    0.06817    0.07388 =
         0.06645   -0.01836   -0.03088   -0.00025
AFIX  43
H86   2    0.417417    0.644226    0.980777    11.00000   -1.20000
AFIX   0
C113  1    0.688526    0.285169    0.924154    11.00000    0.04234    0.04780 =
         0.07748   -0.00275   -0.01190    0.01433

C264  1    0.211896    0.491767    0.639320    11.00000    0.03322    0.08493 =
         0.07477   -0.01074   -0.00831   -0.01244
AFIX  43
H264  2    0.260887    0.476671    0.645928    11.00000   -1.20000
AFIX   0
C232  1   -0.056749    0.402141    0.287382    11.00000    0.03825    0.05002 =
         0.06175   -0.02041    0.01160   -0.01344
C203  1    0.073197    0.457651    0.197682    11.00000    0.04049    0.08036 =
         0.11176   -0.02800   -0.00463    0.00795
AFIX  43
H203  2    0.104528    0.429157    0.195591    11.00000   -1.20000
AFIX   0

C70   1    0.292999    0.603257    0.760117    11.00000    0.01952    0.05644 =
         0.05932    0.00681   -0.00379    0.00200
AFIX  43
H70   2    0.294450    0.573548    0.745172    11.00000   -1.20000
AFIX   0

C154  1    0.314574    0.711698    0.500621    11.00000    0.04501    0.04087 =
         0.09910   -0.01395    0.02120    0.00629
C58   1    0.400042    0.499920    0.754257    11.00000    0.03577    0.05638 =
         0.03144    0.00682   -0.01251    0.00386
AFIX  43
H58   2    0.440037    0.524029    0.753299    11.00000   -1.20000
AFIX   0

C208  1    0.021732    0.647272    0.272676    11.00000    0.06695    0.07028 =
         0.07636    0.00056   -0.01578   -0.00266
AFIX  43
H208  2    0.075548    0.638215    0.271173    11.00000   -1.20000
AFIX   0

C130  1    0.545813    0.404897    1.027368    11.00000    0.05623    0.06813 =
         0.04671   -0.01558    0.00947   -0.00911
AFIX  43
H130  2    0.528937    0.429247    1.045978    11.00000   -1.20000
AFIX   0

C225  1   -0.201508    0.483326    0.229622    11.00000    0.07709    0.09520 =
         0.02945    0.00589   -0.00592   -0.01374
AFIX  43
H225  2   -0.213058    0.506532    0.250328    11.00000   -1.20000
AFIX   0

C90   1    0.464114    0.676784    0.722315    11.00000    0.06401    0.06665 =
         0.04146   -0.00555    0.00109    0.00129
AFIX  43
H90   2    0.460536    0.654075    0.700270    11.00000   -1.20000
AFIX   0

C155  1    0.376665    0.681604    0.489594    11.00000    0.05313    0.04253 =
         0.08699   -0.01340   -0.00325   -0.00141
C161  1    0.548105    0.677085    0.273424    11.00000    0.06817    0.04513 =
         0.15272   -0.00802    0.02076   -0.00202
AFIX  43
H161  2    0.583783    0.688099    0.253334    11.00000   -1.20000
AFIX   0
C151  1    0.009670    0.606992    0.516746    11.00000    0.03918    0.05415 =
         0.06246   -0.00235    0.01295    0.00963

C38   1    1.056156    0.483442    0.752280    11.00000    0.02945    0.09737 =
         0.07604    0.01818    0.00102   -0.01140
AFIX  43
H38   2    1.098980    0.495094    0.736767    11.00000   -1.20000
AFIX   0

C147  1    0.068319    0.705991    0.376647    11.00000    0.04153    0.03336 =
         0.10622   -0.00929   -0.00755    0.00435
C146  1    0.132392    0.721290    0.349587    11.00000    0.06642    0.05927 =
         0.05324    0.00561    0.00516   -0.00431
C14   1    0.765494    0.680456    0.769369    11.00000    0.08789    0.08488 =
         0.07833    0.00266    0.00389    0.00075
AFIX  43
H14   2    0.804443    0.677763    0.790736    11.00000   -1.20000
AFIX   0

C186  1    0.489545    0.516001    0.404026    11.00000    0.05945    0.07420 =
         0.04379   -0.00058    0.00839    0.00414
AFIX  43
H186  2    0.486858    0.522447    0.432725    11.00000   -1.20000
AFIX   0
C187  1    0.444133    0.480893    0.387250    11.00000    0.05130    0.03718 =
         0.04720    0.00519    0.01276   -0.01137
AFIX  43
H187  2    0.413520    0.461255    0.404871    11.00000   -1.20000
AFIX   0
C230  1   -0.075178    0.373591    0.216557    11.00000    0.07796    0.07391 =
         0.03993   -0.01115   -0.01466    0.00403
AFIX  43
H230  2   -0.063067    0.350953    0.195501    11.00000   -1.20000
AFIX   0
C228  1   -0.164718    0.418087    0.165138    11.00000    0.07114    0.07344 =
         0.09112   -0.00040   -0.01354   -0.03072
AFIX  43
H228  2   -0.152338    0.396230    0.143547    11.00000   -1.20000
AFIX   0
C150  1   -0.027764    0.574003    0.489009    11.00000    0.03324    0.04740 =
         0.06417    0.01625    0.01651   -0.00226

C62   1    0.287977    0.466410    0.788902    11.00000    0.05303    0.04887 =
         0.06898   -0.01217   -0.00298    0.00989
AFIX  43
H62   2    0.250082    0.466939    0.809965    11.00000   -1.20000
AFIX   0

C200  1    0.494145    0.362799    0.363990    11.00000    0.08156    0.05024 =
         0.10131    0.03264    0.03187    0.01930
AFIX  43
H200  2    0.528038    0.390025    0.361094    11.00000   -1.20000
AFIX   0
C170  1    0.411381    0.533090    0.204909    11.00000    0.06616    0.07340 =
         0.02027    0.00800    0.02397    0.01002
AFIX  43
H170  2    0.377236    0.555811    0.191543    11.00000   -1.20000
AFIX   0
C160  1    0.553251    0.696248    0.313021    11.00000    0.03781    0.04915 =
         0.16748   -0.00380   -0.01688   -0.00635
AFIX  43
H160  2    0.594012    0.718538    0.320281    11.00000   -1.20000
AFIX   0
C176  1    0.571632    0.432108    0.260086    11.00000    0.02644    0.08572 =
         0.05426   -0.00185    0.00762    0.01669
AFIX  43
H176  2    0.581315    0.432258    0.289042    11.00000   -1.20000
AFIX   0

C104  1    0.958982    0.316813    0.858856    11.00000    0.05210    0.08679 =
         0.10119    0.02143    0.02819    0.01740
AFIX  43
H104  2    1.013978    0.320344    0.863931    11.00000   -1.20000
AFIX   0
C109  1    0.857475    0.381478    1.034251    11.00000    0.08025    0.10016 =
         0.05560    0.00343    0.00260    0.00991
AFIX  43
H109  2    0.856561    0.408961    1.052001    11.00000   -1.20000
AFIX   0
C27   1    0.817894    0.555031    0.625202    11.00000    0.06029    0.07991 =
         0.06494    0.00650    0.00135   -0.00181
AFIX  43
H27   2    0.812653    0.573274    0.600416    11.00000   -1.20000
AFIX   0
C64   1    0.334259    0.525301    0.909552    11.00000    0.03222    0.08652 =
         0.05057    0.02152   -0.00569   -0.01152
AFIX  43
H64   2    0.389809    0.525128    0.913621    11.00000   -1.20000
AFIX   0

C283  1    0.457997    0.492617    0.520153    11.00000    0.02953    0.11481 =
         0.03565    0.00555   -0.01049    0.00185
C152  1   -0.034274    0.631886    0.545455    11.00000    0.05106    0.06313 =
         0.05585   -0.00035    0.01674    0.01091
C110  1    0.899827    0.339757    1.045216    11.00000    0.07882    0.08367 =
         0.07856    0.00419   -0.00076    0.00538
AFIX  43
H110  2    0.931104    0.340430    1.069866    11.00000   -1.20000
AFIX   0

C199  1    0.524215    0.318854    0.378830    11.00000    0.08612    0.09275 =
         0.08874    0.00742    0.00396    0.00627
AFIX  43
H199  2    0.579538    0.314814    0.382097    11.00000   -1.20000
AFIX   0
C179  1    0.485763    0.499668    0.316701    11.00000    0.05501    0.06731 =
         0.02677    0.01229    0.01333    0.01864
C281  1    0.292156    0.620744    0.592277    11.00000    0.06806    0.07656 =
         0.08061   -0.01399   -0.02557   -0.00323
AFIX  43
H281  2    0.259111    0.647512    0.585217    11.00000   -1.20000
AFIX   0

C85   1    0.319095    0.653081    0.942938    11.00000    0.07106    0.05354 =
         0.02290    0.00853    0.00711    0.00478
C139  1    0.375596    0.374937    0.917172    11.00000    0.04078    0.04092 =
         0.09172    0.00612    0.00459   -0.00889
C175  1    0.611672    0.397889    0.237116    11.00000    0.03995    0.07754 =
         0.07691    0.00562    0.00573    0.00602
AFIX  43
H175  2    0.649096    0.376627    0.249794    11.00000   -1.20000
AFIX   0
C269  1    0.205602    0.356816    0.631107    11.00000    0.06097    0.07394 =
         0.07730    0.03289   -0.01078   -0.00998
AFIX  43
H269  2    0.156137    0.369951    0.622566    11.00000   -1.20000
AFIX   0

C76   1    0.287361    0.742356    0.820365    11.00000    0.03481    0.05613 =
         0.06003   -0.01941   -0.00812    0.00640
AFIX  43
H76   2    0.308025    0.746484    0.847601    11.00000   -1.20000
AFIX   0
C33   1    0.832185    0.479230    0.661019    11.00000    0.03248    0.09429 =
         0.05924    0.01299   -0.00378   -0.01071

C159  1    0.498209    0.682553    0.342032    11.00000    0.06265    0.07109 =
         0.09083   -0.00341   -0.02697   -0.03210
AFIX  43
H159  2    0.497990    0.696878    0.368678    11.00000   -1.20000
AFIX   0
N10   5   -0.066999    0.650744    0.574149    11.00000    0.09305    0.08941 =
         0.12924   -0.02024    0.05299    0.00833
C229  1   -0.127898    0.412007    0.205812    11.00000    0.06909    0.07001 =
         0.06071    0.00093   -0.00727   -0.00858
C246  1    0.082384    0.306457    0.461160    11.00000    0.08256    0.07154 =
         0.03149    0.01273   -0.00992   -0.01870
AFIX  43
H246  2    0.118569    0.310134    0.439498    11.00000   -1.20000
AFIX   0
C261  1    0.064678    0.535257    0.620947    11.00000    0.04246    0.06655 =
         0.09522   -0.00837    0.02068    0.01144
AFIX  43
H261  2    0.014878    0.549886    0.615424    11.00000   -1.20000
AFIX   0

C89   1    0.488999    0.659807    0.763271    11.00000    0.05395    0.04277 =
         0.05281   -0.01242    0.02624   -0.00262
AFIX  43
H89   2    0.504741    0.627021    0.767790    11.00000   -1.20000
AFIX   0
C120  1    0.495418    0.239078    0.971088    11.00000    0.06237    0.04123 =
         0.08020    0.01678    0.01828   -0.00415
AFIX  43
H120  2    0.482195    0.265856    0.988107    11.00000   -1.20000
AFIX   0

C204  1    0.035447    0.478670    0.163553    11.00000    0.06696    0.09095 =
         0.05875    0.01005    0.00091   -0.02642
AFIX  43
H204  2    0.047685    0.466265    0.137135    11.00000   -1.20000
AFIX   0
N9    5   -0.184191    0.563608    0.493584    11.00000    0.03970    0.13373 =
         0.11200    0.00719    0.02417   -0.02260

C128  1    0.643625    0.375854    1.081640    11.00000    0.05829    0.08680 =
         0.06957   -0.01961    0.01912   -0.01524
AFIX  43
H128  2    0.635392    0.403684    1.098373    11.00000   -1.20000
AFIX   0
C13   1    0.756545    0.641337    0.741294    11.00000    0.07275    0.06876 =
         0.06740    0.01705    0.00630   -0.00773

C278  1    0.394469    0.539875    0.611720    11.00000    0.03891    0.07330 =
         0.03431    0.00162   -0.00640   -0.00233
AFIX  43
H278  2    0.428298    0.513101    0.617582    11.00000   -1.20000
AFIX   0
C184  1    0.594917    0.579801    0.395300    11.00000    0.08933    0.05613 =
         0.06305   -0.00505   -0.03296   -0.00927
AFIX  43
H184  2    0.592201    0.588754    0.423512    11.00000   -1.20000
AFIX   0
C198  1    0.474530    0.281030    0.388868    11.00000    0.08831    0.07655 =
         0.08132    0.00341    0.00303    0.00514
AFIX  43
H198  2    0.495783    0.251974    0.400451    11.00000   -1.20000
AFIX   0

C84   1    0.258900    0.654212    0.974834    11.00000    0.06223    0.07162 =
         0.06273   -0.01764    0.00380   -0.01428
AFIX  43
H84   2    0.274880    0.652202    1.003038    11.00000   -1.20000
AFIX   0
C134  1    0.554155    0.308248    0.850016    11.00000    0.05925    0.07315 =
         0.06726   -0.00666    0.00869    0.01537
AFIX  43
H134  2    0.592429    0.333409    0.849124    11.00000   -1.20000
AFIX   0
C123  1    0.587701    0.328075    0.973125    11.00000    0.05287    0.07632 =
         0.03495   -0.00150    0.01640   -0.02231
C32   1    0.845571    0.428721    0.655155    11.00000    0.06762    0.07384 =
         0.06452   -0.00785    0.00362   -0.00160
AFIX  43
H32   2    0.854031    0.410327    0.679654    11.00000   -1.20000
AFIX   0
C12   1    1.001352    0.442043    0.963101    11.00000    0.04095    0.07455 =
         0.09146    0.02598   -0.01397    0.01545

C197  1    0.391063    0.285332    0.381918    11.00000    0.08627    0.08079 =
         0.07694    0.00437    0.00667    0.00170
AFIX  43
H197  2    0.357151    0.258897    0.387908    11.00000   -1.20000
AFIX   0
C172  1    0.502162    0.465244    0.200226    11.00000    0.04938    0.06078 =
         0.07994    0.01037    0.03542    0.00722

C141  1    0.257189    0.356291    0.955024    11.00000    0.09030    0.09929 =
         0.09976    0.00076    0.01308   -0.00538
AFIX  43
H141  2    0.233041    0.342702    0.978498    11.00000   -1.20000
AFIX   0

N7    5    0.125172    0.802303    0.306764    11.00000    0.06997    0.07773 =
         0.14841    0.04942   -0.00038    0.01350
C282  1    0.297766    0.580119    0.566769    11.00000    0.06100    0.07464 =
         0.07173   -0.00058    0.01569    0.02408
AFIX  43
H282  2    0.265143    0.579085    0.542602    11.00000   -1.20000
AFIX   0
N8    5   -0.052716    0.762301    0.378196    11.00000    0.10032    0.11951 =
         0.11980   -0.00090   -0.01178    0.05377

C29   1    0.826333    0.481000    0.583358    11.00000    0.04547    0.14905 =
         0.05058    0.00404   -0.00089   -0.00771
AFIX  43
H29   2    0.818950    0.499554    0.558864    11.00000   -1.20000
AFIX   0

N12   5    0.496885    0.668829    0.540301    11.00000    0.07465    0.13859 =
         0.06741   -0.01682   -0.03156    0.00010
C255  1    0.390965    0.319410    0.493705    11.00000    0.07644    0.09262 =
         0.08898   -0.00864   -0.00138    0.00401
AFIX  43
H255  2    0.438662    0.324149    0.479540    11.00000   -1.20000
AFIX   0

C103  1    0.932467    0.303244    0.819630    11.00000    0.06314    0.07819 =
         0.09777   -0.01037    0.03135    0.01444
AFIX  43
H103  2    0.968983    0.295216    0.798970    11.00000   -1.20000
AFIX   0

C288  1    0.502031    0.537627    0.522948    11.00000    0.03303    0.11532 =
         0.04780   -0.00508    0.00618   -0.01961
AFIX  43
H288  2    0.476603    0.565941    0.532894    11.00000   -1.20000
AFIX   0

C36   1    0.911240    0.469292    0.757902    11.00000    0.03355    0.04798 =
         0.05155    0.01357   -0.01371   -0.00397
C102  1    0.854118    0.301593    0.811188    11.00000    0.10054    0.06420 =
         0.08621   -0.00388    0.02473    0.00253
AFIX  43
H102  2    0.835799    0.294547    0.783950    11.00000   -1.20000
AFIX   0
C105  1    0.907877    0.325395    0.890904    11.00000    0.04269    0.08585 =
         0.07017    0.01223    0.00957    0.00791
AFIX  43
H105  2    0.927198    0.333227    0.917806    11.00000   -1.20000
AFIX  66
C49   1    0.620732    0.475555    0.619715    11.00000    0.06734    0.09426 =
         0.06516    0.00083   -0.00533   -0.01156
AFIX  43
H49   2    0.622225    0.459211    0.593942    11.00000   -1.20000
AFIX  65
C48   1    0.599515    0.525499    0.621266    11.00000    0.06894    0.09572 =
         0.07862    0.01262   -0.00547   -0.00993
AFIX  43
H48   2    0.586811    0.542571    0.596531    11.00000   -1.20000
AFIX  65
C47   1    0.597284    0.549927    0.659785    11.00000    0.08345    0.08875 =
         0.08944    0.01564    0.00269    0.00072
AFIX  43
H47   2    0.583088    0.583343    0.660823    11.00000   -1.20000
AFIX  65
C46   1    0.616270    0.524411    0.696754    11.00000    0.08191    0.08617 =
         0.08486    0.00855   -0.00055    0.00024
AFIX  43
H46   2    0.614778    0.540756    0.722526    11.00000   -1.20000
AFIX  65
C45   1    0.637488    0.474468    0.695204    11.00000    0.05652    0.07107 =
         0.06571   -0.00376    0.00706   -0.01083
C50   1    0.639719    0.450039    0.656684    11.00000    0.06225    0.08694 =
         0.06213   -0.00233   -0.00148   -0.00052
AFIX  43
H50   2    0.653916    0.416623    0.655647    11.00000   -1.20000
AFIX   0

C183  1    0.650185    0.601958    0.370825    11.00000    0.07450    0.07600 =
         0.08329    0.00359   -0.00872   -0.00409
AFIX  43
H183  2    0.685166    0.625461    0.382473    11.00000   -1.20000
AFIX   0

C40   1    1.004741    0.441444    0.814744    11.00000    0.02345    0.07907 =
         0.05929    0.00508   -0.01317    0.00227
AFIX  43
H40   2    1.013268    0.427398    0.841229    11.00000   -1.20000
AFIX   0
C4    1    0.755595    0.712143    0.989424    11.00000    0.12797    0.12703 =
         0.12852   -0.01026    0.00140   -0.00584

C222  1   -0.124210    0.476881    0.314252    11.00000    0.00992    0.10484 =
         0.05521    0.01589   -0.00399    0.01361
C207  1   -0.033283    0.610693    0.282991    11.00000    0.09482    0.09625 =
         0.09581   -0.00003    0.00451   -0.00205
C156  1    0.442156    0.676392    0.516822    11.00000    0.05783    0.06487 =
         0.07366   -0.01114   -0.00142    0.00058
C193  1    0.384234    0.354486    0.214977    11.00000    0.08010    0.06188 =
         0.04378   -0.02410    0.02092    0.01523
AFIX  43
H193  2    0.410742    0.327147    0.203954    11.00000   -1.20000
AFIX   0
C181  1    0.600655    0.559933    0.310332    11.00000    0.05651    0.04013 =
         0.08434    0.01359    0.00433   -0.00443
AFIX  43
H181  2    0.599873    0.555641    0.281272    11.00000   -1.20000
AFIX   0
C196  1    0.362208    0.326300    0.367170    11.00000    0.07424    0.07193 =
         0.06305    0.00705   -0.01354   -0.00528
AFIX  43
H196  2    0.306565    0.329666    0.365760    11.00000   -1.20000
AFIX   0

C140  1    0.339538    0.355496    0.951407    11.00000    0.05191    0.06826 =
         0.06502    0.01140    0.01683   -0.01220
AFIX  43
H140  2    0.371072    0.341378    0.972814    11.00000   -1.20000
AFIX   0
C18   1    0.695311    0.648656    0.711293    11.00000    0.07314    0.07689 =
         0.07719    0.01380    0.00285   -0.00039
AFIX  43
H18   2    0.681176    0.621256    0.694863    11.00000   -1.20000
AFIX   0
C82   1    0.153532    0.661462    0.920818    11.00000    0.04660    0.08731 =
         0.07441   -0.02919    0.02079    0.00083
AFIX  43
H82   2    0.099665    0.666247    0.913406    11.00000   -1.20000
AFIX   0

C205  1   -0.017688    0.515666    0.165186    11.00000    0.06287    0.11488 =
         0.02909    0.01304   -0.00366   -0.00360
AFIX  43
H205  2   -0.047491    0.526076    0.141664    11.00000   -1.20000
AFIX   0

C16   1    0.664544    0.728293    0.733975    11.00000    0.06393    0.07193 =
         0.10837    0.00635    0.00303   -0.01394
AFIX  43
H16   2    0.633911    0.757176    0.732195    11.00000   -1.20000
AFIX   0
C67   1    0.169147    0.524735    0.900348    11.00000    0.05193    0.06608 =
         0.07267    0.00487    0.01318   -0.00821
AFIX  43
H67   2    0.113610    0.522622    0.896715    11.00000   -1.20000
AFIX   0
C80   1    0.292047    0.656406    0.899359    11.00000    0.02993    0.04699 =
         0.05973   -0.01304   -0.00905   -0.00850
C17   1    0.652839    0.692336    0.703099    11.00000    0.07364    0.08303 =
         0.08668    0.00622    0.00343    0.00752
AFIX  43
H17   2    0.619951    0.696951    0.679337    11.00000   -1.20000
AFIX   0
C126  1    0.706628    0.299189    1.071042    11.00000    0.08576    0.05398 =
         0.04157    0.01018   -0.00255   -0.00480
AFIX  43
H126  2    0.737706    0.273303    1.082013    11.00000   -1.20000
AFIX   0

C244  1    0.127972    0.348105    0.305023    11.00000    0.06267    0.06937 =
         0.06475   -0.00341   -0.00881    0.00196
AFIX  43
H244  2    0.138681    0.379393    0.294019    11.00000   -1.20000
AFIX   0
C148  1   -0.000385    0.739923    0.373686    11.00000    0.09159    0.09011 =
         0.04518    0.00504    0.00797    0.03529
C242  1    0.166800    0.264089    0.317642    11.00000    0.07883    0.08182 =
         0.09476   -0.00081    0.00477    0.01210
AFIX  43
H242  2    0.201042    0.237566    0.312446    11.00000   -1.20000
AFIX   0
C253  1    0.324363    0.270072    0.542164    11.00000    0.08975    0.07956 =
         0.08218    0.00271   -0.00175    0.00248
AFIX  43
H253  2    0.324966    0.243224    0.560620    11.00000   -1.20000
AFIX   0
C252  1    0.255286    0.302400    0.536801    11.00000    0.07647    0.07388 =
         0.07045   -0.00348   -0.00278    0.00860
AFIX  43
H252  2    0.209697    0.296207    0.552369    11.00000   -1.20000
AFIX   0

C55   1    0.544212    0.315281    0.727374    11.00000    0.06973    0.08219 =
         0.07830   -0.01143   -0.01302   -0.00486
AFIX  43
H55   2    0.490905    0.304832    0.727100    11.00000   -1.20000
AFIX   0

C268  1    0.276948    0.375319    0.615420    11.00000    0.05447    0.05449 =
         0.05834   -0.00165    0.00028   -0.00442
C173  1    0.541117    0.426592    0.175527    11.00000    0.07660    0.10020 =
         0.04155   -0.01503    0.02118    0.02335
AFIX  43
H173  2    0.528797    0.423303    0.146951    11.00000   -1.20000
AFIX   0
C248  1   -0.026497    0.265579    0.492721    11.00000    0.09439    0.08874 =
         0.08707    0.03339   -0.00763   -0.03844
AFIX  43
H248  2   -0.062843    0.239298    0.492406    11.00000   -1.20000
AFIX   0
C224  1   -0.148555    0.446054    0.239249    11.00000    0.03973    0.08992 =
         0.07431   -0.00251   -0.00951   -0.00953
C153  1    0.311901    0.730174    0.542042    11.00000    0.06388    0.07345 =
         0.06319   -0.00903    0.00078    0.00149
C234  1   -0.076322    0.399318    0.416126    11.00000    0.09186    0.09382 =
         0.09560    0.00539    0.00070    0.00860
AFIX  43
H234  2   -0.042198    0.426008    0.421780    11.00000   -1.20000
AFIX   0
C233  1   -0.073449    0.376889    0.376862    11.00000    0.06800    0.06653 =
         0.06490    0.00859    0.00943    0.00249
C215  1   -0.166319    0.539302    0.379414    11.00000    0.05781    0.14103 =
         0.06820   -0.01976   -0.02593    0.02363
AFIX  43
H215  2   -0.179450    0.560712    0.401193    11.00000   -1.20000
AFIX   0
C249  1   -0.024598    0.296009    0.526387    11.00000    0.10844    0.11346 =
         0.08307   -0.00646    0.06087   -0.03568
AFIX  43
H249  2   -0.063750    0.294245    0.546760    11.00000   -1.20000
AFIX   0

C23   1    1.039431    0.638455    0.748469    11.00000    0.06167    0.11606 =
         0.09877    0.00528   -0.00683   -0.04379
AFIX  43
H23   2    1.070952    0.654379    0.728779    11.00000   -1.20000
AFIX   0

C251  1    0.255006    0.343852    0.508100    11.00000    0.09302    0.04850 =
         0.04886   -0.00644   -0.00022    0.00328
C95   1    0.522413    0.761943    0.893708    11.00000    0.04683    0.06826 =
         0.07859   -0.03806    0.00618   -0.00830
AFIX  43
H95   2    0.466653    0.759346    0.893506    11.00000   -1.20000
AFIX   0

C240  1    0.056924    0.296187    0.350729    11.00000    0.10067    0.10019 =
         0.10184   -0.00015    0.01939    0.00423
AFIX  43
H240  2    0.014341    0.290725    0.368614    11.00000   -1.20000
AFIX   0

C116  1    0.592243    0.198502    0.927823    11.00000    0.08026    0.04126 =
         0.04483    0.00634   -0.00717   -0.00850
C256  1    0.331750    0.351417    0.487124    11.00000    0.03256    0.09058 =
         0.08501    0.00191    0.01075    0.00147
AFIX  43
H256  2    0.338622    0.378498    0.469361    11.00000   -1.20000
AFIX   0
C213  1   -0.086287    0.524293    0.318530    11.00000    0.06112    0.05633 =
         0.05852    0.00027   -0.00835    0.00366
C262  1    0.110572    0.550531    0.655368    11.00000    0.03552    0.09646 =
         0.06343   -0.01480    0.01857    0.01004
AFIX  43
H262  2    0.092614    0.576485    0.672057    11.00000   -1.20000
AFIX   0

C56   1    0.561341    0.362718    0.738007    11.00000    0.04890    0.08831 =
         0.05268    0.00012    0.00532   -0.00434
AFIX  43
H56   2    0.520437    0.383770    0.746500    11.00000   -1.20000
AFIX   0

C254  1    0.385803    0.281427    0.519138    11.00000    0.10060    0.10204 =
         0.10653   -0.01005   -0.00024    0.00950
AFIX  43
H254  2    0.430162    0.260430    0.521041    11.00000   -1.20000
AFIX   0

C119  1    0.446296    0.198602    0.969163    11.00000    0.07412    0.06321 =
         0.06899    0.00821    0.00879   -0.00089
AFIX  43
H119  2    0.397988    0.198854    0.983320    11.00000   -1.20000
AFIX   0
C11   1    0.968615    0.489615    0.956627    11.00000    0.05146    0.07298 =
         0.05315    0.00624   -0.00474    0.00718
N5    5    0.989632    0.487734    1.066728    11.00000    0.13538    0.14538 =
         0.08385    0.00259   -0.02556    0.01466
C39   1    1.069066    0.460004    0.792231    11.00000    0.03311    0.06122 =
         0.08745    0.01537   -0.00414    0.00221
AFIX  43
H39   2    1.121073    0.457098    0.803353    11.00000   -1.20000
AFIX   0
C96   1    0.558792    0.803416    0.912977    11.00000    0.07566    0.05228 =
         0.09726   -0.03807   -0.00010   -0.00360
AFIX  43
H96   2    0.527825    0.826767    0.926861    11.00000   -1.20000
AFIX   0

C149  1   -0.113030    0.571507    0.491924    11.00000    0.05385    0.08047 =
         0.05157    0.01121   -0.00579   -0.00126
C135  1    0.563196    0.266736    0.824377    11.00000    0.09537    0.09514 =
         0.08836   -0.00780   -0.00026    0.00720
AFIX  43
H135  2    0.604964    0.264151    0.805544    11.00000   -1.20000
AFIX   0

C272  1    0.349075    0.317772    0.658130    11.00000    0.10582    0.06775 =
         0.07439    0.02185   -0.02877    0.00573
AFIX  43
H272  2    0.397210    0.304597    0.668608    11.00000   -1.20000
AFIX   0

C127  1    0.694720    0.338158    1.095056    11.00000    0.07899    0.08645 =
         0.05521   -0.00076    0.00930   -0.00417
AFIX  43
H127  2    0.720777    0.340417    1.121213    11.00000   -1.20000
AFIX   0

C243  1    0.179136    0.308510    0.294732    11.00000    0.08349    0.06848 =
         0.08611   -0.02244    0.00511    0.00603
AFIX  43
H243  2    0.218187    0.311292    0.274385    11.00000   -1.20000
AFIX   0
C192  1    0.332457    0.381674    0.189750    11.00000    0.11255    0.06027 =
         0.07616   -0.02037    0.00967   -0.01203
AFIX  43
H192  2    0.325295    0.374143    0.161332    11.00000   -1.20000
AFIX   0

C98   1    0.683341    0.773014    0.890255    11.00000    0.03471    0.07310 =
         0.08582   -0.00549   -0.03608   -0.01333
AFIX  43
H98   2    0.739052    0.775943    0.890290    11.00000   -1.20000
AFIX   0
C28   1    0.824745    0.503716    0.622654    11.00000    0.06151    0.07572 =
         0.06011    0.00025    0.00043   -0.00616

C250  1    0.039378    0.330921    0.529676    11.00000    0.06263    0.10672 =
         0.04402    0.00905    0.01386   -0.02170
AFIX  43
H250  2    0.046981    0.349399    0.554196    11.00000   -1.20000
AFIX   0
C279  1    0.389256    0.579114    0.639648    11.00000    0.04882    0.10139 =
         0.04491   -0.01000   -0.02386   -0.00650
AFIX  43
H279  2    0.419001    0.578234    0.664798    11.00000   -1.20000
AFIX   0
C223  1   -0.106262    0.441230    0.278940    11.00000    0.03107    0.06839 =
         0.05308   -0.01104   -0.01362   -0.01826
C220  1   -0.238430    0.419494    0.330578    11.00000    0.05214    0.07677 =
         0.06203   -0.00017    0.00253    0.00397
AFIX  43
H220  2   -0.225427    0.398332    0.308605    11.00000   -1.20000
AFIX   0

C66   1    0.204065    0.516841    0.939124    11.00000    0.04135    0.13195 =
         0.06782    0.02602    0.03365    0.01875
AFIX  43
H66   2    0.172431    0.513825    0.962744    11.00000   -1.20000
AFIX   0

C206  1   -0.025384    0.537425    0.204184    11.00000    0.06153    0.07206 =
         0.05655    0.00342   -0.00727   -0.00826
AFIX  43
H206  2   -0.059704    0.564604    0.205960    11.00000   -1.20000
AFIX   0
C212  1   -0.113428    0.622864    0.274884    11.00000    0.09880    0.09908 =
         0.10835   -0.00127    0.00203    0.00522
AFIX  43
H212  2   -0.152476    0.598386    0.277534    11.00000   -1.20000
AFIX   0
C280  1    0.340017    0.620099    0.630719    11.00000    0.07474    0.11202 =
         0.07264   -0.01518    0.00465   -0.00882
AFIX  43
H280  2    0.338155    0.646685    0.649393    11.00000   -1.20000
AFIX   0
N11   5    0.320252    0.747610    0.576261    11.00000    0.08640    0.11049 =
         0.09096   -0.03033    0.00460    0.02077
C270  1    0.210685    0.317455    0.660412    11.00000    0.11140    0.08263 =
         0.08686    0.01629   -0.02402   -0.00527
AFIX  43
H270  2    0.164320    0.303871    0.671494    11.00000   -1.20000
AFIX   0
C180  1    0.543390    0.534349    0.335494    11.00000    0.03754    0.05337 =
         0.06404    0.00434    0.00658    0.00309

C131  1    0.514447    0.402990    0.987499    11.00000    0.05175    0.04319 =
         0.07181   -0.00025    0.02796    0.00926
AFIX  43
H131  2    0.479644    0.427960    0.978225    11.00000   -1.20000
AFIX   0
C30   1    0.839152    0.430103    0.581440    11.00000    0.08113    0.08699 =
         0.07272    0.00008   -0.00145    0.00440
AFIX  43
H30   2    0.841807    0.414629    0.555326    11.00000   -1.20000
AFIX   0

C166  1    0.181683    0.649083    0.186714    11.00000    0.06446    0.10654 =
         0.07133    0.03872    0.01042    0.00678
AFIX  43
H166  2    0.142721    0.662174    0.168392    11.00000   -1.20000
AFIX   0

C31   1    0.848098    0.401832    0.617871    11.00000    0.09463    0.10376 =
         0.09480   -0.00476    0.00138   -0.00347
AFIX  43
H31   2    0.855230    0.367543    0.617331    11.00000   -1.20000
AFIX   0

C245  1    0.090456    0.337356    0.496202    11.00000    0.05865    0.06226 =
         0.04711    0.00314   -0.02102   -0.00547
C284  1    0.499216    0.453298    0.503950    11.00000    0.06593    0.07591 =
         0.05438    0.00087   -0.00718    0.00347
AFIX  43
H284  2    0.471752    0.423333    0.501009    11.00000   -1.20000
AFIX   0

C122  1    0.616749    0.285071    0.947314    11.00000    0.05677    0.02502 =
         0.06446    0.00939    0.01530    0.00396
C21   1    1.026987    0.596566    0.815144    11.00000    0.04542    0.11030 =
         0.04494    0.01790    0.00199   -0.00475
AFIX  43
H21   2    1.049805    0.585751    0.840539    11.00000   -1.20000
AFIX   0

C191  1    0.289780    0.421995    0.208495    11.00000    0.06969    0.11705 =
         0.06243    0.01475   -0.01747    0.00732
AFIX  43
H191  2    0.253496    0.440355    0.192088    11.00000   -1.20000
AFIX   0
C158  1    0.445029    0.648002    0.330727    11.00000    0.06070    0.04331 =
         0.14050   -0.02842   -0.00310   -0.00047
AFIX  43
H158  2    0.409725    0.637691    0.351256    11.00000   -1.20000
AFIX   0
C165  1    0.241603    0.677366    0.199800    11.00000    0.10691    0.08486 =
         0.06500    0.03507    0.00292    0.03097
AFIX  43
H165  2    0.246896    0.709524    0.189465    11.00000   -1.20000
AFIX   0
C227  1   -0.216283    0.454593    0.157997    11.00000    0.07732    0.08492 =
         0.07446   -0.00447   -0.01147   -0.00663
AFIX  43
H227  2   -0.239023    0.458884    0.131216    11.00000   -1.20000
AFIX   0

C138  1    0.431554    0.276807    0.878611    11.00000    0.07329    0.07114 =
         0.06888   -0.02007   -0.02354    0.00481
AFIX  43
H138  2    0.386722    0.280889    0.895219    11.00000   -1.20000
AFIX   0
C83   1    0.179586    0.658134    0.964690    11.00000    0.06252    0.07309 =
         0.05824    0.00332    0.01326   -0.00190
AFIX  43
H83   2    0.141827    0.658696    0.985819    11.00000   -1.20000
AFIX   0
C142  1    0.209979    0.378227    0.922266    11.00000    0.08591    0.08695 =
         0.10236    0.00000    0.00436    0.00350
AFIX  43
H142  2    0.154643    0.381085    0.925072    11.00000   -1.20000
AFIX   0

C167  1    0.175913    0.603340    0.198863    11.00000    0.05495    0.14678 =
         0.10874   -0.01519    0.01834   -0.04359
AFIX  43
H167  2    0.133393    0.584533    0.187939    11.00000   -1.20000
AFIX   0
C214  1   -0.106919    0.550452    0.355003    11.00000    0.08349    0.08248 =
         0.06366   -0.00683   -0.00625    0.00207
AFIX  43
H214  2   -0.075719    0.577947    0.362349    11.00000   -1.20000
AFIX   0
C286  1    0.616895    0.497152    0.497574    11.00000    0.06057    0.09047 =
         0.06653    0.00513   -0.00317    0.00062
AFIX  43
H286  2    0.671571    0.497791    0.492113    11.00000   -1.20000
AFIX   0

C137  1    0.441435    0.233866    0.854980    11.00000    0.09620    0.09447 =
         0.10171    0.00119   -0.00879   -0.00253
AFIX  43
H137  2    0.404528    0.208034    0.856873    11.00000   -1.20000
AFIX   0

C202  1    0.061369    0.482418    0.237045    11.00000    0.07242    0.08700 =
         0.06135    0.01044    0.03374   -0.00481
AFIX  43
H202  2    0.087913    0.470435    0.261061    11.00000   -1.20000
AFIX   0
C221  1   -0.193209    0.464043    0.337520    11.00000    0.03327    0.05634 =
         0.04455    0.00551   -0.00677    0.01076

C5    1    0.480949    0.536575    1.035187    11.00000    0.06812    0.07045 =
         0.08354   -0.00540    0.00453   -0.00032
N3    5    0.422312    0.539662    1.053371    11.00000    0.05440    0.13791 =
         0.14443   -0.04936    0.05334   -0.00096
C285  1    0.578117    0.454391    0.491609    11.00000    0.08197    0.08133 =
         0.07152    0.00396    0.01082    0.00411
AFIX  43
H285  2    0.602774    0.426843    0.479806    11.00000   -1.20000
AFIX   0
C218  1   -0.319212    0.440374    0.389775    11.00000    0.07180    0.08111 =
         0.07097    0.00682    0.01359    0.00251
AFIX  43
H218  2   -0.362274    0.431548    0.406368    11.00000   -1.20000
AFIX   0
C216  1   -0.211715    0.494307    0.373044    11.00000    0.07135    0.07927 =
         0.06254    0.00344    0.00956    0.00427

C117  1    0.535271    0.155957    0.925497    11.00000    0.08895    0.05272 =
         0.08973   -0.00705    0.02218   -0.01164
AFIX  43
H117  2    0.548502    0.128733    0.908989    11.00000   -1.20000
AFIX   0

C201  1    0.013243    0.522379    0.240486    11.00000    0.06269    0.05347 =
         0.07966   -0.00855   -0.00945   -0.00772
C53   1    0.682691    0.296272    0.717473    11.00000    0.07920    0.07777 =
         0.08882   -0.01110    0.00509   -0.00607
AFIX  43
H53   2    0.723904    0.273509    0.713482    11.00000   -1.20000
AFIX   0
C54   1    0.604041    0.281299    0.716745    11.00000    0.09841    0.12784 =
         0.08262   -0.04479   -0.00282   -0.00363
AFIX  43
H54   2    0.590528    0.248876    0.709263    11.00000   -1.20000
AFIX   0

C182  1    0.654869    0.589786    0.328516    11.00000    0.04831    0.09574 =
         0.09111    0.04118   -0.01257   -0.02118
AFIX  43
H182  2    0.696379    0.602647    0.312705    11.00000   -1.20000
AFIX   0
C209  1    0.001719    0.696431    0.264464    11.00000    0.10492    0.10140 =
         0.10698    0.00456   -0.00207   -0.00075
AFIX  43
H209  2    0.040389    0.721411    0.264668    11.00000   -1.20000
AFIX   0

C143  1    0.247394    0.396256    0.884380    11.00000    0.07995    0.09070 =
         0.09682    0.00267   -0.00638    0.00104
AFIX  43
H143  2    0.219001    0.407181    0.860562    11.00000   -1.20000
AFIX   0
C97   1    0.640120    0.809096    0.911113    11.00000    0.09174    0.06151 =
         0.07394    0.01440   -0.03835   -0.03270
AFIX  43
H97   2    0.665765    0.836343    0.923459    11.00000   -1.20000
AFIX   0
C118  1    0.468929    0.154921    0.945074    11.00000    0.07135    0.08544 =
         0.14469   -0.00549   -0.00754   -0.01815
AFIX  43
H118  2    0.436003    0.126983    0.943948    11.00000   -1.20000
AFIX   0
N2    5    0.751602    0.735519    1.019060    11.00000    0.18517    0.18804 =
         0.18079   -0.02530    0.02024   -0.00467

C247  1    0.024835    0.271587    0.457140    11.00000    0.09851    0.10200 =
         0.08728   -0.03778    0.00914   -0.04132
AFIX  43
H247  2    0.018516    0.252494    0.432876    11.00000   -1.20000
AFIX   0

C9    1    0.975162    0.497683    1.032195    11.00000    0.08483    0.09086 =
         0.07167    0.00096   -0.00881    0.00043
C136  1    0.506347    0.229474    0.828539    11.00000    0.10816    0.10932 =
         0.09915   -0.00553   -0.00722    0.00203
AFIX  43
H136  2    0.511906    0.200406    0.813018    11.00000   -1.20000
AFIX   0

C271  1    0.283645    0.299829    0.672110    11.00000    0.07746    0.08084 =
         0.08589    0.02770   -0.02336    0.00336
AFIX  43
H271  2    0.286582    0.273555    0.691119    11.00000   -1.20000
AFIX   0
C226  1   -0.237578    0.487990    0.191717    11.00000    0.05996    0.09079 =
         0.08150    0.00644   -0.00784   -0.01731
AFIX  43
H226  2   -0.276120    0.512554    0.187056    11.00000   -1.20000
AFIX   0

C144  1    0.326698    0.395268    0.887826    11.00000    0.07186    0.08273 =
         0.09257    0.00834    0.00542   -0.00558
AFIX  43
H144  2    0.353003    0.411417    0.866226    11.00000   -1.20000
AFIX   0

C236  1   -0.172837    0.342821    0.434564    11.00000    0.09453    0.10251 =
         0.10024    0.01141    0.00612    0.00361
AFIX  43
H236  2   -0.204705    0.329706    0.455517    11.00000   -1.20000
AFIX   0

N1    5    0.928404    0.756455    0.933330    11.00000    0.11612    0.11210 =
         0.18927   -0.01274    0.02180   -0.07348
C22   1    1.071273    0.624774    0.787529    11.00000    0.06815    0.08512 =
         0.08857   -0.00516   -0.00020   -0.00498
AFIX  43
H22   2    1.123100    0.634685    0.795282    11.00000   -1.20000
AFIX   0

C237  1   -0.179556    0.317637    0.396533    11.00000    0.09886    0.10299 =
         0.10747    0.00881    0.00478   -0.00088
AFIX  43
H237  2   -0.212907    0.290520    0.391102    11.00000   -1.20000
AFIX   0
C238  1   -0.128601    0.339357    0.367916    11.00000    0.09611    0.09455 =
         0.09850    0.00581    0.00383   -0.00589
AFIX  43
H238  2   -0.131612    0.327791    0.340331    11.00000   -1.20000
AFIX   0
C235  1   -0.127764    0.383840    0.447474    11.00000    0.10606    0.10621 =
         0.10210    0.00432    0.00691   -0.00010
AFIX  43
H235  2   -0.131507    0.398983    0.473677    11.00000   -1.20000
AFIX   0
C210  1   -0.078944    0.706539    0.255918    11.00000    0.13237    0.12914 =
         0.13424    0.00052   -0.00325    0.00250
AFIX  43
H210  2   -0.094167    0.737524    0.245463    11.00000   -1.20000
AFIX   0
C211  1   -0.136898    0.670494    0.262946    11.00000    0.09578    0.08949 =
         0.09248    0.00789   -0.00250    0.00620
AFIX  43
H211  2   -0.191188    0.678210    0.259675    11.00000   -1.20000
AFIX   0
C241  1    0.109899    0.257160    0.346156    11.00000    0.11733    0.11199 =
         0.11574    0.00835    0.00432    0.00709
AFIX  43
H241  2    0.106297    0.228056    0.361810    11.00000   -1.20000
AFIX   0

C52   1    0.698571    0.343311    0.723907    11.00000    0.06735    0.07216 =
         0.07231   -0.01495    0.00484   -0.00536
AFIX  43
H52   2    0.751422    0.353282    0.720038    11.00000   -1.20000
AFIX   0

C217  1   -0.278222    0.483072    0.399084    11.00000    0.08142    0.08725 =
         0.07801    0.00458    0.00618    0.00916
AFIX  43
H217  2   -0.292748    0.503704    0.421136    11.00000   -1.20000
AFIX   0
C219  1   -0.298435    0.408292    0.355171    11.00000    0.06767    0.07721 =
         0.08065    0.00282   -0.00317    0.00020
AFIX  43
H219  2   -0.327821    0.379376    0.350216    11.00000   -1.20000
AFIX   0
C287  1    0.581827    0.540958    0.511359    11.00000    0.09246    0.09911 =
         0.09359   -0.00577    0.00220   -0.00842
AFIX  43
H287  2    0.610145    0.570752    0.512740    11.00000   -1.20000
AFIX   0

C15   1    0.719301    0.723607    0.767321    11.00000    0.08534    0.09071 =
         0.08725   -0.00513    0.00770    0.00498
AFIX  43
H15   2    0.724978    0.748390    0.787592    11.00000   -1.20000
AFIX   0
HKLF 4


REM  s_a.res in P2(1)
REM R1 =  0.0808 for   42412 Fo > 4sig(Fo)  and  0.0994 for all   53322 data
REM   3121 parameters refined using    651 restraints

END

WGHT      0.1294    148.9016

REM Highest difference peak  5.749,  deepest hole -2.520,  1-sigma level  0.369
Q1    1   0.5999  0.5207  0.7988  11.00000  0.05    5.75
Q2    1   0.1941  0.5634  0.4014  11.00000  0.05    5.33
Q3    1   0.2728  0.4604  0.4805  11.00000  0.05    5.09
Q4    1   0.1952  0.4793  0.4020  11.00000  0.05    5.06
Q5    1   0.5413  0.3964  0.8795  11.00000  0.05    5.03
Q6    1   0.7013  0.3784  0.9046  11.00000  0.05    4.83
Q7    1   0.6568  0.5606  0.8749  11.00000  0.05    4.80
Q8    1   0.7995  0.5442  0.9006  11.00000  0.05    4.78
Q9    1   0.2853  0.5560  0.4408  11.00000  0.05    4.66
Q10   1   0.5381  0.4826  0.8783  11.00000  0.05    4.62
;
_shelx_res_checksum                89042
_shelx_hkl_file
;
   0 -33   0    0.07    0.94
   0 -33  -1    0.92    0.96
   0 -33   1    3.79    1.04
   0 -33  -2    1.54    1.00
   0 -33   2    1.47    0.97
   0 -33  -3    0.07    0.90
   0 -33   3    0.10    0.92
   0 -33   4    1.43    0.90
   0 -33  -4   -0.10    0.90
   0 -33  -5    1.18    0.84
   0 -33   5    0.61    0.85
   0 -33  -6    0.80    0.83
   0 -32   0    7.89    1.60
   0 -32  -1    0.54    1.42
   0 -32   1    3.06    1.42
   0 -32   2    2.28    1.40
   0 -32  -2    2.45    1.47
   0 -32  -3    7.38    1.47
   0 -32   3    7.84    1.56
   0 -32  -4    0.39    1.31
   0 -32   4    0.86    1.33
   0 -32  -5    3.57    1.39
   0 -32   5    2.11    1.30
   0 -32  -6    1.30    1.27
   0 -32   6    3.10    1.25
   0 -32   7    1.88    1.19
   0 -32  -7    0.51    1.21
   0 -32  -8    7.62    1.37
   0 -32   8    6.32    1.28
   0 -32  -9    2.19    1.06
   0 -32   9   -0.14    1.03
   0 -32 -10   -1.71    0.98
   0 -32  10    1.33    0.93
   0 -32 -11   -0.30    0.80
   0 -31   0    0.20    1.86
   0 -31   0    2.15    1.78
   0 -31  -1   13.27    2.16
   0 -31   1   10.64    2.15
   0 -31   1   11.49    2.10
   0 -31  -1   10.67    2.14
   0 -31   2    3.47    1.75
   0 -31  -2   -1.45    1.92
   0 -31   2   -0.77    1.69
   0 -31  -2    0.16    1.70
   0 -31   3    8.77    1.85
   0 -31  -3    6.27    1.95
   0 -31  -3   10.32    1.97
   0 -31   3    7.81    1.80
   0 -31   4    4.84    1.80
   0 -31  -4    5.16    1.81
   0 -31  -4    5.67    1.86
   0 -31   4    4.97    1.58
   0 -31   5    9.34    1.95
   0 -31  -5   11.26    1.96
   0 -31   5    9.93    1.67
   0 -31  -5    7.85    1.89
   0 -31  -6   14.54    2.10
   0 -31   6   11.44    1.66
   0 -31  -6   11.62    1.95
   0 -31   6   16.80    2.08
   0 -31   7    5.05    1.68
   0 -31  -7    3.61    1.46
   0 -31  -7    3.16    1.67
   0 -31  -8    6.33    1.61
   0 -31   8    3.67    1.56
   0 -31  -9    0.27    1.41
   0 -31   9    1.25    1.47
   0 -31 -10   12.76    1.78
   0 -31  10   11.89    1.78
   0 -31  11    5.44    1.38
   0 -31 -11    3.48    1.35
   0 -31  12   -0.11    1.07
   0 -31 -12    0.04    1.04
   0 -31 -13    1.66    1.05
   0 -31 -14   -0.35    0.86
   0 -31 -15    0.71    0.76
   0 -30   0    1.49    2.09
   0 -30   0    2.50    2.36
   0 -30  -1   16.55    2.65
   0 -30  -1   13.72    2.47
   0 -30   1   14.96    2.67
   0 -30   1   12.02    2.35
   0 -30   2    5.22    2.12
   0 -30  -2    2.37    2.11
   0 -30  -2    2.30    2.31
   0 -30   2    2.20    2.40
   0 -30  -3   23.23    2.93
   0 -30  -3   21.47    2.83
   0 -30   3   22.04    2.87
   0 -30   3   20.09    2.92
   0 -30  -4    5.31    2.18
   0 -30   4    8.44    2.19
   0 -30   4    8.99    2.40
   0 -30  -4   10.57    2.27
   0 -30  -5    3.50    2.06
   0 -30   5    9.02    2.14
   0 -30   5    7.62    2.10
   0 -30  -5    4.73    2.16
   0 -30   6    4.35    2.00
   0 -30   6    2.46    1.96
   0 -30  -6    3.67    2.05
   0 -30  -6    6.21    1.98
   0 -30  -7    8.72    1.92
   0 -30  -7    4.88    2.03
   0 -30   7    8.06    1.89
   0 -30   7    4.21    2.06
   0 -30  -8   26.20    2.69
   0 -30   8   29.09    2.92
   0 -30  -8   23.87    2.85
   0 -30   8   24.07    2.63
   0 -30  -9    3.20    1.77
   0 -30   9    2.49    1.81
   0 -30  -9    1.82    1.48
   0 -30 -10    2.87    1.71
   0 -30  10    0.65    1.73
   0 -30 -10    5.37    1.39
   0 -30 -11    2.02    1.19
   0 -30  11    2.08    1.59
   0 -30 -11    3.55    1.61
   0 -30  12    5.46    1.63
   0 -30 -12    3.46    1.56
   0 -30 -12    2.55    1.06
   0 -30 -13    2.31    1.36
   0 -30  13   -1.52    1.36
   0 -30 -14    3.71    1.35
   0 -30 -15    2.98    1.23
   0 -30 -16   -0.03    1.00
   0 -30 -17    0.28    0.86
   0 -29   0   -3.80    2.75
   0 -29   0   -1.82    2.28
   0 -29   1   15.47    3.13
   0 -29  -1   12.92    2.92
   0 -29  -1   13.74    2.65
   0 -29   1   14.10    2.67
   0 -29   2    7.01    2.36
   0 -29   2    4.37    2.84
   0 -29  -2    6.58    2.38
   0 -29  -2    6.63    2.69
   0 -29  -3    8.17    2.47
   0 -29   3    9.38    2.47
   0 -29   3   10.97    2.99
   0 -29  -3   10.68    2.63
   0 -29   4    5.42    2.37
   0 -29  -4    0.63    2.41
   0 -29   4    4.40    2.79
   0 -29  -4    5.03    2.31
   0 -29   5   20.81    3.02
   0 -29   5   17.94    3.29
   0 -29  -5   22.51    2.93
   0 -29  -5   23.08    2.99
   0 -29   6   16.70    2.78
   0 -29  -6   11.77    2.54
   0 -29   6    9.32    2.43
   0 -29  -6    8.55    2.28
   0 -29   7    0.06    2.36
   0 -29   7    2.08    2.20
   0 -29  -7   -0.07    2.23
   0 -29  -7   -0.27    1.92
   0 -29   8    7.95    2.30
   0 -29   8    7.89    2.26
   0 -29  -8   10.54    2.35
   0 -29  -8    8.33    1.93
   0 -29  -9    3.46    2.12
   0 -29  -9   -1.68    1.68
   0 -29   9   -1.16    1.87
   0 -29   9    0.40    2.09
   0 -29 -10   18.31    2.65
   0 -29  10   18.79    2.34
   0 -29 -10   17.89    2.19
   0 -29  10   17.30    2.60
   0 -29 -11    3.04    1.42
   0 -29  11   -0.74    1.95
   0 -29 -11    2.33    1.95
   0 -29 -12    2.41    1.76
   0 -29 -12    2.31    1.30
   0 -29  12    3.21    1.86
   0 -29 -13    4.85    1.85
   0 -29 -13    5.76    1.31
   0 -29  13    7.12    1.88
   0 -29 -14    4.51    1.11
   0 -29  14    4.42    1.70
   0 -29 -15    6.08    1.63
   0 -29  15    6.26    1.61
   0 -29 -15    1.56    1.03
   0 -29 -16    2.19    1.44
   0 -29 -17    6.83    1.47
   0 -29 -18    2.31    1.19
   0 -29 -19    4.39    1.04
   0 -28   0   10.16    2.60
   0 -28   0    6.34    2.98
   0 -28   1    9.80    3.14
   0 -28   1    6.01    2.56
   0 -28  -1    8.59    2.99
   0 -28  -1    5.90    2.50
   0 -28  -2    2.30    2.49
   0 -28  -2    2.28    2.73
   0 -28   2    4.49    2.48
   0 -28   2    5.58    3.16
   0 -28  -3   12.05    2.84
   0 -28  -3   20.09    2.95
   0 -28   3   13.60    2.88
   0 -28   3   17.15    3.35
   0 -28   4    7.97    2.61
   0 -28   4   10.79    3.27
   0 -28  -4    8.12    2.63
   0 -28  -4    9.59    2.55
   0 -28  -5    4.71    2.43
   0 -28   5    5.68    3.08
   0 -28   5    6.97    2.56
   0 -28  -5    8.67    2.25
   0 -28   6    6.52    2.41
   0 -28  -6    5.67    2.10
   0 -28   6    9.31    3.08
   0 -28  -6    5.03    2.42
   0 -28   7    2.25    2.44
   0 -28  -7    7.96    2.54
   0 -28  -7    6.03    1.96
   0 -28   7   11.49    3.02
   0 -28   8    4.89    2.48
   0 -28  -8    9.46    2.05
   0 -28   8   12.05    2.90
   0 -28  -8   10.54    2.56
   0 -28  -9    5.63    2.41
   0 -28   9    9.15    2.62
   0 -28  -9    6.22    1.87
   0 -28   9   11.40    2.59
   0 -28 -10    3.59    2.30
   0 -28 -10    1.96    1.64
   0 -28  10    6.53    2.19
   0 -28  10    3.96    2.35
   0 -28 -11    6.20    1.75
   0 -28  11    7.70    2.37
   0 -28  11    8.12    2.11
   0 -28 -11    5.94    2.40
   0 -28 -12   14.63    2.02
   0 -28 -12   13.32    2.63
   0 -28  12   13.37    2.58
   0 -28  13   12.72    2.41
   0 -28 -13   12.29    1.82
   0 -28 -13    7.92    2.36
   0 -28 -14   -0.66    1.98
   0 -28 -14    2.50    1.36
   0 -28  14    3.16    2.00
   0 -28 -15   11.80    1.64
   0 -28  15   12.38    2.15
   0 -28 -15   10.54    2.17
   0 -28  16   13.14    2.16
   0 -28 -16   13.22    1.64
   0 -28 -16   11.05    2.19
   0 -28 -17   10.94    1.97
   0 -28 -17    6.66    1.25
   0 -28 -18    1.15    1.48
   0 -28 -18    1.49    0.88
   0 -28 -19    7.36    1.52
   0 -27   0   -3.13    2.93
   0 -27   0   -1.88    2.48
   0 -27   1    8.23    3.20
   0 -27   1    4.62    2.69
   0 -27  -1    7.49    2.72
   0 -27  -1    2.07    2.77
   0 -27  -2    9.66    2.76
   0 -27  -2    5.13    2.70
   0 -27   2    2.57    2.64
   0 -27   2    5.65    3.19
   0 -27  -3   10.80    2.93
   0 -27   3   10.50    3.37
   0 -27  -3   12.04    2.56
   0 -27   3   10.97    2.82
   0 -27   4    6.59    2.83
   0 -27  -4    7.89    2.30
   0 -27  -4    7.88    2.79
   0 -27   4   13.16    3.41
   0 -27  -5    7.28    2.16
   0 -27   5    2.95    3.26
   0 -27  -5    7.98    2.81
   0 -27   5    7.77    2.67
   0 -27  -6    8.36    2.07
   0 -27   6    4.25    2.65
   0 -27  -6    4.78    2.70
   0 -27   6    6.63    3.22
   0 -27  -7   17.03    3.18
   0 -27   7   25.15    3.26
   0 -27   7   21.59    3.76
   0 -27  -7   19.77    2.74
   0 -27   8    8.17    3.13
   0 -27  -8    3.77    2.68
   0 -27   8    3.09    2.61
   0 -27  -8    5.56    1.98
   0 -27   9   -0.33    2.38
   0 -27  -9    2.45    2.45
   0 -27   9    2.86    2.83
   0 -27  -9   -0.07    1.92
   0 -27  10   16.74    3.07
   0 -27 -10   13.02    2.93
   0 -27  10   13.22    2.86
   0 -27 -10   12.89    2.25
   0 -27 -11   30.47    3.10
   0 -27 -11   27.63    3.58
   0 -27  11   29.74    3.67
   0 -27  11   28.76    3.59
   0 -27 -12   -3.91    2.58
   0 -27  12   -3.26    2.48
   0 -27  12    1.51    2.20
   0 -27 -12    2.14    1.74
   0 -27 -13   13.08    2.13
   0 -27 -13   13.55    2.80
   0 -27  13   13.30    2.73
   0 -27 -14   40.43    4.18
   0 -27  14   40.52    4.13
   0 -27 -14   43.39    3.78
   0 -27 -15   20.99    2.88
   0 -27 -15   16.16    2.21
   0 -27  15   20.37    2.83
   0 -27  16    0.46    2.13
   0 -27 -16   -0.94    2.15
   0 -27 -16   -3.26    1.52
   0 -27 -17   24.02    2.43
   0 -27 -18   16.34    1.85
   0 -27 -19    7.25    1.29
   0 -27 -20    3.88    0.99
   0 -26   0    0.24    2.79
   0 -26   0    2.85    2.75
   0 -26  -1    7.36    2.76
   0 -26  -1    3.13    2.47
   0 -26   1    3.21    2.79
   0 -26   1    8.34    3.02
   0 -26   2   17.26    3.23
   0 -26   2   16.32    3.53
   0 -26  -2   14.16    3.21
   0 -26  -2   18.26    2.82
   0 -26   3    6.83    3.24
   0 -26  -3    3.09    2.72
   0 -26  -3    2.93    2.24
   0 -26   3    3.23    2.70
   0 -26  -4   14.18    2.63
   0 -26   4   16.33    3.51
   0 -26  -4   15.28    3.30
   0 -26   4   17.23    3.13
   0 -26   5   32.13    3.87
   0 -26   5   25.78    4.11
   0 -26  -5   29.45    3.87
   0 -26  -5   28.30    3.26
   0 -26  -6   12.94    3.17
   0 -26   6   10.48    3.35
   0 -26  -6   10.22    2.33
   0 -26   6   10.58    3.03
   0 -26   7   10.47    3.35
   0 -26   7    7.07    2.96
   0 -26  -7    3.62    2.79
   0 -26  -7    7.74    2.25
   0 -26   8    2.49    2.63
   0 -26  -8    1.45    2.84
   0 -26  -8    3.42    2.07
   0 -26   8    4.69    3.06
   0 -26  -9   39.53    3.78
   0 -26   9   38.74    4.47
   0 -26   9   38.65    4.19
   0 -26  -9   33.05    4.28
   0 -26  10    3.98    2.88
   0 -26  10    0.09    2.76
   0 -26 -10    1.25    2.64
   0 -26 -10    2.24    1.98
   0 -26 -11   10.21    2.25
   0 -26  11    9.59    2.85
   0 -26  11   10.68    2.88
   0 -26 -11    5.75    2.88
   0 -26 -12   23.82    2.98
   0 -26  12   27.82    3.57
   0 -26  12   31.63    3.54
   0 -26 -12   21.14    3.57
   0 -26 -13   43.08    4.41
   0 -26 -13   40.21    3.94
   0 -26  13   45.36    4.23
   0 -26  13   37.80    4.38
   0 -26 -14   -3.73    1.92
   0 -26  14   -0.24    2.37
   0 -26 -14    0.38    2.54
   0 -26  15   17.29    3.05
   0 -26  15   11.91    2.12
   0 -26  16   56.44    4.67
   0 -26 -16   57.31    4.18
   0 -26  17    7.28    1.82
   0 -26 -17    7.96    1.84
   0 -26  18    4.35    1.63
   0 -26 -18    5.71    1.63
   0 -26 -19   16.91    1.93
   0 -26  19   11.13    2.00
   0 -26  20    7.28    1.65
   0 -26 -20   11.79    1.55
   0 -26  21    5.56    1.49
   0 -26 -21    9.31    1.31
   0 -26 -22    4.36    0.95
   0 -26  22    1.45    1.18
   0 -25   0    1.30    2.49
   0 -25   0    1.00    2.64
   0 -25  -1    3.24    2.31
   0 -25   1   -1.18    2.70
   0 -25  -1   -1.72    2.71
   0 -25   1   -0.74    2.83
   0 -25  -2   18.08    2.89
   0 -25   2   22.38    3.35
   0 -25   2   20.04    3.66
   0 -25  -2   18.88    3.35
   0 -25   3   17.78    3.31
   0 -25  -3   18.43    2.83
   0 -25   3   17.21    3.57
   0 -25  -3   15.97    3.31
   0 -25  -4   22.95    3.06
   0 -25   4   27.50    3.70
   0 -25  -4   20.35    3.67
   0 -25   4   24.48    3.86
   0 -25  -5   12.42    2.59
   0 -25   5   14.12    3.23
   0 -25   5   14.91    3.46
   0 -25  -5   12.04    3.21
   0 -25  -6   37.30    3.94
   0 -25   6   31.00    4.32
   0 -25   6   37.05    4.55
   0 -25  -6   41.52    4.42
   0 -25   7   56.29    5.35
   0 -25  -7   50.58    4.94
   0 -25   7   55.89    5.44
   0 -25  -7   51.41    5.37
   0 -25  -8    9.67    2.43
   0 -25   8   11.32    3.16
   0 -25  -8    8.10    3.28
   0 -25   8   11.41    3.18
   0 -25  -9   18.62    2.77
   0 -25  -9   17.52    3.44
   0 -25   9   20.83    3.40
   0 -25   9   16.86    3.30
   0 -25 -10    0.26    3.02
   0 -25  10   -0.92    2.80
   0 -25  10   -1.28    2.75
   0 -25 -10    0.30    2.02
   0 -25  11   49.09    4.73
   0 -25 -11   46.12    4.37
   0 -25 -11   44.61    4.93
   0 -25  11   50.32    4.85
   0 -25  12   -0.42    2.57
   0 -25  12    2.08    2.72
   0 -25 -12    2.32    2.84
   0 -25  12    0.07    1.55
   0 -25 -12    0.44    2.01
   0 -25  13   19.09    2.73
   0 -25  13   23.06    3.60
   0 -25  13   29.17    3.45
   0 -25 -13   27.73    3.07
   0 -25 -13   31.97    3.80
   0 -25  14   22.98    3.07
   0 -25 -14   34.49    3.32
   0 -25  14   36.46    3.95
   0 -25  14   34.26    3.67
   0 -25 -15   15.94    2.44
   0 -25  15   11.00    2.28
   0 -25  16    1.41    2.67
   0 -25 -16    4.61    1.95
   0 -25  16    3.49    1.87
   0 -25  17   38.47    3.76
   0 -25 -17   31.67    3.12
   0 -25 -18   31.32    2.95
   0 -25  18   29.38    3.47
   0 -25  18   20.49    2.96
   0 -25 -19   22.63    2.49
   0 -25  19   20.72    2.72
   0 -25 -20   12.03    1.81
   0 -25  20    7.73    2.08
   0 -25 -21   19.96    2.07
   0 -25  21   13.87    2.31
   0 -25 -22    2.35    1.24
   0 -25  22    4.37    1.62
   0 -25 -23    5.72    1.15
   0 -25  23    3.31    1.45
   0 -25 -24    4.22    0.90
   0 -25  24    3.93    1.40
   0 -25  25    5.30    1.22
   0 -24   0   13.25    3.16
   0 -24   0   19.80    2.93
   0 -24   1    9.93    2.93
   0 -24  -1    6.95    2.43
   0 -24   1    5.74    2.66
   0 -24  -1    7.34    2.83
   0 -24   2   30.52    3.82
   0 -24   2   30.83    3.95
   0 -24  -2   29.91    3.47
   0 -24  -2   30.78    3.99
   0 -24   3   24.23    3.67
   0 -24   3   15.72    3.33
   0 -24  -3   21.34    3.01
   0 -24  -3   22.80    3.54
   0 -24   4   25.88    3.66
   0 -24  -4   19.37    3.58
   0 -24  -4   22.27    3.08
   0 -24   4   20.56    3.76
   0 -24  -5   61.37    5.57
   0 -24   5   66.94    6.03
   0 -24   5   64.46    5.92
   0 -24  -5   59.87    5.92
   0 -24  -6   13.90    3.53
   0 -24   6   15.73    3.55
   0 -24  -6   11.90    2.85
   0 -24   6   22.65    3.39
   0 -24  -7   29.18    4.34
   0 -24   7   43.13    4.41
   0 -24  -7   37.64    3.91
   0 -24   7   40.61    4.50
   0 -24  -8   38.30    3.94
   0 -24   8   39.70    4.37
   0 -24  -8   33.93    4.51
   0 -24   8   40.61    4.48
   0 -24  -9   45.23    4.93
   0 -24   9   50.45    4.99
   0 -24  -9   41.11    4.32
   0 -24   9   49.06    4.78
   0 -24 -10   11.92    2.55
   0 -24  10   11.29    2.95
   0 -24  10   14.95    3.31
   0 -24 -10   13.33    3.56
   0 -24 -11   26.28    4.03
   0 -24  11   34.84    3.91
   0 -24  11   36.58    3.71
   0 -24  11   20.89    2.92
   0 -24 -11   28.94    3.35
   0 -24  12    4.69    1.92
   0 -24  12    7.24    2.61
   0 -24  12    9.48    2.97
   0 -24 -12    4.46    2.21
   0 -24  13   33.13    3.81
   0 -24  13   33.17    4.03
   0 -24  13   25.15    3.27
   0 -24 -13   37.09    3.49
   0 -24  14   -3.17    2.96
   0 -24 -14    0.30    2.07
   0 -24  14   -0.44    2.50
   0 -24  14    2.55    1.98
   0 -24  15   54.37    4.67
   0 -24  15   45.53    4.74
   0 -24 -15   48.20    4.31
   0 -24 -16   21.17    2.81
   0 -24  16   21.58    3.43
   0 -24  16   17.39    2.86
   0 -24  17   16.08    2.92
   0 -24  17   26.27    3.47
   0 -24 -17   23.67    2.87
   0 -24 -18    9.56    2.22
   0 -24  18    8.58    2.45
   0 -24  18   11.76    2.93
   0 -24  19   23.80    3.29
   0 -24 -19   31.41    3.10
   0 -24  20    3.92    2.26
   0 -24 -20   11.88    2.00
   0 -24  21   27.93    3.24
   0 -24 -21   30.25    2.95
   0 -24 -22   13.17    1.83
   0 -24  22    8.23    2.13
   0 -24 -23   11.15    1.70
   0 -24  23   13.31    2.17
   0 -24 -24    0.19    1.09
   0 -24  24   -1.03    1.62
   0 -24 -25    3.91    1.01
   0 -24  25    4.48    1.61
   0 -24  26    8.68    1.56
   0 -24  27    1.75    1.04
   0 -23   0    0.57    2.21
   0 -23   0    3.48    2.65
   0 -23   1   11.46    2.62
   0 -23  -1   11.58    2.97
   0 -23  -1   13.30    2.62
   0 -23   1   10.03    2.89
   0 -23   2   28.98    3.70
   0 -23  -2   25.97    3.37
   0 -23   2   28.20    3.58
   0 -23  -2   29.16    3.75
   0 -23  -3   44.28    4.31
   0 -23   3   43.07    4.55
   0 -23   3   41.56    4.52
   0 -23  -3   41.34    4.59
   0 -23   4   33.77    3.81
   0 -23  -4   24.94    3.45
   0 -23  -4   29.63    3.92
   0 -23   4   28.71    4.01
   0 -23  -5   39.18    4.49
   0 -23  -5   43.75    4.15
   0 -23   5   45.76    4.74
   0 -23   5   34.43    4.35
   0 -23  -6   19.63    3.01
   0 -23   6   24.55    3.57
   0 -23  -6   18.33    3.51
   0 -23   6   21.94    3.67
   0 -23  -7   88.52    7.41
   0 -23   7   96.07    7.73
   0 -23  -7   82.47    7.72
   0 -23   7   95.77    7.75
   0 -23  -8    5.46    2.40
   0 -23  -8    8.57    3.24
   0 -23   8    8.39    3.05
   0 -23   8   11.95    3.20
   0 -23  -9   28.59    4.16
   0 -23  -9   36.22    3.65
   0 -23   9   39.64    4.03
   0 -23   9   40.50    4.20
   0 -23   9   25.83    3.22
   0 -23 -10   24.66    3.76
   0 -23  10   21.32    3.49
   0 -23 -10   19.83    2.99
   0 -23  10   24.02    3.48
   0 -23  10   18.44    2.61
   0 -23 -11   31.98    3.48
   0 -23  11   36.11    4.02
   0 -23  11   24.42    3.20
   0 -23  11   33.46    3.81
   0 -23 -12   10.06    2.44
   0 -23  12   10.15    2.35
   0 -23  12    8.38    2.80
   0 -23  12   10.32    3.10
   0 -23  13   56.35    4.82
   0 -23  13   40.31    4.35
   0 -23 -13   47.04    4.47
   0 -23  13   44.92    4.94
   0 -23 -14   10.84    2.45
   0 -23  14   14.17    3.14
   0 -23  14    9.18    2.46
   0 -23  14   10.40    2.89
   0 -23  15    0.55    2.58
   0 -23 -15    1.24    2.08
   0 -23  15    0.29    2.87
   0 -23  15    3.41    2.29
   0 -23  16   -0.95    2.88
   0 -23  16   -2.40    2.40
   0 -23 -16    0.38    2.10
   0 -23  17   65.63    5.67
   0 -23 -17   60.22    5.03
   0 -23  17   47.36    5.21
   0 -23 -18    7.79    2.27
   0 -23  18    6.35    2.66
   0 -23  18    8.71    2.87
   0 -23 -19   42.00    4.07
   0 -23  19   38.50    4.28
   0 -23  19   49.23    4.64
   0 -23 -20    7.74    2.14
   0 -23  20    4.19    2.60
   0 -23  21   16.12    2.74
   0 -23 -21   21.52    2.41
   0 -23  22    0.92    1.48
   0 -23 -22   -0.51    1.66
   0 -23  22    1.03    2.23
   0 -23  23   12.53    2.49
   0 -23  23    7.94    1.82
   0 -23  24   13.96    1.95
   0 -23 -24   19.57    2.00
   0 -23  24   13.86    2.47
   0 -23 -25    3.61    1.25
   0 -23  25    4.74    1.87
   0 -23  25    2.23    1.28
   0 -23 -26    0.65    1.00
   0 -23  26    0.84    1.59
   0 -23  26    1.01    1.08
   0 -23 -27    1.75    0.82
   0 -23  27    2.78    1.41
   0 -23  28    7.58    1.39
   0 -22   0   53.69    4.90
   0 -22   0   53.07    5.08
   0 -22   1    5.80    2.27
   0 -22  -1    7.21    2.32
   0 -22  -1    6.13    2.63
   0 -22   1    4.42    2.55
   0 -22   2    6.02    2.64
   0 -22  -2    1.38    2.62
   0 -22  -2    1.34    2.17
   0 -22   2    1.39    2.22
   0 -22   3   42.42    4.29
   0 -22   3   46.25    4.44
   0 -22  -3   36.82    4.05
   0 -22  -3   43.93    4.40
   0 -22   4    0.84    2.78
   0 -22  -4    2.97    2.76
   0 -22   4    2.75    2.56
   0 -22  -4    0.39    2.16
   0 -22   5   62.81    5.49
   0 -22  -5   57.34    5.49
   0 -22   5   60.88    5.69
   0 -22  -5   56.98    5.23
   0 -22  -6    0.55    2.25
   0 -22   6    3.36    2.79
   0 -22   6    3.21    3.11
   0 -22  -6    3.89    2.83
   0 -22  -7   28.28    3.47
   0 -22  -7   27.60    3.85
   0 -22   7   37.71    3.92
   0 -22   8   20.49    2.71
   0 -22   8   28.15    3.62
   0 -22  -8   27.95    3.17
   0 -22   8   24.38    3.60
   0 -22  -8   22.10    3.55
   0 -22   9   15.44    2.62
   0 -22  -9   21.22    3.58
   0 -22   9   25.70    3.47
   0 -22  -9   24.41    3.00
   0 -22   9   25.68    3.51
   0 -22  10   29.99    3.88
   0 -22  10   33.23    3.85
   0 -22 -10   31.81    3.95
   0 -22 -10   27.85    3.38
   0 -22  10   26.44    3.16
   0 -22 -11   21.90    2.97
   0 -22  11   22.18    3.46
   0 -22  11   15.66    2.69
   0 -22  11   22.39    3.30
   0 -22  12   17.10    3.25
   0 -22  12   14.85    2.66
   0 -22  12   17.69    3.17
   0 -22 -12   20.90    2.79
   0 -22 -13    9.52    2.39
   0 -22  13    5.18    2.71
   0 -22  13    7.03    2.29
   0 -22  13    5.64    2.99
   0 -22  14    7.25    3.07
   0 -22  14    8.71    2.62
   0 -22  14   11.84    3.02
   0 -22 -14   10.31    2.41
   0 -22  15   45.73    4.84
   0 -22 -15   47.29    4.35
   0 -22  15   34.72    4.39
   0 -22  15   49.95    4.73
   0 -22  16    6.03    3.02
   0 -22  16   -0.46    2.46
   0 -22 -16    0.56    2.25
   0 -22  16    4.88    2.71
   0 -22  17    9.64    2.67
   0 -22  17    8.12    3.02
   0 -22 -17    6.91    2.36
   0 -22 -18   -1.00    2.10
   0 -22  18    2.01    2.56
   0 -22  18    2.69    2.98
   0 -22  19   30.89    3.99
   0 -22 -19   28.87    3.28
   0 -22  19   24.24    3.66
   0 -22 -20    3.43    2.05
   0 -22  20   -1.68    2.59
   0 -22  21   33.60    4.12
   0 -22 -21   40.57    3.76
   0 -22  22    8.09    2.58
   0 -22 -22    7.94    2.09
   0 -22  23    4.78    2.42
   0 -22 -23    6.25    1.88
   0 -22  24   -3.14    1.87
   0 -22 -24    1.31    1.55
   0 -22  24    2.05    2.22
   0 -22  25    7.05    2.19
   0 -22 -25    5.72    1.54
   0 -22  25    4.93    1.66
   0 -22 -26   22.23    2.11
   0 -22  26   15.37    2.14
   0 -22  26   17.64    2.54
   0 -22 -27   -0.80    1.05
   0 -22  27   -0.94    1.65
   0 -22  27    0.77    1.30
   0 -22  28    7.65    1.65
   0 -22  28    5.32    1.26
   0 -22 -28    5.65    1.01
   0 -22  29    0.96    1.15
   0 -21   0    1.57    2.31
   0 -21   0    1.54    2.06
   0 -21   1   29.29    3.35
   0 -21   1   28.10    3.19
   0 -21  -1   24.13    3.30
   0 -21  -1   26.50    3.10
   0 -21   2   24.28    3.26
   0 -21  -2   25.62    3.36
   0 -21  -2   28.53    3.11
   0 -21   2   28.25    3.23
   0 -21  -3   -0.67    2.39
   0 -21   3    1.43    2.33
   0 -21  -3    1.14    1.93
   0 -21   3    4.24    2.30
   0 -21  -4    5.63    2.52
   0 -21   4    4.64    2.56
   0 -21   4    5.11    2.43
   0 -21  -4    3.96    2.08
   0 -21  -5   28.31    3.66
   0 -21   5   33.67    3.58
   0 -21  -5   28.45    3.35
   0 -21   5   28.42    3.72
   0 -21  -6    2.69    2.07
   0 -21  -6    0.51    2.60
   0 -21   6    2.03    2.87
   0 -21   6    4.30    2.52
   0 -21   7   42.88    4.22
   0 -21   7   49.83    5.06
   0 -21   7   55.53    4.85
   0 -21  -7   51.40    4.85
   0 -21  -7   50.81    4.56
   0 -21  -8    8.14    2.27
   0 -21   8    8.00    2.69
   0 -21   8    5.80    1.94
   0 -21  -8    4.84    2.81
   0 -21   8   10.08    2.98
   0 -21  -9   39.94    3.99
   0 -21   9   30.78    3.82
   0 -21   9   31.69    3.80
   0 -21   9   24.64    3.11
   0 -21  -9   29.90    3.36
   0 -21  10    3.32    2.58
   0 -21 -10    2.00    2.09
   0 -21  10    0.56    1.97
   0 -21  10    5.47    2.69
   0 -21  11   -2.63    2.61
   0 -21  11    2.74    2.02
   0 -21  11    0.48    2.58
   0 -21 -11    0.81    2.07
   0 -21 -12   38.72    3.84
   0 -21  12   31.22    3.85
   0 -21  12   39.77    4.25
   0 -21  12   42.11    4.34
   0 -21  13   17.56    3.16
   0 -21 -13   17.25    2.75
   0 -21  13   14.52    2.70
   0 -21  13   14.37    3.30
   0 -21  14   17.67    2.94
   0 -21  14   21.63    3.47
   0 -21  14   16.68    3.31
   0 -21  15   26.60    3.52
   0 -21  15   26.95    3.87
   0 -21  15   25.12    3.68
   0 -21  16   -1.81    2.50
   0 -21  16   -2.88    2.91
   0 -21  16    1.01    2.92
   0 -21  17   26.06    3.77
   0 -21  17   35.36    4.13
   0 -21  18    1.83    2.67
   0 -21  18   -0.50    2.96
   0 -21  19   18.08    3.47
   0 -21  19   19.51    3.32
   0 -21  20   -0.19    2.69
   0 -21  21    3.81    2.76
   0 -21  22   -0.90    2.66
   0 -21  23   21.55    3.32
   0 -21  24   15.01    2.91
   0 -21  25    4.12    2.34
   0 -21  26    2.72    1.86
   0 -21  26    3.09    2.12
   0 -21 -26    3.71    1.54
   0 -21  27    3.12    1.97
   0 -21  27   -1.90    1.67
   0 -21 -27    1.78    1.33
   0 -21 -28    6.62    1.25
   0 -21  28    3.05    1.73
   0 -21  28    1.19    1.45
   0 -21  29    0.08    1.23
   0 -21 -29   -0.06    0.85
   0 -21 -30    3.25    1.18
   0 -21  30    5.20    1.10
   0 -20   0   30.61    3.39
   0 -20   0   29.84    3.25
   0 -20   1   15.07    2.51
   0 -20  -1   10.50    2.44
   0 -20  -1   11.43    2.24
   0 -20   1   11.25    2.26
   0 -20  -2    3.54    2.26
   0 -20  -2    4.28    1.97
   0 -20   2    3.48    2.18
   0 -20   2    5.71    2.06
   0 -20   3   22.28    3.03
   0 -20  -3   23.97    2.90
   0 -20   3   25.99    3.03
   0 -20  -3   23.99    3.08
   0 -20  -4    7.99    2.44
   0 -20   4   11.99    2.41
   0 -20   4   11.00    2.54
   0 -20  -4    6.34    2.11
   0 -20  -5   22.92    3.25
   0 -20   5   29.70    3.39
   0 -20   5   24.74    3.19
   0 -20  -5   21.34    2.98
   0 -20  -6   51.51    4.79
   0 -20   6   55.45    4.79
   0 -20   6   57.33    4.95
   0 -20  -6   52.19    4.56
   0 -20   6   41.81    4.24
   0 -20  -7   29.40    3.75
   0 -20   7   33.55    4.00
   0 -20   7   32.15    3.70
   0 -20   7   31.34    3.16
   0 -20  -7   35.56    3.53
   0 -20   8    4.21    2.94
   0 -20  -8    4.25    2.05
   0 -20   8    2.89    2.49
   0 -20   8    4.91    1.80
   0 -20  -8    2.21    2.62
   0 -20  -9   14.32    2.62
   0 -20   9   16.71    2.41
   0 -20   9   17.27    3.00
   0 -20   9   18.78    3.16
   0 -20 -10   38.99    3.86
   0 -20  10   38.59    4.29
   0 -20  10   36.00    4.13
   0 -20  11   11.25    2.89
   0 -20  11    8.52    2.80
   0 -20  12    1.53    2.61
   0 -20  12    3.51    2.46
   0 -20  13    5.52    2.76
   0 -20  13    8.22    2.79
   0 -20  14   14.84    3.22
   0 -20  14   14.49    3.12
   0 -20  15   28.81    3.83
   0 -20  15   28.01    3.88
   0 -20  16   19.83    3.63
   0 -20  16   23.86    3.62
   0 -20  17   12.95    3.27
   0 -20  17    8.21    2.90
   0 -20 -18   12.92    2.90
   0 -20  18   11.00    3.23
   0 -20  18   10.19    3.03
   0 -20  19   11.45    3.28
   0 -20 -19   11.34    2.96
   0 -20  19    6.01    3.00
   0 -20 -20   13.71    2.86
   0 -20  20   10.51    3.18
   0 -20  20    9.57    3.01
   0 -20  21   17.88    3.45
   0 -20 -21   21.45    3.18
   0 -20  22    5.95    2.90
   0 -20  23    1.21    2.77
   0 -20  24    0.18    2.61
   0 -20  25    9.56    2.71
   0 -20  26    6.09    2.46
   0 -20  27    2.29    2.21
   0 -20  28    4.97    1.83
   0 -20 -29    0.70    1.12
   0 -20  29    1.05    1.46
   0 -20 -29    0.71    1.61
   0 -20  30    0.67    1.30
   0 -20 -30   -1.46    1.42
   0 -20 -30   -0.09    0.91
   0 -20  31    0.48    0.99
   0 -20  31    0.96    1.13
   0 -20 -31    0.04    1.02
   0 -19   0    1.18    1.77
   0 -19   0   -0.66    1.89
   0 -19   1   12.03    2.37
   0 -19  -1    9.79    2.26
   0 -19   1   14.77    2.18
   0 -19  -1   13.08    2.21
   0 -19   2   41.15    3.94
   0 -19  -2   40.24    3.80
   0 -19  -2   43.35    3.96
   0 -19   2   39.23    3.83
   0 -19   3    4.80    2.07
   0 -19   3    4.41    1.94
   0 -19  -3    2.76    2.06
   0 -19  -3    3.58    1.85
   0 -19   4   31.69    3.27
   0 -19  -4   23.72    3.17
   0 -19  -4   29.86    3.05
   0 -19   4   27.50    3.16
   0 -19   5   25.75    3.06
   0 -19  -5   21.96    2.88
   0 -19   5   26.16    3.12
   0 -19  -5   25.83    3.19
   0 -19   6   12.67    2.57
   0 -19   6   14.95    2.81
   0 -19  -6    9.53    2.60
   0 -19  -6   12.34    2.35
   0 -19   6   11.97    1.98
   0 -19   7   49.11    4.75
   0 -19   7   54.59    4.62
   0 -19  -7   43.65    4.33
   0 -19  -7   41.62    4.52
   0 -19   8   77.19    6.51
   0 -19   8   77.77    6.69
   0 -19  -8   75.66    6.34
   0 -19   9   44.17    4.35
   0 -19   9   33.89    4.02
   0 -19  10   27.72    3.55
   0 -19  10   22.97    3.37
   0 -19  11   16.26    3.02
   0 -19  11   15.75    2.97
   0 -19  12   37.51    4.20
   0 -19  12   38.01    4.20
   0 -19  13   23.56    3.38
   0 -19 -13   20.57    3.14
   0 -19  13   19.88    3.37
   0 -19 -14   14.37    2.93
   0 -19  14   15.64    3.11
   0 -19  14   12.53    3.07
   0 -19  15   30.86    3.93
   0 -19 -15   32.04    3.88
   0 -19  15   31.61    4.06
   0 -19  16    0.81    2.99
   0 -19  16    2.03    2.83
   0 -19 -16    5.00    2.78
   0 -19 -17   21.39    3.27
   0 -19  17   14.55    3.48
   0 -19  17   19.57    3.41
   0 -19  18   19.15    3.73
   0 -19 -18   27.67    3.58
   0 -19 -19    4.53    2.79
   0 -19  19    4.59    3.12
   0 -19  20   22.60    3.90
   0 -19  20   29.35    4.09
   0 -19 -20   31.41    3.74
   0 -19  21   -0.82    3.00
   0 -19 -21    1.87    2.54
   0 -19 -22    7.36    2.71
   0 -19  22    4.13    3.15
   0 -19  23   20.72    3.86
   0 -19 -23   30.53    3.46
   0 -19  24    2.08    2.81
   0 -19 -24    3.12    2.33
   0 -19 -25    6.51    2.37
   0 -19  25    5.42    2.80
   0 -19 -26    2.66    2.04
   0 -19 -29    2.25    1.89
   0 -19  29    2.44    1.81
   0 -19 -30   -1.91    1.64
   0 -19  30    1.18    1.61
   0 -19  30    0.06    1.67
   0 -19 -31    3.47    1.39
   0 -19 -31    2.77    0.96
   0 -19  31    4.30    1.34
   0 -19  31    1.32    1.39
   0 -19  32    1.27    1.07
   0 -19 -32    2.15    1.03
   0 -19  32    1.26    1.07
   0 -18   0   81.33    6.44
   0 -18   0   78.48    6.49
   0 -18   1   14.59    2.26
   0 -18  -1   13.43    2.21
   0 -18   1   15.69    2.35
   0 -18  -1   14.51    2.28
   0 -18  -2    1.45    1.82
   0 -18  -2    2.84    1.67
   0 -18   2    1.93    1.78
   0 -18   2    1.59    1.83
   0 -18  -3   17.12    2.44
   0 -18  -3   15.77    2.30
   0 -18   3   16.53    2.37
   0 -18   3   19.21    2.50
   0 -18  -4    7.94    1.95
   0 -18   4    8.48    2.01
   0 -18   4    7.18    2.05
   0 -18  -4    5.96    2.15
   0 -18  -5   36.43    3.91
   0 -18  -5   39.35    4.08
   0 -18   5   46.09    4.04
   0 -18   5   46.54    4.10
   0 -18   6  149.44   11.03
   0 -18   6  143.19   10.92
   0 -18  -6  140.75   10.96
   0 -18  -6  137.86   10.86
   0 -18  -7   70.25    5.83
   0 -18   7   68.09    5.92
   0 -18   7   73.60    6.11
   0 -18  -7   67.04    6.00
   0 -18   8   99.96    7.98
   0 -18   8   98.45    8.14
   0 -18   9   57.98    5.55
   0 -18   9   59.77    5.30
   0 -18  10   54.20    4.86
   0 -18  10   43.46    4.63
   0 -18  11    7.02    2.47
   0 -18 -11    9.53    2.48
   0 -18  11    7.15    2.72
   0 -18 -12   12.84    2.67
   0 -18  12   14.61    2.88
   0 -18  12   13.61    2.87
   0 -18  13    8.84    2.68
   0 -18 -13   10.63    2.59
   0 -18  13    9.06    2.74
   0 -18  14    2.10    2.79
   0 -18  14    0.96    2.61
   0 -18 -14    2.54    2.46
   0 -18  15   30.36    3.96
   0 -18 -15   32.73    3.74
   0 -18  15   28.29    3.86
   0 -18  16   20.48    3.56
   0 -18 -16   19.10    3.33
   0 -18  16   22.12    3.55
   0 -18  17  102.31    8.47
   0 -18 -17  103.37    8.36
   0 -18  17   96.61    8.48
   0 -18  18   40.02    4.84
   0 -18 -18   43.68    4.66
   0 -18 -19   -0.09    2.80
   0 -18  19    4.74    3.15
   0 -18  20   44.25    5.11
   0 -18 -20   51.45    4.92
   0 -18 -21   13.61    3.06
   0 -18 -22   15.63    3.10
   0 -18  23    1.23    3.12
   0 -18 -23   -2.35    2.51
   0 -18 -24    0.73    2.44
   0 -18  24   -0.80    3.13
   0 -18 -25    7.09    2.48
   0 -18 -26    1.67    2.14
   0 -18 -27    9.51    2.29
   0 -18 -28    2.68    1.90
   0 -18 -28   -1.08    2.40
   0 -18 -29    7.00    1.84
   0 -18  29    8.10    2.29
   0 -18 -29    3.76    2.17
   0 -18 -30   -2.01    1.89
   0 -18  30    3.38    1.78
   0 -18  30    0.19    1.81
   0 -18 -31    1.28    1.53
   0 -18  31   -0.27    1.53
   0 -18  31    0.32    1.60
   0 -18 -32    1.36    1.25
   0 -18  32    1.59    1.30
   0 -18  32    1.34    1.29
   0 -18  33    3.84    1.16
   0 -18  33    3.61    1.12
   0 -18 -33    6.96    1.09
   0 -17   0   -0.55    1.49
   0 -17   0   -1.53    1.76
   0 -17   1   21.42    2.42
   0 -17   1   21.89    2.53
   0 -17  -1   18.13    2.42
   0 -17  -1   19.84    2.44
   0 -17  -2   46.53    3.90
   0 -17  -2   41.42    3.75
   0 -17   2   40.97    3.82
   0 -17   2   40.22    3.76
   0 -17  -3    7.25    1.81
   0 -17   3    7.69    1.93
   0 -17   3    8.15    1.87
   0 -17  -3    4.56    1.87
   0 -17   4   29.29    2.92
   0 -17   4   28.73    2.91
   0 -17  -4   22.90    2.73
   0 -17  -4   24.37    2.89
   0 -17  -5   64.70    5.65
   0 -17   5   67.77    5.59
   0 -17   5   68.49    5.63
   0 -17  -5   69.01    5.57
   0 -17   6   35.74    3.54
   0 -17   6   37.00    3.72
   0 -17  -6   35.01    3.60
   0 -17   7   58.81    5.01
   0 -17   7   50.28    4.77
   0 -17   8   57.04    5.52
   0 -17   8   66.01    5.38
   0 -17   9   37.71    4.04
   0 -17  -9   41.27    3.95
   0 -17   9   45.66    4.39
   0 -17 -10  100.50    7.64
   0 -17  10   94.07    7.82
   0 -17  10   90.59    7.66
   0 -17  11   16.31    3.03
   0 -17 -11   15.90    2.69
   0 -17  11   18.72    2.84
   0 -17  12   10.36    2.58
   0 -17  12    9.56    2.62
   0 -17 -12    8.93    2.39
   0 -17 -13   17.12    2.84
   0 -17  13   16.78    3.07
   0 -17  13   21.07    3.10
   0 -17 -14   -1.28    2.44
   0 -17  14    4.01    2.55
   0 -17  14    2.67    2.50
   0 -17  15  137.25   10.83
   0 -17 -15  137.89   10.68
   0 -17  15  134.41   10.83
   0 -17 -16   24.17    3.43
   0 -17  16   21.77    3.60
   0 -17  16   21.15    3.60
   0 -17  17    7.36    3.12
   0 -17 -17   12.10    2.92
   0 -17  17    3.77    2.97
   0 -17 -18   40.00    4.46
   0 -17  18   40.05    4.68
   0 -17  19   82.30    7.41
   0 -17 -19   83.52    7.20
   0 -17 -20   24.30    3.64
   0 -17  20   21.83    3.94
   0 -17 -21    4.68    2.95
   0 -17 -22   23.21    3.57
   0 -17 -23   23.41    3.58
   0 -17 -24    8.70    2.86
   0 -17 -25    3.20    2.51
   0 -17 -26   -0.93    2.38
   0 -17  27    4.13    2.74
   0 -17 -27   -0.22    2.14
   0 -17 -27    2.55    2.73
   0 -17  28   -3.58    2.44
   0 -17 -28   -4.80    2.58
   0 -17 -28    0.60    2.11
   0 -17 -29    0.55    1.80
   0 -17 -29   -1.86    2.34
   0 -17  29   -2.28    2.29
   0 -17 -30    1.22    2.02
   0 -17  30    2.11    1.97
   0 -17 -30    1.29    1.68
   0 -17 -31    6.58    1.85
   0 -17  31    3.75    1.87
   0 -17  31    5.61    1.94
   0 -17 -31    2.95    1.47
   0 -17  32    3.59    1.52
   0 -17  32    1.21    1.45
   0 -17 -32    1.63    1.50
   0 -17  33    0.71    1.39
   0 -17  33    3.54    1.27
   0 -17 -33    4.21    1.32
   0 -17  34   -1.32    0.97
   0 -17 -34   -0.09    0.83
   0 -16   0   74.09    5.91
   0 -16   0   73.92    5.88
   0 -16  -1    8.68    1.75
   0 -16   1    7.78    1.83
   0 -16  -1    9.27    1.83
   0 -16   1    8.72    1.75
   0 -16   2   23.07    2.40
   0 -16  -2   17.82    2.27
   0 -16  -2   16.83    2.26
   0 -16   2   20.47    2.30
   0 -16  -3   29.33    2.85
   0 -16   3   32.37    2.95
   0 -16  -3   28.62    2.96
   0 -16   3   27.12    2.90
   0 -16  -4    3.02    1.68
   0 -16   4    6.21    1.74
   0 -16  -4    5.05    1.55
   0 -16   4    6.47    1.76
   0 -16   5   34.35    3.24
   0 -16  -5   30.61    3.27
   0 -16   5   37.70    3.28
   0 -16   6   39.84    3.93
   0 -16   6   45.05    3.98
   0 -16  -6   45.39    4.02
   0 -16   7   50.86    4.61
   0 -16   7   49.38    4.48
   0 -16  -7   51.70    4.45
   0 -16   8  191.18   14.08
   0 -16  -8  184.08   13.94
   0 -16   8  184.90   14.00
   0 -16  -9   14.30    2.42
   0 -16   9   17.15    2.87
   0 -16   9   14.47    2.50
   0 -16 -10   11.29    7.45
   0 -16  10   10.86    2.26
   0 -16  10    8.18    2.57
   0 -16 -10    7.28    2.06
   0 -16  11   13.56    2.80
   0 -16 -11   20.22    7.77
   0 -16 -11   11.10    2.35
   0 -16  11   13.43    2.55
   0 -16 -11   15.66    2.57
   0 -16  12   17.25    2.92
   0 -16 -12   24.39    3.02
   0 -16 -12   22.11    2.83
   0 -16  12   20.44    3.02
   0 -16 -13   82.69    6.36
   0 -16  13   69.80    6.26
   0 -16  13   68.18    6.29
   0 -16 -13   74.05    6.17
   0 -16 -14   16.01    3.02
   0 -16  14   11.25    2.88
   0 -16  14   13.15    2.85
   0 -16 -14   17.82    2.85
   0 -16 -15    0.90    2.63
   0 -16  15    0.46    2.46
   0 -16  15   -0.28    2.48
   0 -16 -15    0.96    2.34
   0 -16 -16   21.36    3.26
   0 -16  16   23.69    3.53
   0 -16  16   20.04    3.51
   0 -16  17  132.54   11.23
   0 -16  17  145.02   11.33
   0 -16 -17  148.48   11.17
   0 -16 -18   27.65    3.72
   0 -16  18   23.09    3.84
   0 -16 -19   -0.36    2.86
   0 -16  19    2.70    3.11
   0 -16  20   41.36    5.05
   0 -16 -20   46.42    4.76
   0 -16 -20   44.77    5.13
   0 -16 -21  119.44    9.48
   0 -16 -21  112.69    9.61
   0 -16 -22   19.37    3.85
   0 -16 -22   25.59    3.73
   0 -16 -23   36.86    4.42
   0 -16 -24    0.80    2.90
   0 -16 -25   30.89    3.90
   0 -16 -26   20.33    3.09
   0 -16  26   14.59    3.47
   0 -16 -26   18.29    3.57
   0 -16 -27   -0.47    2.29
   0 -16 -27    4.73    2.98
   0 -16  27   -0.09    2.63
   0 -16  28    5.70    2.59
   0 -16 -28    7.71    2.39
   0 -16 -28    5.87    2.82
   0 -16 -29   -0.60    2.03
   0 -16 -29   -1.25    2.42
   0 -16  29    2.91    2.27
   0 -16 -30    1.63    2.18
   0 -16  30    0.51    2.06
   0 -16 -30   -0.84    1.78
   0 -16 -31    4.09    1.96
   0 -16  31    2.78    1.88
   0 -16 -31    1.46    1.65
   0 -16 -32    1.20    1.71
   0 -16 -32   -0.22    1.35
   0 -16  32   -0.06    1.60
   0 -16  32    1.72    1.79
   0 -16 -33    4.67    1.47
   0 -16  33    3.48    1.38
   0 -16 -34    3.53    1.21
   0 -16  34    3.56    1.08
   0 -15   0    0.52    1.31
   0 -15   0    1.74    1.40
   0 -15  -1    3.05    1.41
   0 -15   1    2.44    1.50
   0 -15  -1    2.45    1.47
   0 -15   1    2.11    1.40
   0 -15  -2   28.01    2.74
   0 -15  -2   24.27    2.60
   0 -15   2   23.75    2.59
   0 -15   2   30.28    2.75
   0 -15  -3   28.71    3.04
   0 -15   3   31.52    2.94
   0 -15   3   32.45    2.98
   0 -15  -3   29.45    2.91
   0 -15   4  132.39    9.74
   0 -15  -4  125.84    9.75
   0 -15   4  127.41    9.74
   0 -15   5   37.27    3.42
   0 -15  -5   36.23    3.47
   0 -15   5   36.07    3.35
   0 -15   6   68.09    5.64
   0 -15   6   74.69    5.72
   0 -15  -6   67.61    5.63
   0 -15  -6   74.27    7.78
   0 -15   7   37.25    3.79
   0 -15  -7   48.59    6.32
   0 -15  -7   44.87    3.82
   0 -15   7   46.22    4.00
   0 -15  -8    8.21    5.68
   0 -15   8    4.63    2.20
   0 -15  -8    4.16    1.69
   0 -15   8    6.91    1.75
   0 -15  -8    3.81    1.83
   0 -15   9   53.47    5.13
   0 -15  -9   57.23    4.89
   0 -15  -9   60.73    5.03
   0 -15   9   58.29    4.94
   0 -15  -9   54.59    7.46
   0 -15  10  190.41   14.86
   0 -15 -10  197.21   16.02
   0 -15 -10  214.67   14.91
   0 -15  10  191.94   14.92
   0 -15 -10  199.13   14.82
   0 -15  11   32.47    3.42
   0 -15 -11   29.98    3.48
   0 -15  11   31.99    3.61
   0 -15 -11   32.66    3.35
   0 -15 -12   67.69    5.53
   0 -15 -12   67.51    5.62
   0 -15  12   62.49    5.56
   0 -15  12   62.87    5.70
   0 -15  13    2.90    2.09
   0 -15  13   -0.83    2.22
   0 -15 -13   -2.34    2.14
   0 -15 -13   -2.37    2.12
   0 -15 -14   36.67    7.72
   0 -15 -14   29.18    3.27
   0 -15 -14   28.31    3.53
   0 -15  14   23.94    3.28
   0 -15  14   22.36    3.36
   0 -15 -15  173.46   12.58
   0 -15  15  150.33   12.64
   0 -15 -15  187.55   14.66
   0 -15  15  161.30   12.63
   0 -15 -16   20.93    3.04
   0 -15  16   17.89    3.19
   0 -15  16   20.62    3.26
   0 -15 -16   20.26    8.13
   0 -15  17    3.31    2.69
   0 -15  17    2.57    2.81
   0 -15 -17   -2.74    8.08
   0 -15 -17    3.85    2.59
   0 -15 -18   64.37    5.61
   0 -15  18   56.59    5.76
   0 -15 -18   51.08    9.22
   0 -15 -19  135.65   10.54
   0 -15 -19  135.88   10.66
   0 -15  19  125.08   10.60
   0 -15 -20   10.33    3.25
   0 -15 -20   10.88    3.46
   0 -15  20   10.48    3.36
   0 -15 -21   44.37    4.91
   0 -15 -21   45.67    5.11
   0 -15 -22    9.21    3.60
   0 -15 -22    1.95    3.16
   0 -15 -23  130.38   10.55
   0 -15 -23  133.19   10.64
   0 -15 -24   50.91    5.15
   0 -15 -24   46.89    5.16
   0 -15 -25   30.33    3.98
   0 -15  26   10.29    3.28
   0 -15 -26   12.86    3.00
   0 -15 -26   11.86    3.62
   0 -15  27    9.95    3.17
   0 -15 -27   13.93    2.98
   0 -15 -27   15.41    3.49
   0 -15 -28    5.27    2.96
   0 -15 -28    7.56    2.49
   0 -15  28    5.93    2.71
   0 -15 -29   -1.08    2.19
   0 -15 -29   -0.51    2.59
   0 -15  29    0.76    2.39
   0 -15  30    5.86    2.30
   0 -15 -30    9.10    2.18
   0 -15 -30    4.94    2.46
   0 -15  31   -1.58    1.98
   0 -15 -31    0.35    2.05
   0 -15 -31   -0.12    1.79
   0 -15  32    0.90    1.65
   0 -15 -32   -1.11    1.56
   0 -15 -32    0.24    1.85
   0 -15 -33    3.39    1.61
   0 -15  33    2.21    1.43
   0 -15 -33    5.75    1.39
   0 -15 -34    1.42    1.26
   0 -15  34    0.56    1.15
   0 -15 -34   -0.13    0.97
   0 -15  35    0.68    1.07
   0 -15 -35    0.47    0.90
   0 -14   0  152.57   11.61
   0 -14   0  160.98   11.67
   0 -14   1    6.33    1.53
   0 -14  -1    2.81    1.49
   0 -14  -1    3.36    1.64
   0 -14   1    5.35    1.54
   0 -14  -2  195.25   14.45
   0 -14   2  193.74   14.46
   0 -14  -2  199.56   14.49
   0 -14   2  195.80   14.48
   0 -14   3   29.40    2.75
   0 -14  -3   23.03    2.74
   0 -14   3   27.73    2.69
   0 -14   4   92.98    7.38
   0 -14  -4   98.51    7.46
   0 -14   4   97.15    7.41
   0 -14  -5  105.31    8.24
   0 -14  -5   99.38    8.28
   0 -14  -5  109.25    9.14
   0 -14   5  113.94    8.29
   0 -14   5  114.38    8.33
   0 -14   6  148.94   11.89
   0 -14  -6  155.77   11.89
   0 -14  -6  170.69   12.01
   0 -14  -6  168.29   12.59
   0 -14   6  161.53   11.95
   0 -14   7   86.20    6.95
   0 -14  -7   93.38    6.99
   0 -14   7   99.46    8.94
   0 -14  -7   89.11    6.90
   0 -14  -7   84.18    7.96
   0 -14   7   83.71    6.93
   0 -14  -8  172.78   12.34
   0 -14  -8  172.13   13.04
   0 -14   8  150.96   12.30
   0 -14  -8  169.43   12.29
   0 -14   8  161.11   12.38
   0 -14  -9   54.53    4.51
   0 -14  -9   53.91    4.63
   0 -14   9   47.78    4.53
   0 -14   9   55.79    4.71
   0 -14  -9   50.91    6.29
   0 -14 -10  109.83    8.68
   0 -14 -10  116.62    9.72
   0 -14 -10  123.45    8.63
   0 -14  10  104.32    8.68
   0 -14  10  104.74    8.62
   0 -14  11   45.50    4.21
   0 -14  11   42.00    4.38
   0 -14 -11   48.18    4.23
   0 -14 -11   48.00    4.14
   0 -14 -12   67.87    5.53
   0 -14 -12   72.02    5.67
   0 -14  12   64.45    5.54
   0 -14  12   58.06    5.62
   0 -14 -13   47.84    4.28
   0 -14 -13   47.24    4.41
   0 -14  13   44.62    4.34
   0 -14  13   43.35    4.40
   0 -14 -13   42.68    6.67
   0 -14  14   57.67    5.50
   0 -14 -14   62.83    7.78
   0 -14 -14   73.42    5.52
   0 -14  14   60.18    5.60
   0 -14 -15   50.44    4.26
   0 -14 -15   44.22    4.37
   0 -14 -15   40.51    7.23
   0 -14  15   37.61    4.18
   0 -14  15   39.83    4.37
   0 -14  16   36.59    4.41
   0 -14 -16   41.79    7.40
   0 -14 -16   51.28    4.53
   0 -14  16   38.13    4.41
   0 -14 -16   46.35    4.32
   0 -14 -17   58.10    5.27
   0 -14 -17   58.40    5.14
   0 -14 -17   49.13    7.97
   0 -14  17   49.35    5.25
   0 -14  17   53.52    5.17
   0 -14 -18    6.80    2.61
   0 -14 -18    6.30    6.94
   0 -14  18    6.99    2.81
   0 -14 -18    7.64    2.86
   0 -14 -18    7.08    2.85
   0 -14 -19   15.86    3.44
   0 -14 -19   13.83    3.21
   0 -14 -19   12.95    6.81
   0 -14 -19   19.32    3.19
   0 -14  19   13.82    3.29
   0 -14 -20   38.83    4.51
   0 -14  20   38.76    4.68
   0 -14 -20   41.86    4.82
   0 -14 -20   39.72    4.62
   0 -14 -21  147.30   11.77
   0 -14 -21  158.16   11.99
   0 -14 -21  144.90   11.82
   0 -14 -22   20.51    3.80
   0 -14 -22   28.98    4.03
   0 -14 -22   23.98    4.02
   0 -14 -23  119.93    9.91
   0 -14 -23  123.07   10.11
   0 -14 -23  121.91    9.93
   0 -14 -24   22.69    3.94
   0 -14 -24   21.12    4.28
   0 -14 -24   22.19    3.85
   0 -14 -25   82.67    7.80
   0 -14 -25   83.76    7.37
   0 -14 -25   87.09    7.42
   0 -14 -25   84.56    7.69
   0 -14 -26   54.17    5.51
   0 -14 -26   59.52    6.07
   0 -14 -26   56.53    5.56
   0 -14  27    3.55    2.94
   0 -14 -27    4.34    3.47
   0 -14 -27    5.92    2.91
   0 -14 -28   11.08    2.73
   0 -14 -28   10.10    3.27
   0 -14  28    8.71    2.76
   0 -14 -29   10.89    2.67
   0 -14  29    9.55    2.77
   0 -14 -29   10.28    3.12
   0 -14  30    0.56    2.28
   0 -14 -30    4.18    2.21
   0 -14 -30    0.08    2.62
   0 -14 -31    1.74    2.26
   0 -14  31    2.53    2.06
   0 -14 -31    1.98    1.96
   0 -14  32    6.67    2.03
   0 -14 -32   11.43    1.98
   0 -14 -32   13.74    2.35
   0 -14  33   -2.95    1.88
   0 -14 -33   -1.15    1.47
   0 -14 -33   -0.47    1.71
   0 -14  33    1.08    1.47
   0 -14 -34    1.17    1.16
   0 -14  34   -2.68    1.62
   0 -14  34    1.52    1.26
   0 -14 -34   -0.29    1.49
   0 -14 -35    1.30    0.87
   0 -14 -35    0.04    1.19
   0 -14  35    0.34    1.20
   0 -13   0   -0.18    1.25
   0 -13   0    0.05    1.28
   0 -13   1   28.93    2.50
   0 -13  -1   23.84    2.50
   0 -13   1   27.38    2.55
   0 -13  -1   24.05    2.56
   0 -13  -2  183.49   13.35
   0 -13   2  185.41   13.35
   0 -13   2  173.38   13.32
   0 -13   3   79.13    5.79
   0 -13  -3   69.62    5.79
   0 -13  -3   61.77    6.68
   0 -13   3   75.11    5.75
   0 -13  -4  539.99   37.38
   0 -13  -4  500.03   37.24
   0 -13  -4  518.64   37.21
   0 -13   4  521.53   37.24
   0 -13   4  500.25   37.22
   0 -13  -5  118.35    8.58
   0 -13  -5  111.24    9.04
   0 -13   5  107.15    8.52
   0 -13   5  130.55   10.76
   0 -13   5  116.03    8.56
   0 -13  -5  106.47    8.50
   0 -13   6  249.18   19.37
   0 -13   6  227.79   17.45
   0 -13  -6  235.39   17.43
   0 -13   6  226.05   17.45
   0 -13  -6  241.37   17.70
   0 -13  -6  260.59   17.53
   0 -13  -7  207.03   15.28
   0 -13   7  198.68   15.09
   0 -13  -7  203.14   15.02
   0 -13   7  191.66   15.03
   0 -13  -7  214.29   15.11
   0 -13   7  238.82   17.27
   0 -13   8   60.87    6.84
   0 -13  -8   56.18    5.68
   0 -13   8   54.20    4.97
   0 -13   8   57.55    4.91
   0 -13  -8   61.41    4.87
   0 -13  -8   65.00    4.96
   0 -13  -9   80.97    7.36
   0 -13  -9   90.05    6.73
   0 -13  -9   92.53    6.81
   0 -13   9   82.62    6.71
   0 -13   9   83.32    8.67
   0 -13   9   79.51    6.82
   0 -13  10   64.87    5.48
   0 -13 -10   67.78    5.46
   0 -13 -10   70.06    5.57
   0 -13  10   65.50    5.66
   0 -13  11   27.31    3.04
   0 -13  11   28.03    3.21
   0 -13 -11   33.11    3.07
   0 -13 -11   28.61    3.04
   0 -13 -12  226.08   16.26
   0 -13  12  213.31   16.30
   0 -13 -12  223.96   16.31
   0 -13  12  201.68   16.32
   0 -13 -12  231.72   16.38
   0 -13  13   27.31    3.17
   0 -13 -13   29.70    3.17
   0 -13  13   25.94    3.29
   0 -13 -13   21.77    4.73
   0 -13 -13   33.56    3.35
   0 -13 -14   17.75    2.72
   0 -13 -14   18.98    4.61
   0 -13  14   14.46    2.78
   0 -13 -14   15.84    2.55
   0 -13  14   14.37    2.47
   0 -13 -15   15.41    2.71
   0 -13  15   13.47    2.63
   0 -13 -15   10.61    4.89
   0 -13  15   12.09    2.48
   0 -13 -15   11.74    2.48
   0 -13 -16    6.16    5.10
   0 -13  16    6.40    2.44
   0 -13  16    6.38    2.45
   0 -13 -16    9.13    2.66
   0 -13 -16    8.41    2.32
   0 -13  17   49.60    4.88
   0 -13 -17   50.17    6.65
   0 -13 -17   47.58    4.96
   0 -13 -17   56.27    4.82
   0 -13 -17   50.57    4.86
   0 -13  18   35.56    4.14
   0 -13 -18   34.67    3.98
   0 -13 -18   36.09    6.33
   0 -13 -18   38.36    4.22
   0 -13 -18   40.70    4.17
   0 -13 -19   88.40    6.88
   0 -13 -19   76.55    8.38
   0 -13  19   70.27    6.82
   0 -13 -19   77.16    6.97
   0 -13 -19   84.74    6.86
   0 -13 -20    1.64    3.12
   0 -13 -20    0.38    2.83
   0 -13 -20    1.89    5.47
   0 -13 -20   -1.79    2.92
   0 -13 -21  104.70    8.81
   0 -13 -21  110.44    8.87
   0 -13 -21  112.53    9.05
   0 -13 -21   94.84    9.75
   0 -13 -22   22.28    4.02
   0 -13 -22   29.88    3.99
   0 -13 -22   26.41    4.27
   0 -13 -23  141.73   11.59
   0 -13 -23  147.41   11.38
   0 -13 -23  139.03   11.33
   0 -13 -24   37.66    5.01
   0 -13 -24   30.28    4.33
   0 -13 -24   34.46    4.49
   0 -13 -25   67.90    6.70
   0 -13 -25   69.21    6.39
   0 -13 -25   69.66    6.47
   0 -13 -26    6.48    3.78
   0 -13 -26    6.03    3.98
   0 -13 -26   10.55    3.02
   0 -13 -26    7.11    3.26
   0 -13 -27   42.16    4.40
   0 -13 -27   41.08    4.94
   0 -13 -27   44.49    4.64
   0 -13 -27   35.67    5.07
   0 -13 -28   16.86    3.07
   0 -13 -28   10.38    3.42
   0 -13 -28    6.75    3.34
   0 -13  28    8.28    3.01
   0 -13 -29    2.00    3.05
   0 -13 -29    0.38    2.89
   0 -13 -29    4.01    2.54
   0 -13  29    3.40    2.45
   0 -13 -30   22.70    3.08
   0 -13  30   16.16    2.97
   0 -13 -30   20.62    3.39
   0 -13  31    4.51    2.16
   0 -13 -31    7.80    2.32
   0 -13 -31    4.88    2.61
   0 -13 -32   -2.78    2.32
   0 -13  32    2.46    1.86
   0 -13 -32    2.64    1.98
   0 -13 -33    1.15    2.02
   0 -13 -33    4.47    1.74
   0 -13  33    1.31    1.60
   0 -13 -34   22.36    2.29
   0 -13 -34   19.56    1.99
   0 -13  34   12.46    2.24
   0 -13  34   10.81    1.81
   0 -13  35   -0.24    0.93
   0 -13 -35   -0.23    1.34
   0 -13 -35    0.88    1.04
   0 -13  35    2.04    1.38
   0 -13  36    0.78    0.96
   0 -13 -36   -0.14    0.95
   0 -12  -4  247.62   19.07
   0 -12   4  262.24   19.07
   0 -12  -4  263.89   19.05
   0 -12   5  127.85   10.09
   0 -12  -5  102.70    7.86
   0 -12  -5  101.64    8.15
   0 -12   5  108.36    7.92
   0 -12   5   98.57    7.86
   0 -12   6  318.66   24.42
   0 -12   6  391.74   26.58
   0 -12  -6  351.81   24.47
   0 -12   6  326.70   24.44
   0 -12  -6  354.34   24.52
   0 -12  -6  325.13   24.39
   0 -12  -7  140.91   10.29
   0 -12   7  129.92   10.24
   0 -12  -7  131.13   10.33
   0 -12   7  132.31   10.28
   0 -12  -7  141.18   10.24
   0 -12   8  154.02   12.16
   0 -12   8  155.51   12.21
   0 -12  -8  165.94   12.15
   0 -12   8  162.11   14.12
   0 -12  -8  168.63   12.28
   0 -12  -8  174.14   12.22
   0 -12   9   76.27    6.30
   0 -12   9   79.09    6.41
   0 -12  -9   80.91    6.31
   0 -12   9   88.92    8.44
   0 -12  -9   83.29    6.36
   0 -12  10  108.57   10.26
   0 -12  10   97.22    8.29
   0 -12 -10  118.35    8.31
   0 -12 -10  109.09    8.21
   0 -12 -10  116.03    8.27
   0 -12  10   94.67    8.20
   0 -12  11   43.09    3.99
   0 -12 -11   46.32    4.12
   0 -12 -11   48.44    4.06
   0 -12  11   41.40    4.12
   0 -12 -11   44.99    3.98
   0 -12  11   42.08    5.74
   0 -12  12   11.44    2.17
   0 -12 -12   13.12    2.15
   0 -12 -12   13.22    2.90
   0 -12  12   12.63    2.17
   0 -12 -12   18.10    2.40
   0 -12  13   12.33    2.24
   0 -12 -13   10.79    2.15
   0 -12 -13   11.72    2.75
   0 -12 -13   12.06    2.36
   0 -12  13    9.96    2.38
   0 -12 -14   83.43    6.35
   0 -12  14   75.60    6.33
   0 -12 -14   79.15    6.68
   0 -12 -14   84.91    6.45
   0 -12  14   66.19    6.27
   0 -12  15  112.71    8.80
   0 -12 -15  122.01    9.13
   0 -12 -15  112.43    8.81
   0 -12 -15  112.66    8.77
   0 -12 -15  116.91    8.89
   0 -12  15   98.30    8.76
   0 -12  16    6.98    2.26
   0 -12 -16    7.85    3.92
   0 -12 -16    7.63    2.21
   0 -12 -16    7.14    2.38
   0 -12 -16    8.83    2.49
   0 -12  16    5.75    2.30
   0 -12 -17    0.44    2.33
   0 -12  17    3.38    2.30
   0 -12 -17   -0.07    4.29
   0 -12 -17    3.11    2.17
   0 -12 -17    1.32    2.25
   0 -12  18    0.80    2.40
   0 -12 -18   -1.02    2.42
   0 -12 -18   -1.94    4.56
   0 -12 -18    1.76    2.60
   0 -12 -18   -0.73    2.39
   0 -12  19   24.68    3.47
   0 -12 -19   19.34    5.08
   0 -12 -19   28.38    3.60
   0 -12 -19   27.58    3.46
   0 -12 -19   26.02    3.47
   0 -12 -20    5.14    3.09
   0 -12 -20    7.22    2.76
   0 -12 -20    4.77    2.72
   0 -12 -20   10.12    4.78
   0 -12 -21   83.52    6.75
   0 -12 -21   66.91    7.37
   0 -12 -21   74.71    6.66
   0 -12 -21   76.34    6.89
   0 -12 -22    6.13    2.97
   0 -12 -22    1.96    3.92
   0 -12 -22    4.08    3.32
   0 -12 -22   -1.31    3.11
   0 -12 -23   93.28    8.23
   0 -12 -23   95.58    8.12
   0 -12 -23  102.80    8.54
   0 -12 -24   37.39    4.70
   0 -12 -24   36.61    4.43
   0 -12 -24   38.07    5.02
   0 -12 -25  132.10   10.36
   0 -12 -25  123.09   10.58
   0 -12 -25  126.55   10.22
   0 -12 -26   42.11    5.26
   0 -12 -26   42.55    4.91
   0 -12 -26   42.27    4.57
   0 -12 -27   18.25    3.92
   0 -12 -27   16.49    3.07
   0 -12 -27   14.18    3.38
   0 -12 -28   15.32    3.23
   0 -12 -28   13.34    3.57
   0 -12 -28   15.30    2.88
   0 -12  28    6.61    2.96
   0 -12 -29   14.11    3.52
   0 -12 -29   15.60    3.11
   0 -12  29   14.06    2.98
   0 -12 -29   13.09    3.53
   0 -12  30    4.73    2.43
   0 -12 -30   -0.97    2.55
   0 -12 -30    3.84    2.99
   0 -12 -30   -0.38    2.94
   0 -12  31   -0.15    2.12
   0 -12 -31   -0.09    2.74
   0 -12 -31    1.81    2.65
   0 -12 -31    1.92    2.38
   0 -12 -32   34.57    3.54
   0 -12 -32   33.36    3.28
   0 -12 -33    4.90    1.92
   0 -12  33    0.30    1.68
   0 -12 -33    3.90    2.22
   0 -12 -34    2.65    1.93
   0 -12 -34    0.10    1.56
   0 -12  34    1.45    1.78
   0 -12  34    0.44    1.31
   0 -12 -35    2.79    1.29
   0 -12  35    1.15    1.01
   0 -12 -35    3.94    1.60
   0 -12  36   11.89    1.65
   0 -12 -36   14.50    1.71
   0 -12 -36   11.68    1.42
   0 -11   3   74.43    7.65
   0 -11   4  474.29   35.90
   0 -11   5  274.60   21.77
   0 -11   6  306.31   24.00
   0 -11  -7   48.77    3.88
   0 -11   7   49.26    5.84
   0 -11  -7   45.90    3.80
   0 -11  -7   47.37    3.86
   0 -11   7   39.63    3.78
   0 -11  -8  181.50   13.74
   0 -11  -8  197.69   13.77
   0 -11  -8  177.94   13.71
   0 -11   8  191.72   15.69
   0 -11  -8  208.13   13.83
   0 -11   8  174.39   13.77
   0 -11   8  179.27   13.72
   0 -11  -9  113.34    8.71
   0 -11  -9  114.81    8.77
   0 -11  -9  125.87    8.82
   0 -11   9  111.57    8.73
   0 -11   9  110.08    8.80
   0 -11   9  118.30   10.79
   0 -11  10   23.05    2.65
   0 -11 -10   22.90    2.60
   0 -11 -10   24.77    2.52
   0 -11  10   19.01    4.21
   0 -11  10   24.90    2.55
   0 -11 -10   24.39    2.67
   0 -11  11   36.84    4.76
   0 -11 -11   25.39    2.97
   0 -11  11   26.12    2.79
   0 -11 -11   29.92    2.88
   0 -11 -11   30.05    2.95
   0 -11  11   26.93    2.99
   0 -11  12   93.75    8.21
   0 -11 -12  114.57    8.24
   0 -11 -12  108.77    8.31
   0 -11  12  108.75    8.22
   0 -11 -12  106.19    8.22
   0 -11  12  109.46   10.34
   0 -11 -13    5.35    1.85
   0 -11  13    4.55    1.63
   0 -11  13    1.12    1.87
   0 -11  13    4.63    2.91
   0 -11 -13    3.45    2.03
   0 -11 -13    3.35    1.62
   0 -11 -14   33.63    3.58
   0 -11 -14   35.66    3.38
   0 -11  14   33.18    3.41
   0 -11  14   31.77    3.35
   0 -11 -14   34.73    3.49
   0 -11 -14   33.81    3.49
   0 -11 -15   17.21    2.56
   0 -11 -15   21.15    2.60
   0 -11 -15   16.67    2.89
   0 -11  15   16.07    2.46
   0 -11  15   14.96    2.62
   0 -11 -15   19.45    2.86
   0 -11 -16   -0.22    2.03
   0 -11 -16    2.04    2.71
   0 -11  16    2.65    2.20
   0 -11 -16   -0.73    2.33
   0 -11  16    2.74    2.08
   0 -11 -16    0.97    2.00
   0 -11 -17   91.05    7.22
   0 -11 -17   84.57    7.19
   0 -11  17   86.39    7.19
   0 -11 -17   87.15    7.34
   0 -11 -17   95.21    7.54
   0 -11 -18    4.87    2.52
   0 -11  18    3.15    2.25
   0 -11 -18    1.71    3.42
   0 -11 -18    4.13    2.39
   0 -11 -18    0.16    2.15
   0 -11  19   72.16    6.37
   0 -11 -19   77.02    6.32
   0 -11 -19   67.85    6.88
   0 -11 -19   76.80    6.61
   0 -11 -19   75.70    6.38
   0 -11 -20   -0.09    2.44
   0 -11 -20    6.60    3.87
   0 -11 -20    5.39    2.66
   0 -11 -20    3.96    3.05
   0 -11 -21   40.08    4.16
   0 -11 -21   36.41    4.26
   0 -11 -21   31.57    4.81
   0 -11 -21   47.01    4.65
   0 -11 -22   48.19    4.68
   0 -11 -22   41.71    4.95
   0 -11 -22   41.61    4.98
   0 -11 -22   41.91    4.72
   0 -11 -23   63.83    6.27
   0 -11 -23   70.74    6.60
   0 -11 -23   76.46    6.33
   0 -11 -23   69.71    6.43
   0 -11 -24    6.37    3.52
   0 -11 -24    4.39    3.26
   0 -11 -24    8.44    2.85
   0 -11 -25   43.95    4.64
   0 -11 -25   40.57    4.90
   0 -11 -25   48.69    5.47
   0 -11 -26    4.16    2.73
   0 -11 -26   -3.27    3.77
   0 -11 -26    0.39    3.19
   0 -11 -27   48.45    4.91
   0 -11 -27   53.53    5.67
   0 -11 -27   50.58    5.25
   0 -11 -28    4.02    3.53
   0 -11 -28    2.06    3.02
   0 -11 -28    2.39    2.44
   0 -11 -29    6.47    3.28
   0 -11 -29    0.18    2.85
   0 -11 -29    1.00    2.31
   0 -11  29    0.55    2.51
   0 -11 -30   41.91    4.66
   0 -11 -30   46.45    4.42
   0 -11  30   32.14    4.06
   0 -11 -31   29.19    3.63
   0 -11 -31   28.73    3.36
   0 -11 -31   23.72    3.59
   0 -11 -32   10.61    2.46
   0 -11  32    7.49    2.12
   0 -11 -32    3.68    2.74
   0 -11 -32    7.34    2.89
   0 -11 -33    5.32    2.42
   0 -11  33    2.55    1.67
   0 -11 -33    4.11    2.04
   0 -11 -34   39.44    3.05
   0 -11  34   21.72    2.68
   0 -11  34   25.33    3.06
   0 -11 -34   33.51    3.29
   0 -11 -35    2.01    1.79
   0 -11 -35    0.05    1.42
   0 -11  35   -2.90    1.05
   0 -11  35    0.43    1.60
   0 -11  36    0.31    1.28
   0 -11 -36   -0.14    1.36
   0 -11 -36    0.50    1.10
   0 -11 -37    3.25    1.06
   0 -10   2  238.63   18.92
   0 -10   3  234.36   18.67
   0 -10   4  357.96   27.50
   0 -10   5   78.80    7.88
   0 -10   6  186.23   15.39
   0 -10   7  215.94   17.58
   0 -10   8   94.32    9.13
   0 -10   9   19.45    2.42
   0 -10   9   17.48    2.15
   0 -10  -9   20.74    2.22
   0 -10  -9   21.91    2.29
   0 -10  10  128.72    9.94
   0 -10  10  117.21    9.99
   0 -10 -10  132.87    9.93
   0 -10 -10  141.82   10.04
   0 -10 -10  140.45    9.98
   0 -10  10  144.57   12.02
   0 -10 -11   69.33    5.41
   0 -10 -11   72.83    5.57
   0 -10  11   68.78    7.41
   0 -10 -11   69.10    5.48
   0 -10  11   69.23    5.50
   0 -10  11   60.99    5.53
   0 -10 -12   12.51    1.95
   0 -10  12    9.81    1.86
   0 -10 -12   14.36    2.14
   0 -10  12   11.91    3.55
   0 -10  12    9.43    2.06
   0 -10 -12   12.60    1.86
   0 -10 -13   85.73    6.50
   0 -10 -13   79.35    6.47
   0 -10  13   95.63    8.93
   0 -10 -13   79.19    6.41
   0 -10  13   76.42    6.53
   0 -10 -13   80.98    6.58
   0 -10  13   86.90    6.51
   0 -10  14    1.18    2.65
   0 -10  14    1.44    1.80
   0 -10 -14    0.07    1.95
   0 -10 -14    1.79    1.58
   0 -10 -14    0.19    1.67
   0 -10  14   -1.60    1.76
   0 -10 -14   -1.02    1.55
   0 -10 -15   33.03    3.47
   0 -10  15   33.26    5.24
   0 -10 -15   32.98    3.28
   0 -10  15   28.07    3.22
   0 -10 -15   31.84    3.22
   0 -10  15   30.20    3.16
   0 -10 -15   34.60    3.26
   0 -10 -16   64.37    5.43
   0 -10 -16   61.22    5.30
   0 -10 -16   53.76    5.22
   0 -10 -16   62.45    5.27
   0 -10  16   65.71    5.27
   0 -10 -17   25.86    3.31
   0 -10 -17   21.82    3.08
   0 -10  17   24.86    2.95
   0 -10 -17   22.75    2.93
   0 -10 -17   22.78    2.95
   0 -10 -18    1.48    2.18
   0 -10 -18    5.60    2.70
   0 -10 -18    3.16    2.32
   0 -10 -18    4.90    2.56
   0 -10  18    7.07    2.31
   0 -10 -19    9.47    3.07
   0 -10 -19   12.36    2.51
   0 -10 -19   11.20    2.60
   0 -10 -19    7.85    2.82
   0 -10 -20   30.54    3.89
   0 -10 -20   20.83    3.78
   0 -10 -20   26.39    3.42
   0 -10 -20   27.19    3.29
   0 -10 -21   36.24    3.97
   0 -10 -21   34.95    4.35
   0 -10 -21   36.44    4.14
   0 -10 -21   39.44    4.30
   0 -10 -22    2.32    3.11
   0 -10 -22    4.12    2.83
   0 -10 -22    2.12    2.71
   0 -10 -22    7.60    2.60
   0 -10 -23   59.29    5.28
   0 -10 -23   55.92    5.72
   0 -10 -23   53.43    5.31
   0 -10 -23   55.32    5.49
   0 -10 -24   26.13    3.49
   0 -10 -24   21.36    4.31
   0 -10 -24   27.99    3.95
   0 -10 -25   31.37    4.51
   0 -10 -25   35.02    4.18
   0 -10 -25   26.92    3.78
   0 -10 -26   25.15    3.46
   0 -10 -26   25.53    3.93
   0 -10 -26   29.51    4.43
   0 -10 -27   14.81    3.02
   0 -10 -27   18.14    3.52
   0 -10 -27   15.47    3.91
   0 -10 -28   30.03    4.52
   0 -10 -28   27.99    3.61
   0 -10 -28   35.99    4.25
   0 -10 -29   56.37    5.15
   0 -10 -29   59.54    5.58
   0 -10 -29   48.65    4.70
   0 -10 -30    3.28    2.85
   0 -10  30    1.88    2.29
   0 -10 -30    2.99    2.18
   0 -10 -30    0.93    3.43
   0 -10 -31    7.11    2.71
   0 -10  31    1.34    2.08
   0 -10 -31    0.48    3.14
   0 -10 -32   36.92    4.13
   0 -10 -32   40.08    3.78
   0 -10 -33   11.58    2.44
   0 -10 -33   11.40    2.83
   0 -10 -33   17.63    2.82
   0 -10  33    9.03    1.99
   0 -10  34   -0.15    1.36
   0 -10 -34    3.09    2.30
   0 -10 -34    4.02    2.29
   0 -10  34    1.78    1.97
   0 -10 -34    1.30    1.85
   0 -10 -35    5.34    1.66
   0 -10 -35    7.33    2.00
   0 -10  35    1.70    1.70
   0 -10 -36   27.30    2.51
   0 -10 -36   32.51    2.75
   0 -10  37    0.39    0.97
   0 -10 -37    0.32    1.18
   0 -10 -37    0.45    0.87
   0  -9   2  250.40   19.63
   0  -9   3  124.52   10.89
   0  -9   4  217.13   17.37
   0  -9   5  167.35   13.85
   0  -9   6  171.26   14.13
   0  -9   7   18.11    4.03
   0  -9   8  159.54   13.46
   0  -9   9   95.69    9.09
   0  -9  10    9.89    3.40
   0  -9  11  153.00   11.39
   0  -9 -11  178.89   13.19
   0  -9 -11  146.80   11.39
   0  -9 -11  155.27   11.35
   0  -9  11  139.09   11.38
   0  -9  11  178.93   13.58
   0  -9 -11  161.62   11.47
   0  -9  12    5.74    1.73
   0  -9 -12    6.91    3.19
   0  -9 -12    3.92    1.66
   0  -9 -12    6.44    1.88
   0  -9 -12    5.74    1.72
   0  -9  12   11.13    3.41
   0  -9  12    5.89    1.65
   0  -9 -12    6.45    1.46
   0  -9 -13   61.64    4.85
   0  -9 -13   58.68    4.76
   0  -9 -13   52.57    4.82
   0  -9 -13   64.68    6.57
   0  -9  13   74.26    7.17
   0  -9 -13   58.58    4.98
   0  -9  13   60.72    4.86
   0  -9  13   53.44    4.87
   0  -9 -14   30.42    2.82
   0  -9 -14   29.54    2.96
   0  -9  14   24.11    2.89
   0  -9  14   30.76    2.98
   0  -9 -14   27.88    3.14
   0  -9  14   34.95    4.90
   0  -9 -14   33.48    4.50
   0  -9 -14   30.11    3.01
   0  -9  15   16.78    2.36
   0  -9  15   21.38    2.42
   0  -9 -15   22.08    2.50
   0  -9 -15   14.47    2.40
   0  -9 -15   14.03    2.51
   0  -9  15   21.69    4.09
   0  -9 -15   18.52    2.25
   0  -9  16   60.50    7.42
   0  -9 -16   62.20    5.19
   0  -9 -16   62.13    5.35
   0  -9 -16   65.48    5.51
   0  -9 -16   61.88    5.28
   0  -9  16   65.77    5.35
   0  -9 -17   86.99    6.80
   0  -9  17   80.74    6.79
   0  -9 -17   79.68    6.70
   0  -9 -17   81.79    6.91
   0  -9 -17   87.04    6.68
   0  -9 -18   44.73    4.21
   0  -9 -18   46.68    4.37
   0  -9 -18   47.57    4.63
   0  -9 -18   47.36    4.37
   0  -9 -19   36.43    3.92
   0  -9 -19   34.73    3.76
   0  -9 -19   31.29    3.61
   0  -9 -19   33.56    3.59
   0  -9 -20    2.27    2.59
   0  -9 -20    1.66    2.37
   0  -9 -20    5.47    2.46
   0  -9 -20    1.79    2.11
   0  -9 -21   15.74    2.98
   0  -9 -21   15.03    2.95
   0  -9 -21   16.65    2.76
   0  -9 -21   15.80    3.26
   0  -9 -22   30.90    3.65
   0  -9 -22   32.41    3.90
   0  -9 -22   33.65    4.10
   0  -9 -22   27.66    3.60
   0  -9 -23    3.02    3.31
   0  -9 -23    4.68    2.40
   0  -9 -23    1.98    2.90
   0  -9 -23    2.39    2.27
   0  -9 -24   23.60    3.36
   0  -9 -24   24.02    3.16
   0  -9 -24   29.04    4.36
   0  -9 -24   29.58    3.90
   0  -9 -25   51.68    4.99
   0  -9 -25   55.82    5.38
   0  -9 -25   50.87    5.65
   0  -9 -26    2.13    2.39
   0  -9 -26    6.45    3.60
   0  -9 -26    4.50    3.07
   0  -9 -27   25.38    4.49
   0  -9 -27   28.43    3.52
   0  -9 -27   30.20    4.12
   0  -9 -28    5.70    3.63
   0  -9 -28    3.94    3.09
   0  -9 -28    4.88    2.51
   0  -9  29    6.81    2.58
   0  -9 -29   15.05    3.37
   0  -9 -29   10.67    3.93
   0  -9 -29    7.28    2.43
   0  -9 -30   26.52    3.69
   0  -9  30   20.80    3.10
   0  -9 -30   23.65    3.03
   0  -9 -30   25.69    4.18
   0  -9 -31   59.03    4.94
   0  -9 -31   56.74    5.32
   0  -9  32    1.55    1.91
   0  -9 -32    3.54    3.09
   0  -9 -32    7.48    2.61
   0  -9 -33    4.10    2.33
   0  -9 -33    7.45    2.81
   0  -9  33    5.96    1.70
   0  -9  34   18.93    2.77
   0  -9 -34   29.87    2.95
   0  -9 -34   31.41    3.19
   0  -9 -34   28.39    3.29
   0  -9  34   16.50    2.29
   0  -9 -35    0.71    1.71
   0  -9 -35    5.98    2.18
   0  -9  35   -0.88    1.71
   0  -9 -35    1.76    2.08
   0  -9 -36    3.61    1.43
   0  -9  36    0.87    1.45
   0  -9 -36    1.59    1.74
   0  -9  37    3.82    1.12
   0  -9 -37    3.79    1.42
   0  -9 -37    4.24    1.13
   0  -9 -38   10.34    1.38
   0  -8   1  232.93   18.29
   0  -8   2  156.07   12.89
   0  -8   3  192.10   15.40
   0  -8   4  163.48   13.37
   0  -8   5   92.46    8.45
   0  -8   6  122.61   10.55
   0  -8   7   90.56    8.44
   0  -8  -8  114.67    9.88
   0  -8   8  108.04    9.91
   0  -8  -9  243.00   19.36
   0  -8   9  249.97   19.52
   0  -8  10   84.04    7.93
   0  -8 -10   72.59    7.72
   0  -8  11  214.18   17.97
   0  -8 -11  228.97   17.89
   0  -8  12   56.22    4.41
   0  -8 -12   55.71    4.58
   0  -8  12   67.14    6.68
   0  -8 -12   59.78    6.34
   0  -8 -12   51.30    4.44
   0  -8 -12   52.49    4.41
   0  -8 -12   52.45    4.34
   0  -8  12   48.57    4.42
   0  -8  13  104.39    8.06
   0  -8  13  134.12   10.52
   0  -8  13  107.12    8.03
   0  -8 -13  103.87    7.96
   0  -8 -13   97.75    8.00
   0  -8 -13  114.19    9.89
   0  -8 -13  110.08    8.16
   0  -8 -13  100.00    8.04
   0  -8  14  138.44   10.40
   0  -8 -14  147.52   10.50
   0  -8 -14  137.22   10.39
   0  -8 -14  145.92   12.16
   0  -8  14  149.35   12.60
   0  -8  14  126.09   10.35
   0  -8 -14  137.56   10.36
   0  -8 -14  135.98   10.29
   0  -8 -15   42.50    3.94
   0  -8  15   48.39    4.01
   0  -8 -15   47.03    4.16
   0  -8 -15   44.34    5.63
   0  -8  15   45.87    6.05
   0  -8 -15   41.16    4.00
   0  -8 -15   46.02    3.85
   0  -8 -16   92.20    7.31
   0  -8 -16   87.82    7.17
   0  -8 -16   91.63    7.05
   0  -8 -16   91.80    7.13
   0  -8  16   91.01    7.15
   0  -8  16   82.69    9.26
   0  -8 -17    2.54    2.16
   0  -8  17    4.65    1.99
   0  -8 -17    3.99    1.70
   0  -8 -17    7.20    1.91
   0  -8 -17    3.78    2.03
   0  -8  17    2.28    2.82
   0  -8 -18   43.29    4.05
   0  -8 -18   39.95    3.74
   0  -8 -18   46.06    4.23
   0  -8 -18   37.59    3.85
   0  -8 -19   74.62    6.67
   0  -8 -19   73.68    6.41
   0  -8 -19   84.73    6.56
   0  -8 -19   79.84    6.34
   0  -8 -20   26.51    3.09
   0  -8 -20   26.33    3.06
   0  -8 -20   26.75    3.31
   0  -8 -20   25.04    3.51
   0  -8 -21    5.63    2.80
   0  -8 -21    2.96    2.48
   0  -8 -21    5.28    2.08
   0  -8 -21    4.24    2.09
   0  -8 -22    9.04    2.77
   0  -8 -22    9.58    3.13
   0  -8 -22   12.51    2.48
   0  -8 -23   30.21    4.25
   0  -8 -23   28.25    3.27
   0  -8 -23   27.95    3.78
   0  -8 -23   31.34    3.45
   0  -8 -24   17.15    2.51
   0  -8 -24   18.29    3.32
   0  -8 -24   15.89    3.63
   0  -8 -24   15.48    2.80
   0  -8 -25    8.27    3.11
   0  -8 -25    5.45    2.40
   0  -8 -25    4.20    3.39
   0  -8 -26   12.02    3.63
   0  -8 -26    9.77    2.69
   0  -8 -26    8.22    3.10
   0  -8 -27    8.50    2.59
   0  -8 -27   11.79    3.31
   0  -8 -27    7.80    3.88
   0  -8 -28   25.60    3.67
   0  -8 -28   23.62    4.19
   0  -8 -28   14.57    2.81
   0  -8 -29   36.21    4.01
   0  -8 -29   45.73    4.71
   0  -8  29   37.77    4.04
   0  -8 -29   41.23    5.15
   0  -8 -30    7.84    3.11
   0  -8 -30    5.81    2.16
   0  -8 -30    7.13    3.48
   0  -8  30    2.58    2.21
   0  -8  31   12.42    2.36
   0  -8 -31   11.93    2.25
   0  -8 -31   14.39    3.57
   0  -8 -31   12.35    3.16
   0  -8 -32    5.55    3.17
   0  -8  32    6.12    1.87
   0  -8 -33   15.40    3.26
   0  -8  33   10.37    1.93
   0  -8 -33   17.12    2.79
   0  -8 -34    4.11    2.11
   0  -8 -34    4.30    2.57
   0  -8 -35    7.75    1.93
   0  -8 -35    5.47    2.26
   0  -8 -35    4.39    2.35
   0  -8  35    2.75    1.80
   0  -8  36   18.23    2.42
   0  -8 -36   21.41    2.85
   0  -8 -36   26.99    2.58
   0  -8 -36   31.21    2.89
   0  -8  37    2.78    1.13
   0  -8 -37    2.02    1.48
   0  -8 -37    1.95    1.20
   0  -8 -38    0.66    1.11
   0  -7   1  260.37   20.10
   0  -7   2  181.01   14.46
   0  -7   3  231.99   18.04
   0  -7   4  122.97   10.37
   0  -7   5   33.25    4.39
   0  -7  -6   11.88    3.31
   0  -7   6   12.65    3.10
   0  -7   7   74.45    7.01
   0  -7  -7   71.03    6.99
   0  -7  -8   97.60    8.45
   0  -7   8   86.38    8.19
   0  -7   9   81.53    7.55
   0  -7  -9   75.71    7.65
   0  -7 -10  172.22   14.36
   0  -7  10  178.37   14.51
   0  -7  11  176.23   14.95
   0  -7 -11  184.23   14.93
   0  -7 -12  139.85   12.06
   0  -7  12  136.83   12.29
   0  -7 -13  366.33   27.78
   0  -7 -13  362.82   26.12
   0  -7  13  391.74   28.20
   0  -7 -13  370.09   26.05
   0  -7 -13  350.17   25.99
   0  -7  13  355.96   26.06
   0  -7  13  367.30   26.05
   0  -7 -13  338.70   26.01
   0  -7 -14  316.28   24.11
   0  -7 -14  306.87   22.26
   0  -7  14  318.54   22.29
   0  -7 -14  292.90   22.25
   0  -7 -14  298.22   22.19
   0  -7  14  315.40   24.43
   0  -7 -15    2.99    1.42
   0  -7 -15    7.26    3.40
   0  -7  15    1.49    3.16
   0  -7  15    4.81    1.64
   0  -7 -15    3.67    1.75
   0  -7 -15    2.86    1.62
   0  -7 -16  124.80    9.52
   0  -7  16  119.14   11.81
   0  -7  16  131.47    9.58
   0  -7 -16  118.54   11.42
   0  -7 -16  126.60    9.55
   0  -7 -16  120.71    9.42
   0  -7 -17   98.92    7.68
   0  -7 -17  100.19    7.77
   0  -7  17   87.20    9.95
   0  -7 -17  102.32    7.84
   0  -7  18   92.84   10.12
   0  -7 -18   98.68    7.74
   0  -7 -18   96.56    7.52
   0  -7 -18   97.64    7.70
   0  -7 -19    0.54    1.54
   0  -7 -19   -3.60    1.96
   0  -7 -19   -1.31    2.23
   0  -7 -20    3.86    1.95
   0  -7 -20    3.83    1.70
   0  -7 -20    2.08    2.32
   0  -7 -21   21.59    2.75
   0  -7 -21   22.83    3.45
   0  -7 -21   23.09    3.15
   0  -7 -21   24.09    2.93
   0  -7 -22   11.68    3.06
   0  -7 -22    8.61    2.69
   0  -7 -22    9.63    2.13
   0  -7 -22    8.95    2.30
   0  -7 -23   42.81    4.64
   0  -7 -23   36.58    3.91
   0  -7 -23   38.40    3.75
   0  -7 -23   41.08    4.25
   0  -7 -24   15.65    2.64
   0  -7 -24   12.37    2.24
   0  -7 -24   15.99    3.22
   0  -7 -24   12.65    3.76
   0  -7 -25   13.18    3.74
   0  -7 -25    7.76    2.01
   0  -7 -25   13.31    2.69
   0  -7 -25   12.94    3.18
   0  -7 -26   17.24    3.43
   0  -7 -26   15.40    2.78
   0  -7 -26   14.42    3.79
   0  -7 -27   15.51    2.82
   0  -7 -27   18.23    4.14
   0  -7 -27   19.65    3.49
   0  -7 -28    5.86    2.24
   0  -7 -28    3.04    3.54
   0  -7 -28    1.81    3.13
   0  -7  29   12.50    2.65
   0  -7 -29   25.64    3.67
   0  -7 -29   23.90    4.14
   0  -7 -29   15.10    2.71
   0  -7 -30    7.72    3.03
   0  -7  30    6.01    2.13
   0  -7 -30    4.61    2.07
   0  -7 -30   11.68    3.74
   0  -7  31   18.48    2.75
   0  -7 -31   30.59    3.73
   0  -7 -31   33.51    4.30
   0  -7 -31   21.17    2.77
   0  -7  32    3.74    1.70
   0  -7 -32    7.87    3.29
   0  -7 -32    1.81    2.72
   0  -7 -33   -1.11    2.47
   0  -7 -33    4.46    2.97
   0  -7  33    0.41    1.38
   0  -7 -34    6.62    2.90
   0  -7 -34    6.38    2.32
   0  -7  34    6.46    2.02
   0  -7 -35   -0.68    1.93
   0  -7 -35   -4.21    2.38
   0  -7  35    1.81    1.66
   0  -7 -36   13.27    1.99
   0  -7 -36   13.21    2.37
   0  -7 -36   15.24    2.34
   0  -7  37    2.87    1.17
   0  -7 -37    6.25    1.47
   0  -7 -37    5.99    1.84
   0  -7 -38   18.50    1.85
   0  -7 -38   19.82    2.11
   0  -6   1   49.11    5.38
   0  -6   2  108.75    9.40
   0  -6   3   89.23    7.90
   0  -6   4   29.11    4.02
   0  -6  -5   77.36    6.97
   0  -6   5   70.57    6.76
   0  -6   6  132.61   11.00
   0  -6  -6  140.09   11.25
   0  -6  -7   25.42    3.89
   0  -6   7   17.07    3.47
   0  -6  -8  133.95   11.34
   0  -6   8  136.26   11.22
   0  -6  -9  202.75   16.58
   0  -6   9  217.23   16.69
   0  -6  10  120.78   10.45
   0  -6 -10  116.51   10.37
   0  -6 -11  337.91   26.33
   0  -6  11  348.38   26.47
   0  -6 -12  264.07   21.14
   0  -6  12  272.43   21.36
   0  -6 -13   19.52    4.39
   0  -6  13   22.22    2.41
   0  -6  13   22.06    4.44
   0  -6  13   23.63    2.37
   0  -6 -14  154.78   11.88
   0  -6  14  159.39   11.89
   0  -6 -14  163.13   11.88
   0  -6  14  162.70   14.09
   0  -6 -14  160.55   13.75
   0  -6  15  213.59   15.37
   0  -6 -15  203.93   15.34
   0  -6  15  213.08   17.68
   0  -6 -15  204.83   15.34
   0  -6 -15  208.17   15.27
   0  -6 -15  207.52   17.34
   0  -6 -16  174.58   12.69
   0  -6 -16  168.95   12.60
   0  -6  16  179.34   15.29
   0  -6 -16  164.68   12.69
   0  -6 -16  171.73   14.76
   0  -6 -17   30.35    3.14
   0  -6 -17   29.38    3.19
   0  -6 -17   32.58    2.92
   0  -6  17   36.05    5.44
   0  -6  18   68.99    8.47
   0  -6 -18   71.86    5.95
   0  -6 -18   72.83    5.76
   0  -6 -18   73.92    5.91
   0  -6  19   68.85    8.44
   0  -6 -19   76.41    6.07
   0  -6 -19   70.58    5.97
   0  -6 -19   73.29    5.81
   0  -6 -20   18.69    2.62
   0  -6 -20   20.92    2.38
   0  -6 -20   20.42    2.90
   0  -6 -21   39.39    3.83
   0  -6 -21   32.29    3.36
   0  -6 -21   37.64    3.58
   0  -6 -22    4.63    1.77
   0  -6 -22    5.25    2.42
   0  -6 -22    5.64    2.05
   0  -6 -23    2.89    2.71
   0  -6 -23   -0.66    1.74
   0  -6 -23    2.29    2.13
   0  -6 -24   14.38    2.26
   0  -6 -24   19.94    3.38
   0  -6 -24   20.34    2.82
   0  -6 -25   44.46    4.82
   0  -6 -25   50.78    5.14
   0  -6 -25   40.44    4.32
   0  -6 -26    3.33    3.51
   0  -6 -26    1.97    3.00
   0  -6 -26    0.53    2.18
   0  -6 -27   17.92    3.45
   0  -6 -27   15.09    4.06
   0  -6 -27   15.67    2.76
   0  -6 -28   18.00    4.19
   0  -6 -28   16.05    2.57
   0  -6 -28   13.61    3.49
   0  -6  29   15.91    2.66
   0  -6 -29   23.02    4.30
   0  -6 -29   23.93    3.66
   0  -6 -29   18.26    2.77
   0  -6 -30    1.67    3.03
   0  -6 -30    0.79    1.88
   0  -6 -30    0.80    3.66
   0  -6  30   -1.57    1.85
   0  -6  31    8.18    1.96
   0  -6 -31   13.97    3.79
   0  -6 -31    8.96    1.99
   0  -6 -31   12.99    3.22
   0  -6 -32    5.68    2.85
   0  -6 -32    5.08    1.77
   0  -6  32    4.73    1.69
   0  -6 -33    2.99    3.08
   0  -6 -33    0.98    2.51
   0  -6 -34   10.42    3.18
   0  -6  34   12.68    2.31
   0  -6 -35    8.67    2.26
   0  -6 -35    9.32    2.70
   0  -6  35    5.77    1.82
   0  -6 -36   11.53    2.51
   0  -6  36   10.54    1.82
   0  -6 -37    2.10    1.76
   0  -6 -37    1.84    1.82
   0  -6  37    3.18    1.13
   0  -6 -37    5.48    1.47
   0  -6 -38    1.20    1.09
   0  -6 -38    2.72    1.36
   0  -6 -38    0.44    1.46
   0  -5   0   -0.50    2.89
   0  -5   1   75.23    6.77
   0  -5   2    0.92    2.75
   0  -5   3   15.06    3.08
   0  -5  -4   91.45    7.56
   0  -5   4   82.18    7.35
   0  -5   5   84.84    7.49
   0  -5  -5   92.99    7.81
   0  -5  -6  147.61   11.68
   0  -5   6  138.44   11.37
   0  -5  -7   40.25    4.99
   0  -5   7   40.42    4.57
   0  -5   8  107.37    9.44
   0  -5  -8  115.95    9.57
   0  -5   9   66.06    6.39
   0  -5  -9   63.83    6.50
   0  -5 -10  330.83   25.07
   0  -5  10  322.33   25.03
   0  -5 -11   97.67    9.01
   0  -5  11   98.66    9.07
   0  -5  12  219.09   18.46
   0  -5 -12  239.30   18.46
   0  -5 -13  722.63   52.99
   0  -5  13  700.00   53.15
   0  -5  14  253.61   19.87
   0  -5  14  249.99   17.62
   0  -5 -14  226.32   17.58
   0  -5 -14  263.10   19.70
   0  -5 -15   76.89    6.20
   0  -5  15   84.94    8.71
   0  -5 -15   88.51    8.54
   0  -5 -15   79.31    6.21
   0  -5 -15   78.33    6.19
   0  -5 -16   66.86    5.50
   0  -5 -16   74.08    7.82
   0  -5  16   77.35    8.19
   0  -5 -16   66.98    5.52
   0  -5 -16   70.18    5.49
   0  -5 -16   67.18    5.35
   0  -5 -17  108.30   10.49
   0  -5  17  115.82   11.05
   0  -5 -17  107.37    8.09
   0  -5 -17  100.26    8.20
   0  -5 -17  107.80    8.23
   0  -5 -17  109.71    8.21
   0  -5 -18   21.03    2.68
   0  -5  18   30.06    5.22
   0  -5 -18   27.32    2.82
   0  -5 -18   21.23    2.62
   0  -5 -18   23.88    2.43
   0  -5 -19   14.85    2.25
   0  -5 -19   15.68    1.96
   0  -5 -19   18.06    2.34
   0  -5  19   17.72    4.36
   0  -5 -19   12.55    2.20
   0  -5 -20   35.83    3.46
   0  -5 -20   36.92    3.63
   0  -5 -20   33.96    3.22
   0  -5 -21    5.95    2.03
   0  -5 -21    2.83    1.53
   0  -5 -21    5.57    2.29
   0  -5 -22    9.12    2.23
   0  -5 -22   13.09    2.67
   0  -5 -22    9.66    1.79
   0  -5 -23   94.39    7.43
   0  -5 -23   85.61    7.22
   0  -5 -24    6.54    2.26
   0  -5 -24    9.56    2.81
   0  -5 -25   46.84    4.54
   0  -5 -25   33.88    3.94
   0  -5 -26   12.99    2.71
   0  -5 -26   15.91    3.31
   0  -5 -27   10.69    3.27
   0  -5 -27    6.00    2.35
   0  -5 -27   13.42    3.95
   0  -5 -28   12.86    4.11
   0  -5 -28   11.83    3.29
   0  -5 -28    4.66    2.21
   0  -5 -29   19.07    2.68
   0  -5  29   13.54    2.43
   0  -5 -29   18.95    4.20
   0  -5 -29   20.10    3.58
   0  -5 -30   -1.97    3.57
   0  -5  30    2.65    1.77
   0  -5 -30    1.78    3.04
   0  -5 -30   -0.16    1.81
   0  -5 -31    6.38    3.67
   0  -5 -31    5.54    1.82
   0  -5  31    4.13    1.73
   0  -5 -32    3.18    2.87
   0  -5 -32    4.79    3.40
   0  -5 -33   10.39    2.85
   0  -5 -33    4.87    3.24
   0  -5 -34    1.61    2.29
   0  -5 -34    6.26    2.96
   0  -5  34   -0.41    1.77
   0  -5  35    3.61    1.69
   0  -5 -35    6.47    2.22
   0  -5 -35    5.67    2.70
   0  -5 -36   23.54    2.88
   0  -5 -36   23.30    2.53
   0  -5 -37    6.71    2.09
   0  -5 -37    5.70    1.62
   0  -5 -38   18.69    1.98
   0  -5 -38   19.54    2.23
   0  -5 -38   17.94    2.13
   0  -5 -39    5.02    1.16
   0  -4   0  459.98   33.76
   0  -4   1   15.13    2.91
   0  -4   2   16.74    2.73
   0  -4   3   20.89    2.85
   0  -4  -3   18.68    3.04
   0  -4   4   35.47    3.61
   0  -4  -4   31.18    3.94
   0  -4   5   18.19    2.88
   0  -4  -5   10.96    3.36
   0  -4  -6  765.37   57.84
   0  -4   6  822.67   57.83
   0  -4  -7  101.10    8.47
   0  -4   7   90.61    8.14
   0  -4   8  131.52   10.83
   0  -4  -8  130.20   10.89
   0  -4  -9   27.79    4.41
   0  -4   9   29.95    4.22
   0  -4  10   85.19    8.05
   0  -4 -10   85.28    8.06
   0  -4 -11  177.47   14.60
   0  -4  11  179.77   14.72
   0  -4  12  149.45   13.15
   0  -4 -12  157.34   13.07
   0  -4 -13  108.34    9.52
   0  -4  13   89.49    9.39
   0  -4  14  166.83   15.28
   0  -4 -14  192.04   15.35
   0  -4  15  189.41   16.39
   0  -4 -15  191.13   14.02
   0  -4 -15  195.83   14.06
   0  -4 -15  179.75   14.01
   0  -4 -15  224.10   16.42
   0  -4 -16   53.23    4.56
   0  -4 -16   56.30    4.54
   0  -4 -16   62.13    6.98
   0  -4 -16   55.03    4.51
   0  -4  16   49.56    6.99
   0  -4  17   45.58    7.17
   0  -4 -17   62.14    4.96
   0  -4 -17   56.37    4.77
   0  -4 -17   63.41    5.03
   0  -4 -17   68.30    7.44
   0  -4 -17   64.35    4.99
   0  -4 -18  123.54    9.23
   0  -4 -18  124.43    9.27
   0  -4 -18  127.75   11.79
   0  -4 -18  124.68    9.30
   0  -4 -18  115.97    9.09
   0  -4  18  105.90   11.83
   0  -4  19   31.36    6.09
   0  -4 -19   42.11    3.74
   0  -4 -19   38.44    3.52
   0  -4 -19   42.75    3.88
   0  -4 -19   45.31    3.81
   0  -4 -20   17.68    2.10
   0  -4 -20   19.95    2.38
   0  -4 -20   15.67    2.58
   0  -4 -20   22.28    2.62
   0  -4 -21   71.86    6.08
   0  -4 -21   75.61    6.09
   0  -4 -21   71.57    5.94
   0  -4 -22   30.43    3.61
   0  -4 -22   32.78    3.45
   0  -4 -22   41.35    3.75
   0  -4 -23   23.48    3.26
   0  -4 -23   18.93    2.84
   0  -4 -24    4.83    2.17
   0  -4 -24    9.27    2.84
   0  -4 -25   48.72    4.83
   0  -4 -25   44.16    4.39
   0  -4 -26   32.39    3.78
   0  -4 -26   44.23    4.38
   0  -4 -27   51.37    5.21
   0  -4 -27   74.80    5.91
   0  -4 -28   18.35    2.93
   0  -4 -28   36.37    4.00
   0  -4  29    1.22    1.75
   0  -4 -29    4.52    2.01
   0  -4 -29    7.81    3.34
   0  -4 -29    3.43    3.95
   0  -4 -30   10.18    2.16
   0  -4 -30   22.57    3.44
   0  -4 -30   21.74    4.28
   0  -4 -31   21.48    4.19
   0  -4 -31   17.06    3.48
   0  -4 -32    2.82    3.54
   0  -4 -32    2.76    2.85
   0  -4 -33    8.46    2.89
   0  -4 -33    9.67    3.46
   0  -4 -34   25.99    3.11
   0  -4 -34   25.52    3.62
   0  -4  35    0.17    1.49
   0  -4 -35    6.78    2.40
   0  -4 -35    7.81    2.83
   0  -4 -36    2.13    2.40
   0  -4 -36    2.57    1.93
   0  -4 -37    8.98    2.28
   0  -4 -37   12.27    1.95
   0  -4 -38    4.92    1.67
   0  -4 -38    0.20    1.24
   0  -4 -39   -0.27    1.12
   0  -4 -39   -1.93    1.04
   0  -3   0    1.57    2.19
   0  -3   1   40.82    3.89
   0  -3  -2  687.11   45.36
   0  -3   2  581.66   45.16
   0  -3   3    5.20    1.78
   0  -3  -3    6.04    2.15
   0  -3   4  141.01   10.96
   0  -3  -4  146.11   11.14
   0  -3  -5  202.79   16.53
   0  -3   5  233.37   16.51
   0  -3   6  221.24   16.17
   0  -3  -6  201.44   16.17
   0  -3   7  213.08   15.49
   0  -3  -7  185.28   15.38
   0  -3   8  145.55   11.60
   0  -3  -8  137.06   11.58
   0  -3  -9  378.92   28.39
   0  -3   9  374.40   28.42
   0  -3  10  169.89   14.32
   0  -3 -10  181.53   14.36
   0  -3 -11   93.20    8.46
   0  -3  11   87.35    8.53
   0  -3 -12  128.78   11.48
   0  -3  12  135.10   11.76
   0  -3  13  148.41   13.13
   0  -3 -13  149.10   12.86
   0  -3 -14  110.88   10.12
   0  -3  14  101.10   10.20
   0  -3 -15   83.07    6.28
   0  -3 -15   77.83    6.22
   0  -3  15   78.76    8.78
   0  -3 -15   85.14    8.59
   0  -3 -16  159.97   12.97
   0  -3 -16  136.80   10.36
   0  -3 -16  136.59   10.43
   0  -3 -16  140.25   10.39
   0  -3  16  140.61   13.00
   0  -3  17   69.91    8.26
   0  -3 -17   66.01    5.42
   0  -3 -17   65.78    5.40
   0  -3 -17   70.54    5.51
   0  -3 -17   82.64    8.18
   0  -3 -18    4.05    1.71
   0  -3 -18    1.42    1.50
   0  -3 -18   -0.40    3.32
   0  -3  18    3.87    3.31
   0  -3 -18    3.20    1.76
   0  -3 -19   77.67    5.86
   0  -3 -19   70.76    5.89
   0  -3  19   59.22    8.48
   0  -3 -19   70.77    5.78
   0  -3 -20   50.66    4.35
   0  -3 -20   48.77    4.51
   0  -3 -20   52.43    4.50
   0  -3 -21   10.05    2.18
   0  -3 -21   12.27    2.55
   0  -3 -22    9.59    2.36
   0  -3 -22    7.71    2.31
   0  -3 -22    7.48    2.00
   0  -3 -23   69.12    6.20
   0  -3 -23   78.00    6.18
   0  -3 -23   70.60    5.98
   0  -3 -24   67.28    5.86
   0  -3 -24   70.96    6.18
   0  -3 -24   74.83    6.14
   0  -3 -25   49.27    5.11
   0  -3 -25   75.42    5.73
   0  -3 -26   14.98    2.75
   0  -3 -26   32.02    3.65
   0  -3 -27   44.11    4.66
   0  -3 -27   64.43    5.43
   0  -3 -28   66.72    6.49
   0  -3 -28  107.85    7.34
   0  -3 -29   37.07    4.29
   0  -3 -29   26.64    3.18
   0  -3 -30   27.41    4.03
   0  -3 -31   11.39    3.28
   0  -3 -31   10.45    3.96
   0  -3 -32   11.12    3.79
   0  -3 -32   11.26    3.06
   0  -3 -33   23.56    3.47
   0  -3 -33   19.72    3.88
   0  -3 -34    4.60    3.24
   0  -3  34    1.74    1.70
   0  -3 -34    5.41    2.63
   0  -3 -35   17.98    3.30
   0  -3 -35   21.85    2.85
   0  -3 -36   12.28    2.34
   0  -3 -36   12.40    2.77
   0  -3 -37    4.84    1.80
   0  -3 -37    4.68    2.21
   0  -3 -38    5.86    1.82
   0  -3 -38    5.19    1.45
   0  -3 -39    4.17    1.26
   0  -3 -39    3.35    1.33
   0  -2   0 7123.32  510.51
   0  -2  -1   52.83    4.23
   0  -2   1   51.04    4.16
   0  -2  -2   35.33    3.10
   0  -2   2   31.22    2.91
   0  -2   3  109.80    8.52
   0  -2  -3  113.57    8.61
   0  -2   4  672.10   43.47
   0  -2  -4  535.43   43.37
   0  -2  -5   21.49    3.21
   0  -2   5   24.81    3.17
   0  -2  -6  199.48   16.36
   0  -2   6  234.59   16.54
   0  -2   7  364.19   26.73
   0  -2  -7  350.26   26.60
   0  -2  -8  114.50    9.71
   0  -2   8  118.19    9.93
   0  -2   9  165.60   12.72
   0  -2  -9  142.89   12.39
   0  -2  10   53.27    5.70
   0  -2 -10   45.87    5.55
   0  -2 -11   96.66    8.86
   0  -2  11   95.28    9.06
   0  -2  12   63.73    7.39
   0  -2 -12   78.02    7.52
   0  -2 -13  200.06   15.83
   0  -2  13  179.06   15.92
   0  -2  14   60.57    7.26
   0  -2 -14   61.40    6.94
   0  -2 -15   84.38    8.30
   0  -2  15   68.45    8.18
   0  -2 -15   74.62    5.89
   0  -2 -15   80.94    5.97
   0  -2 -15   73.95    5.91
   0  -2 -16   20.03    4.78
   0  -2  16   21.72    4.95
   0  -2 -16   26.09    2.55
   0  -2 -16   27.54    2.64
   0  -2 -16   25.06    2.53
   0  -2 -17   27.49    4.83
   0  -2  17   24.72    4.96
   0  -2 -17   20.89    2.39
   0  -2 -17   18.54    2.17
   0  -2 -17   18.24    2.30
   0  -2 -17   23.99    2.33
   0  -2 -18   74.74    7.80
   0  -2 -18   64.29    5.06
   0  -2 -18   61.40    5.16
   0  -2 -18   62.13    5.13
   0  -2  18   66.83    8.13
   0  -2 -18   59.20    4.99
   0  -2 -19   10.64    4.33
   0  -2 -19   12.28    2.11
   0  -2 -19   15.41    2.36
   0  -2 -20   15.55    2.33
   0  -2 -20   11.09    1.96
   0  -2 -20   16.81    2.28
   0  -2 -21   83.92    6.85
   0  -2 -21   89.63    7.07
   0  -2 -21   89.34    7.00
   0  -2 -22   41.43    4.05
   0  -2 -22   35.91    3.67
   0  -2 -22   47.73    4.02
   0  -2 -23   44.59    4.17
   0  -2 -23   43.53    4.27
   0  -2 -23   37.44    3.82
   0  -2 -24   10.66    2.36
   0  -2 -24   14.51    3.01
   0  -2 -25  111.84    9.29
   0  -2 -25  109.46    8.96
   0  -2 -25  124.83    9.24
   0  -2 -26   90.64    7.78
   0  -2 -26  109.80    8.18
   0  -2 -27  107.48    7.52
   0  -2 -27   71.41    6.76
   0  -2 -28   95.76    6.72
   0  -2 -28   57.78    5.82
   0  -2 -29   60.00    5.91
   0  -2 -30   58.49    5.85
   0  -2 -31   21.14    3.68
   0  -2 -32   10.36    3.92
   0  -2 -32   16.22    3.23
   0  -2 -33   21.58    3.96
   0  -2 -33   25.49    3.42
   0  -2  33   15.83    2.46
   0  -2  34    5.81    1.70
   0  -2 -34    9.50    2.78
   0  -2 -34   12.49    3.38
   0  -2 -35    9.56    2.68
   0  -2 -35   14.86    3.26
   0  -2 -36    1.17    2.59
   0  -2 -36    5.27    2.19
   0  -2 -37   20.07    2.90
   0  -2 -37   18.27    2.46
   0  -2 -38    5.95    1.48
   0  -2 -38    2.10    1.82
   0  -2 -39    4.68    1.41
   0  -1   2 8916.27  597.66
   0  -1  -2 7818.86  597.63
   0  -1   3   76.43    5.88
   0  -1  -3   70.87    5.84
   0  -1  -4   28.97    3.11
   0  -1   4   29.22    3.16
   0  -1  -5   41.63    4.10
   0  -1  -6  210.63   15.98
   0  -1  -7  303.50   22.79
   0  -1   8  179.35   14.23
   0  -1  -8  176.24   14.05
   0  -1   9  130.50   11.31
   0  -1  -9  134.02   10.97
   0  -1  10    0.23    2.86
   0  -1 -10    3.08    3.07
   0  -1  11  214.98   18.11
   0  -1 -11  235.69   18.00
   0  -1 -12   15.01    3.93
   0  -1  12   13.30    4.00
   0  -1 -13   36.01    4.89
   0  -1  13   24.79    4.80
   0  -1 -14   27.87    4.74
   0  -1  14   23.96    4.91
   0  -1 -15    9.45    1.68
   0  -1 -15   10.07    1.51
   0  -1  15   11.84    4.06
   0  -1 -15   12.40    1.67
   0  -1 -15   13.35    4.02
   0  -1 -16   45.91    3.96
   0  -1  16   47.76    6.60
   0  -1 -16   50.45    6.30
   0  -1 -16   50.47    4.03
   0  -1  17   32.11    6.14
   0  -1 -17   37.93    3.45
   0  -1 -17   40.54    3.61
   0  -1 -17   43.63    6.16
   0  -1 -17   45.86    3.60
   0  -1 -18   15.46    4.35
   0  -1 -18   18.74    2.08
   0  -1 -18   19.74    2.31
   0  -1 -18   18.19    2.21
   0  -1  18   16.58    4.80
   0  -1 -19  193.60   14.14
   0  -1 -19  204.33   17.17
   0  -1 -19  193.24   14.22
   0  -1 -19  188.85   14.10
   0  -1  19  152.42   16.95
   0  -1 -20   20.63    2.44
   0  -1 -20   15.88    2.12
   0  -1 -20   17.46    2.49
   0  -1 -21   28.86    3.34
   0  -1 -21   25.07    2.89
   0  -1 -22   37.84    3.79
   0  -1 -22   40.42    3.66
   0  -1 -22   31.92    3.34
   0  -1 -23   41.02    3.83
   0  -1 -23   32.28    3.48
   0  -1 -23   40.07    3.95
   0  -1 -24   67.02    5.79
   0  -1 -24   80.22    6.17
   0  -1 -24   66.05    6.17
   0  -1 -25   46.09    4.70
   0  -1 -25   58.58    4.62
   0  -1 -26   36.41    4.26
   0  -1 -26   46.15    4.15
   0  -1 -27  230.42   17.44
   0  -1 -28  131.16   10.61
   0  -1 -29   49.58    5.33
   0  -1 -30   85.11    7.50
   0  -1 -31   46.40    4.96
   0  -1 -32   17.72    3.44
   0  -1 -33   22.89    3.97
   0  -1 -33   18.70    3.21
   0  -1 -34   10.09    2.88
   0  -1 -34   12.07    3.53
   0  -1 -35   30.45    3.57
   0  -1 -35   25.38    3.98
   0  -1 -36    2.48    2.63
   0  -1 -36    5.04    2.15
   0  -1 -37   12.46    2.79
   0  -1 -37   19.48    2.44
   0  -1 -38    4.11    1.90
   0  -1 -38    0.77    1.44
   0  -1 -39    6.96    1.58
   0   0  -2   53.73    4.20
   0   0  -3  174.84   12.98
   0   0  -4 1325.19   95.44
   0   0  -5   32.96    3.50
   0   0  -6   34.39    3.96
   0   0  -7  348.14   25.99
   0   0  -8   25.05    3.96
   0   0  -9  120.60   10.24
   0   0 -10   33.97    4.69
   0   0 -11  223.71   17.78
   0   0 -12    7.56    3.44
   0   0 -13  244.44   19.34
   0   0  13  235.15   19.70
   0   0 -14   34.55    5.19
   0   0  14   39.62    5.85
   0   0 -15   10.72    1.48
   0   0 -15    8.71    1.56
   0   0 -15   12.82    3.73
   0   0  15   11.88    3.99
   0   0 -16   17.31    2.12
   0   0 -16   16.89    4.21
   0   0 -16   19.54    2.01
   0   0  16   14.32    4.38
   0   0 -17  129.53    9.57
   0   0 -17  124.82    9.44
   0   0 -17  118.20   11.92
   0   0  17  120.88   12.46
   0   0 -18   14.34    2.12
   0   0 -18   18.75    4.40
   0   0 -18   13.26    1.89
   0   0  18   18.61    4.70
   0   0 -18   12.49    1.72
   0   0  19   25.32    5.86
   0   0 -19   25.94    2.94
   0   0 -19   20.90    2.45
   0   0 -19   17.92    5.36
   0   0 -20   27.23    3.03
   0   0 -20   25.46    2.68
   0   0 -20   30.94    2.94
   0   0 -21   72.47    6.09
   0   0 -21   71.19    5.86
   0   0 -21   77.45    6.01
   0   0 -22   16.21    2.46
   0   0 -22   16.50    2.68
   0   0 -22    9.02    1.87
   0   0 -23    6.56    1.78
   0   0 -23   11.41    2.40
   0   0 -23    7.61    2.56
   0   0 -24   16.43    3.06
   0   0 -24   22.45    2.87
   0   0 -25  167.20   12.73
   0   0 -25  158.43   12.51
   0   0 -25  177.35   12.93
   0   0 -26   84.94    7.03
   0   0 -26   77.94    7.21
   0   0 -27   51.17    6.32
   0   0 -27   78.31    6.23
   0   0 -28  151.65   11.98
   0   0 -29  137.71   11.02
   0   0 -30   60.78    5.98
   0   0 -31   11.40    3.36
   0   0 -32   43.26    4.72
   0   0 -33   35.11    4.13
   0   0 -34    1.57    2.57
   0   0 -34    3.20    3.39
   0   0 -35   27.23    3.32
   0   0 -35   20.50    3.90
   0   0 -36    5.60    2.84
   0   0 -36   14.24    2.53
   0   0 -37   15.00    2.84
   0   0 -37   15.34    2.40
   0   0 -38   10.56    2.12
   0   0 -38    6.39    1.65
   0   0 -39   10.40    1.86
   0   0 -39   13.51    1.58
   0   1   2 7873.96  564.16
   0   1   3   97.16    7.47
   0   1   4   39.53    3.69
   0   1  -5   80.17    5.92
   0   1   5   55.59    5.63
   0   1  -6  240.12   16.26
   0   1   6  190.77   15.96
   0   1  -7  393.97   29.32
   0   1  -8  144.83   11.78
   0   1  -9  117.24   10.06
   0   1 -10    6.87    3.12
   0   1 -11  219.19   17.53
   0   1 -12   13.52    3.62
   0   1 -13   27.08    4.76
   0   1 -14   34.14    5.27
   0   1 -15    7.34    3.79
   0   1 -15    7.53    1.58
   0   1 -15    8.36    1.42
   0   1  15   11.54    4.26
   0   1 -16   42.32    3.40
   0   1 -16   37.92    3.47
   0   1 -16   43.93    5.92
   0   1  16   32.05    5.94
   0   1 -17   33.07    5.78
   0   1 -17   39.65    3.45
   0   1 -17   36.69    3.28
   0   1  17   41.40    6.54
   0   1  18   17.72    4.96
   0   1 -18   17.88    2.30
   0   1 -18   16.16    1.86
   0   1 -18   14.76    4.28
   0   1 -18   18.28    2.13
   0   1 -19  203.26   14.04
   0   1 -19  175.50   13.95
   0   1 -19  164.24   16.68
   0   1 -19  198.34   14.15
   0   1 -20   16.54    2.52
   0   1 -20    9.63    4.06
   0   1 -20   15.58    1.91
   0   1 -20   15.32    2.17
   0   1 -21   26.68    2.79
   0   1 -21   27.52    3.01
   0   1 -21   17.95    2.41
   0   1 -22   34.10    3.46
   0   1 -22   26.35    2.83
   0   1 -22   30.18    3.17
   0   1 -23   37.48    3.72
   0   1 -23   33.31    3.82
   0   1 -24   78.14    6.55
   0   1 -24   77.87    6.73
   0   1 -25   43.93    4.25
   0   1 -25   28.38    4.31
   0   1 -26   31.02    4.56
   0   1 -26   46.03    4.52
   0   1 -27  233.55   16.99
   0   1 -27  213.22   17.07
   0   1 -28  115.92    8.56
   0   1 -28   83.72    8.58
   0   1 -29   43.73    4.89
   0   1 -30   98.19    8.34
   0   1 -31   43.33    4.73
   0   1 -32   12.30    3.19
   0   1 -33   17.56    3.28
   0   1 -34   12.65    2.92
   0   1 -35   22.04    3.79
   0   1 -35   27.07    3.39
   0   1 -36    3.18    2.22
   0   1 -36    1.47    2.86
   0   1 -37   18.28    2.49
   0   1 -37   16.46    3.09
   0   1 -38    3.78    1.50
   0   1 -38   -0.06    2.01
   0   1 -39    5.16    1.53
   0   1 -39    4.56    1.18
   0   2   0 7166.62  513.64
   0   2  -1   45.14    3.63
   0   2   1   44.03    3.81
   0   2  -2   32.53    2.87
   0   2   2   35.29    3.21
   0   2  -3  166.02   11.05
   0   2   3  126.83   11.06
   0   2   4  527.08   38.33
   0   2   5   13.55    2.66
   0   2   6  174.13   13.41
   0   2   7  365.16   27.15
   0   2  -8  122.03    9.67
   0   2   8  103.25    9.25
   0   2  -9  178.62   14.39
   0   2 -10   57.16    6.13
   0   2 -11   73.37    7.47
   0   2 -12   64.34    6.99
   0   2 -13  178.96   15.07
   0   2 -14   56.81    6.79
   0   2 -15   77.45    5.87
   0   2 -15   73.86    5.80
   0   2 -15   80.89    8.44
   0   2 -16   26.95    2.53
   0   2  16   26.85    5.58
   0   2 -16   25.24    2.61
   0   2 -16   37.21    5.57
   0   2 -17   12.76    1.98
   0   2 -17   14.67    1.85
   0   2  17   11.83    4.93
   0   2 -17   19.58    4.45
   0   2 -18   59.92    7.74
   0   2 -18   66.89    5.13
   0   2  18   58.72    8.25
   0   2 -18   61.83    5.17
   0   2 -19   14.07    2.22
   0   2 -19   14.83    2.05
   0   2 -20   16.44    2.17
   0   2 -20   12.45    3.92
   0   2 -20   11.82    2.23
   0   2 -21   85.52    6.89
   0   2 -21   88.12    6.99
   0   2 -22   32.30    3.52
   0   2 -22   36.07    3.53
   0   2 -23   38.41    4.11
   0   2 -23   40.12    3.99
   0   2 -23   41.81    4.36
   0   2 -24    9.26    2.96
   0   2 -24   13.69    3.11
   0   2 -24   15.20    2.86
   0   2 -25  134.04   10.33
   0   2 -25  127.58   10.53
   0   2 -26  100.55    9.26
   0   2 -26  123.47    9.14
   0   2 -27   82.26    6.71
   0   2 -27   64.28    6.91
   0   2 -28   86.03    7.09
   0   2 -28   71.35    7.38
   0   2 -29   65.78    5.60
   0   2 -29   42.65    5.78
   0   2 -30   45.17    4.93
   0   2 -31   19.26    3.54
   0   2 -32    8.40    2.98
   0   2 -33   20.90    3.44
   0   2 -34   10.76    2.85
   0   2 -35   15.87    2.95
   0   2 -36    7.23    2.32
   0   2 -37   16.17    2.40
   0   2 -38    7.36    1.70
   0   2 -38    5.06    2.15
   0   2 -39    5.85    1.61
   0   3   0    2.27    2.35
   0   3   1   51.10    4.41
   0   3  -1   44.97    4.16
   0   3   1   48.56    4.72
   0   3  -2  753.62   53.72
   0   3   2  731.60   53.89
   0   3   3   13.23    2.49
   0   3  -3    7.41    1.85
   0   3   4  131.54   10.77
   0   3  -4  145.14   10.69
   0   3   5  224.11   16.91
   0   3   6  184.86   14.22
   0   3   7  188.31   14.58
   0   3   8  144.70   11.66
   0   3   9  370.76   29.15
   0   3  -9  419.76   29.72
   0   3 -10  187.14   14.24
   0   3  10  158.74   13.59
   0   3 -11   73.59    7.61
   0   3 -12  135.81   11.99
   0   3 -13  136.99   12.27
   0   3 -14  114.04   10.90
   0   3 -15   68.52    5.47
   0   3 -15   78.82    5.65
   0   3 -15   77.00    8.15
   0   3 -15   66.81    5.53
   0   3 -16  133.71   12.68
   0   3 -16  135.39   10.10
   0   3 -16  135.04   10.06
   0   3  17   80.19    9.34
   0   3 -17   72.71    5.55
   0   3 -17   67.99    5.47
   0   3 -17   61.38    7.96
   0   3 -18    0.24    1.50
   0   3  18   -3.51    4.55
   0   3 -18   -1.84    3.45
   0   3 -18    2.22    1.51
   0   3 -19   65.50    5.45
   0   3 -19   67.32    5.38
   0   3 -19   70.25    8.43
   0   3 -20   53.92    4.39
   0   3 -20   52.53    4.47
   0   3 -21    5.35    2.16
   0   3 -21    4.02    1.90
   0   3 -22    1.27    2.13
   0   3 -22    2.22    2.02
   0   3 -23   58.05    5.49
   0   3 -23   68.41    5.49
   0   3 -24   83.95    6.79
   0   3 -24   79.64    6.86
   0   3 -25   67.22    5.70
   0   3 -25   57.11    5.77
   0   3 -26   16.62    3.15
   0   3 -27   64.29    5.95
   0   3 -28   88.43    7.60
   0   3 -29   29.60    4.00
   0   3 -30   14.80    3.31
   0   3 -31    8.11    3.08
   0   3 -32    8.66    3.01
   0   3 -33   19.29    3.33
   0   3 -34    6.79    2.73
   0   3 -35   17.68    2.94
   0   3 -36   14.09    2.62
   0   3 -37    7.76    2.03
   0   3 -38    2.69    1.54
   0   4   0  385.37   28.70
   0   4  -1   18.62    2.88
   0   4   1   15.29    2.97
   0   4   1   15.03    3.60
   0   4  -2   10.34    2.08
   0   4   2    5.62    2.70
   0   4   3   16.80    3.06
   0   4  -3   15.64    2.41
   0   4   4   53.80    5.14
   0   4  -4   50.18    4.69
   0   4   5   25.26    3.82
   0   4  -5   25.89    3.28
   0   4   6  779.77   56.87
   0   4   7  106.02    8.95
   0   4   8  117.77    9.89
   0   4   9   28.52    3.96
   0   4  10  109.12    9.74
   0   4 -10  119.32   10.38
   0   4  11  143.53   12.21
   0   4 -11  152.27   12.85
   0   4 -12  166.49   14.26
   0   4 -13   74.26    8.16
   0   4 -14  157.27   13.50
   0   4 -14  156.88   11.08
   0   4 -14  140.13   10.92
   0   4 -14  150.14   10.98
   0   4 -15  162.01   15.27
   0   4 -15  172.47   12.92
   0   4 -15  188.99   13.02
   0   4 -15  169.11   12.87
   0   4 -16   52.66    4.24
   0   4 -16   49.00    4.12
   0   4 -16   54.46    6.97
   0   4 -16   47.88    4.06
   0   4 -17   57.95    4.77
   0   4 -17   59.89    4.82
   0   4 -17   62.02    4.93
   0   4 -17   51.34    7.39
   0   4  18  103.14   12.66
   0   4 -18  122.23    9.17
   0   4 -18  120.06    9.09
   0   4 -18  106.23   11.79
   0   4 -18  123.46    9.26
   0   4 -19   46.67    3.88
   0   4 -19   45.51    4.01
   0   4 -19   42.09    4.09
   0   4 -19   33.40    6.34
   0   4 -20   20.62    2.57
   0   4 -20   19.83    2.75
   0   4 -20   19.29    2.45
   0   4 -21   85.85    6.52
   0   4 -21   76.74    6.55
   0   4 -22   35.94    3.71
   0   4 -22   36.24    3.57
   0   4 -23   20.49    2.86
   0   4 -23   17.23    2.94
   0   4 -24    1.27    2.35
   0   4 -24    0.89    2.14
   0   4 -25   44.07    4.49
   0   4 -25   45.20    4.57
   0   4 -26   50.64    4.93
   0   4 -26   45.66    4.72
   0   4 -27   78.17    6.78
   0   4 -28   21.68    3.51
   0   4 -29    3.97    2.93
   0   4 -30   13.96    3.17
   0   4 -31   15.94    3.34
   0   4 -32   -1.23    2.81
   0   4 -33    2.11    2.62
   0   4 -34   25.11    3.42
   0   4 -35   11.26    2.59
   0   4 -36    7.20    2.31
   0   4 -37   12.52    2.19
   0   4 -38    4.34    1.56
   0   5   0    3.72    3.61
   0   5   1   68.16    7.16
   0   5  -1   66.53    6.21
   0   5   1   68.94    6.39
   0   5  -2    1.80    2.26
   0   5   2    1.01    2.66
   0   5   2   -0.54    3.72
   0   5   3   19.63    3.85
   0   5  -3   26.78    3.08
   0   5  -4   88.33    7.39
   0   5   4   91.79    7.90
   0   5  -5   80.77    7.05
   0   5   5   84.81    7.59
   0   5   6  177.31   14.17
   0   5  -6  181.72   14.00
   0   5   7   30.18    4.24
   0   5   8   99.63    8.78
   0   5   9   56.77    5.97
   0   5  10  320.47   24.43
   0   5 -11  116.85   11.00
   0   5  11  118.82   10.26
   0   5  12  257.77   20.59
   0   5 -12  272.30   21.46
   0   5 -13  691.16   52.06
   0   5 -14  270.38   20.22
   0   5 -14  272.24   20.19
   0   5 -14  293.28   20.31
   0   5 -14  292.50   22.82
   0   5 -15   71.34    5.80
   0   5 -15   70.62    5.86
   0   5 -15   79.26    8.80
   0   5 -15   86.23    5.98
   0   5 -16   62.41    8.17
   0   5 -16   65.75    5.43
   0   5 -16   71.75    5.62
   0   5 -16   72.90    5.52
   0   5 -17  114.78    8.88
   0   5 -17  119.88   11.93
   0   5 -17  114.85    8.83
   0   5 -17  123.42    9.02
   0   5 -18   17.84    2.25
   0   5 -18   18.39    2.43
   0   5 -18   24.08    4.90
   0   5 -18   19.14    2.31
   0   5 -19   24.45    2.51
   0   5 -19   19.74    2.72
   0   5 -19   20.23    2.54
   0   5 -19   17.20    4.73
   0   5 -20   40.57    3.80
   0   5 -20   39.82    3.69
   0   5 -20   41.63    3.92
   0   5 -21    0.14    2.05
   0   5 -21    1.73    1.89
   0   5 -21    3.43    2.28
   0   5 -22   12.81    2.65
   0   5 -22   12.33    2.36
   0   5 -22   10.47    2.27
   0   5 -23   96.61    7.73
   0   5 -23   96.29    7.42
   0   5 -23   84.54    7.49
   0   5 -24    7.97    2.93
   0   5 -24    5.45    2.51
   0   5 -24   10.81    2.49
   0   5 -25   40.67    4.25
   0   5 -25   37.37    4.56
   0   5 -25   38.94    4.14
   0   5 -26   11.54    2.77
   0   5 -26   10.98    3.46
   0   5 -26   10.46    2.91
   0   5 -27    7.10    2.87
   0   5 -28    7.66    2.95
   0   5 -29   17.90    3.29
   0   5 -30    4.75    2.95
   0   5 -31    6.67    3.00
   0   5 -32    4.26    2.82
   0   5 -33    4.57    2.66
   0   5 -34    5.25    2.55
   0   5 -35    7.58    2.44
   0   5 -36   24.60    3.01
   0   5 -37    8.74    1.99
   0   5 -38   12.87    1.90
   0   6   0   -1.62    4.04
   0   6   1   48.95    6.61
   0   6  -1   50.33    5.65
   0   6   1   50.84    5.65
   0   6   2  133.89   11.17
   0   6   2  130.47   11.92
   0   6  -2  135.33   10.68
   0   6   3   77.60    7.90
   0   6  -3   71.91    6.19
   0   6   3   59.67    6.78
   0   6   4   21.81    4.04
   0   6  -4   21.68    3.15
   0   6  -5   74.06    6.38
   0   6   5   67.25    6.88
   0   6   6  179.08   13.97
   0   6  -6  168.95   13.55
   0   6   7   28.21    4.21
   0   6  -7   16.93    3.48
   0   6   8  128.15   10.88
   0   6   9  210.42   16.69
   0   6  10  158.74   13.10
   0   6  11  348.41   26.64
   0   6  12  286.05   22.06
   0   6 -12  276.97   22.87
   0   6  13   23.51    4.21
   0   6 -13   34.89    5.55
   0   6 -14  146.06   11.05
   0   6 -14  162.49   14.06
   0   6 -14  150.67   11.14
   0   6 -15  189.19   14.80
   0   6 -15  210.11   14.96
   0   6 -15  209.72   14.87
   0   6 -15  210.97   17.95
   0   6 -16  174.34   13.36
   0   6 -16  189.00   13.51
   0   6 -16  181.28   13.41
   0   6 -16  194.83   16.64
   0   6 -17   24.96    2.75
   0   6 -17   27.19    2.66
   0   6 -17   24.28    2.54
   0   6 -18   79.51    6.34
   0   6 -18   68.40    9.19
   0   6 -18   77.78    6.29
   0   6 -18   85.50    6.52
   0   6 -19   82.00    6.05
   0   6 -19   71.24    6.08
   0   6 -19   72.72    6.22
   0   6 -20   27.00    3.14
   0   6 -20   27.83    2.92
   0   6 -20   28.22    3.01
   0   6 -21   41.69    4.25
   0   6 -21   51.46    4.24
   0   6 -21   47.35    4.48
   0   6 -22    5.76    2.10
   0   6 -22    2.98    2.39
   0   6 -22    4.41    2.03
   0   6 -23    0.21    2.26
   0   6 -23   -0.82    2.31
   0   6 -23   -2.60    2.66
   0   6 -24   20.65    3.45
   0   6 -24   21.16    3.08
   0   6 -24   21.03    3.20
   0   6 -25   43.83    4.27
   0   6 -25   41.67    4.70
   0   6 -25   40.51    4.41
   0   6 -26    0.94    2.68
   0   6 -26   -0.41    2.62
   0   6 -26    0.11    2.93
   0   6 -27   13.42    3.73
   0   6 -27   16.58    3.33
   0   6 -27   21.95    3.28
   0   6 -28   13.40    3.03
   0   6 -28   12.66    3.59
   0   6 -29   20.84    3.49
   0   6 -29   11.99    3.82
   0   6 -30   -1.25    3.46
   0   6 -30    0.80    2.75
   0   6 -31    9.40    3.03
   0   6 -31    4.77    3.59
   0   6 -32   10.69    2.98
   0   6 -33    1.47    2.56
   0   6 -34   17.87    2.91
   0   6 -35    6.70    2.34
   0   6 -36   13.58    2.48
   0   6 -37    4.79    1.84
   0   6 -38    3.51    1.47
   0   7   0    1.90    3.99
   0   7   1  177.20   14.80
   0   7  -1  180.99   13.97
   0   7   1  159.07   13.97
   0   7  -2  154.85   12.54
   0   7   2  151.08   12.97
   0   7   2  169.32   13.84
   0   7   3  215.12   17.29
   0   7   3  195.47   16.34
   0   7  -3  206.85   15.79
   0   7   4  152.61   13.13
   0   7  -4  137.67   11.37
   0   7   4  149.68   12.16
   0   7   5   47.08    5.79
   0   7  -5   50.95    5.01
   0   7  -6   14.03    2.88
   0   7   6   13.16    3.78
   0   7  -7   57.08    5.95
   0   7   7   68.53    6.72
   0   7   8   71.75    7.32
   0   7   9   77.14    7.61
   0   7  10  155.01   12.95
   0   7  11  161.93   13.47
   0   7  12  143.32   12.27
   0   7 -13  431.26   32.21
   0   7  13  406.73   30.86
   0   7 -13  423.56   29.32
   0   7 -13  386.42   29.22
   0   7 -14  340.82   25.59
   0   7 -14  367.34   25.69
   0   7  14  356.15   27.30
   0   7 -14  352.87   28.55
   0   7 -15    2.39    1.30
   0   7 -15    3.47    1.52
   0   7 -15    3.72    3.82
   0   7 -16  111.38    8.49
   0   7 -16  111.02    8.45
   0   7 -16  112.84    8.62
   0   7 -16  115.52   11.84
   0   7 -17  116.33    8.86
   0   7 -17  115.32    8.70
   0   7 -17  103.77   11.80
   0   7 -17  114.27    8.73
   0   7 -18   95.06    7.56
   0   7 -18   96.81    7.52
   0   7 -18  100.35    7.72
   0   7 -19    0.11    1.67
   0   7 -19   -0.15    2.00
   0   7 -19   -0.64    1.72
   0   7 -20    2.19    1.76
   0   7 -20    5.73    1.90
   0   7 -20    5.95    2.23
   0   7 -21   17.88    2.88
   0   7 -21   23.40    2.60
   0   7 -21   17.83    2.56
   0   7 -22    8.56    2.54
   0   7 -22   11.34    2.34
   0   7 -22    9.53    2.22
   0   7 -23   39.22    4.17
   0   7 -23   44.62    4.52
   0   7 -23   43.90    4.12
   0   7 -24   20.27    2.95
   0   7 -24   14.86    2.88
   0   7 -24   18.01    3.34
   0   7 -25   12.26    2.81
   0   7 -25    8.00    3.15
   0   7 -25   12.73    2.74
   0   7 -26   11.71    3.43
   0   7 -26   13.39    3.00
   0   7 -26   15.98    2.97
   0   7 -27   19.06    3.28
   0   7 -27   22.37    3.81
   0   7 -27   19.90    3.36
   0   7 -28    1.49    3.29
   0   7 -28    2.45    2.68
   0   7 -29   18.40    3.96
   0   7 -29   20.26    3.46
   0   7 -30    5.19    2.94
   0   7 -30    9.14    3.57
   0   7 -31   31.72    4.47
   0   7 -31   31.26    3.95
   0   7 -32    3.53    2.79
   0   7 -33   10.04    2.74
   0   7 -34    9.86    2.58
   0   7 -35    2.21    2.24
   0   7 -36   16.48    2.53
   0   7 -37    6.69    1.86
   0   7 -38   17.77    2.02
   0   8   0  302.87   23.71
   0   8   1  180.78   16.03
   0   8  -1  185.93   15.31
   0   8   1  198.33   15.54
   0   8  -2  152.48   11.84
   0   8   2  133.99   12.25
   0   8   2  138.50   13.17
   0   8   3  149.97   13.90
   0   8   3  146.11   13.02
   0   8  -3  163.47   12.49
   0   8   4  141.90   12.34
   0   8  -4  140.69   11.53
   0   8   4  156.38   13.74
   0   8   5   86.53    8.59
   0   8  -5   90.49    7.92
   0   8   5  103.45    9.85
   0   8   6  132.33   11.50
   0   8  -6  132.35   10.84
   0   8   7  121.52   10.12
   0   8  -7  102.22    9.30
   0   8   8   97.90    9.24
   0   8  -8   96.93    8.67
   0   8   9  247.00   19.65
   0   8  10   74.02    7.60
   0   8  11  214.94   17.38
   0   8  12   76.92    7.74
   0   8 -13  112.59    8.36
   0   8 -13  107.88    8.25
   0   8 -13  123.22   11.65
   0   8  13  102.05    9.94
   0   8 -14  130.04   10.00
   0   8 -14  148.31   13.42
   0   8 -14  138.03   10.12
   0   8  14  129.83   11.66
   0   8 -15   58.43    7.80
   0   8 -15   54.85    4.55
   0   8 -15   58.06    4.70
   0   8 -16  107.19    8.27
   0   8 -16  112.22    8.39
   0   8 -16   93.59   11.29
   0   8 -17    6.89    1.69
   0   8 -17    5.47    1.71
   0   8 -17    7.29    1.91
   0   8 -18   33.37    3.32
   0   8 -18   36.81    3.42
   0   8 -18   41.09    3.68
   0   8 -19   84.25    6.83
   0   8 -19   82.26    6.69
   0   8 -19   84.12    6.65
   0   8 -20   26.68    2.94
   0   8 -20   26.92    3.22
   0   8 -20   27.09    2.99
   0   8 -21    3.10    1.98
   0   8 -21    5.87    2.06
   0   8 -21    3.16    2.33
   0   8 -22   10.14    2.59
   0   8 -22    8.48    2.35
   0   8 -22    8.51    2.17
   0   8 -23   27.80    3.69
   0   8 -23   27.56    3.34
   0   8 -23   28.25    3.42
   0   8 -24   16.01    3.23
   0   8 -24   13.51    2.88
   0   8 -24   15.42    2.79
   0   8 -25   10.02    2.78
   0   8 -25    1.51    3.06
   0   8 -25    6.03    2.59
   0   8 -26   12.17    3.36
   0   8 -26    5.76    2.74
   0   8 -26    5.42    2.73
   0   8 -27   11.79    2.98
   0   8 -27   10.36    3.00
   0   8 -27    9.82    3.49
   0   8 -28   22.27    3.89
   0   8 -28   12.33    3.19
   0   8 -28   13.76    3.22
   0   8 -29   52.34    5.10
   0   8 -29   46.39    5.48
   0   8 -30    3.10    3.38
   0   8 -30    4.09    2.88
   0   8 -31   11.79    3.60
   0   8 -31   15.35    3.22
   0   8 -32    8.32    2.82
   0   8 -33   12.61    2.77
   0   8 -34   -0.51    2.31
   0   8 -35    6.87    2.28
   0   8 -36   28.44    3.10
   0   8 -37    1.20    2.05
   0   8 -37    0.80    1.56
   0   8 -38   -0.25    1.55
   0   8 -38    2.85    1.18
   0   9   0   -0.79    3.54
   0   9   0    2.18    4.19
   0   9   1  120.52   11.04
   0   9  -1  128.10   10.99
   0   9   1  115.58   11.62
   0   9   2  218.00   19.48
   0   9   2  237.33   18.93
   0   9  -2  239.78   18.39
   0   9  -3  113.23    9.20
   0   9   3  115.51   11.27
   0   9   3   90.26    9.71
   0   9   4  177.53   15.36
   0   9   4  196.02   16.74
   0   9  -4  186.31   14.68
   0   9   5  183.31   15.40
   0   9   5  185.41   16.41
   0   9  -5  183.54   14.56
   0   9   6  152.32   13.52
   0   9   6  142.82   12.17
   0   9  -6  126.52   11.11
   0   9   7   25.99    4.83
   0   9  -7   28.97    3.98
   0   9   7   32.69    6.59
   0   9   8  168.43   13.15
   0   9  -8  134.60   12.21
   0   9   9   99.65    9.58
   0   9  10   22.80    4.43
   0   9  11  179.31   15.04
   0   9 -12    5.89    1.25
   0   9 -12    5.25    1.40
   0   9  12    1.95    2.95
   0   9 -13   53.06    4.53
   0   9 -13   63.33    4.72
   0   9  13   56.68    6.40
   0   9 -14   29.45    2.74
   0   9 -14   30.52    5.77
   0   9 -14   25.56    2.55
   0   9  14   27.82    4.30
   0   9 -15   25.18    5.31
   0   9 -15   21.77    2.26
   0   9 -15   20.77    2.44
   0   9 -16   63.90    5.15
   0   9 -16   59.23    4.94
   0   9 -17   84.21    6.76
   0   9 -17   87.92    6.88
   0   9 -18   48.25    4.34
   0   9 -18   48.70    4.16
   0   9 -18   44.75    4.11
   0   9 -19   37.62    3.64
   0   9 -19   35.42    3.40
   0   9 -19   30.81    3.33
   0   9 -20    3.48    1.93
   0   9 -20    6.41    1.90
   0   9 -20    2.65    2.22
   0   9 -21   14.45    2.75
   0   9 -21   13.71    2.48
   0   9 -21   13.85    2.37
   0   9 -22   28.38    3.71
   0   9 -22   30.01    3.43
   0   9 -22   34.31    3.55
   0   9 -23    7.27    2.47
   0   9 -23    3.69    2.42
   0   9 -23    8.10    2.85
   0   9 -24   16.25    3.07
   0   9 -24   24.99    3.69
   0   9 -24   21.10    3.18
   0   9 -25   45.66    4.85
   0   9 -25   45.29    5.14
   0   9 -25   54.40    4.88
   0   9 -26    1.02    3.06
   0   9 -26   -1.26    2.70
   0   9 -26    1.51    2.74
   0   9 -27   19.76    3.36
   0   9 -27   16.46    3.83
   0   9 -27   23.64    3.51
   0   9 -28    9.74    3.03
   0   9 -28    7.67    2.97
   0   9 -28    4.79    3.44
   0   9 -29   10.35    3.11
   0   9 -29    8.86    3.42
   0   9 -30   30.35    3.93
   0   9 -30   29.28    4.42
   0   9 -31   51.16    5.70
   0   9 -31   56.44    5.24
   0   9 -32    2.42    2.71
   0   9 -33   11.74    2.75
   0   9 -34   30.15    3.47
   0   9 -35    0.45    2.01
   0   9 -36   -1.36    1.85
   0   9 -37    1.86    1.93
   0   9 -37    6.75    1.58
   0   9 -38   11.22    1.78
   0  10   0  130.79   11.84
   0  10   0  121.70   11.66
   0  10   1   70.17    7.97
   0  10   1   68.99    8.29
   0  10  -1   70.56    7.47
   0  10   2  176.91   16.34
   0  10   2  184.19   15.65
   0  10  -2  186.03   15.04
   0  10   3  173.39   16.41
   0  10   3  162.50   15.14
   0  10  -3  191.54   14.50
   0  10   4  260.36   22.18
   0  10   4  247.97   21.03
   0  10  -4  268.84   20.20
   0  10   5   67.22    7.83
   0  10   5   65.87    9.08
   0  10  -5   71.84    6.72
   0  10   6  185.45   16.25
   0  10  -6  165.33   13.74
   0  10   6  169.93   14.68
   0  10  -7  242.17   19.21
   0  10   7  250.53   21.47
   0  10   7  251.18   20.16
   0  10  -8   89.36    8.72
   0  10   8   94.41    9.50
   0  10   9   24.93    4.67
   0  10   9   29.09    6.40
   0  10  10  158.09   13.87
   0  10  11   73.42    7.56
   0  10 -11   67.16    5.26
   0  10  12   10.58    3.40
   0  10 -12   10.22    1.65
   0  10 -12    8.40    1.41
   0  10 -13   78.71    6.22
   0  10  13   76.21    8.04
   0  10 -13   83.87    6.36
   0  10 -14   -0.57    3.52
   0  10 -14   -1.06    1.25
   0  10 -14   -0.78    1.41
   0  10 -15   36.37    3.15
   0  10 -15   33.03    3.28
   0  10 -16   54.09    4.68
   0  10 -16   59.79    4.88
   0  10 -17   23.37    2.64
   0  10 -17   25.94    2.90
   0  10 -18    4.95    2.11
   0  10 -18    4.31    1.73
   0  10 -19   10.50    2.14
   0  10 -19   11.74    2.20
   0  10 -19   11.80    2.41
   0  10 -20   22.07    3.12
   0  10 -20   19.89    2.75
   0  10 -20   23.58    2.77
   0  10 -21   43.37    4.13
   0  10 -21   44.59    4.48
   0  10 -21   43.42    4.22
   0  10 -22    3.28    2.71
   0  10 -22    5.99    2.34
   0  10 -22    6.30    2.29
   0  10 -23   65.41    5.77
   0  10 -23   62.99    5.85
   0  10 -23   68.60    6.14
   0  10 -24   23.46    3.47
   0  10 -24   27.48    3.94
   0  10 -24   27.33    3.52
   0  10 -25   23.98    3.40
   0  10 -25   27.57    3.94
   0  10 -25   19.38    3.38
   0  10 -26   25.84    4.14
   0  10 -26   27.54    3.78
   0  10 -26   30.70    3.75
   0  10 -27   11.81    3.13
   0  10 -27   11.53    3.14
   0  10 -27   17.82    3.78
   0  10 -28   35.14    4.52
   0  10 -28   30.35    4.00
   0  10 -28   30.79    4.03
   0  10 -29   58.02    5.59
   0  10 -29   60.57    6.00
   0  10 -30    1.14    3.33
   0  10 -30    4.58    2.88
   0  10 -31    5.81    3.24
   0  10 -31    4.77    2.78
   0  10 -32   33.96    3.88
   0  10 -33   14.71    2.84
   0  10 -34    0.75    2.22
   0  10 -35    4.93    2.08
   0  10 -36   27.06    2.87
   0  10 -37   -1.35    1.70
   0  10 -37   -0.35    1.32
   0  11   0   -0.66    4.37
   0  11   0   -4.11    4.03
   0  11  -1  105.85    9.99
   0  11   1   90.32    9.57
   0  11  -1   90.16    9.13
   0  11   1   82.08   10.05
   0  11  -2  198.13   16.29
   0  11   2  202.21   17.80
   0  11   2  197.09   16.97
   0  11  -3   65.14    6.70
   0  11   3   67.57    7.89
   0  11   3   57.36    8.88
   0  11   4  333.96   27.24
   0  11  -4  347.32   26.32
   0  11   4  352.02   28.60
   0  11   5  210.06   18.26
   0  11   5  224.94   19.72
   0  11  -5  216.78   17.19
   0  11   6  250.36   20.43
   0  11   6  237.78   21.71
   0  11  -6  247.22   19.33
   0  11   7   38.84    6.05
   0  11  -7   39.97    4.83
   0  11   7   32.13    7.12
   0  11  -8  213.90   17.54
   0  11   8  234.50   20.33
   0  11   9  114.60   11.52
   0  11   9  142.24   13.77
   0  11 -10   24.55    2.30
   0  11  10   28.76    6.96
   0  11  10   24.22    4.81
   0  11 -11   31.29    2.85
   0  11  11   31.85    4.99
   0  11  11   38.64    7.31
   0  11 -11   29.81    2.74
   0  11  12  100.25   10.03
   0  11  12   99.25   12.51
   0  11 -12  102.07    8.03
   0  11 -12  114.02    8.17
   0  11  13   -2.16    5.07
   0  11 -13    3.01    1.31
   0  11 -13    3.06    1.47
   0  11 -14   34.39    3.20
   0  11 -14   31.74    3.01
   0  11 -15   22.05    2.40
   0  11 -15   23.64    2.62
   0  11 -16    1.40    1.55
   0  11 -16    1.95    1.76
   0  11 -17   96.24    7.36
   0  11 -17   87.37    7.17
   0  11 -18    4.16    1.86
   0  11 -18    6.49    2.13
   0  11 -19   89.43    7.02
   0  11 -19   79.64    6.77
   0  11 -19   84.90    6.83
   0  11 -20    4.69    2.02
   0  11 -20    5.75    2.09
   0  11 -20    1.48    2.34
   0  11 -21   44.53    4.35
   0  11 -21   43.44    4.30
   0  11 -21   49.53    4.69
   0  11 -22   37.87    4.29
   0  11 -22   45.06    4.36
   0  11 -22   43.39    4.56
   0  11 -23   61.47    5.80
   0  11 -23   69.02    6.18
   0  11 -23   64.67    5.84
   0  11 -24    9.42    2.82
   0  11 -24    8.45    3.24
   0  11 -24    4.92    2.81
   0  11 -25   36.35    4.37
   0  11 -25   40.00    4.44
   0  11 -25   40.57    4.72
   0  11 -26    2.31    2.90
   0  11 -26    0.47    3.25
   0  11 -26    3.46    2.79
   0  11 -27   49.85    5.05
   0  11 -27   45.34    5.32
   0  11 -27   48.73    5.02
   0  11 -28    3.37    2.88
   0  11 -28    4.82    3.32
   0  11 -28    4.27    2.78
   0  11 -29    3.37    3.29
   0  11 -29    3.16    2.88
   0  11 -30   38.36    5.06
   0  11 -30   52.57    4.80
   0  11 -31   31.28    4.03
   0  11 -31   21.35    3.42
   0  11 -32   11.94    2.79
   0  11 -33    7.58    2.57
   0  11 -34   31.96    3.49
   0  11 -35    4.29    1.93
   0  11 -36    3.77    1.58
   0  11 -37    2.67    1.57
   0  11 -37    3.14    1.20
   0  12   0  206.07   17.85
   0  12   0  201.19   17.47
   0  12   1   30.01    6.60
   0  12  -1   38.67    6.46
   0  12   1   42.47    6.66
   0  12  -1   39.79    5.90
   0  12  -2  320.12   24.84
   0  12  -2  315.10   23.57
   0  12   2  271.19   24.74
   0  12   2  278.46   24.18
   0  12   3  131.22   15.15
   0  12   3  159.33   14.43
   0  12  -3  169.22   13.42
   0  12   4  263.35   21.95
   0  12   4  254.14   23.16
   0  12  -4  269.07   20.80
   0  12   5  109.18   10.35
   0  12   5   92.80   11.83
   0  12  -5   93.61    8.89
   0  12   6  336.91   27.96
   0  12  -6  355.87   26.83
   0  12   6  351.35   29.49
   0  12   7  106.69   12.95
   0  12  -7  122.82   10.50
   0  12   7  118.98   11.71
   0  12  -8  179.01   14.87
   0  12   8  180.89   17.61
   0  12   8  179.87   15.94
   0  12   9   91.66   11.07
   0  12   9   90.46    9.23
   0  12  -9   82.77    6.43
   0  12  10  130.56   13.76
   0  12  10  126.01   11.61
   0  12 -10  114.19    8.81
   0  12 -10  119.24    8.89
   0  12  11   41.37    5.99
   0  12 -11   38.70    3.46
   0  12 -11   45.11    3.61
   0  12  11   30.16    7.25
   0  12 -12   20.84    2.34
   0  12  12   24.33    6.28
   0  12 -12   20.61    2.22
   0  12 -13   10.97    1.74
   0  12 -13   14.04    2.02
   0  12 -14   86.39    6.56
   0  12 -14   80.52    6.66
   0  12 -15  119.75    9.06
   0  12 -15  117.10    9.16
   0  12 -16    7.99    1.81
   0  12 -16    9.11    2.04
   0  12 -17    2.67    1.97
   0  12 -17    3.63    1.67
   0  12 -18   -0.34    2.07
   0  12 -18    3.05    1.82
   0  12 -19   21.47    2.78
   0  12 -19   22.10    3.05
   0  12 -20    8.53    2.27
   0  12 -20    6.92    2.57
   0  12 -20    5.72    2.33
   0  12 -21   82.38    6.60
   0  12 -21   75.19    6.64
   0  12 -21   77.74    6.86
   0  12 -22    3.67    2.50
   0  12 -22    5.70    2.94
   0  12 -22    4.51    2.76
   0  12 -23   89.40    7.55
   0  12 -24   39.51    4.61
   0  12 -24   37.59    4.27
   0  12 -24   33.68    4.20
   0  12 -25  129.18   10.11
   0  12 -25  123.39   10.30
   0  12 -25  123.42   10.10
   0  12 -26   45.89    4.94
   0  12 -26   46.34    5.36
   0  12 -26   49.62    4.91
   0  12 -27   20.49    3.50
   0  12 -27   14.45    3.07
   0  12 -27   10.28    3.53
   0  12 -28   14.67    3.53
   0  12 -28   17.53    3.28
   0  12 -28   11.93    3.11
   0  12 -29   11.91    3.44
   0  12 -29   15.45    3.18
   0  12 -30    1.15    2.69
   0  12 -30    6.19    3.08
   0  12 -31   -0.08    2.53
   0  12 -31    2.40    2.83
   0  12 -32   30.93    3.63
   0  12 -33    2.13    2.22
   0  12 -34   -0.62    2.02
   0  12 -35    2.70    1.74
   0  12 -36   12.06    1.81
   0  13   0    1.53    3.86
   0  13   0    1.32    4.32
   0  13   1   29.43    6.23
   0  13  -1   35.42    6.49
   0  13   1   25.93    6.01
   0  13  -1   28.42    5.36
   0  13  -2  171.94   15.77
   0  13   2  163.27   15.52
   0  13  -2  164.95   14.40
   0  13   2  177.98   16.13
   0  13   3   63.81   10.39
   0  13  -3   84.45    8.17
   0  13  -3   86.14   10.01
   0  13   3   81.26    9.57
   0  13  -4  493.73   35.88
   0  13   4  468.17   37.11
   0  13   4  432.78   38.03
   0  13   5  111.33   13.34
   0  13   5  122.24   11.98
   0  13  -5  117.21   10.49
   0  13   6  235.34   20.08
   0  13   6  217.40   21.39
   0  13  -6  237.74   18.68
   0  13  -7  197.54   16.93
   0  13   7  194.57   19.82
   0  13   7  191.26   18.22
   0  13  -7  215.54   15.42
   0  13   8   72.21   10.26
   0  13  -8   64.23    7.04
   0  13  -8   70.90    5.44
   0  13   8   66.52    8.39
   0  13  -9   96.30    7.14
   0  13   9   90.96   10.07
   0  13  -9   92.06    7.17
   0  13   9   73.54   11.24
   0  13  10   73.72   10.39
   0  13 -10   74.92    5.58
   0  13  10   63.80    8.19
   0  13 -10   66.75    5.59
   0  13 -11   26.11    2.73
   0  13  11   25.92    6.90
   0  13 -11   28.32    2.67
   0  13  12  210.53   21.52
   0  13 -12  227.86   16.59
   0  13 -12  222.05   16.51
   0  13 -13   27.00    2.94
   0  13 -13   31.09    2.87
   0  13 -14   17.44    2.37
   0  13 -14   16.33    2.23
   0  13 -15   12.50    2.28
   0  13 -15   11.73    1.97
   0  13 -16    6.14    1.78
   0  13 -16    5.01    2.01
   0  13 -17   53.90    4.88
   0  13 -17   53.86    4.68
   0  13 -18   34.79    3.75
   0  13 -18   34.67    3.53
   0  13 -19   84.74    7.18
   0  13 -19   87.32    7.03
   0  13 -20    1.99    2.54
   0  13 -20    1.00    2.36
   0  13 -20   -2.03    2.17
   0  13 -21  109.66    9.01
   0  13 -21  109.89    8.82
   0  13 -21  108.34    8.79
   0  13 -22   33.77    4.00
   0  13 -22   28.43    4.18
   0  13 -22   32.25    3.86
   0  13 -23  121.68   10.22
   0  13 -23  123.63   10.03
   0  13 -23  130.63   10.07
   0  13 -24   37.85    4.39
   0  13 -24   40.18    4.85
   0  13 -24   40.14    4.60
   0  13 -25   69.04    6.12
   0  13 -25   64.21    6.32
   0  13 -25   64.35    6.16
   0  13 -26   13.13    3.08
   0  13 -26    7.29    3.15
   0  13 -26    7.78    3.35
   0  13 -27   42.23    4.40
   0  13 -27   32.27    4.10
   0  13 -27   34.33    4.64
   0  13 -28    7.19    2.75
   0  13 -28   10.90    3.07
   0  13 -28   10.74    3.28
   0  13 -29    0.75    2.78
   0  13 -29    3.03    3.01
   0  13 -30   17.43    3.39
   0  13 -30   15.05    2.99
   0  13 -31    4.03    2.48
   0  13 -32    3.21    2.37
   0  13 -33    4.00    2.15
   0  13 -34   20.54    2.63
   0  13 -35    1.74    1.63
   0  13 -36   -0.71    1.18
   0  14   0  145.34   14.17
   0  14   0  139.84   13.36
   0  14   1   20.04    5.47
   0  14  -1   10.68    4.10
   0  14   1    4.10    4.86
   0  14  -1   10.60    5.08
   0  14  -2  184.37   14.86
   0  14   2  145.82   15.73
   0  14  -2  188.66   16.50
   0  14   2  162.47   16.04
   0  14   3   25.71    6.98
   0  14  -3   32.02    6.50
   0  14   3   23.05    6.19
   0  14  -3   30.05    4.75
   0  14   4   90.40   10.98
   0  14  -4  113.40   11.89
   0  14   4  102.53    8.16
   0  14  -4  114.18    8.06
   0  14   4   72.37   11.58
   0  14  -4  102.38    9.77
   0  14  -5  131.84    8.90
   0  14   5  107.00   12.03
   0  14   5  103.90   12.96
   0  14   5  104.35    8.96
   0  14  -5  120.28   10.59
   0  14  -6  143.71   13.48
   0  14   6  146.53   16.36
   0  14   6  148.36   15.04
   0  14  -6  168.01   12.00
   0  14  -7   87.80    6.66
   0  14   7   74.71   11.07
   0  14   7   81.69    9.69
   0  14  -7   85.76    8.33
   0  14   8  154.41   15.91
   0  14  -8  180.18   13.06
   0  14   8  156.75   17.56
   0  14  -9   68.09    4.85
   0  14  -9   52.63    4.77
   0  14   9   45.68    8.81
   0  14 -10  107.83    7.52
   0  14 -10   89.28    7.48
   0  14  10   77.64   11.75
   0  14 -11   51.31    4.21
   0  14 -11   48.77    4.26
   0  14  11   41.27    8.45
   0  14 -12   59.04    5.15
   0  14 -12   65.80    5.12
   0  14 -13   48.24    4.14
   0  14 -13   44.04    3.97
   0  14 -14   67.48    5.79
   0  14 -14   72.06    5.70
   0  14 -15   40.04    4.00
   0  14 -15   44.78    3.92
   0  14 -16   45.27    4.37
   0  14 -16   44.51    4.11
   0  14 -17   49.04    4.50
   0  14 -17   51.47    4.72
   0  14 -18    5.91    2.02
   0  14 -18    3.61    2.38
   0  14 -19   19.09    2.92
   0  14 -19   23.37    3.26
   0  14 -20   40.77    4.35
   0  14 -20   41.37    4.15
   0  14 -20   37.71    4.45
   0  14 -21  129.80   10.27
   0  14 -21  130.24   10.27
   0  14 -21  129.38   10.44
   0  14 -22   27.35    3.44
   0  14 -22   23.79    3.72
   0  14 -22   19.54    3.68
   0  14 -23  109.46    9.36
   0  14 -23  112.01    9.14
   0  14 -23  116.23    9.27
   0  14 -24   18.27    3.49
   0  14 -24   19.11    3.89
   0  14 -24   29.50    3.87
   0  14 -25   89.49    7.55
   0  14 -25   94.08    7.67
   0  14 -25   80.53    7.76
   0  14 -26   48.09    4.89
   0  14 -26   51.92    5.27
   0  14 -26   45.56    5.05
   0  14 -27    3.11    2.98
   0  14 -27    8.59    2.70
   0  14 -27    6.87    2.92
   0  14 -28    6.65    2.63
   0  14 -28    9.23    3.08
   0  14 -28    5.55    2.88
   0  14 -29    8.96    2.95
   0  14 -29    6.84    2.69
   0  14 -30    2.75    2.71
   0  14 -30   -3.27    2.59
   0  14 -31    3.67    2.43
   0  14 -32   12.19    2.48
   0  14 -33    1.43    1.95
   0  14 -34   -0.94    1.78
   0  14 -35    2.25    1.42
   0  15   0    0.89    1.23
   0  15   0    2.53    3.64
   0  15   0   -0.55    4.27
   0  15  -1    4.51    4.21
   0  15   1    4.27    1.42
   0  15   1   -0.55    4.16
   0  15  -1   -4.88    3.68
   0  15   1   -2.85    4.13
   0  15  -1    4.00    1.28
   0  15   2   17.50    5.65
   0  15   2   27.87    2.68
   0  15  -2   28.48    4.77
   0  15  -2   30.02    6.12
   0  15  -2   26.87    2.57
   0  15   2   31.96    6.27
   0  15   3   25.84    3.03
   0  15   3   38.67    6.85
   0  15  -3   38.24    2.96
   0  15   3   33.31    6.76
   0  15  -3   29.68    6.33
   0  15  -3   33.47    4.87
   0  15  -4  114.73   13.25
   0  15  -4  135.06    9.47
   0  15   4   97.67   13.28
   0  15   4  119.63    9.53
   0  15   4  121.73   12.89
   0  15   5   20.35    6.28
   0  15   5   36.34    3.44
   0  15   5   35.06    6.44
   0  15  -5   29.27    7.04
   0  15  -5   40.34    3.27
   0  15   6   72.55    9.43
   0  15   6   59.59   10.24
   0  15   6   70.95    6.24
   0  15  -6   87.90    6.18
   0  15  -7   58.36    4.65
   0  15   7   52.03    8.98
   0  15   7   51.78    7.66
   0  15   8    3.94    4.93
   0  15  -8    9.27    1.58
   0  15  -9   60.86    4.77
   0  15   9   30.34    8.48
   0  15 -10  195.63   13.53
   0  15 -10  174.31   13.50
   0  15 -11   33.33    3.24
   0  15 -11   33.85    3.18
   0  15 -12   63.77    5.49
   0  15 -12   70.17    5.47
   0  15 -13    4.11    1.70
   0  15 -13    0.87    1.60
   0  15 -14   26.23    2.99
   0  15 -14   26.06    2.92
   0  15 -15  170.73   12.08
   0  15 -15  146.95   12.10
   0  15 -16   16.60    2.76
   0  15 -16   20.18    2.62
   0  15 -17    5.16    2.18
   0  15 -17    3.35    1.96
   0  15 -18   53.29    5.13
   0  15 -18   53.76    4.96
   0  15 -19  117.49    9.89
   0  15 -19  130.18    9.83
   0  15 -20    8.93    2.63
   0  15 -20   12.34    3.09
   0  15 -20    8.45    3.14
   0  15 -21   38.61    4.29
   0  15 -21   35.84    4.28
   0  15 -21   36.83    4.09
   0  15 -22    8.10    3.21
   0  15 -22    4.50    2.66
   0  15 -22    2.76    3.04
   0  15 -23  117.15    9.21
   0  15 -23  108.11    9.31
   0  15 -23  113.01    9.25
   0  15 -24   43.89    5.10
   0  15 -24   50.90    4.85
   0  15 -24   47.32    5.07
   0  15 -25   24.23    3.51
   0  15 -25   25.08    3.85
   0  15 -25   25.08    3.82
   0  15 -26    9.54    3.04
   0  15 -26   13.84    2.87
   0  15 -26    8.64    3.17
   0  15 -27    4.10    2.50
   0  15 -27    4.85    2.80
   0  15 -27    5.58    2.79
   0  15 -28    5.27    2.75
   0  15 -28    6.76    2.67
   0  15 -28    6.42    2.44
   0  15 -29    2.29    2.54
   0  15 -29    1.23    2.71
   0  15 -30    9.16    2.56
   0  15 -31    0.63    2.19
   0  15 -32    3.67    2.07
   0  15 -33    3.42    1.85
   0  15 -34    2.17    1.56
   0  15 -35    3.31    1.23
   0  16   0   60.31    4.85
   0  16   0   50.17    8.29
   0  16   1    2.49    1.41
   0  16  -1    5.73    1.47
   0  16   1    7.33    4.72
   0  16  -1    8.82    4.83
   0  16   2   18.71    5.57
   0  16  -2   19.30    5.56
   0  16   2   20.36    2.31
   0  16  -2   20.95    2.22
   0  16  -3   28.35    2.51
   0  16   3   21.50    5.76
   0  16   3   22.77    2.58
   0  16  -3   33.63    6.48
   0  16  -4    6.11    4.80
   0  16   4    4.74    4.24
   0  16  -4    6.24    1.40
   0  16   4    6.01    1.62
   0  16   4   -0.66    4.64
   0  16   5   29.40    6.13
   0  16  -5   40.88    3.38
   0  16   5   41.03    7.74
   0  16   5   35.41    3.52
   0  16   6   29.35    7.55
   0  16  -6   40.74    3.42
   0  16   6   36.49    3.60
   0  16   7   50.24    4.44
   0  16  -7   52.19    4.25
   0  16  -8  183.79   13.67
   0  16  -9   12.45    1.99
   0  16 -10   10.44    1.83
   0  16 -11   12.86    1.92
   0  16 -11    9.46    1.96
   0  16 -12   16.56    2.42
   0  16 -12   21.03    2.40
   0  16 -13   74.15    5.84
   0  16 -13   66.96    5.81
   0  16 -14    6.90    2.12
   0  16 -14   13.17    2.18
   0  16 -15    0.46    1.85
   0  16 -15    1.67    1.88
   0  16 -16   20.26    3.10
   0  16 -16   26.96    3.01
   0  16 -17  140.41   10.52
   0  16 -17  128.76   10.54
   0  16 -18   16.05    3.03
   0  16 -18   19.33    2.84
   0  16 -19    2.62    2.45
   0  16 -19    5.83    2.46
   0  16 -20   43.49    4.50
   0  16 -20   30.61    4.34
   0  16 -20   43.56    4.21
   0  16 -21   89.26    8.21
   0  16 -21  105.88    8.30
   0  16 -21  100.07    8.10
   0  16 -22   19.61    3.13
   0  16 -22   21.48    3.60
   0  16 -22   13.02    3.31
   0  16 -23   27.86    4.06
   0  16 -23   26.94    3.65
   0  16 -23   29.64    3.93
   0  16 -24    2.57    2.79
   0  16 -24   11.00    3.34
   0  16 -24    4.01    2.59
   0  16 -25   28.83    3.81
   0  16 -25   25.17    3.53
   0  16 -25   29.58    3.82
   0  16 -26   10.34    2.75
   0  16 -26   18.32    3.19
   0  16 -26   12.54    3.09
   0  16 -27    7.19    2.74
   0  16 -27    1.34    2.66
   0  16 -27    3.48    2.28
   0  16 -28    6.20    2.32
   0  16 -28    5.44    2.56
   0  16 -28    4.98    2.64
   0  16 -29   -4.25    2.50
   0  16 -29    0.08    2.39
   0  16 -30    0.86    2.22
   0  16 -31    3.72    2.16
   0  16 -32    1.21    1.83
   0  16 -33    3.10    1.71
   0  16 -34    4.26    1.48
   0  17   0   -0.91    1.41
   0  17   0   -2.06    4.11
   0  17   1   14.25    5.51
   0  17   1   21.84    2.42
   0  17  -1   21.10    2.28
   0  17  -1    9.78    4.94
   0  17  -2   42.73    3.71
   0  17   2   44.34    3.82
   0  17   3    4.93    1.61
   0  17  -3    5.03    1.42
   0  17   4   22.24    2.63
   0  17  -4   26.07    2.53
   0  17  -5   73.15    5.60
   0  17   5   65.11    5.67
   0  17  -6   35.60    3.28
   0  17   6   35.04    3.45
   0  17   7   43.87    4.19
   0  17  -7   48.08    4.04
   0  17  -8   56.08    4.72
   0  17   8   56.54    4.90
   0  17   9   36.66    3.60
   0  17  -9   35.85    3.46
   0  17 -10   82.36    6.59
   0  17 -11   11.17    2.04
   0  17 -12   11.49    2.16
   0  17 -13   15.11    2.27
   0  17 -14    2.34    1.80
   0  17 -14    0.08    1.86
   0  17 -15  113.11    9.59
   0  17 -15  133.35    9.62
   0  17 -16   17.03    2.64
   0  17 -16   15.40    2.73
   0  17 -17   11.07    2.54
   0  17 -17    9.39    2.46
   0  17 -18   28.33    3.80
   0  17 -18   37.86    3.74
   0  17 -19   67.44    6.34
   0  17 -19   77.39    6.33
   0  17 -20   13.07    3.00
   0  17 -20   18.70    2.94
   0  17 -21    6.59    2.54
   0  17 -21    3.26    2.58
   0  17 -21    2.90    3.06
   0  17 -22   17.46    3.02
   0  17 -22   19.82    3.29
   0  17 -22   21.47    3.58
   0  17 -23   20.17    3.69
   0  17 -23   17.80    3.35
   0  17 -23   26.07    3.29
   0  17 -24   15.39    3.25
   0  17 -24   11.23    2.91
   0  17 -24   11.38    2.65
   0  17 -25    0.78    2.79
   0  17 -25    3.57    2.54
   0  17 -25    4.22    2.38
   0  17 -26   -1.27    2.23
   0  17 -26    2.45    2.53
   0  17 -26    0.08    2.70
   0  17 -27    0.98    2.40
   0  17 -27    3.50    2.61
   0  17 -27   -2.08    2.15
   0  17 -28    1.28    2.26
   0  17 -28    2.79    2.46
   0  17 -29    0.07    2.35
   0  17 -30    1.70    2.17
   0  17 -31    6.53    2.12
   0  17  32    4.84    1.09
   0  17 -32    1.05    1.74
   0  17 -33    4.99    1.62
   0  18   0   61.30    5.06
   0  18   1   11.52    1.89
   0  18  -1   13.85    2.00
   0  18   2    1.87    1.55
   0  18  -2    3.24    1.47
   0  18   3   20.36    2.41
   0  18  -3   18.87    2.27
   0  18   4    5.08    1.74
   0  18  -4    6.26    1.59
   0  18   5   28.75    3.39
   0  18  -5   38.67    3.29
   0  18   6  131.04   10.49
   0  18  -6  142.71   10.43
   0  18  -7   62.54    5.18
   0  18   7   61.07    5.26
   0  18   8   83.01    6.96
   0  18  -8   88.54    6.86
   0  18   9   42.71    4.32
   0  18  -9   52.26    4.29
   0  18  10   42.52    4.06
   0  18 -10   41.88    3.89
   0  18 -11    8.95    2.03
   0  18  11    9.16    2.17
   0  18 -12   12.43    2.18
   0  18 -13   10.61    2.19
   0  18 -14    0.08    1.93
   0  18 -15   25.36    2.93
   0  18 -15   18.43    2.79
   0  18 -16   12.25    2.60
   0  18 -16   14.91    2.56
   0  18 -17   78.13    6.28
   0  18 -17   68.22    6.20
   0  18 -18   28.64    3.75
   0  18 -18   41.92    3.92
   0  18 -19   -3.06    2.30
   0  18 -19   -1.17    2.35
   0  18 -20   34.75    4.16
   0  18 -20   44.81    4.21
   0  18 -21   10.68    3.32
   0  18 -21    6.46    2.51
   0  18 -21    8.83    2.53
   0  18 -22   11.88    2.76
   0  18 -22   14.35    3.41
   0  18 -22   10.06    2.63
   0  18 -23   -0.56    2.26
   0  18 -23   -1.11    2.44
   0  18 -23    2.88    3.07
   0  18 -24   -0.37    2.15
   0  18 -24   -3.96    3.04
   0  18 -24   -1.29    2.38
   0  18 -25    4.53    2.82
   0  18 -25    3.68    2.42
   0  18 -25    7.93    2.33
   0  18 -26    2.21    2.08
   0  18 -26    4.85    2.67
   0  18 -26    2.59    2.22
   0  18 -27    0.26    2.18
   0  18 -27    6.55    2.07
   0  18 -27    7.53    2.63
   0  18 -28   -1.63    2.31
   0  18 -29    4.49    2.22
   0  18 -30    1.46    2.00
   0  18  30    1.24    1.19
   0  18 -31    0.34    1.78
   0  18 -32    0.55    1.56
   0  18 -33    1.75    1.26
   0  19   0    0.81    1.49
   0  19  -1    9.92    1.88
   0  19   1   10.77    1.91
   0  19  -2   36.04    3.20
   0  19   2   29.64    3.18
   0  19  -3    2.09    1.57
   0  19   3    1.56    1.64
   0  19   4   20.80    2.69
   0  19  -4   27.60    2.70
   0  19   5   17.81    2.53
   0  19  -5   22.46    2.49
   0  19  -6   10.16    1.98
   0  19   6   10.75    2.13
   0  19  -7   38.35    3.51
   0  19   7   34.99    3.64
   0  19   8   79.67    6.42
   0  19  -8   76.11    6.31
   0  19  -9   35.20    3.33
   0  19   9   28.17    3.34
   0  19  10   25.81    2.99
   0  19 -10   24.57    2.91
   0  19 -11   14.65    2.29
   0  19  11   13.29    2.36
   0  19  12   31.79    3.44
   0  19 -12   33.64    3.39
   0  19 -13   16.08    2.55
   0  19  13   17.47    2.60
   0  19 -14   13.15    2.49
   0  19  14   17.15    2.58
   0  19 -15   22.34    2.93
   0  19 -16    2.46    2.14
   0  19 -17   17.51    2.74
   0  19 -18   17.26    2.71
   0  19 -18   14.04    2.60
   0  19 -19    4.62    2.15
   0  19 -19    2.31    2.23
   0  19 -20   17.97    2.97
   0  19 -20   23.30    3.94
   0  19 -20   28.60    3.21
   0  19 -21    0.56    3.11
   0  19 -21    1.20    2.21
   0  19 -21    0.94    2.15
   0  19 -22    3.75    2.22
   0  19 -22    4.30    2.22
   0  19 -22    1.55    3.07
   0  19 -23   15.09    2.71
   0  19 -23   14.86    2.76
   0  19 -24    3.29    2.19
   0  19 -24    3.80    2.84
   0  19 -24    2.23    2.11
   0  19 -25    4.94    2.13
   0  19 -25    6.44    2.17
   0  19 -25    7.80    2.83
   0  19 -26    0.32    1.94
   0  19 -26    1.58    2.51
   0  19 -26    6.50    2.05
   0  19  27    2.87    1.53
   0  19 -27    3.43    2.34
   0  19 -28    0.56    2.19
   0  19  28    0.56    1.30
   0  19 -29    2.70    2.14
   0  19  29    2.70    1.24
   0  19 -30    0.29    1.79
   0  19 -31    8.54    1.82
   0  19 -32    1.40    1.31
   0  20   0   17.95    2.31
   0  20   1   10.88    1.99
   0  20  -1   13.32    1.97
   0  20  -2    5.08    1.64
   0  20   2   -1.08    1.63
   0  20   3   16.35    2.34
   0  20  -3   19.68    2.38
   0  20   4    7.29    1.82
   0  20  -4    6.92    1.78
   0  20  -5   21.46    2.50
   0  20   5   18.00    2.56
   0  20  -6   50.10    4.54
   0  20   6   55.62    4.68
   0  20  -7   27.47    2.99
   0  20   7   27.33    3.02
   0  20   8    5.30    1.98
   0  20  -8    5.95    1.90
   0  20  -9   15.59    2.28
   0  20   9   12.93    2.32
   0  20 -10   31.35    3.34
   0  20  10   34.37    3.43
   0  20 -11    8.96    2.04
   0  20  11   10.23    2.13
   0  20  12    0.81    1.88
   0  20 -12    1.80    1.93
   0  20 -13    9.84    2.22
   0  20  13    4.83    2.05
   0  20 -14    8.09    2.20
   0  20  14    8.38    2.17
   0  20  15   26.66    3.12
   0  20 -15   27.13    3.15
   0  20 -16   14.54    2.69
   0  20  16   18.23    2.58
   0  20 -17   12.05    2.41
   0  20  17    8.82    2.22
   0  20 -18   12.94    2.43
   0  20  18    8.89    2.22
   0  20  19    6.75    2.11
   0  20 -19    7.56    2.32
   0  20 -20   11.73    2.44
   0  20 -20    8.92    3.42
   0  20  20    8.07    2.16
   0  20 -21   23.11    2.86
   0  20  21   14.95    2.47
   0  20 -21   19.75    3.71
   0  20  22    3.60    1.86
   0  20 -22    4.41    3.02
   0  20 -22    5.85    2.18
   0  20 -23   -0.61    2.72
   0  20  23    0.75    1.66
   0  20 -23   -0.58    2.00
   0  20 -24    3.34    2.70
   0  20 -24   -1.81    1.99
   0  20  24    2.62    1.66
   0  20  25    6.48    1.73
   0  20 -25    9.71    2.68
   0  20 -25   12.58    2.11
   0  20 -26    7.25    1.83
   0  20 -26    3.75    2.44
   0  20  26    3.82    1.44
   0  20 -27    6.67    2.37
   0  20 -28    3.69    2.07
   0  20 -29    0.77    1.89
   0  20 -30    0.99    1.64
   0  20 -31    1.48    1.36
   0  21   0    0.80    1.59
   0  21   1   18.95    2.46
   0  21  -1   20.09    2.47
   0  21  -2   17.45    2.40
   0  21   2   21.67    2.47
   0  21   3    2.21    1.65
   0  21  -3    0.37    1.62
   0  21   4    2.75    1.70
   0  21  -4   -0.37    1.65
   0  21  -5   15.97    2.34
   0  21   5   20.51    2.44
   0  21   6    3.86    1.83
   0  21  -6    0.60    1.70
   0  21   7   36.31    3.74
   0  21  -7   42.01    3.79
   0  21  -8    7.65    1.98
   0  21   8    6.63    2.02
   0  21  -9   26.54    3.04
   0  21   9   29.66    3.11
   0  21 -10    2.23    1.81
   0  21  10    2.81    1.86
   0  21  11   -0.24    1.80
   0  21 -11    3.00    1.87
   0  21  12   28.96    3.12
   0  21 -12   26.26    3.12
   0  21 -13   12.28    2.34
   0  21  13   13.17    2.26
   0  21  14   18.65    2.45
   0  21 -14   13.72    2.49
   0  21 -15   19.20    2.80
   0  21  15   21.76    2.66
   0  21 -16   -0.78    2.00
   0  21  16   -0.62    1.85
   0  21 -17   29.52    3.36
   0  21  17   30.21    3.18
   0  21 -18    2.59    2.06
   0  21  18    2.46    1.81
   0  21 -19   10.68    2.34
   0  21  19   12.20    2.08
   0  21 -20    6.79    2.17
   0  21  20    6.09    1.82
   0  21 -20    1.77    3.31
   0  21  21    1.00    1.62
   0  21 -21    0.81    1.91
   0  21 -21   -3.17    3.18
   0  21  22    0.06    1.54
   0  21 -22    2.50    1.92
   0  21 -22   -0.09    2.93
   0  21 -23   18.29    2.63
   0  21  23   20.58    2.37
   0  21  24    7.64    1.65
   0  21 -24   13.64    2.84
   0  21 -25   -0.08    2.39
   0  21 -26    2.24    2.30
   0  21 -27   -3.50    2.16
   0  21 -28    6.72    2.11
   0  21 -29    1.68    1.70
   0  21 -30    2.49    1.43
   0  22   6   -1.85    1.90
   0  22   7   23.71    2.85
   0  22  -7   25.35    2.90
   0  22   8   18.32    2.46
   0  22  -8   17.20    2.52
   0  22  -9   15.44    2.43
   0  22   9   19.75    2.45
   0  22  10   20.88    2.61
   0  22 -10   19.90    2.69
   0  22  11   13.88    2.24
   0  22 -11   17.23    2.38
   0  22  12   19.14    2.32
   0  22 -12   12.38    2.35
   0  22  13    6.45    1.90
   0  22 -13    4.98    1.95
   0  22 -14    6.24    1.99
   0  22  14    7.86    1.88
   0  22 -15   30.86    3.37
   0  22  15   31.87    3.23
   0  22  16    3.97    1.76
   0  22 -16    3.28    1.91
   0  22 -17    9.11    2.03
   0  22  17    7.33    1.86
   0  22  18    1.74    1.60
   0  22 -18   -4.01    1.97
   0  22  19   20.90    2.41
   0  22 -19   17.66    2.67
   0  22  20    0.73    1.52
   0  22 -20    0.73    3.20
   0  22 -21   29.21    4.07
   0  22 -22    5.44    2.92
   0  22 -23    4.61    2.72
   0  22 -24    0.82    2.42
   0  22 -25    5.85    2.34
   0  22 -26   16.65    2.59
   0  22 -27    3.39    1.96
   0  22 -28    5.94    1.80
   0  22 -29   -1.13    1.43
   0  23 -20    3.90    3.22
   0  23 -21   11.60    3.24
   0  23 -22   -1.81    2.71
   0  23 -23   10.91    2.68
   0  23 -24   16.73    2.82
   0  23 -25    3.03    2.09
   0  23 -26    1.84    1.86
   0  23 -27    4.04    1.66
   0  23 -28    8.79    1.61
   0  24 -20   13.33    3.34
   0  24 -21   22.06    3.41
   0  24 -22    7.93    2.73
   0  24 -23   10.10    2.50
   0  24 -24   -0.31    2.17
   0  24 -25    3.00    1.87
   0  24 -26    9.69    1.86
   0  24 -27    2.30    1.36
   0  25 -21   16.28    3.00
   0  25 -22   -1.16    2.32
   0  25 -23    6.54    2.11
   0  25 -24    5.74    1.90
   0  25 -25    1.88    1.48
   0  25 -26   -0.04    1.15
   0  26 -21    8.62    2.35
   0  26 -22    2.95    1.92
   0  26 -23    5.69    1.77
   0  26 -24   -0.96    1.38
   0  26 -25    2.92    1.13
   0  27 -21    2.47    1.74
   0  27 -22    5.76    1.60
   0  27 -23    2.26    1.23
   0  28 -21   -0.37    1.39
   0  31 -13   -0.87    1.34
   0  31 -14    1.25    1.18
   0  32 -11   -0.97    1.02
  -1 -33   6    1.68    0.81
  -1 -33   5    1.45    0.90
  -1 -33   4   -1.27    0.95
   1 -33  -4    0.21    0.79
   1 -33  -3    0.61    0.86
  -1 -33   3    0.50    0.96
  -1 -33   2    2.08    0.94
   1 -33  -2    0.03    0.88
  -1 -33   1    1.45    1.01
   1 -33  -1    2.08    0.93
  -1 -33   0    2.25    1.04
   1 -33   0    1.67    0.94
  -1 -33  -1    4.07    1.09
   1 -33   1    4.86    1.01
  -1 -33  -2    3.61    1.04
   1 -33   2    3.70    0.96
   1 -33   3    0.90    0.82
  -1 -33  -3    0.77    0.94
  -1 -33  -4    1.59    0.98
  -1 -33  -5   -0.22    0.85
  -1 -33  -6    4.39    0.99
   1 -32 -11    1.89    0.83
  -1 -32  11    0.46    0.87
   1 -32 -10    2.22    0.94
  -1 -32  10    3.12    0.99
   1 -32  -9    3.56    1.07
  -1 -32   9    3.99    1.15
  -1 -32   8    4.04    1.24
   1 -32  -8    5.09    1.17
  -1 -32   7    4.43    1.37
   1 -32  -7    5.50    1.24
   1 -32  -6    1.63    1.17
  -1 -32   6   -0.58    1.27
  -1 -32   5    3.93    1.08
  -1 -32   5    6.29    1.44
   1 -32  -5    4.66    1.34
   1 -32  -4    1.77    1.23
  -1 -32   4    3.15    1.40
  -1 -32   4    1.85    1.13
  -1 -32   3    2.14    1.46
  -1 -32   3    0.88    1.19
   1 -32  -3    2.44    1.29
  -1 -32   2    7.73    1.47
  -1 -32   2    4.60    1.51
   1 -32  -2    6.22    1.44
  -1 -32   1    0.83    1.39
   1 -32  -1    3.57    1.31
  -1 -32   1   -0.64    1.40
  -1 -32   0    6.49    1.61
  -1 -32   0    8.23    1.64
   1 -32   0    5.68    1.47
   1 -32   1   -1.42    1.32
  -1 -32  -1   -2.82    1.50
  -1 -32  -2    3.76    1.49
  -1 -32  -2    2.78    1.51
   1 -32   2    4.34    1.36
  -1 -32  -3    3.16    1.43
  -1 -32  -3    0.27    1.39
   1 -32   3    2.30    1.29
  -1 -32  -4    2.08    1.44
   1 -32   4    3.56    1.30
  -1 -32  -4    3.68    1.45
  -1 -32  -5    4.77    1.37
  -1 -32  -5    3.97    1.49
   1 -32   5    4.17    1.25
  -1 -32  -6   -1.68    1.40
   1 -32   6    3.67    1.18
   1 -32   7    3.54    1.15
   1 -32   8    3.89    1.11
   1 -32   9    4.77    1.03
   1 -31 -14    2.04    0.83
   1 -31 -13    0.95    0.99
  -1 -31  12    1.84    1.15
   1 -31 -12    0.85    1.09
  -1 -31  11    0.71    1.30
   1 -31 -11    2.01    1.20
  -1 -31  10    2.59    1.46
   1 -31 -10    4.53    1.41
   1 -31  -9    7.32    1.56
  -1 -31   9    4.78    1.64
  -1 -31   8    4.15    1.63
   1 -31  -8    3.55    1.51
  -1 -31   7    7.64    1.92
   1 -31  -7   11.13    1.84
  -1 -31   7   11.37    1.71
  -1 -31   6    4.60    1.67
   1 -31  -6    5.91    1.71
  -1 -31   6    6.40    1.87
  -1 -31   5    5.37    1.84
  -1 -31   5    5.75    1.86
   1 -31  -5    7.58    1.80
   1 -31  -4    8.61    1.93
  -1 -31   4    9.48    2.06
  -1 -31   4   12.55    2.19
  -1 -31   3    3.32    2.07
   1 -31  -3    4.19    1.74
  -1 -31   3    4.77    1.86
  -1 -31   2    4.81    1.87
   1 -31  -2    7.68    1.82
  -1 -31   2    4.15    2.21
   1 -31  -1   -0.91    1.71
  -1 -31   1    0.18    2.20
  -1 -31   1   -0.22    1.76
  -1 -31   0    7.99    2.10
  -1 -31   0    9.64    2.44
   1 -31   0   10.96    1.95
   1 -31   1    5.87    1.77
  -1 -31  -1    5.66    2.40
  -1 -31  -1    5.80    2.01
  -1 -31  -2   14.86    2.34
  -1 -31  -2   18.47    2.58
   1 -31   2   14.50    2.20
  -1 -31  -3    7.21    2.03
   1 -31   3    7.36    1.84
  -1 -31  -3    7.97    2.28
  -1 -31  -4    3.34    2.10
  -1 -31  -4    5.06    1.89
   1 -31   4    2.43    1.68
   1 -31   5    4.67    1.65
  -1 -31  -5    0.24    2.03
  -1 -31  -6    5.73    1.95
   1 -31   6    4.49    1.63
  -1 -31  -7   12.21    2.09
   1 -31   7   13.29    1.98
   1 -31   8    1.29    1.41
  -1 -31  -8   -0.07    1.57
  -1 -31  -9   10.95    1.66
   1 -31   9    4.90    1.48
  -1 -31 -10    4.36    1.35
   1 -31  10    4.99    1.33
  -1 -31 -11    2.21    1.13
   1 -31  11    2.73    1.19
   1 -30 -17   -0.06    0.78
   1 -30 -16    0.81    0.96
   1 -30 -15    1.65    1.04
   1 -30 -14   -0.57    1.22
  -1 -30  14   -0.78    1.29
  -1 -30  13    1.55    1.38
   1 -30 -13   -1.45    1.34
   1 -30 -12   -0.05    1.34
  -1 -30  12    0.30    1.47
   1 -30 -11    3.95    1.53
  -1 -30  11    2.31    1.72
   1 -30 -10    4.71    1.67
  -1 -30  10    4.94    1.81
   1 -30  -9   13.68    2.12
  -1 -30   9   12.50    2.21
  -1 -30   9   13.36    2.11
   1 -30  -8    4.34    1.87
  -1 -30   8    6.70    1.99
  -1 -30   8    3.89    2.01
  -1 -30   7   11.42    2.35
  -1 -30   7   11.25    2.28
   1 -30  -7   10.15    2.13
  -1 -30   6   11.78    2.56
  -1 -30   6   14.65    2.39
   1 -30  -6   12.76    2.27
  -1 -30   5    8.80    2.25
   1 -30  -5    6.06    2.08
   1 -30  -5    7.71    1.89
  -1 -30   5    4.50    2.61
   1 -30  -4   10.10    2.10
  -1 -30   4   11.46    2.34
   1 -30  -4   11.41    2.20
  -1 -30   4    9.98    2.84
  -1 -30   3    0.55    2.72
   1 -30  -3    0.80    2.01
  -1 -30   3    0.32    2.03
   1 -30  -3    1.55    1.92
   1 -30  -2   19.85    2.71
  -1 -30   2   19.01    3.40
  -1 -30   2   21.39    2.83
   1 -30  -2   21.08    2.65
   1 -30  -1    9.11    2.18
  -1 -30   1    4.47    2.23
  -1 -30   1    5.22    3.01
   1 -30  -1    5.35    2.10
   1 -30   0   11.79    2.31
  -1 -30   0    9.31    3.11
  -1 -30   0   10.30    2.49
   1 -30   0   15.51    2.38
  -1 -30  -1    0.38    2.97
   1 -30   1    1.51    1.92
   1 -30   1   -0.99    1.96
  -1 -30  -1    1.61    2.21
  -1 -30  -2    9.95    2.99
   1 -30   2    6.78    2.13
  -1 -30  -2    7.11    2.33
   1 -30   2    7.46    2.09
   1 -30   3   17.22    2.50
  -1 -30  -3   14.25    3.15
   1 -30   3   15.74    2.32
   1 -30   4   14.15    2.14
   1 -30   4   13.95    2.41
  -1 -30  -4   19.43    3.03
   1 -30   5    9.59    1.91
   1 -30   5   15.75    2.31
  -1 -30  -5   13.84    2.82
   1 -30   6    2.57    1.37
  -1 -30  -6    1.08    2.29
   1 -30   6    0.89    1.89
  -1 -30  -7   12.68    2.40
   1 -30   7   11.82    2.10
   1 -30   7    8.43    1.53
  -1 -30  -8    4.71    2.03
   1 -30   8    4.58    1.87
   1 -30   9   14.50    2.17
  -1 -30  -9   13.41    2.18
   1 -30  10    4.91    1.72
  -1 -30 -10    5.82    1.70
  -1 -30 -11    3.99    1.46
   1 -30  11    2.23    1.55
   1 -30  12   13.31    1.94
  -1 -30 -12   14.90    1.80
  -1 -30 -13    4.46    1.21
   1 -30  13    3.00    1.36
  -1 -30 -14   -0.35    0.99
   1 -29 -19   -1.31    0.92
   1 -29 -18    4.78    1.17
   1 -29 -17   -0.76    1.19
   1 -29 -16    4.01    1.36
  -1 -29  15    2.97    1.53
   1 -29 -15   -0.38    1.42
  -1 -29  14    0.54    1.62
   1 -29 -14    2.87    1.52
   1 -29 -13    3.37    1.67
  -1 -29  13    1.14    1.71
   1 -29 -12    1.57    1.72
  -1 -29  12   -1.37    1.89
   1 -29 -11    6.68    1.40
   1 -29 -11    9.68    2.09
  -1 -29  11    7.11    2.17
  -1 -29  11    8.52    2.00
   1 -29 -10    0.16    1.25
   1 -29 -10    0.24    1.94
  -1 -29  10    1.48    1.97
  -1 -29  10   -0.19    1.99
   1 -29  -9    3.31    1.44
   1 -29  -9    4.21    2.00
  -1 -29   9    4.04    2.31
  -1 -29   9    5.38    2.22
  -1 -29   8    8.72    2.45
   1 -29  -8    6.49    1.69
   1 -29  -8   12.54    2.31
  -1 -29   8    6.97    2.66
  -1 -29   7   10.18    2.94
   1 -29  -7   11.05    2.32
  -1 -29   7   11.83    2.52
   1 -29  -7   10.94    1.94
   1 -29  -6    2.63    2.21
   1 -29  -6    3.78    1.75
  -1 -29   6    7.14    2.35
  -1 -29   6    2.99    2.96
   1 -29  -5    7.54    2.28
   1 -29  -5    3.34    1.89
  -1 -29   5    4.01    2.34
  -1 -29   5    7.01    3.14
   1 -29  -4   30.61    3.43
  -1 -29   4   32.38    3.55
   1 -29  -4   30.23    3.25
  -1 -29   4   32.15    4.19
   1 -29  -3    9.63    2.40
  -1 -29   3    9.15    3.47
   1 -29  -3    8.52    2.28
  -1 -29   3    5.75    2.50
  -1 -29   2    5.26    3.54
   1 -29  -2    5.64    2.31
   1 -29  -2    5.74    2.30
  -1 -29   2    3.80    2.47
  -1 -29   1    0.32    3.50
  -1 -29   1    5.99    2.48
   1 -29  -1    4.84    2.33
   1 -29  -1   -1.07    2.16
   1 -29   0   10.38    2.65
   1 -29   0   10.81    2.46
  -1 -29   0   12.49    3.72
  -1 -29   0   17.23    2.80
   1 -29   1    6.02    2.56
  -1 -29  -1   10.38    3.61
   1 -29   1   12.47    2.49
   1 -29   2    4.15    2.48
  -1 -29  -2    9.90    3.47
   1 -29   2    3.00    2.22
   1 -29   3   11.15    2.53
   1 -29   3    8.69    2.41
  -1 -29  -3    4.39    3.13
  -1 -29  -4    0.91    2.79
   1 -29   4    2.80    2.30
   1 -29   4    0.57    2.13
   1 -29   5    7.61    2.45
   1 -29   5    9.66    2.45
  -1 -29  -5   13.97    2.86
   1 -29   6    7.66    2.17
   1 -29   6    6.01    2.24
  -1 -29  -6    5.54    2.37
   1 -29   7   15.25    2.59
   1 -29   7   13.81    2.30
  -1 -29  -7   20.03    2.66
   1 -29   8    5.57    2.12
   1 -29   8    2.97    1.67
  -1 -29  -8    3.86    2.01
  -1 -29  -9   13.71    2.19
   1 -29   9   11.29    2.40
   1 -29   9   12.10    1.86
   1 -29  10   26.77    3.11
  -1 -29 -10   29.59    2.96
   1 -29  11   15.67    2.46
  -1 -29 -11   18.77    2.23
  -1 -29 -12    5.87    1.56
   1 -29  12    7.16    1.91
   1 -29  13    2.82    1.76
  -1 -29 -13    5.15    1.42
   1 -29  14   11.95    1.92
  -1 -29 -14   11.16    1.59
  -1 -29 -15   12.22    1.55
  -1 -29 -16    7.64    1.23
  -1 -29 -17    3.29    0.88
   1 -28 -21    4.10    1.02
   1 -28 -20    6.38    1.32
   1 -28 -19    5.11    1.33
   1 -28 -18   10.21    1.74
   1 -28 -17    3.20    1.53
   1 -28 -16    9.62    1.90
  -1 -28  16    9.84    2.00
  -1 -28  15    2.65    1.89
   1 -28 -15    3.32    1.78
   1 -28 -14    7.01    2.08
   1 -28 -14    8.76    1.37
  -1 -28  14    8.43    2.19
   1 -28 -13    0.17    1.17
   1 -28 -13    0.62    1.93
  -1 -28  13   -1.39    2.09
  -1 -28  12    7.35    2.30
   1 -28 -12   10.52    1.58
  -1 -28  12    5.93    2.40
   1 -28 -12    7.52    2.27
   1 -28 -11    0.94    2.05
   1 -28 -11    1.84    1.35
  -1 -28  11   -0.43    2.26
  -1 -28  11    1.55    2.29
   1 -28 -10    0.76    2.08
   1 -28 -10    0.41    1.39
  -1 -28  10   -0.66    2.65
  -1 -28  10    2.64    2.31
  -1 -28   9   12.74    2.86
   1 -28  -9   17.11    2.73
   1 -28  -9   18.30    2.18
  -1 -28   9   19.15    3.27
   1 -28  -8    6.68    2.35
   1 -28  -8    5.14    1.67
  -1 -28   8    6.11    2.52
  -1 -28   8    5.26    3.03
  -1 -28   7    4.70    3.26
   1 -28  -7   -3.40    2.26
   1 -28  -7    0.96    1.68
  -1 -28   7    2.25    2.49
   1 -28  -6   23.82    3.26
  -1 -28   6   25.64    3.39
  -1 -28   6   30.66    4.12
   1 -28  -6   26.47    2.88
  -1 -28   5   -5.07    3.62
  -1 -28   5    0.08    2.55
   1 -28  -5    0.69    2.37
   1 -28  -5   -0.12    1.87
  -1 -28   4    2.08    3.69
   1 -28  -4   -3.54    2.34
  -1 -28   4   -4.94    2.64
   1 -28  -4    0.24    1.98
  -1 -28   3    1.44    3.87
   1 -28  -3   -0.31    2.28
  -1 -28   3   -0.88    2.59
   1 -28  -3    1.53    2.10
  -1 -28   2   31.45    4.62
   1 -28  -2   26.18    3.43
   1 -28  -2   28.92    3.25
  -1 -28   2   28.26    3.63
   1 -28  -1    5.50    2.48
  -1 -28   1    0.29    3.94
  -1 -28   1    7.76    2.75
   1 -28  -1    5.90    2.47
   1 -28   0    5.12    2.52
  -1 -28   0    5.35    3.78
   1 -28   0    1.73    2.35
   1 -28   1   10.05    2.76
   1 -28   1    8.21    2.54
  -1 -28  -1   14.67    3.65
   1 -28   2    4.09    2.65
   1 -28   2    2.76    2.37
  -1 -28  -2    6.32    3.14
  -1 -28  -3    5.77    3.00
   1 -28   3    5.12    2.77
   1 -28   3    7.72    2.48
   1 -28   4    1.15    2.65
   1 -28   4    1.26    2.34
  -1 -28  -4    2.61    2.56
   1 -28   5   10.68    2.53
  -1 -28  -5    6.96    2.38
   1 -28   5    6.09    2.71
   1 -28   6    9.50    2.59
   1 -28   6   10.00    2.65
  -1 -28  -6    8.55    2.20
   1 -28   7    1.37    2.31
   1 -28   7    2.82    2.28
  -1 -28  -7    0.13    2.04
   1 -28   8   10.58    2.56
  -1 -28  -8    8.42    2.24
   1 -28   8    6.66    2.29
  -1 -28  -9   28.34    3.06
   1 -28   9   23.14    3.02
   1 -28   9   30.97    3.38
   1 -28  10   18.08    2.72
   1 -28  10   13.73    2.33
  -1 -28 -10   17.64    2.44
   1 -28  11    1.46    2.19
  -1 -28 -11    4.13    1.86
  -1 -28 -12   43.00    3.89
   1 -28  12   44.27    4.14
   1 -28  13   30.11    3.36
  -1 -28 -13   32.58    3.11
   1 -28  14    9.72    2.19
  -1 -28 -14   11.52    1.89
   1 -28  15    5.02    1.86
  -1 -28 -15    2.57    1.49
  -1 -28 -16   16.26    1.95
  -1 -28 -17   15.25    1.78
  -1 -28 -18   11.05    1.44
  -1 -28 -19    4.91    0.99
  -1 -28 -20   -0.88    1.23
  -1 -28 -21    1.89    0.98
   1 -27 -23    0.93    0.85
   1 -27 -22    8.29    1.37
   1 -27 -21   13.39    1.79
   1 -27 -20    3.28    1.45
   1 -27 -19    2.85    1.57
   1 -27 -18    6.02    1.88
   1 -27 -17   12.26    1.58
  -1 -27  17   14.31    2.37
   1 -27 -17   12.54    2.22
   1 -27 -16   15.12    1.77
   1 -27 -16   15.59    2.40
  -1 -27  16   11.33    2.46
   1 -27 -15   -0.32    2.02
   1 -27 -15    1.56    1.33
  -1 -27  15   -1.73    2.27
  -1 -27  14   17.79    2.85
   1 -27 -14   18.11    2.72
   1 -27 -14   15.86    2.03
  -1 -27  13    4.20    2.48
   1 -27 -13    6.12    1.61
   1 -27 -13    4.79    2.38
  -1 -27  13    8.10    2.44
  -1 -27  12    5.02    2.41
  -1 -27  12    4.22    2.55
   1 -27 -12   -0.07    2.26
   1 -27 -12    2.99    1.53
   1 -27 -11   -0.30    2.28
  -1 -27  11    2.42    2.85
   1 -27 -11    2.49    1.56
  -1 -27  11    2.06    2.53
   1 -27 -10   21.31    2.42
  -1 -27  10   23.43    3.56
   1 -27 -10   16.69    2.90
  -1 -27  10   17.94    3.19
   1 -27  -9   -2.26    2.34
  -1 -27   9    2.38    2.64
   1 -27  -9    2.48    1.64
  -1 -27   9    0.68    3.22
  -1 -27   8   -0.83    2.55
   1 -27  -8    1.67    2.42
   1 -27  -8    2.67    1.65
  -1 -27   8    3.16    3.48
  -1 -27   7    2.41    3.48
   1 -27  -7    3.62    2.47
  -1 -27   7    1.35    2.58
   1 -27  -7    4.95    1.77
   1 -27  -6    1.81    1.76
  -1 -27   6    2.62    2.65
   1 -27  -6    3.42    2.47
  -1 -27   6    3.98    3.78
  -1 -27   5    0.09    2.70
  -1 -27   5    0.71    3.75
   1 -27  -5   -1.64    2.43
  -1 -27   4   29.79    3.89
  -1 -27   4   31.12    5.02
   1 -27  -4   31.22    3.68
  -1 -27   3   15.91    4.33
  -1 -27   3    6.67    2.89
   1 -27  -3    9.67    2.80
  -1 -27   2    2.65    2.79
   1 -27  -2    2.26    2.60
   1 -27  -2    6.31    2.20
  -1 -27   2    1.88    4.02
   1 -27  -1    2.27    2.44
  -1 -27   1    0.93    3.78
   1 -27  -1    3.39    2.34
   1 -27   0   16.44    2.74
   1 -27   0   10.55    2.71
  -1 -27   0   11.68    3.77
   1 -27   1    2.46    2.45
  -1 -27  -1    2.61    3.05
   1 -27   1    4.40    2.56
   1 -27   2    2.97    2.47
   1 -27   2    1.49    2.48
  -1 -27  -2    7.17    2.82
   1 -27   3   22.95    3.39
   1 -27   3   19.50    3.21
  -1 -27  -3   21.47    3.13
   1 -27   4   17.64    3.27
  -1 -27  -4   17.35    2.76
   1 -27   4   17.79    3.05
   1 -27   5    2.56    2.77
  -1 -27  -5    0.37    2.14
   1 -27   5    2.79    2.41
   1 -27   6    3.53    2.55
   1 -27   6    4.67    2.71
  -1 -27  -6    1.97    2.05
   1 -27   7    8.17    2.57
   1 -27   7    9.56    2.80
  -1 -27  -7    8.89    2.30
   1 -27   8   31.20    3.63
   1 -27   8   28.48    3.63
  -1 -27  -8   30.02    3.26
  -1 -27  -9    8.80    2.20
   1 -27   9    7.35    2.36
   1 -27   9    4.40    2.64
  -1 -27 -10   22.02    2.93
   1 -27  10   26.57    3.10
   1 -27  10   26.47    3.32
   1 -27  11   46.03    4.25
  -1 -27 -11   44.66    4.26
   1 -27  11   45.99    4.54
   1 -27  12   29.60    3.60
  -1 -27 -12   31.39    3.29
  -1 -27 -13    4.12    1.99
   1 -27  13    5.75    2.42
  -1 -27 -14   33.97    3.37
   1 -27  14   33.40    3.64
   1 -27  15   43.07    4.40
  -1 -27 -15   50.07    4.18
   1 -27  16   13.61    2.33
  -1 -27 -16   11.17    1.98
  -1 -27 -17   -0.43    1.46
  -1 -27 -18   15.91    1.99
  -1 -27 -19   16.35    2.17
  -1 -27 -19   11.17    1.66
  -1 -27 -20   12.39    1.52
  -1 -27 -20   12.49    1.94
  -1 -27 -21    4.93    0.98
  -1 -27 -21    3.06    1.40
  -1 -27 -22    0.96    1.11
  -1 -27 -23    1.14    0.86
   1 -26 -24    7.41    1.25
   1 -26 -23    6.63    1.39
   1 -26 -22    4.86    1.50
  -1 -26  21    5.84    1.43
   1 -26 -21    6.80    1.77
  -1 -26  20    0.63    1.33
   1 -26 -20    1.58    1.76
   1 -26 -20    0.45    0.95
   1 -26 -19   20.09    2.42
   1 -26 -19   15.43    1.81
  -1 -26  19   13.77    2.04
  -1 -26  18   11.69    1.90
   1 -26 -18   13.44    1.74
   1 -26 -18   13.94    2.43
   1 -26 -17    6.82    1.51
  -1 -26  17    5.47    1.72
   1 -26 -17    7.98    2.27
  -1 -26  17    7.47    2.36
  -1 -26  16    8.95    1.83
  -1 -26  16   10.35    2.61
   1 -26 -16    9.06    1.77
   1 -26 -16   10.33    2.53
  -1 -26  15   19.64    2.56
  -1 -26  15   30.00    3.36
   1 -26 -15   24.64    3.21
   1 -26 -15   25.43    2.63
  -1 -26  14   17.45    2.80
  -1 -26  14   16.12    2.88
   1 -26 -14   12.34    1.97
  -1 -26  14    7.25    1.89
   1 -26 -14   16.35    2.74
   1 -26 -13   -2.02    2.44
   1 -26 -13    0.48    1.68
  -1 -26  13    2.06    2.58
  -1 -26  13    0.47    2.74
   1 -26 -12   34.28    3.94
   1 -26 -12   35.52    3.40
  -1 -26  12   37.91    4.37
  -1 -26  12   33.46    4.06
  -1 -26  11   -1.97    2.64
   1 -26 -11    0.64    1.71
  -1 -26  11   -0.57    3.06
   1 -26 -11   -1.14    2.51
  -1 -26  10    5.66    2.78
  -1 -26  10    6.15    3.32
   1 -26 -10    1.49    2.56
  -1 -26   9    4.57    2.85
  -1 -26   9    2.15    3.47
   1 -26  -9    5.34    1.86
   1 -26  -9    4.18    2.64
   1 -26  -8   15.31    2.38
   1 -26  -8   12.01    2.97
  -1 -26   8   16.64    3.24
   1 -26  -7   10.38    2.17
   1 -26  -7   15.81    2.99
  -1 -26   7    8.52    3.96
  -1 -26   7    6.49    3.03
  -1 -26   6   13.37    4.33
   1 -26  -6   13.83    2.33
  -1 -26   6   14.28    3.29
   1 -26  -6   15.40    2.96
   1 -26  -5    9.88    2.24
   1 -26  -5   10.39    2.83
  -1 -26   5    9.74    3.19
  -1 -26   5   12.28    4.33
   1 -26  -4    8.78    2.19
   1 -26  -4   10.79    2.83
  -1 -26   4    8.34    4.24
  -1 -26   4    7.60    2.97
  -1 -26   3    1.41    4.30
   1 -26  -3   -0.22    1.91
   1 -26  -3   -0.96    2.51
  -1 -26   2   16.35    4.36
   1 -26  -2   14.91    2.87
   1 -26  -2   12.48    2.55
  -1 -26   1    1.56    3.52
   1 -26  -1    2.46    2.59
   1 -26  -1    2.81    2.27
   1 -26   0    5.39    2.67
  -1 -26   0    4.98    3.13
   1 -26   0   -0.75    2.33
   1 -26   1   12.76    2.93
   1 -26   1    7.76    2.68
  -1 -26  -1   12.16    2.89
   1 -26   2    3.41    2.58
   1 -26   2    4.26    2.67
  -1 -26  -2    9.18    2.54
   1 -26   3    4.96    2.75
  -1 -26  -3    1.12    2.35
   1 -26   3    6.41    2.74
   1 -26   4   20.25    3.17
   1 -26   4   19.51    3.18
  -1 -26  -4   13.30    2.81
  -1 -26  -5   41.42    4.12
   1 -26   5   35.30    4.37
   1 -26   5   39.72    4.30
   1 -26   6   46.68    4.68
  -1 -26  -6   47.07    4.49
   1 -26   6   46.58    4.74
  -1 -26  -7    2.23    2.15
   1 -26   7   -1.54    2.57
  -1 -26  -8   11.76    2.43
   1 -26   8    4.67    2.50
   1 -26   8    8.22    2.84
   1 -26   9   14.30    2.97
   1 -26   9   11.80    2.56
  -1 -26  -9   14.05    2.58
   1 -26  10   54.89    4.90
   1 -26  10   54.23    5.13
  -1 -26 -10   52.98    4.88
   1 -26  11   -0.45    2.14
  -1 -26 -11   -0.14    2.13
  -1 -26 -12   39.72    3.76
   1 -26  12   35.76    3.76
   1 -26  12   33.72    4.08
   1 -26  13   59.68    5.34
  -1 -26 -13   55.13    4.99
   1 -26  14   15.96    2.94
  -1 -26 -14   15.35    2.53
   1 -26  15    7.58    2.64
   1 -26  15    3.97    1.67
  -1 -26 -15    7.67    2.05
  -1 -26 -16   41.71    3.43
   1 -26  16   36.86    3.74
  -1 -26 -17   25.06    2.63
   1 -26  17   24.97    3.01
   1 -26  18   15.61    2.32
  -1 -26 -18   27.62    2.57
   1 -26  19    1.95    1.48
  -1 -26 -19    6.21    2.11
  -1 -26 -19    2.33    1.56
  -1 -26 -20   15.45    1.88
   1 -26  20   11.05    1.80
  -1 -26 -20   13.01    2.22
  -1 -26 -21    2.44    1.19
   1 -26  21    2.43    1.34
  -1 -26 -21    1.68    1.59
  -1 -26 -22    2.52    1.01
   1 -26  22    3.16    1.16
  -1 -26 -22    4.40    1.47
  -1 -26 -23    0.98    1.15
   1 -26  23   -0.34    0.94
  -1 -26 -23    0.42    0.79
  -1 -26 -24    0.80    0.90
   1 -25 -26    9.73    1.26
   1 -25 -25    1.60    1.09
   1 -25 -24   10.01    1.61
  -1 -25  24    5.49    1.45
  -1 -25  23    7.09    1.61
   1 -25 -23    6.96    1.72
  -1 -25  22    9.00    1.77
   1 -25 -22    8.42    1.92
   1 -25 -22    7.32    1.20
   1 -25 -21    9.48    2.08
   1 -25 -21   12.12    1.48
  -1 -25  21    6.36    1.94
   1 -25 -20    7.29    1.50
  -1 -25  20    5.74    1.93
   1 -25 -20    8.79    2.13
   1 -25 -19    9.90    1.64
   1 -25 -19    6.63    2.29
  -1 -25  19    6.84    2.06
   1 -25 -18    3.72    1.56
   1 -25 -18    0.99    2.23
  -1 -25  18    2.43    1.93
  -1 -25  18    5.75    2.49
   1 -25 -17   37.44    3.41
   1 -25 -17   43.51    4.04
  -1 -25  17   34.98    3.98
  -1 -25  17   31.16    3.55
  -1 -25  16   20.28    2.87
  -1 -25  16   24.49    3.45
   1 -25 -16   27.07    3.40
   1 -25 -16   25.22    2.69
  -1 -25  15    2.88    2.66
  -1 -25  15    5.03    2.60
   1 -25 -15    2.96    1.74
   1 -25 -15    4.06    2.50
  -1 -25  15   -0.14    1.83
   1 -25 -14   24.62    3.37
  -1 -25  14   29.86    3.52
  -1 -25  14   23.11    3.35
   1 -25 -14   23.02    2.71
  -1 -25  14   18.09    2.67
  -1 -25  13    7.47    2.97
   1 -25 -13    2.34    2.68
  -1 -25  13    1.29    1.75
   1 -25 -13    5.49    1.83
  -1 -25  13    3.45    2.83
   1 -25 -12   24.96    2.69
  -1 -25  12   23.07    3.80
  -1 -25  12   21.11    3.44
  -1 -25  12   15.67    2.43
   1 -25 -12   22.27    3.25
   1 -25 -11    5.95    2.82
  -1 -25  11    5.83    3.21
  -1 -25  11    8.26    2.95
   1 -25 -11    6.72    1.99
  -1 -25  10   31.29    3.95
   1 -25 -10   25.78    3.65
  -1 -25  10   29.74    4.11
   1 -25 -10   26.22    3.06
   1 -25  -9   12.52    2.22
   1 -25  -9   14.13    2.99
  -1 -25   9   11.50    3.80
  -1 -25   9   13.13    3.21
  -1 -25   8    5.70    2.97
   1 -25  -8    6.44    2.06
   1 -25  -8    9.81    2.99
  -1 -25   8    5.09    3.87
  -1 -25   7   10.40    3.37
   1 -25  -7   13.31    3.05
  -1 -25   7    6.84    4.09
   1 -25  -7    8.85    2.27
  -1 -25   6    8.82    4.36
  -1 -25   6    7.90    3.22
   1 -25  -6   11.04    2.98
   1 -25  -6    5.46    2.09
   1 -25  -5    3.75    2.80
  -1 -25   5    3.47    4.49
  -1 -25   5    8.81    3.24
   1 -25  -5    6.71    2.20
  -1 -25   4   16.23    4.69
   1 -25  -4   14.07    2.49
   1 -25  -4   18.16    3.28
   1 -25  -3   18.73    2.84
  -1 -25   3   27.72    4.64
   1 -25  -3   23.11    3.39
   1 -25  -2   14.73    3.12
   1 -25  -2   15.22    2.61
  -1 -25   2   15.93    3.81
   1 -25  -1    6.24    2.29
   1 -25  -1    2.61    2.69
  -1 -25   1    4.74    2.96
   1 -25   0    1.81    2.59
   1 -25   0    3.04    2.34
  -1 -25   0   -1.85    2.67
   1 -25   1   10.36    2.78
   1 -25   1   14.86    3.02
  -1 -25  -1    9.85    2.66
   1 -25   2   49.76    4.89
   1 -25   2   44.13    4.57
  -1 -25  -2   47.05    4.76
  -1 -25  -3   63.52    5.51
   1 -25   3   57.40    5.50
   1 -25   3   58.52    5.64
  -1 -25  -4   39.98    4.34
   1 -25   4   41.87    4.37
   1 -25   4   42.72    4.62
  -1 -25  -5    1.22    2.45
   1 -25   5    3.96    2.87
   1 -25   5    1.22    2.69
   1 -25   6   50.62    4.88
  -1 -25  -6   49.74    4.75
   1 -25   6   50.66    5.09
  -1 -25  -7   21.08    3.10
   1 -25   7   23.20    3.55
   1 -25   7   16.77    3.13
   1 -25   8   54.75    4.80
  -1 -25  -8   46.55    4.70
   1 -25   8   47.53    5.08
   1 -25   9   10.56    2.52
  -1 -25  -9    4.19    2.35
   1 -25   9    6.92    2.85
   1 -25  10   13.05    2.57
   1 -25  10   10.57    3.01
  -1 -25 -10    9.39    2.51
   1 -25  11   18.06    2.77
   1 -25  11   15.24    3.16
  -1 -25 -11   14.03    2.69
   1 -25  12   45.35    4.62
  -1 -25 -12   40.53    4.27
   1 -25  12   50.28    4.45
  -1 -25 -13   -0.67    2.12
   1 -25  13   -0.93    1.69
   1 -25  13    1.06    2.49
   1 -25  13    4.49    2.28
  -1 -25 -14   19.79    2.79
   1 -25  14   14.07    2.34
   1 -25  14   22.58    3.22
   1 -25  15   24.50    3.12
   1 -25  15   28.83    3.72
  -1 -25 -16   28.34    3.07
   1 -25  16   27.29    3.41
   1 -25  16   19.52    2.77
  -1 -25 -17    8.29    2.17
   1 -25  17    7.22    2.69
   1 -25  17    4.97    2.12
  -1 -25 -18   41.99    3.62
  -1 -25 -18   39.73    4.02
  -1 -25 -19    1.60    2.48
   1 -25  19    5.24    1.90
  -1 -25 -19    7.30    1.89
   1 -25  20   15.87    2.53
  -1 -25 -20   22.93    2.44
  -1 -25 -20   19.62    2.77
   1 -25  21    3.02    1.72
  -1 -25 -21    0.35    1.91
  -1 -25 -21    4.53    1.56
  -1 -25 -22   13.50    1.72
  -1 -25 -22   13.07    2.08
   1 -25  22    7.65    1.86
   1 -25  23   -0.70    1.32
  -1 -25 -23    0.30    1.09
  -1 -25 -23    0.95    1.45
  -1 -25 -24    0.99    0.92
   1 -25  24   -0.50    1.20
  -1 -25 -24    2.65    1.29
   1 -25  25    1.97    0.97
  -1 -25 -25    4.32    1.10
  -1 -25 -26    1.16    0.80
   1 -24 -27    1.16    0.96
   1 -24 -26    7.68    1.36
  -1 -24  26    4.00    1.41
  -1 -24  25    6.10    1.57
   1 -24 -25    7.16    1.59
   1 -24 -24   15.21    1.65
  -1 -24  24   15.17    2.24
   1 -24 -23    0.73    1.78
  -1 -24  23    2.36    1.77
   1 -24 -23    2.55    1.11
   1 -24 -22    3.57    1.98
  -1 -24  22    5.28    2.03
   1 -24 -22    1.78    1.27
  -1 -24  21    7.38    2.20
   1 -24 -21    7.24    1.57
   1 -24 -21    8.70    2.34
   1 -24 -20   16.20    2.71
  -1 -24  20   15.01    2.64
   1 -24 -20   16.28    2.11
   1 -24 -19   12.69    2.79
  -1 -24  19   10.72    2.55
   1 -24 -19   14.84    2.07
  -1 -24  18   27.89    3.58
  -1 -24  18   37.77    4.06
   1 -24 -18   35.52    3.84
   1 -24 -18   34.28    3.28
   1 -24 -17    2.65    1.76
   1 -24 -17    2.76    2.55
  -1 -24  17   -0.31    2.08
  -1 -24  17   -1.98    2.58
  -1 -24  16    0.31    2.04
   1 -24 -16    0.08    2.70
  -1 -24  16   -1.86    2.94
   1 -24 -16    2.17    1.84
  -1 -24  15   12.31    3.25
  -1 -24  15   16.80    3.08
   1 -24 -15   11.71    3.03
  -1 -24  15   16.35    2.56
   1 -24 -15   15.23    2.35
  -1 -24  14   39.41    4.28
  -1 -24  14   39.09    4.28
  -1 -24  14   30.63    3.66
   1 -24 -14   42.42    4.29
   1 -24 -14   38.32    3.66
  -1 -24  13    4.56    2.97
  -1 -24  13    3.68    1.99
   1 -24 -13    3.28    2.02
  -1 -24  13    2.89    2.79
   1 -24 -13    1.77    2.79
  -1 -24  12   12.14    2.29
   1 -24 -12   11.33    3.06
   1 -24 -12   17.46    2.44
  -1 -24  12   17.66    3.39
  -1 -24  12   13.89    3.35
   1 -24 -11    0.51    1.91
  -1 -24  11    0.94    3.12
   1 -24 -11    5.12    2.90
  -1 -24  11    4.38    3.17
  -1 -24  11    0.15    1.64
   1 -24 -10   26.22    3.57
   1 -24 -10   25.80    2.91
  -1 -24  10   19.02    2.57
  -1 -24  10   18.81    4.00
  -1 -24  10   23.84    3.76
   1 -24  -9   17.15    3.29
  -1 -24   9   19.48    4.13
  -1 -24   9   19.66    3.65
   1 -24  -9   18.38    2.68
   1 -24  -8   33.23    3.44
   1 -24  -8   33.42    4.08
  -1 -24   8   31.26    4.90
  -1 -24   8   30.75    4.23
   1 -24  -7   29.83    3.95
  -1 -24   7   28.00    4.06
  -1 -24   7   30.66    5.03
   1 -24  -7   30.08    3.32
  -1 -24   6   16.51    4.56
  -1 -24   6   14.30    3.22
   1 -24  -6   11.01    2.37
   1 -24  -6   10.39    3.04
   1 -24  -5   22.99    3.42
   1 -24  -5   15.41    2.71
  -1 -24   5   20.59    4.50
   1 -24  -4   16.04    2.54
  -1 -24   4   18.11    4.35
   1 -24  -4   13.97    3.14
  -1 -24   3    5.81    3.54
   1 -24  -3    9.19    2.81
   1 -24  -3    7.11    2.20
   1 -24  -2    3.88    2.72
  -1 -24   2    5.25    3.02
   1 -24  -2    3.73    2.06
  -1 -24   1   22.02    3.36
   1 -24  -1   20.09    2.93
   1 -24  -1   24.13    3.40
   1 -24   0   19.23    2.91
   1 -24   0   15.12    3.29
  -1 -24   0   23.05    3.26
   1 -24   1   37.47    4.44
   1 -24   1   40.94    4.28
  -1 -24  -1   48.47    4.46
  -1 -24  -2   26.79    3.59
   1 -24   2   26.94    3.85
   1 -24   2   30.82    3.56
  -1 -24  -3   18.34    3.15
   1 -24   3   18.56    3.49
   1 -24   3   20.12    3.22
   1 -24   4  105.35    8.91
  -1 -24  -4  109.36    8.69
   1 -24   4  108.46    8.74
   1 -24   5   54.90    5.25
   1 -24   5   44.59    4.84
  -1 -24  -5   51.72    4.92
   1 -24   6   72.16    6.33
   1 -24   6   73.53    6.52
  -1 -24  -6   70.79    6.26
   1 -24   7    7.73    3.00
  -1 -24  -7    5.77    2.49
   1 -24   7    9.68    2.79
   1 -24   8   50.93    4.94
  -1 -24  -8   51.73    4.83
   1 -24   8   51.08    5.17
  -1 -24  -9    7.46    2.69
   1 -24   9    8.33    2.66
   1 -24   9   14.84    3.11
   1 -24  10   53.44    5.23
   1 -24  10   51.01    4.98
  -1 -24 -10   53.94    4.91
   1 -24  11    1.03    2.40
  -1 -24 -11    1.62    2.34
   1 -24  11    1.21    1.70
   1 -24  11    2.67    2.81
   1 -24  12    5.88    2.83
   1 -24  12    7.72    2.54
  -1 -24 -12    9.69    2.39
   1 -24  12    4.92    1.87
   1 -24  13    6.39    2.83
  -1 -24 -13    7.98    2.32
   1 -24  13    5.04    1.94
   1 -24  13    6.98    2.46
  -1 -24 -14   20.79    2.85
   1 -24  14   15.61    2.64
   1 -24  14   18.84    3.24
   1 -24  14   24.37    3.05
  -1 -24 -15   -2.05    2.29
   1 -24  15    1.19    2.69
   1 -24  15   -0.23    2.01
   1 -24  16   39.51    4.09
   1 -24  16   29.07    3.70
  -1 -24 -16   42.30    3.81
   1 -24  17    7.26    2.40
  -1 -24 -17    8.97    2.34
   1 -24  17   10.70    2.86
   1 -24  18   48.47    4.39
  -1 -24 -18   42.20    3.99
   1 -24  18   32.22    4.02
  -1 -24 -18   40.84    4.31
  -1 -24 -19   10.68    2.23
   1 -24  19    6.28    2.32
  -1 -24 -19    2.22    2.67
  -1 -24 -20   53.55    4.19
  -1 -24 -20   45.49    4.49
  -1 -24 -21    1.92    1.79
   1 -24  21    0.60    2.05
  -1 -24 -21   -2.30    2.27
   1 -24  22    8.05    2.05
  -1 -24 -22    6.96    2.06
  -1 -24 -22    3.99    1.66
   1 -24  23    8.39    2.01
  -1 -24 -23    7.65    1.96
  -1 -24 -23   10.40    1.69
  -1 -24 -24    0.20    1.57
  -1 -24 -24   -0.78    1.22
   1 -24  24    1.49    1.53
   1 -24  25   -0.33    1.41
  -1 -24 -25    1.09    1.01
  -1 -24 -25    1.55    1.34
  -1 -24 -26   -0.32    0.82
   1 -24  26    0.21    1.13
  -1 -24 -26   -1.11    1.10
  -1 -24 -27    1.71    0.91
   1 -24  27   -0.03    0.91
  -1 -23  28   -0.30    1.09
   1 -23 -28   -0.20    1.04
  -1 -23  27   16.78    2.08
   1 -23 -27   18.60    2.03
  -1 -23  26   13.99    2.11
   1 -23 -26   14.50    1.42
   1 -23 -26   18.18    1.99
   1 -23 -25   -2.72    1.75
  -1 -23  25    1.74    1.23
  -1 -23  25   -0.99    1.82
   1 -23 -25    0.49    0.97
   1 -23 -24    7.03    1.97
  -1 -23  24    4.35    2.03
  -1 -23  24    4.81    1.50
   1 -23 -24    6.98    1.32
  -1 -23  23    3.65    1.55
   1 -23 -23    4.65    2.13
  -1 -23  23    1.80    2.15
   1 -23 -23    5.48    1.42
   1 -23 -22   24.81    2.42
  -1 -23  22   16.53    2.41
  -1 -23  22   23.41    3.00
   1 -23 -22   24.82    3.06
  -1 -23  21    7.74    2.44
   1 -23 -21    7.77    1.73
  -1 -23  21    3.21    1.70
   1 -23 -21    5.85    2.44
  -1 -23  20   14.27    2.81
   1 -23 -20   16.89    2.23
   1 -23 -20   19.98    3.03
  -1 -23  20   10.35    2.08
   1 -23 -19    2.45    2.61
  -1 -23  19   -2.69    2.69
  -1 -23  19   -1.58    2.43
   1 -23 -19    2.36    1.80
  -1 -23  19    2.20    1.59
  -1 -23  18   15.50    2.93
   1 -23 -18   18.83    2.47
   1 -23 -18   17.48    3.09
  -1 -23  18   18.09    3.31
  -1 -23  17    8.31    2.56
  -1 -23  17   10.94    3.11
   1 -23 -17    8.25    2.94
   1 -23 -17    8.31    2.10
   1 -23 -16   41.20    3.82
  -1 -23  16   42.59    4.50
   1 -23 -16   39.65    4.43
  -1 -23  16   32.04    4.07
  -1 -23  16   43.75    4.45
   1 -23 -15    0.54    2.87
   1 -23 -15    2.04    1.96
  -1 -23  15    5.51    2.77
  -1 -23  15    4.19    2.27
  -1 -23  15    0.95    2.92
   1 -23 -14    6.82    2.08
   1 -23 -14    4.91    2.92
  -1 -23  14    8.61    3.13
  -1 -23  14    4.06    2.20
  -1 -23  14    6.40    2.82
   1 -23 -13    4.80    2.09
   1 -23 -13    8.33    2.96
  -1 -23  13    4.71    2.98
  -1 -23  13    8.03    2.93
  -1 -23  13    5.40    2.21
   1 -23 -12   33.80    3.48
  -1 -23  12   36.91    4.17
  -1 -23  12   27.49    3.39
   1 -23 -12   32.23    4.02
  -1 -23  12   33.62    4.15
  -1 -23  11   26.58    3.25
   1 -23 -11   32.09    3.32
  -1 -23  11   32.56    4.13
  -1 -23  11   34.38    4.05
   1 -23 -11   28.55    3.92
  -1 -23  10    8.64    2.03
   1 -23 -10    7.24    2.32
   1 -23 -10   10.26    3.08
  -1 -23  10   11.96    3.44
  -1 -23  10   10.67    3.33
  -1 -23   9   28.19    3.81
  -1 -23   9   21.51    2.67
   1 -23  -9   22.44    3.42
  -1 -23   9   25.83    4.29
   1 -23  -9   22.15    2.88
  -1 -23   8   17.92    3.44
   1 -23  -8   16.51    2.61
   1 -23  -8   19.25    3.21
  -1 -23   8   14.30    4.17
  -1 -23   7    6.32    3.07
  -1 -23   7    9.69    4.31
   1 -23  -7    5.43    2.16
   1 -23  -7    5.33    2.79
   1 -23  -6   27.94    3.38
   1 -23  -6   30.85    3.80
  -1 -23   6   37.68    4.15
  -1 -23   6   32.88    5.11
   1 -23  -5    3.58    2.77
   1 -23  -5    3.22    2.15
  -1 -23   5    2.65    3.87
   1 -23  -4   22.06    3.38
  -1 -23   4   25.90    4.16
   1 -23  -4   24.58    2.94
   1 -23  -3    8.38    2.74
  -1 -23   3    7.68    3.03
   1 -23  -3    5.86    2.14
   1 -23  -2    1.51    2.54
   1 -23  -2   -0.31    2.00
  -1 -23   2    2.56    2.56
   1 -23  -1   29.48    3.79
  -1 -23   1   33.96    3.72
   1 -23  -1   33.29    3.54
   1 -23   0   12.92    2.53
   1 -23   0   11.61    2.86
  -1 -23   0   12.66    2.74
   1 -23   1   59.53    5.65
   1 -23   1   66.57    5.90
  -1 -23  -1   67.96    5.79
   1 -23   2   57.16    5.52
   1 -23   2   59.11    5.34
  -1 -23  -2   59.66    5.42
   1 -23   3   35.91    4.01
   1 -23   3   36.48    4.17
  -1 -23  -3   34.86    4.06
   1 -23   4   92.62    7.72
  -1 -23  -4   98.78    7.74
   1 -23   4   88.99    7.87
  -1 -23  -5   11.67    2.92
   1 -23   5   15.35    2.96
   1 -23   5   10.07    3.26
   1 -23   6  127.43   10.25
  -1 -23  -6  132.04   10.22
   1 -23   6  130.51   10.39
  -1 -23  -7   13.86    2.99
   1 -23   7   17.77    3.09
   1 -23   7   16.98    3.40
   1 -23   8   28.54    3.56
   1 -23   8   31.73    3.95
  -1 -23  -8   26.93    3.53
   1 -23   9    4.52    2.85
   1 -23   9    4.94    2.56
  -1 -23  -9   10.07    2.53
   1 -23  10    9.97    2.67
   1 -23  10    9.92    2.05
  -1 -23 -10   11.41    2.57
   1 -23  10   12.50    2.96
   1 -23  11   14.04    3.22
  -1 -23 -11   17.79    2.75
   1 -23  11   12.55    2.81
   1 -23  11   11.64    2.34
   1 -23  12   40.65    4.00
  -1 -23 -12   40.11    3.82
   1 -23  12   34.71    4.24
   1 -23  13   -1.76    2.77
   1 -23  13   -1.08    2.42
   1 -23  13   -0.08    1.96
  -1 -23 -13    0.49    2.33
   1 -23  14   28.59    3.79
   1 -23  14   30.53    3.52
  -1 -23 -14   28.96    3.40
   1 -23  14   23.43    3.13
   1 -23  15    5.68    2.69
  -1 -23 -15    2.90    2.31
   1 -23  15    0.68    2.13
   1 -23  16    9.51    2.58
   1 -23  16   10.06    2.97
  -1 -23 -16   12.70    2.65
  -1 -23 -17    2.38    2.22
  -1 -23 -17    0.69    2.82
   1 -23  17    0.42    2.31
   1 -23  17   -1.76    2.70
  -1 -23 -18   40.88    4.27
   1 -23  18   37.26    4.21
   1 -23  18   27.48    3.83
  -1 -23 -18   38.28    3.76
  -1 -23 -19   -2.10    2.81
  -1 -23 -19    3.22    2.16
   1 -23  19    4.60    2.44
   1 -23  20   32.96    3.75
  -1 -23 -20   27.87    3.76
  -1 -23 -20   34.59    3.44
  -1 -23 -21    9.16    2.69
   1 -23  21    8.97    2.55
  -1 -23 -21    8.60    2.17
  -1 -23 -22   24.42    2.67
  -1 -23 -22   21.79    3.03
   1 -23  22   17.93    2.94
  -1 -23 -23    2.29    2.01
  -1 -23 -23    1.59    1.66
   1 -23  23    1.10    2.06
   1 -23  24    0.70    1.94
  -1 -23 -24    0.54    1.43
  -1 -23 -24    4.14    1.83
   1 -23  24    1.04    1.33
  -1 -23 -25   14.57    1.64
   1 -23  25    6.02    1.50
   1 -23  25    6.52    1.97
  -1 -23 -25   11.71    1.95
  -1 -23 -26   -2.32    1.38
   1 -23  26   -1.05    1.04
  -1 -23 -26    2.03    1.08
   1 -23  26    0.88    1.53
  -1 -23 -27    4.42    1.23
  -1 -23 -27    3.56    0.94
  -1 -23 -28    0.26    0.90
   1 -23  28   -1.16    1.12
   1 -22 -29   11.94    1.57
  -1 -22  29   13.34    1.66
   1 -22 -28    7.50    1.52
  -1 -22  28    5.50    1.61
  -1 -22  28    4.40    1.24
  -1 -22  27    1.02    1.26
   1 -22 -27    1.41    1.61
   1 -22 -27    2.14    0.89
  -1 -22  27    4.86    1.69
   1 -22 -26    1.63    1.10
  -1 -22  26    2.45    1.84
  -1 -22  26    0.75    1.43
   1 -22 -26   -0.33    1.80
  -1 -22  25    4.46    2.10
   1 -22 -25    8.09    2.09
  -1 -22  25    4.13    1.65
   1 -22 -25    8.80    1.47
  -1 -22  24   10.49    2.12
   1 -22 -24   16.43    1.92
  -1 -22  24   13.46    2.59
   1 -22 -24   12.46    2.54
   1 -22 -23    0.87    2.26
  -1 -22  23    1.29    1.76
  -1 -22  23   -1.48    2.32
   1 -22 -23   -0.38    1.48
   1 -22 -22   -0.85    2.51
   1 -22 -22   -0.12    1.57
  -1 -22  22    4.20    2.44
  -1 -22  22    1.50    1.81
   1 -22 -21   -0.16    2.51
   1 -22 -21    0.44    1.74
  -1 -22  21   -0.07    1.88
  -1 -22  21   -0.86    2.46
  -1 -22  20   21.01    3.39
   1 -22 -20   25.12    2.85
   1 -22 -20   25.31    3.61
  -1 -22  19    4.53    2.91
  -1 -22  19    4.26    2.63
   1 -22 -19    5.03    1.98
   1 -22 -19    0.61    2.78
   1 -22 -18   42.26    4.46
  -1 -22  18   42.57    4.51
   1 -22 -18   42.14    3.92
  -1 -22  18   32.27    4.19
  -1 -22  17   -2.30    2.61
  -1 -22  17   -0.38    3.02
   1 -22 -17    3.63    2.00
   1 -22 -17    1.74    2.88
  -1 -22  16   22.02    3.54
   1 -22 -16   28.09    3.18
   1 -22 -16   29.82    3.89
  -1 -22  16   24.11    3.84
  -1 -22  16   35.69    3.96
   1 -22 -15    7.72    2.20
  -1 -22  15    4.90    2.51
  -1 -22  15    6.94    3.18
  -1 -22  15    4.47    2.94
   1 -22 -15    1.49    2.93
   1 -22 -14   23.81    2.93
  -1 -22  14   23.66    3.76
   1 -22 -14   20.39    3.56
  -1 -22  14   19.75    3.07
  -1 -22  14   25.68    3.58
  -1 -22  13   22.38    3.52
  -1 -22  13   22.40    3.60
  -1 -22  13   17.04    2.98
   1 -22 -13   19.18    2.76
   1 -22 -13   22.60    3.41
  -1 -22  12    2.12    2.82
  -1 -22  12    0.09    2.05
   1 -22 -12    1.63    1.93
   1 -22 -12    0.09    2.70
  -1 -22  12   -2.61    3.02
   1 -22 -11    5.18    2.72
  -1 -22  11    1.07    1.95
  -1 -22  11    0.48    2.95
  -1 -22  11    1.62    3.02
   1 -22 -11    0.62    1.96
   1 -22 -10    9.24    2.18
   1 -22 -10    7.88    2.81
  -1 -22  10    6.20    3.45
  -1 -22  10    6.10    2.07
  -1 -22  10    6.54    3.04
   1 -22  -9   25.06    3.58
   1 -22  -9   21.62    3.00
  -1 -22   9   24.05    2.90
  -1 -22   9   29.10    3.74
  -1 -22   9   26.94    4.39
   1 -22  -8   40.48    4.27
  -1 -22   8   45.70    4.41
   1 -22  -8   43.05    3.86
  -1 -22   8   29.25    3.54
  -1 -22   8   37.76    5.10
  -1 -22   7   28.70    4.81
   1 -22  -7   27.45    3.23
  -1 -22   7   32.53    3.86
   1 -22  -7   25.22    3.58
   1 -22  -6   28.63    3.70
   1 -22  -6   29.33    3.29
  -1 -22   6   35.61    4.79
   1 -22  -5    3.10    2.04
   1 -22  -5    3.16    2.57
  -1 -22   5    2.69    3.56
   1 -22  -4    5.93    2.62
   1 -22  -4    5.52    2.18
  -1 -22   4    8.12    3.10
   1 -22  -3   11.89    2.34
  -1 -22   3   12.05    2.90
   1 -22  -3   14.91    2.84
   1 -22  -2   23.18    3.22
  -1 -22   2   29.07    3.31
   1 -22  -2   20.61    2.87
   1 -22  -1   41.62    4.44
   1 -22  -1   42.39    4.18
  -1 -22   1   46.23    4.36
   1 -22   0   16.12    3.06
   1 -22   0   16.69    2.72
  -1 -22   0   22.47    2.96
   1 -22   1   46.31    4.54
   1 -22   1   42.31    4.19
  -1 -22  -1   42.18    4.33
  -1 -22  -2   41.42    4.09
   1 -22   2   38.55    3.97
   1 -22   2   36.08    4.14
   1 -22   3   48.38    4.83
   1 -22   3   45.00    4.69
  -1 -22  -3   53.93    4.75
   1 -22   4  115.25    9.40
   1 -22   4  120.14    9.32
  -1 -22  -4  115.60    9.30
  -1 -22  -5    6.42    2.60
   1 -22   5    9.03    2.90
   1 -22   5    5.56    2.64
  -1 -22  -6   50.63    5.11
   1 -22   6   62.74    5.29
   1 -22   6   57.03    5.44
   1 -22   7   -0.19    2.73
  -1 -22  -7    4.35    2.37
   1 -22   7    0.69    2.41
   1 -22   8   57.40    5.53
   1 -22   8   59.69    5.41
  -1 -22  -8   58.81    5.31
   1 -22   9    4.59    2.72
   1 -22   9    4.89    2.49
   1 -22   9    5.70    1.91
  -1 -22  -9    6.40    2.41
   1 -22  10    5.58    2.00
   1 -22  10    6.77    2.48
  -1 -22 -10    4.43    2.34
   1 -22  10    4.46    2.76
   1 -22  11    0.39    2.66
   1 -22  11    4.30    2.50
  -1 -22 -11    2.52    2.28
   1 -22  11    2.26    1.92
   1 -22  12    5.27    2.44
  -1 -22 -12    6.40    2.55
   1 -22  12    6.84    2.86
   1 -22  12    5.18    2.15
   1 -22  13   25.97    3.29
   1 -22  13   16.87    2.83
   1 -22  13   24.52    3.62
  -1 -22 -13   22.44    3.20
   1 -22  14    8.63    2.36
   1 -22  14    5.79    2.66
   1 -22  14    8.90    2.97
  -1 -22 -14    4.97    2.48
   1 -22  15   -0.75    2.49
   1 -22  15    1.10    2.86
  -1 -22 -15    1.00    2.49
   1 -22  15    0.09    2.30
   1 -22  16   36.79    4.25
  -1 -22 -16   45.37    4.65
   1 -22  16   29.45    3.88
  -1 -22 -16   36.10    3.92
  -1 -22 -17    6.00    3.33
  -1 -22 -17    9.70    2.58
   1 -22  17    9.37    2.63
   1 -22  17   14.69    2.99
  -1 -22 -18   16.92    3.44
  -1 -22 -18   18.56    2.93
   1 -22  18   16.13    3.12
   1 -22  18   24.33    3.47
   1 -22  19   -1.61    2.61
   1 -22  19    2.34    2.76
  -1 -22 -19    1.24    2.21
  -1 -22 -19   -0.61    2.86
  -1 -22 -20   28.64    3.75
  -1 -22 -20   28.07    3.38
   1 -22  20   29.13    3.67
  -1 -22 -21    4.40    2.15
  -1 -22 -21    0.64    2.70
   1 -22  21    4.26    2.62
   1 -22  22    9.32    2.69
  -1 -22 -22    9.50    2.69
  -1 -22 -22   13.52    2.33
  -1 -22 -23   19.27    2.52
  -1 -22 -23   19.09    2.84
   1 -22  23   15.43    2.87
  -1 -22 -24    2.35    1.76
  -1 -22 -24    1.72    2.10
   1 -22  24    4.14    2.24
  -1 -22 -25    2.07    1.53
  -1 -22 -25    2.71    1.86
   1 -22  25    0.81    1.96
  -1 -22 -26    4.54    1.45
   1 -22  26    4.39    1.88
   1 -22  26    2.91    1.49
  -1 -22 -26    2.87    1.73
   1 -22  27    1.97    1.30
   1 -22  27    1.68    1.64
  -1 -22 -27    2.34    1.49
  -1 -22 -27    3.55    1.20
  -1 -22 -28   -0.41    1.21
   1 -22  28   -1.46    1.40
   1 -22  28   -0.87    1.04
  -1 -22 -28   -0.75    0.96
   1 -22  29    3.79    1.27
  -1 -22 -29    5.36    1.08
  -1 -21  30    0.13    0.87
  -1 -21  29    5.10    1.37
   1 -21 -29    4.42    1.55
   1 -21 -28    1.74    1.63
   1 -21 -28    3.74    0.98
  -1 -21  28    2.48    1.47
  -1 -21  28    1.18    1.77
   1 -21 -27   17.22    2.30
  -1 -21  27   14.49    2.28
  -1 -21  27    8.79    1.98
   1 -21 -27   13.50    1.65
   1 -21 -26    2.77    2.03
  -1 -21  26    0.31    1.72
  -1 -21  26   -1.12    2.08
   1 -21 -26    1.94    1.35
  -1 -21  25    2.92    1.86
   1 -21 -25    0.62    1.45
  -1 -21  25   -1.37    2.27
   1 -21 -25    1.38    2.23
  -1 -21  24    1.77    1.97
   1 -21 -24   -2.98    2.41
  -1 -21  24    0.65    2.53
   1 -21 -23    0.32    2.44
  -1 -21  23    0.60    2.46
  -1 -21  22   16.82    3.17
   1 -21 -22   14.74    3.13
   1 -21 -21    3.67    2.75
  -1 -21  21    4.93    2.80
  -1 -21  20   14.27    3.19
  -1 -21  20   20.33    3.39
   1 -21 -20   15.88    3.36
   1 -21 -19   12.76    3.09
  -1 -21  19    9.89    3.13
  -1 -21  19    7.42    2.95
   1 -21 -18   41.66    4.40
  -1 -21  18   44.65    4.53
  -1 -21  17    2.58    3.09
   1 -21 -17   -0.57    3.01
  -1 -21  17    1.26    2.68
  -1 -21  17    0.40    2.97
  -1 -21  16   24.56    3.69
  -1 -21  16   24.55    3.73
  -1 -21  16   17.90    3.23
   1 -21 -16   17.54    3.44
  -1 -21  15    7.37    3.00
  -1 -21  15    8.01    2.63
   1 -21 -15    7.24    2.23
  -1 -21  15    7.13    2.95
   1 -21 -15    6.86    3.04
  -1 -21  14   25.36    3.65
   1 -21 -14   33.90    3.51
   1 -21 -14   35.16    4.07
  -1 -21  14   28.81    4.13
  -1 -21  14   36.87    4.13
   1 -21 -13    5.80    2.18
   1 -21 -13    5.08    3.00
  -1 -21  13    6.85    2.96
  -1 -21  13    4.85    2.47
  -1 -21  13    7.49    3.00
  -1 -21  12    8.68    3.05
  -1 -21  12    9.40    2.35
   1 -21 -12    5.76    2.12
   1 -21 -12    3.63    2.82
  -1 -21  12    5.47    2.95
  -1 -21  11   31.85    3.69
  -1 -21  11   38.41    4.50
   1 -21 -11   34.61    4.07
   1 -21 -11   35.74    3.66
  -1 -21  11   38.66    4.21
  -1 -21  10   15.63    3.71
  -1 -21  10    9.69    2.27
  -1 -21  10   10.68    3.08
   1 -21 -10    7.95    2.22
   1 -21 -10   10.95    2.85
   1 -21  -9    3.86    1.97
  -1 -21   9    1.46    2.69
  -1 -21   9   -2.01    3.79
   1 -21  -9    2.32    2.57
  -1 -21   9    2.63    1.77
   1 -21  -8    0.98    2.01
  -1 -21   8    2.41    3.76
  -1 -21   8    2.43    1.77
  -1 -21   8    4.12    2.62
   1 -21  -8    0.62    2.56
   1 -21  -7   13.85    2.38
  -1 -21   7    9.64    2.01
   1 -21  -7   15.18    2.91
  -1 -21   7   19.17    3.98
   1 -21  -6   25.37    2.99
  -1 -21   6   26.41    4.20
   1 -21  -6   26.73    3.46
  -1 -21   5   24.55    3.59
   1 -21  -5   18.10    2.56
   1 -21  -5   17.46    3.03
  -1 -21   4   36.48    4.02
   1 -21  -4   35.09    3.58
   1 -21  -4   34.16    3.90
   1 -21  -3   30.19    3.61
  -1 -21   3   34.64    3.60
   1 -21  -3   30.17    3.32
   1 -21  -2   11.33    2.22
  -1 -21   2    9.62    2.40
   1 -21  -2    7.23    2.43
   1 -21  -1   12.85    2.62
   1 -21  -1   12.43    2.36
  -1 -21   1   14.36    2.53
  -1 -21   0   22.26    2.97
   1 -21   0   21.10    3.09
   1 -21   0   20.00    2.78
   1 -21   1   22.74    3.01
  -1 -21  -1   29.43    3.19
   1 -21   1   25.53    3.31
   1 -21   2   52.39    4.54
   1 -21   2   46.86    4.64
  -1 -21  -2   45.77    4.54
   1 -21   3   23.00    3.22
   1 -21   3   24.62    3.05
  -1 -21  -3   19.46    3.02
  -1 -21  -4   58.01    4.92
   1 -21   4   49.65    4.96
   1 -21   4   53.26    4.91
  -1 -21  -5    2.13    2.17
   1 -21   5    1.38    2.33
   1 -21   5    3.57    2.57
   1 -21   6   77.41    6.51
  -1 -21  -6   71.47    6.40
   1 -21   6   80.17    6.59
   1 -21   7   13.08    3.02
   1 -21   7   19.35    2.97
  -1 -21  -7   15.38    2.72
   1 -21   8   11.92    2.62
  -1 -21  -8    8.98    2.45
   1 -21   8    7.08    2.64
   1 -21   8    7.02    1.93
  -1 -21  -9   18.81    2.83
   1 -21   9   19.59    3.15
   1 -21   9   18.01    2.94
  -1 -21 -10   19.85    3.04
   1 -21  10   23.88    3.24
   1 -21  10   20.34    3.29
   1 -21  11   14.77    3.11
   1 -21  11   12.67    2.78
  -1 -21 -11   13.96    2.64
  -1 -21 -12    5.57    2.40
   1 -21  12    7.31    2.82
   1 -21  12    6.16    2.50
  -1 -21 -13    3.57    2.29
   1 -21  13    5.20    2.81
   1 -21  13    6.34    2.64
   1 -21  14   13.56    3.20
   1 -21  14   18.28    3.03
  -1 -21 -15   33.33    4.28
   1 -21  15   33.14    3.88
   1 -21  15   30.76    4.05
   1 -21  16   -1.63    3.01
  -1 -21 -16   -1.42    2.96
   1 -21  17    9.55    3.03
  -1 -21 -17    1.13    3.01
  -1 -21 -18   12.66    3.39
   1 -21  18   14.29    3.07
   1 -21  18    8.62    2.90
   1 -21  19   15.14    3.15
  -1 -21 -19    7.95    3.06
   1 -21  19   11.92    2.94
  -1 -21 -20   15.06    3.20
   1 -21  20   11.67    2.93
  -1 -21 -21    7.24    2.71
   1 -21  21    4.05    2.73
   1 -21  22    7.22    2.65
  -1 -21 -22    6.11    2.66
  -1 -21 -23    0.23    2.41
   1 -21  23    3.07    2.63
   1 -21  24    7.60    2.78
  -1 -21 -24   14.72    2.68
  -1 -21 -25    9.29    2.38
   1 -21  25   10.28    2.57
  -1 -21 -26    4.32    2.00
   1 -21  26    6.40    2.20
  -1 -21 -27    5.07    1.51
   1 -21  27    3.91    1.90
  -1 -21 -27    2.60    1.79
  -1 -21 -28    0.20    1.18
  -1 -21 -28    1.36    1.54
   1 -21  28   -0.45    1.69
   1 -21  28    0.05    1.42
   1 -21  29    3.53    1.31
  -1 -21 -29    5.22    1.13
   1 -21  29    2.22    1.57
   1 -21  30    0.96    0.97
  -1 -21 -30    0.68    1.01
  -1 -20  31    2.15    0.97
  -1 -20  31   -0.32    1.11
  -1 -20  30    2.42    1.33
   1 -20 -29    5.69    1.11
  -1 -20  29    6.51    1.67
  -1 -20  28   -3.75    1.74
   1 -20 -28    1.11    1.13
  -1 -20  27    1.23    1.83
  -1 -20  26    4.74    2.40
  -1 -20  26    4.10    2.00
   1 -20 -25    0.76    2.46
  -1 -20  25    3.51    2.49
   1 -20 -24    8.55    2.74
  -1 -20  24    7.10    2.80
   1 -20 -23    2.77    2.44
   1 -20 -23   -2.75    2.69
  -1 -20  23    1.39    2.70
   1 -20 -22    1.97    2.87
  -1 -20  22    6.25    3.01
   1 -20 -22   10.62    2.76
  -1 -20  21   21.57    3.63
   1 -20 -21   23.98    3.47
   1 -20 -21   21.14    3.61
  -1 -20  20   10.70    3.20
  -1 -20  20    5.70    3.08
   1 -20 -20    8.97    2.93
   1 -20 -20    7.59    3.18
  -1 -20  19    0.80    2.98
   1 -20 -19    1.73    3.17
  -1 -20  19    2.50    3.18
   1 -20 -19    8.08    2.92
   1 -20 -18   32.67    4.00
  -1 -20  18   33.43    4.08
   1 -20 -18   25.65    4.05
  -1 -20  18   21.77    3.79
  -1 -20  17    0.20    3.19
   1 -20 -17    3.09    2.89
  -1 -20  17    4.80    3.07
   1 -20 -17   -0.97    3.21
  -1 -20  17    8.35    2.85
   1 -20 -16   52.39    5.14
  -1 -20  16   38.85    5.01
   1 -20 -16   55.61    5.27
  -1 -20  16   49.44    5.20
  -1 -20  16   60.92    5.30
   1 -20 -15    4.04    2.94
  -1 -20  15    1.91    2.88
  -1 -20  15    0.79    2.97
  -1 -20  15    2.39    2.50
  -1 -20  14    6.15    3.00
   1 -20 -14   12.52    3.10
  -1 -20  14    8.21    2.71
  -1 -20  14   11.59    3.09
   1 -20 -13   33.85    3.99
  -1 -20  13   27.40    3.63
  -1 -20  13   32.99    4.09
  -1 -20  13   32.44    4.04
  -1 -20  12   29.08    3.55
   1 -20 -12   32.34    3.91
  -1 -20  12   38.43    4.17
  -1 -20  12   27.08    3.92
   1 -20 -11   14.79    2.99
  -1 -20  11   13.53    2.53
   1 -20 -11   14.00    2.47
  -1 -20  11   13.15    3.31
  -1 -20  11   13.62    3.07
  -1 -20  10    3.87    2.03
   1 -20 -10    4.33    2.57
   1 -20 -10    2.92    1.98
  -1 -20  10    1.89    2.74
  -1 -20  10    0.64    3.26
  -1 -20   9   15.50    2.66
  -1 -20   9   22.79    3.35
   1 -20  -9   21.88    2.73
   1 -20  -9   28.44    3.27
  -1 -20   9   21.59    4.11
   1 -20  -8   26.83    3.18
   1 -20  -8   38.80    3.72
  -1 -20   8   33.70    4.54
  -1 -20   8   26.40    3.09
  -1 -20   7    9.97    3.40
   1 -20  -7    6.94    2.52
  -1 -20   7    9.91    1.89
   1 -20  -7    8.50    2.08
   1 -20  -6   -0.41    2.26
   1 -20  -6    0.50    1.82
  -1 -20   6    0.79    1.46
  -1 -20   6    1.15    3.08
   1 -20  -5   35.86    3.83
   1 -20  -5   36.09    3.60
  -1 -20   5   39.11    4.02
   1 -20  -4    1.69    1.85
  -1 -20   4    2.37    2.20
   1 -20  -4    4.89    2.24
  -1 -20   3   16.15    2.55
   1 -20  -3   14.48    2.30
   1 -20  -3   10.80    2.55
  -1 -20   2   51.35    4.74
   1 -20  -2   51.60    4.82
   1 -20  -2   54.84    4.66
   1 -20  -1   26.31    3.11
  -1 -20   1   23.18    2.92
   1 -20  -1   23.56    2.83
  -1 -20   0   25.47    3.01
   1 -20   0   23.48    3.06
   1 -20   0   24.11    2.84
   1 -20   1   24.20    3.08
  -1 -20  -1   23.56    3.02
   1 -20   1   26.91    2.94
  -1 -20  -2   15.49    2.41
   1 -20   2   12.13    2.53
   1 -20   2   13.05    2.36
   1 -20   3    2.39    2.00
   1 -20   3    1.77    2.13
  -1 -20  -3    0.90    1.98
   1 -20   4   50.06    5.00
   1 -20   4   62.59    5.06
  -1 -20  -4   55.40    4.99
  -1 -20  -5   42.68    4.24
   1 -20   5   46.32    4.40
   1 -20   5   43.81    4.33
   1 -20   6   28.82    3.43
   1 -20   6   26.98    3.40
  -1 -20  -6   25.87    3.29
   1 -20   7   24.68    3.27
  -1 -20  -7   24.49    3.13
   1 -20   7   20.75    3.16
   1 -20   8   39.17    4.21
  -1 -20  -8   38.47    3.95
   1 -20   8   41.17    4.16
  -1 -20  -9   20.36    2.94
   1 -20   9   20.66    3.11
   1 -20   9   22.88    3.32
   1 -20  10   15.79    2.82
   1 -20  10   16.17    3.02
  -1 -20 -10   12.93    2.70
   1 -20  11   31.58    3.94
   1 -20  11   33.71    3.76
   1 -20  12    3.25    2.40
   1 -20  12   -2.14    2.80
   1 -20  13   33.94    4.01
   1 -20  13   38.80    3.96
  -1 -20 -13   28.91    4.05
   1 -20  14   -0.19    2.59
  -1 -20 -14    6.42    3.00
   1 -20  14    4.84    2.79
   1 -20  15    3.17    2.73
   1 -20  15    7.44    2.71
  -1 -20 -15    3.24    3.04
   1 -20  16    5.37    2.98
   1 -20  16    8.40    2.75
  -1 -20 -16    7.50    3.21
  -1 -20 -17   19.37    3.62
   1 -20  17   18.78    3.37
   1 -20  18    0.31    2.96
  -1 -20 -18    0.19    3.19
  -1 -20 -19    8.75    3.19
   1 -20  19   14.41    3.27
  -1 -20 -20    3.74    3.00
   1 -20  21    1.66    2.86
  -1 -20 -21    4.75    2.86
  -1 -20 -22   18.65    3.23
   1 -20  22   16.56    3.42
   1 -20  23   11.77    3.12
  -1 -20 -23   16.33    2.98
  -1 -20 -24    9.94    2.76
   1 -20  24    9.06    2.82
   1 -20  25    1.33    2.58
  -1 -20 -25   -0.60    2.29
   1 -20  26   -0.46    2.25
  -1 -20 -26    2.49    2.09
   1 -20  27    3.19    2.20
  -1 -20 -27    3.89    1.96
  -1 -20 -28    7.17    1.89
  -1 -20 -29    1.61    1.49
   1 -20  29    2.23    1.56
   1 -20  30    7.86    1.55
  -1 -20 -30    8.12    1.50
  -1 -20 -30    8.98    1.29
  -1 -20 -31    1.07    1.01
   1 -20  31   -0.20    1.21
   1 -20  31   -0.04    0.97
  -1 -19  32    5.01    1.20
  -1 -19  32    6.38    1.24
  -1 -19  31    0.90    1.22
  -1 -19  31   -1.54    1.42
  -1 -19  30    0.64    1.59
  -1 -19  30    0.66    1.68
  -1 -19  29    0.73    1.81
  -1 -19  28    1.75    1.98
   1 -19 -27    3.47    2.06
   1 -19 -26    2.96    2.18
   1 -19 -25    0.96    2.35
  -1 -19  25   -0.18    2.77
   1 -19 -24   12.08    2.75
  -1 -19  24    9.10    3.13
  -1 -19  23   10.53    3.30
   1 -19 -23   15.52    3.04
   1 -19 -23   17.28    3.44
   1 -19 -22    4.25    2.80
   1 -19 -22    8.55    3.32
  -1 -19  22    4.14    3.12
  -1 -19  21   11.07    3.38
   1 -19 -21   13.17    3.14
   1 -19 -21   11.95    3.51
  -1 -19  20   23.32    3.95
   1 -19 -20   20.39    3.55
   1 -19 -20   22.18    3.85
  -1 -19  20   25.14    3.90
  -1 -19  19   26.38    4.22
   1 -19 -19   39.69    4.43
  -1 -19  19   35.23    4.29
   1 -19 -19   32.74    4.16
  -1 -19  18   35.34    4.35
   1 -19 -18   35.05    4.26
  -1 -19  18   29.54    4.31
   1 -19 -18   38.30    4.45
  -1 -19  17    6.86    3.09
   1 -19 -17    6.41    3.06
  -1 -19  17    5.98    3.12
   1 -19 -17    9.10    3.06
  -1 -19  17    6.34    2.99
   1 -19 -16   39.72    4.34
  -1 -19  16   29.44    4.19
  -1 -19  16   37.13    4.45
  -1 -19  16   45.12    4.55
   1 -19 -16   35.84    4.39
   1 -19 -15   20.34    3.49
   1 -19 -15   20.07    3.35
  -1 -19  15   19.62    3.49
  -1 -19  15   20.13    3.29
  -1 -19  15   20.54    3.52
  -1 -19  14   23.52    3.66
   1 -19 -14   28.66    3.54
  -1 -19  14   22.39    3.46
   1 -19 -14   21.54    3.49
  -1 -19  14   24.90    3.66
   1 -19 -13   21.00    3.17
   1 -19 -13   17.84    3.12
  -1 -19  13   16.55    3.32
  -1 -19  13   11.75    2.84
  -1 -19  13    9.45    3.07
   1 -19 -12   -2.31    2.54
  -1 -19  12   -1.12    2.98
   1 -19 -12    0.09    2.59
  -1 -19  12   -5.11    2.78
  -1 -19  12   -0.78    2.22
  -1 -19  11   23.76    3.04
  -1 -19  11   19.44    3.34
   1 -19 -11   22.20    3.23
  -1 -19  11   22.96    3.74
  -1 -19  10   36.45    4.03
   1 -19 -10   35.26    3.94
  -1 -19  10   35.88    4.56
  -1 -19  10   33.44    3.60
  -1 -19   9   19.77    3.97
  -1 -19   9   18.62    2.68
   1 -19  -9   20.47    3.14
   1 -19  -9   23.76    2.72
   1 -19  -8   15.18    2.86
   1 -19  -8   18.01    2.50
  -1 -19   8   18.38    2.50
  -1 -19   8   18.61    3.81
  -1 -19   7   90.34    7.08
   1 -19  -7   84.32    6.50
  -1 -19   7   71.72    6.41
   1 -19  -7   78.91    6.67
   1 -19  -6   40.80    4.27
  -1 -19   6   48.79    4.57
   1 -19  -6   47.67    4.08
  -1 -19   6   41.46    3.90
   1 -19  -5    6.60    1.90
  -1 -19   5    8.27    2.28
  -1 -19   5    4.71    1.59
   1 -19  -5   10.53    2.37
   1 -19  -4    7.36    1.93
  -1 -19   4    8.31    2.22
   1 -19  -4    8.04    2.18
   1 -19  -3   19.25    2.67
  -1 -19   3   17.16    2.55
   1 -19  -3   18.21    2.38
   1 -19  -2    8.41    2.20
  -1 -19   2    9.97    2.22
   1 -19  -2   11.88    2.04
  -1 -19   1   35.23    3.43
   1 -19  -1   30.76    3.25
   1 -19  -1   34.01    3.48
   1 -19   0   24.38    2.94
   1 -19   0   23.71    2.71
  -1 -19   0   24.19    2.86
   1 -19   1   10.19    2.00
  -1 -19  -1    7.39    2.07
   1 -19   1    9.31    2.20
  -1 -19  -2   17.24    2.45
   1 -19   2   11.26    2.39
   1 -19   2   14.96    2.33
   1 -19   3   35.93    3.52
   1 -19   3   34.00    3.41
  -1 -19  -3   31.97    3.45
  -1 -19  -4   21.10    2.77
   1 -19   4   23.19    2.79
   1 -19   4   20.76    2.82
   1 -19   5   59.79    4.88
   1 -19   5   51.20    4.85
  -1 -19  -5   50.66    4.76
   1 -19   6   38.55    3.97
   1 -19   6   41.25    4.00
  -1 -19  -6   36.27    3.90
   1 -19   7  135.91   10.37
  -1 -19  -7  122.89   10.22
   1 -19   7  140.53   10.39
   1 -19   8   44.16    4.36
  -1 -19  -8   40.33    4.20
   1 -19   8   44.44    4.42
   1 -19   9   70.67    6.24
   1 -19   9   73.42    6.24
   1 -19  10    6.82    2.40
   1 -19  10    7.79    2.60
   1 -19  11    7.02    2.43
   1 -19  11    5.43    2.51
  -1 -19 -12    3.31    2.72
   1 -19  12    1.42    2.53
   1 -19  12   -2.10    2.41
   1 -19  13   11.76    2.94
  -1 -19 -13   14.36    3.06
   1 -19  13    9.85    2.70
   1 -19  14    5.27    2.90
  -1 -19 -14    1.78    2.87
   1 -19  14    8.74    2.73
   1 -19  15   22.46    3.57
  -1 -19 -15   19.30    3.51
  -1 -19 -15   19.99    3.11
  -1 -19 -16   47.12    5.14
   1 -19  16   45.05    5.09
  -1 -19 -16   49.54    4.80
   1 -19  16   52.57    5.01
   1 -19  17   29.07    3.90
  -1 -19 -17   27.52    3.47
  -1 -19 -17   21.55    3.90
   1 -19  18   -0.63    2.95
  -1 -19 -18    2.10    2.50
  -1 -19 -18    0.49    3.05
   1 -19  19   24.89    3.98
  -1 -19 -19   32.60    4.09
  -1 -19 -19   29.89    3.56
  -1 -19 -20    4.57    3.04
  -1 -19 -20    6.46    2.62
  -1 -19 -21    8.04    2.54
  -1 -19 -21    4.12    3.05
  -1 -19 -22    4.58    2.37
  -1 -19 -22   -0.28    2.73
   1 -19  23   -1.17    2.98
  -1 -19 -23   -1.62    2.73
  -1 -19 -23    1.59    2.11
  -1 -19 -24    8.93    2.33
   1 -19  24    3.19    2.95
  -1 -19 -24   11.22    2.85
  -1 -19 -25    7.92    2.64
  -1 -19 -25    8.91    2.20
   1 -19  25    5.28    2.90
  -1 -19 -26   16.28    2.73
   1 -19  26    7.15    2.91
  -1 -19 -27    2.73    2.13
  -1 -19 -28    1.65    1.99
  -1 -19 -29   10.95    2.05
  -1 -19 -30    1.02    1.49
   1 -19  30    0.27    1.50
   1 -19  30   -1.67    1.74
   1 -19  31    0.50    1.39
  -1 -19 -31    3.06    1.24
   1 -19  31    2.54    1.40
   1 -19  32   11.62    1.62
   1 -19  32   12.31    1.64
  -1 -18  33    2.26    0.99
  -1 -18  32    1.97    1.27
  -1 -18  32   -1.80    1.23
  -1 -18  31    0.96    1.55
  -1 -18  31    2.33    1.61
  -1 -18  30    0.67    1.74
   1 -18 -30   -0.99    1.55
  -1 -18  30    0.68    1.81
  -1 -18  29   -0.07    2.04
  -1 -18  29    0.68    2.02
   1 -18 -29    2.78    1.79
   1 -18 -28    8.54    2.27
  -1 -18  28    6.82    2.49
   1 -18 -27    1.53    2.18
   1 -18 -26   15.04    2.78
   1 -18 -25    9.94    2.76
   1 -18 -24    5.51    2.78
   1 -18 -23    3.03    2.86
  -1 -18  23    2.66    3.20
   1 -18 -22   18.25    3.65
  -1 -18  22   17.63    3.81
   1 -18 -22   10.48    3.21
   1 -18 -21   43.05    4.50
  -1 -18  21   31.36    4.61
   1 -18 -21   37.93    4.70
  -1 -18  20   14.30    3.54
   1 -18 -20   13.01    3.29
   1 -18 -20   13.77    3.67
  -1 -18  20   11.48    3.49
  -1 -18  19   19.34    3.75
   1 -18 -19   19.10    3.71
   1 -18 -19   23.22    3.68
  -1 -18  19   18.33    3.79
   1 -18 -18   33.03    4.24
   1 -18 -18   36.59    4.46
  -1 -18  18   34.29    4.43
  -1 -18  17    4.64    3.13
   1 -18 -17    5.46    2.96
  -1 -18  17    5.01    3.08
   1 -18 -17    2.87    3.05
   1 -18 -16   55.07    5.18
   1 -18 -16   61.19    5.35
  -1 -18  16   52.00    5.33
  -1 -18  16   44.14    5.29
   1 -18 -15    4.23    2.72
   1 -18 -15    6.17    2.88
  -1 -18  15    0.96    2.94
  -1 -18  15    6.02    2.92
  -1 -18  14   24.28    3.72
   1 -18 -14   30.58    3.64
   1 -18 -14   26.95    3.70
  -1 -18  14   26.53    3.77
   1 -18 -13   27.04    3.58
  -1 -18  13   24.24    3.77
  -1 -18  13   26.94    3.61
   1 -18 -13   29.62    3.58
  -1 -18  12   21.50    3.60
  -1 -18  12   20.42    3.24
   1 -18 -12   17.57    3.03
   1 -18 -12   19.76    3.05
  -1 -18  11   73.73    6.79
   1 -18 -11   81.07    6.50
   1 -18 -11   75.00    6.51
  -1 -18  11   75.36    6.55
   1 -18 -10   27.17    3.38
  -1 -18  10   25.57    3.37
  -1 -18  10   23.34    3.90
   1 -18 -10   28.82    3.38
  -1 -18   9   79.63    6.95
   1 -18  -9   75.66    6.50
   1 -18  -8   81.89    6.74
  -1 -18   8   74.15    6.53
  -1 -18   8   95.12    7.16
  -1 -18   7   11.87    2.98
   1 -18  -7    9.77    2.12
   1 -18  -7   12.81    2.53
  -1 -18   7   11.33    1.98
  -1 -18   6   36.78    3.69
   1 -18  -6   36.58    3.30
  -1 -18   6   30.04    3.18
   1 -18  -6   32.04    3.53
   1 -18  -5   53.36    4.57
   1 -18  -5   53.66    4.72
  -1 -18   5   56.40    4.74
  -1 -18   5   49.97    4.40
   1 -18  -4    5.42    2.02
   1 -18  -4    5.18    1.79
  -1 -18   4    8.03    2.01
   1 -18  -3   13.08    2.26
  -1 -18   3   10.68    2.18
   1 -18  -3   15.32    2.05
  -1 -18   2    4.40    1.78
   1 -18  -2    6.13    1.95
   1 -18  -2    5.52    1.72
  -1 -18   1   22.07    2.62
   1 -18  -1   24.37    2.73
   1 -18  -1   19.91    2.47
   1 -18   0   18.43    2.72
  -1 -18   0   24.46    2.69
   1 -18   0   23.06    2.57
  -1 -18  -1   39.61    3.78
   1 -18   1   42.79    3.79
   1 -18   1   41.18    3.87
   1 -18   2   -0.33    1.68
  -1 -18  -2    1.19    1.61
  -1 -18  -3    7.49    1.99
   1 -18   3    4.55    1.93
   1 -18   3    9.57    1.86
   1 -18   4   27.53    3.11
   1 -18   4   34.20    3.25
  -1 -18  -4   28.48    3.17
   1 -18   5  109.63    8.27
   1 -18   5  101.90    8.23
  -1 -18  -5  101.71    8.18
   1 -18   6   24.38    3.03
   1 -18   6   21.04    2.95
  -1 -18  -6   19.10    2.80
   1 -18   7  136.89   10.62
   1 -18   7  137.44   10.60
   1 -18   8    6.22    2.50
   1 -18   8    5.54    2.38
   1 -18   9  102.52    8.29
   1 -18   9  103.76    8.32
   1 -18  10   37.22    4.10
   1 -18  10   41.03    4.16
   1 -18  11   33.51    3.67
  -1 -18 -11   34.50    3.74
   1 -18  11   26.00    3.52
  -1 -18 -12   18.74    3.08
   1 -18  12   19.57    2.95
  -1 -18 -12   19.20    2.81
   1 -18  12   16.72    3.04
   1 -18  13    6.33    2.49
  -1 -18 -13    5.43    2.31
   1 -18  13    6.69    2.58
  -1 -18 -13    0.98    2.71
   1 -18  14   65.05    5.83
   1 -18  14   61.05    5.69
  -1 -18 -14   63.23    5.56
  -1 -18 -14   60.19    5.82
   1 -18  15   15.54    3.21
  -1 -18 -15   21.47    3.12
  -1 -18 -15   20.67    3.44
  -1 -18 -15   18.82    3.53
   1 -18  15   21.34    3.45
  -1 -18 -16   -5.47    2.65
  -1 -18 -16    2.45    2.97
  -1 -18 -16   -4.71    3.13
   1 -18  16   -0.31    2.94
   1 -18  16   -1.89    2.79
  -1 -18 -17   53.55    5.28
   1 -18  17   43.72    5.21
  -1 -18 -17   51.39    5.21
  -1 -18 -17   49.03    4.83
  -1 -18 -18   74.78    6.57
  -1 -18 -18   79.35    6.99
   1 -18  18   73.53    6.86
   1 -18  19   26.24    4.08
  -1 -18 -19   36.01    4.35
  -1 -18 -19   33.20    3.90
  -1 -18 -20   13.17    3.34
  -1 -18 -20    8.60    2.81
   1 -18  20    5.46    3.16
  -1 -18 -21   44.73    4.56
  -1 -18 -21   45.67    4.99
  -1 -18 -22    9.76    3.25
  -1 -18 -22    5.62    2.49
  -1 -18 -23    5.22    2.34
  -1 -18 -23    5.61    2.90
  -1 -18 -24    3.31    2.82
  -1 -18 -24    3.78    2.24
  -1 -18 -25    3.24    2.50
  -1 -18 -25    1.46    2.13
  -1 -18 -26    0.41    2.46
  -1 -18 -26    1.78    1.98
  -1 -18 -27    3.99    2.39
  -1 -18 -27    2.89    1.94
  -1 -18 -28    5.69    2.29
  -1 -18 -28    6.63    1.87
  -1 -18 -29   -0.32    1.94
   1 -18  29   -0.42    2.11
  -1 -18 -30   18.19    2.26
   1 -18  30   13.16    2.36
  -1 -18 -31   -1.19    1.44
   1 -18  31   -0.91    1.56
   1 -18  31    3.47    1.56
   1 -18  32    1.35    1.26
  -1 -18 -32    0.24    1.19
   1 -18  32    0.62    1.29
   1 -18  33    0.07    1.03
   1 -18  33    0.55    0.98
  -1 -18 -33    0.18    0.88
  -1 -17  34    1.43    0.88
  -1 -17  33    2.07    1.18
  -1 -17  33    2.04    1.33
  -1 -17  32    1.24    1.51
  -1 -17  32    1.78    1.54
  -1 -17  31   -0.97    1.74
  -1 -17  31    1.35    1.71
   1 -17 -31    2.04    1.53
[truncated: 4,628,825 more chars]
