# Supplementary material for: Atomically Precise Enantiopure Bimetallic Janus Clusters
Source: ACS Cent Sci. 2022 Sep 7;8(9):1258–64. doi: 10.1021/acscentsci.2c00754 (PMC9523771; doi:10.1021/acscentsci.2c00754)
Supplement: Supplementary file 5 — oc2c00754_si_005.cif [file oc2c00754_si_005.cif]

data_au3cd
_audit_creation_date               2022-02-05
_audit_creation_method
;
Olex2 1.2
(compiled 2018.05.29 svn.r3508 for OlexSys, GUI svn.r5506)
;
_shelx_SHELXL_version_number       '2016/6'
_audit_contact_author_address      ?
_audit_contact_author_email        ?
_audit_contact_author_name         ''
_audit_contact_author_phone        ?
_publ_contact_author_id_orcid      ?
_publ_section_references
;
Dolomanov, O.V., Bourhis, L.J., Gildea, R.J, Howard, J.A.K. & Puschmann, H.
 (2009), J. Appl. Cryst. 42, 339-341.

Sheldrick, G.M. (2015). Acta Cryst. C71, 3-8.
;
_chemical_name_common              ?
_chemical_name_systematic          ?
_chemical_formula_moiety           'C79 H66 Au3 Cd Cl N2 P6 S2, C H4 O'
_chemical_formula_sum              'C80 H70 Au3 Cd Cl N2 O P6 S2'
_chemical_formula_weight           2064.07
_chemical_melting_point            ?
loop_
  _atom_type_symbol
  _atom_type_description
  _atom_type_scat_dispersion_real
  _atom_type_scat_dispersion_imag
  _atom_type_scat_source
 'C' 'C' 0.0181 0.0091 'International Tables Vol C Tables 4.2.6.8 and 6.1.1.4'
 'H' 'H' 0.0000 0.0000 'International Tables Vol C Tables 4.2.6.8 and 6.1.1.4'
 'Au' 'Au' -4.4197 7.2980
 'International Tables Vol C Tables 4.2.6.8 and 6.1.1.4'
 'Cd' 'Cd' 0.1185 4.6533 'International Tables Vol C Tables 4.2.6.8 and 6.1.1.4'
 'Cl' 'Cl' 0.3639 0.7018 'International Tables Vol C Tables 4.2.6.8 and 6.1.1.4'
 'N' 'N' 0.0311 0.0180 'International Tables Vol C Tables 4.2.6.8 and 6.1.1.4'
 'O' 'O' 0.0492 0.0322 'International Tables Vol C Tables 4.2.6.8 and 6.1.1.4'
 'P' 'P' 0.2955 0.4335 'International Tables Vol C Tables 4.2.6.8 and 6.1.1.4'
 'S' 'S' 0.3331 0.5567 'International Tables Vol C Tables 4.2.6.8 and 6.1.1.4'

_shelx_space_group_comment
;
The symmetry employed for this shelxl refinement is uniquely defined
by the following loop, which should always be used as a source of
symmetry information in preference to the above space-group names.
They are only intended as comments.
;
_space_group_crystal_system        'orthorhombic'
_space_group_IT_number             61
_space_group_name_H-M_alt          'P b c a'
_space_group_name_Hall             '-P 2ac 2ab'
loop_
  _space_group_symop_operation_xyz
 'x, y, z'
 '-x+1/2, -y, z+1/2'
 '-x, y+1/2, -z+1/2'
 'x+1/2, -y+1/2, -z'
 '-x, -y, -z'
 'x-1/2, y, -z-1/2'
 'x, -y-1/2, z-1/2'
 '-x-1/2, y-1/2, z'

_cell_length_a                     22.9702(2)
_cell_length_b                     23.8042(2)
_cell_length_c                     27.0023(3)
_cell_angle_alpha                  90
_cell_angle_beta                   90
_cell_angle_gamma                  90
_cell_volume                       14764.5(2)
_cell_formula_units_Z              8
_cell_measurement_reflns_used      24905
_cell_measurement_temperature      200.00(10)
_cell_measurement_theta_max        73.9330
_cell_measurement_theta_min        3.2030
_shelx_estimated_absorpt_T_max     0.202
_shelx_estimated_absorpt_T_min     0.145
_exptl_absorpt_coefficient_mu      15.689
_exptl_absorpt_correction_T_max    1.00000
_exptl_absorpt_correction_T_min    0.09080
_exptl_absorpt_correction_type     multi-scan
_exptl_absorpt_process_details
;
CrysAlisPro 1.171.39.27b (Rigaku Oxford Diffraction, 2015)
Empirical absorption correction using spherical harmonics,
 implemented in SCALE3 ABSPACK scaling algorithm.
;
_exptl_absorpt_special_details     ?
_exptl_crystal_colour              red
_exptl_crystal_colour_primary      red
_exptl_crystal_density_diffrn      1.857
_exptl_crystal_density_meas        ?
_exptl_crystal_density_method      ?
_exptl_crystal_description         block
_exptl_crystal_F_000               7968
_exptl_crystal_size_max            0.2
_exptl_crystal_size_mid            0.2
_exptl_crystal_size_min            0.15
_exptl_transmission_factor_max     ?
_exptl_transmission_factor_min     ?
_diffrn_reflns_av_R_equivalents    0.0481
_diffrn_reflns_av_unetI/netI       0.0426
_diffrn_reflns_Laue_measured_fraction_full  1.000
_diffrn_reflns_Laue_measured_fraction_max  0.974
_diffrn_reflns_limit_h_max         26
_diffrn_reflns_limit_h_min         -28
_diffrn_reflns_limit_k_max         29
_diffrn_reflns_limit_k_min         -27
_diffrn_reflns_limit_l_max         31
_diffrn_reflns_limit_l_min         -32
_diffrn_reflns_number              53723
_diffrn_reflns_point_group_measured_fraction_full  1.000
_diffrn_reflns_point_group_measured_fraction_max  0.974
_diffrn_reflns_theta_full          67.684
_diffrn_reflns_theta_max           74.384
_diffrn_reflns_theta_min           3.135
_diffrn_ambient_environment        N~2~
_diffrn_ambient_temperature        200.00(10)
_diffrn_detector                   'CCD plate'
_diffrn_detector_area_resol_mean   ?
_diffrn_measured_fraction_theta_full  1.000
_diffrn_measured_fraction_theta_max  0.974
_diffrn_measurement_details
;
List of Runs (angles in degrees, time in seconds):

  # Type    Start    End  Width  t~exp~   \w     \q     \k     \f   Frames
--------------------------------------------------------------------------
  1  \w    -28.00  -1.00   0.50    1.00    --    0.00 -82.00  30.00   54
  2  \w    -32.00  12.00   0.50    1.00    --    0.00 -57.00-180.00   88
  3  \w     38.00  82.00   0.50    1.00    --    0.00  77.00 -90.00   88
  4  \w    -16.00  10.00   0.50    1.00    --    0.00  77.00 -90.00   52
  5  \w    -87.00 -40.00   0.50    1.00    --    0.00 -57.00-180.00   94
  6  \w     25.00 105.00   0.50    6.00    --   95.80 -45.00-150.00  160
  7  \w     80.00 110.00   0.50    6.00    --   95.80 -61.00-150.00   60
  8  \w    129.00 157.00   0.50    6.00    --   95.80  30.00-180.00   56
  9  \w     20.00  69.00   0.50    6.00    --   95.80 -30.00  90.00   98
 10  \w     72.00 141.00   0.50    6.00    --   95.80  61.00  90.00  138
 11  \w     78.00 177.00   0.50    6.00    --   95.80  30.00   0.00  198
;
_diffrn_measurement_device         'four-circle diffractometer'
_diffrn_measurement_device_type    'XtaLAB AFC12 (RINC): Kappa single'
_diffrn_measurement_method         '\w scans'
_diffrn_orient_matrix_type        
 'CrysAlisPro convention (1999,Acta A55,543-557)'
_diffrn_orient_matrix_UB_11        0.0560296000
_diffrn_orient_matrix_UB_12        0.0244564000
_diffrn_orient_matrix_UB_13        0.0227449000
_diffrn_orient_matrix_UB_21        0.0362465000
_diffrn_orient_matrix_UB_22        -0.0279069000
_diffrn_orient_matrix_UB_23        -0.0411980000
_diffrn_orient_matrix_UB_31        -0.0067629000
_diffrn_orient_matrix_UB_32        0.0530145000
_diffrn_orient_matrix_UB_33        -0.0322590000
_diffrn_radiation_monochromator    graphite
_diffrn_radiation_probe            x-ray
_diffrn_radiation_type             CuK\a
_diffrn_radiation_wavelength       1.54184
_diffrn_source                     'fine-focus sealed X-ray tube'
_diffrn_source_type                'Enhance (Cu) X-ray Source'
_reflns_Friedel_coverage           0.000
_reflns_Friedel_fraction_full      .
_reflns_Friedel_fraction_max       .
_reflns_number_gt                  11698
_reflns_number_total               14686
_reflns_odcompleteness_completeness  99.91
_reflns_odcompleteness_iscentric   1
_reflns_odcompleteness_theta       66.97
_reflns_special_details
;
 Reflections were merged by SHELXL according to the crystal
 class for the calculation of statistics and refinement.
 
 _reflns_Friedel_fraction is defined as the number of unique
 Friedel pairs measured divided by the number that would be
 possible theoretically, ignoring centric projections and
 systematic absences.
;
_reflns_threshold_expression       'I > 2\s(I)'
_computing_cell_refinement         'CrysAlisPro 1.171.39.27b (Rigaku OD, 2015)'
_computing_data_collection         'CrysAlisPro 1.171.39.27b (Rigaku OD, 2015)'
_computing_data_reduction          'CrysAlisPro 1.171.39.27b (Rigaku OD, 2015)'
_computing_molecular_graphics      'Olex2 (Dolomanov et al., 2009)'
_computing_publication_material    'Olex2 (Dolomanov et al., 2009)'
_computing_structure_refinement    'ShelXL (Sheldrick, 2015)'
_computing_structure_solution      'SHELXT 2014/5 (Sheldrick, 2014)'
_refine_diff_density_max           3.581
_refine_diff_density_min           -1.610
_refine_diff_density_rms           0.210
_refine_ls_extinction_coef         .
_refine_ls_extinction_method       none
_refine_ls_goodness_of_fit_ref     1.029
_refine_ls_hydrogen_treatment      constr
_refine_ls_matrix_type             full
_refine_ls_number_parameters       959
_refine_ls_number_reflns           14686
_refine_ls_number_restraints       214
_refine_ls_R_factor_all            0.0688
_refine_ls_R_factor_gt             0.0544
_refine_ls_restrained_S_all        1.032
_refine_ls_shift/su_max            0.001
_refine_ls_shift/su_mean           0.000
_refine_ls_structure_factor_coef   Fsqd
_refine_ls_weighting_details      
 'w=1/[\s^2^(Fo^2^)+(0.0908P)^2^+94.4370P] where P=(Fo^2^+2Fc^2^)/3'
_refine_ls_weighting_scheme        calc
_refine_ls_wR_factor_gt            0.1433
_refine_ls_wR_factor_ref           0.1551
_refine_special_details            ?
_olex2_refinement_description
;
1. Fixed Uiso
 At 1.2 times of:
  All C(H) groups, All C(H,H) groups
 At 1.5 times of:
  All C(H,H,H) groups, All O(H) groups
2. Restrained distances
 C54-C53 = C54A-C53A = C54A-C49 = C54-C49 = C50-C49 = C50A-C49 = C51A-C50A =
 C53A-C52A = C53-C52 = C52-C51 = C52A-C51A = C51-C50
 1.39 with sigma of 0.01
 C31A-C30 = C35A-C30 = C35A-C34A = C32A-C31A
 1.39 with sigma of 0.01
 C33A-C32A = C34A-C33A
 1.39 with sigma of 0.01
 C35-C30 = C31-C30 = C32-C31 = C33-C32 = C34-C33 = C35-C34
 1.39 with sigma of 0.01
 C31A-C35A
 2.4 with sigma of 0.04
3. Restrained planarity
 C50, C51, C52, C53, C54, C49
 with sigma of 0.1
 C49, C54A, C50A, C53A, C52A, C51A
 with sigma of 0.1
 C32A, C34A, C33A, C31A, C35A, C30
 with sigma of 0.1
4. Rigid bond restraints
 C53A, C54A, C49, C50A, C51A, C52A
 with sigma for 1-2 distances of 0.01 and sigma for 1-3 distances of 0.01
5. Uiso/Uaniso restraints and constraints
Uanis(N2) \\sim Ueq, Uanis(C21) \\sim Ueq, Uanis(C72) \\sim Ueq, Uanis(C73)
\\sim Ueq, Uanis(C70) \\sim Ueq, Uanis(C50) \\sim Ueq, Uanis(C51) \\sim Ueq:
with sigma of 0.01 and sigma for terminal atoms of 0.02
Uanis(N2) \\sim Ueq: with sigma of 0.01 and sigma for terminal atoms of 0.02
Uanis(C4) \\sim Ueq, Uanis(N2) \\sim Ueq: with sigma of 0.01 and sigma for
terminal atoms of 0.02
Uanis(C52) \\sim Ueq, Uanis(C53) \\sim Ueq, Uanis(C34) \\sim Ueq, Uanis(C32)
\\sim Ueq, Uanis(C31) \\sim Ueq, Uanis(C62) \\sim Ueq, Uanis(C63) \\sim Ueq,
Uanis(C69) \\sim Ueq, Uanis(C9) \\sim Ueq, Uanis(C8) \\sim Ueq: with sigma of
0.01 and sigma for terminal atoms of 0.02
Uanis(C53A) \\sim Ueq, Uanis(C54A) \\sim Ueq, Uanis(C50A) \\sim Ueq,
Uanis(C51A) \\sim Ueq, Uanis(C52A) \\sim Ueq: with sigma of 0.01 and sigma for
terminal atoms of 0.02
Uanis(C33A) \\sim Ueq, Uanis(C32A) \\sim Ueq, Uanis(C31A) \\sim Ueq,
Uanis(C35A) \\sim Ueq, Uanis(C34A) \\sim Ueq: with sigma of 0.01 and sigma for
terminal atoms of 0.02
6. Others
 Sof(C50A)=Sof(H50A)=Sof(C51A)=Sof(H51A)=Sof(C52A)=Sof(H52A)=Sof(C53A)=
 Sof(H53A)=Sof(C54A)=Sof(H54A)=1-FVAR(1)
 Sof(C50)=Sof(H50)=Sof(C51)=Sof(H51)=Sof(C52)=Sof(H52)=Sof(C53)=Sof(H53)=
 Sof(C54)=Sof(H54)=FVAR(1)
 Sof(C35A)=Sof(H35A)=Sof(C34A)=Sof(H34A)=Sof(C31A)=Sof(H31A)=Sof(C32A)=
 Sof(H32A)=Sof(C33A)=Sof(H33A)=1-FVAR(2)
 Sof(C31)=Sof(H31)=Sof(C32)=Sof(H32)=Sof(C33)=Sof(H33)=Sof(C34)=Sof(H34)=
 Sof(C35)=Sof(H35)=FVAR(2)
7.a Secondary CH2 refined with riding coordinates:
 C17(H17A,H17B), C42(H42A,H42B), C67(H67A,H67B)
7.b Aromatic/amide H refined with riding coordinates:
 C6(H6), C7(H7), C8(H8), C9(H9), C10(H10), C12(H12), C13(H13), C14(H14),
 C15(H15), C16(H16), C19(H19), C20(H20), C21(H21), C22(H22), C23(H23), C25(H25),
  C26(H26), C27(H27), C28(H28), C29(H29), C31(H31), C32(H32), C33(H33),
 C34(H34), C35(H35), C37(H37), C38(H38), C39(H39), C40(H40), C41(H41), C44(H44),
  C45(H45), C46(H46), C47(H47), C48(H48), C50(H50), C51(H51), C52(H52),
 C53(H53), C54(H54), C56(H56), C57(H57), C58(H58), C59(H59), C60(H60), C62(H62),
  C63(H63), C64(H64), C65(H65), C66(H66), C69(H69), C70(H70), C71(H71),
 C72(H72), C73(H73), C75(H75), C76(H76), C77(H77), C78(H78), C79(H79),
 C50A(H50A), C51A(H51A), C52A(H52A), C53A(H53A), C54A(H54A), C35A(H35A),
 C34A(H34A), C31A(H31A), C32A(H32A), C33A(H33A)
7.c Idealised Me refined as rotating group:
 C80(H80A,H80B,H80C)
7.d Idealised tetrahedral OH refined as rotating group:
 O1(H1)
;
_atom_sites_solution_hydrogens     geom
_atom_sites_solution_primary       ?
_atom_sites_solution_secondary     ?
loop_
  _atom_site_label
  _atom_site_type_symbol
  _atom_site_fract_x
  _atom_site_fract_y
  _atom_site_fract_z
  _atom_site_U_iso_or_equiv
  _atom_site_adp_type
  _atom_site_occupancy
  _atom_site_site_symmetry_order
  _atom_site_calc_flag
  _atom_site_refinement_flags_posn
  _atom_site_refinement_flags_adp
  _atom_site_refinement_flags_occupancy
  _atom_site_disorder_assembly
  _atom_site_disorder_group
 Au1 Au 0.38193(2) 0.19008(2) 0.63835(2) 0.03164(10) Uani 1 1 d . . . . .
 Au2 Au 0.42424(2) 0.30215(2) 0.63968(2) 0.03159(10) Uani 1 1 d . . . . .
 Au3 Au 0.43221(2) 0.23602(2) 0.55330(2) 0.03220(10) Uani 1 1 d . . . . .
 Cd1 Cd 0.50617(3) 0.21233(3) 0.63587(2) 0.03671(15) Uani 1 1 d . . . . .
 Cl1 Cl 0.53360(11) 0.25091(11) 0.71929(9) 0.0543(6) Uani 1 1 d . . . . .
 S1 S 0.53628(12) 0.10964(10) 0.62521(10) 0.0506(6) Uani 1 1 d . . . . .
 S2 S 0.58627(14) 0.23600(11) 0.57472(14) 0.0683(9) Uani 1 1 d . . . . .
 P1 P 0.35997(10) 0.18383(9) 0.72519(8) 0.0342(4) Uani 1 1 d . . . . .
 P2 P 0.36512(10) 0.31087(8) 0.71119(8) 0.0343(4) Uani 1 1 d . . . . .
 P3 P 0.34203(9) 0.11728(8) 0.58748(8) 0.0320(4) Uani 1 1 d . . . . .
 P4 P 0.41983(9) 0.15498(8) 0.50264(8) 0.0307(4) Uani 1 1 d . . . . .
 P5 P 0.45085(10) 0.32043(8) 0.50964(8) 0.0331(4) Uani 1 1 d . . . . .
 P6 P 0.48146(9) 0.37708(8) 0.60670(8) 0.0329(4) Uani 1 1 d . . . . .
 N1 N 0.6317(5) 0.0263(4) 0.5446(5) 0.080(3) Uani 1 1 d . . . . .
 N2 N 0.6833(7) 0.1704(6) 0.4885(6) 0.113(5) Uani 1 1 d . U . . .
 C1 C 0.5877(4) 0.1194(4) 0.5783(4) 0.050(2) Uani 1 1 d . . . . .
 C2 C 0.6120(5) 0.0680(4) 0.5588(4) 0.056(3) Uani 1 1 d . . . . .
 C3 C 0.6074(5) 0.1687(5) 0.5586(4) 0.058(3) Uani 1 1 d . . . . .
 C4 C 0.6492(6) 0.1674(6) 0.5199(6) 0.080(4) Uani 1 1 d . U . . .
 C5 C 0.4014(4) 0.1321(3) 0.7596(3) 0.0398(19) Uani 1 1 d . . . . .
 C6 C 0.4591(5) 0.1244(5) 0.7482(4) 0.059(3) Uani 1 1 d . . . . .
 H6 H 0.476143 0.147749 0.724646 0.070 Uiso 1 1 calc R . . . .
 C7 C 0.4935(6) 0.0827(6) 0.7704(5) 0.076(4) Uani 1 1 d . . . . .
 H7 H 0.532206 0.077681 0.761370 0.091 Uiso 1 1 calc R . . . .
 C8 C 0.4681(7) 0.0498(5) 0.8059(5) 0.079(4) Uani 1 1 d . U . . .
 H8 H 0.490154 0.022699 0.822152 0.095 Uiso 1 1 calc R . . . .
 C9 C 0.4120(7) 0.0561(6) 0.8174(6) 0.086(4) Uani 1 1 d . U . . .
 H9 H 0.395560 0.032303 0.840879 0.104 Uiso 1 1 calc R . . . .
 C10 C 0.3776(6) 0.0966(5) 0.7960(5) 0.075(4) Uani 1 1 d . . . . .
 H10 H 0.338838 0.100457 0.805429 0.090 Uiso 1 1 calc R . . . .
 C11 C 0.2852(4) 0.1729(4) 0.7445(3) 0.043(2) Uani 1 1 d . . . . .
 C12 C 0.2441(5) 0.1527(5) 0.7106(4) 0.055(2) Uani 1 1 d . . . . .
 H12 H 0.255597 0.144777 0.678349 0.066 Uiso 1 1 calc R . . . .
 C13 C 0.1862(5) 0.1444(6) 0.7243(6) 0.076(4) Uani 1 1 d . . . . .
 H13 H 0.159535 0.131647 0.700955 0.091 Uiso 1 1 calc R . . . .
 C14 C 0.1685(5) 0.1547(5) 0.7717(5) 0.071(3) Uani 1 1 d . . . . .
 H14 H 0.130107 0.147840 0.780904 0.086 Uiso 1 1 calc R . . . .
 C15 C 0.2075(6) 0.1754(5) 0.8059(5) 0.072(4) Uani 1 1 d . . . . .
 H15 H 0.194883 0.183880 0.837774 0.086 Uiso 1 1 calc R . . . .
 C16 C 0.2661(5) 0.1837(4) 0.7933(4) 0.057(3) Uani 1 1 d . . . . .
 H16 H 0.292341 0.196421 0.817005 0.069 Uiso 1 1 calc R . . . .
 C17 C 0.3806(4) 0.2516(3) 0.7535(3) 0.0369(18) Uani 1 1 d . . . . .
 H17A H 0.421758 0.251107 0.761429 0.044 Uiso 1 1 calc R . . . .
 H17B H 0.359096 0.256685 0.784082 0.044 Uiso 1 1 calc R . . . .
 C18 C 0.3773(5) 0.3713(4) 0.7515(3) 0.047(2) Uani 1 1 d . . . . .
 C19 C 0.4264(5) 0.3733(5) 0.7807(4) 0.060(3) Uani 1 1 d . . . . .
 H19 H 0.451215 0.342439 0.782568 0.072 Uiso 1 1 calc R . . . .
 C20 C 0.4387(7) 0.4228(6) 0.8078(5) 0.083(4) Uani 1 1 d . . . . .
 H20 H 0.471269 0.424233 0.828262 0.100 Uiso 1 1 calc R . . . .
 C21 C 0.4028(8) 0.4687(6) 0.8041(6) 0.087(4) Uani 1 1 d . U . . .
 H21 H 0.411544 0.501321 0.821604 0.104 Uiso 1 1 calc R . . . .
 C22 C 0.3549(8) 0.4668(5) 0.7752(5) 0.087(5) Uani 1 1 d . . . . .
 H22 H 0.330645 0.498015 0.773232 0.105 Uiso 1 1 calc R . . . .
 C23 C 0.3413(7) 0.4189(4) 0.7484(4) 0.072(4) Uani 1 1 d . . . . .
 H23 H 0.308326 0.418221 0.728404 0.086 Uiso 1 1 calc R . . . .
 C24 C 0.2871(4) 0.3093(3) 0.7014(3) 0.0390(19) Uani 1 1 d . . . . .
 C25 C 0.2654(4) 0.3071(4) 0.6537(3) 0.042(2) Uani 1 1 d . . . . .
 H25 H 0.290879 0.308861 0.626958 0.051 Uiso 1 1 calc R . . . .
 C26 C 0.2065(5) 0.3024(5) 0.6454(5) 0.059(3) Uani 1 1 d . . . . .
 H26 H 0.192515 0.301682 0.613107 0.070 Uiso 1 1 calc R . . . .
 C27 C 0.1686(5) 0.2989(4) 0.6837(6) 0.067(4) Uani 1 1 d . . . . .
 H27 H 0.128928 0.295616 0.677516 0.081 Uiso 1 1 calc R . . . .
 C28 C 0.1885(5) 0.3001(4) 0.7315(5) 0.062(3) Uani 1 1 d . . . . .
 H28 H 0.162536 0.296922 0.757767 0.075 Uiso 1 1 calc R . . . .
 C29 C 0.2475(4) 0.3063(4) 0.7403(4) 0.046(2) Uani 1 1 d . . . . .
 H29 H 0.260964 0.308379 0.772729 0.056 Uiso 1 1 calc R . . . .
 C30 C 0.3292(3) 0.0518(4) 0.6218(3) 0.042(2) Uani 1 1 d D . . . .
 C31 C 0.3694(5) 0.0403(4) 0.6587(4) 0.046(3) Uani 0.797(13) 1 d D U P A 1
 H31 H 0.400922 0.064287 0.663390 0.055 Uiso 0.797(13) 1 calc R . P A 1
 C32 C 0.3631(6) -0.0067(4) 0.6886(5) 0.057(3) Uani 0.797(13) 1 d D U P A 1
 H32 H 0.389991 -0.014334 0.713431 0.068 Uiso 0.797(13) 1 calc R . P A 1
 C33 C 0.3161(5) -0.0419(5) 0.6809(4) 0.049(3) Uani 0.797(13) 1 d D . P A 1
 H33 H 0.311640 -0.073952 0.700232 0.059 Uiso 0.797(13) 1 calc R . P A 1
 C34 C 0.2758(6) -0.0295(5) 0.6446(5) 0.057(4) Uani 0.797(13) 1 d D U P A 1
 H34 H 0.244263 -0.053312 0.639562 0.068 Uiso 0.797(13) 1 calc R . P A 1
 C35 C 0.2819(5) 0.0179(4) 0.6156(5) 0.047(3) Uani 0.797(13) 1 d D . P A 1
 H35 H 0.253908 0.026669 0.591948 0.057 Uiso 0.797(13) 1 calc R . P A 1
 C36 C 0.2757(4) 0.1306(3) 0.5531(3) 0.0336(17) Uani 1 1 d . . . . .
 C37 C 0.2579(4) 0.0961(4) 0.5139(3) 0.041(2) Uani 1 1 d . . . . .
 H37 H 0.278616 0.063457 0.506892 0.049 Uiso 1 1 calc R . . . .
 C38 C 0.2103(4) 0.1100(4) 0.4859(4) 0.050(2) Uani 1 1 d . . . . .
 H38 H 0.198921 0.086865 0.459876 0.060 Uiso 1 1 calc R . . . .
 C39 C 0.1798(4) 0.1574(5) 0.4960(4) 0.054(3) Uani 1 1 d . . . . .
 H39 H 0.147757 0.166658 0.476632 0.065 Uiso 1 1 calc R . . . .
 C40 C 0.1956(5) 0.1918(4) 0.5345(4) 0.057(3) Uani 1 1 d . . . . .
 H40 H 0.174397 0.224181 0.541303 0.069 Uiso 1 1 calc R . . . .
 C41 C 0.2434(4) 0.1779(4) 0.5631(4) 0.043(2) Uani 1 1 d . . . . .
 H41 H 0.253863 0.200928 0.589503 0.052 Uiso 1 1 calc R . . . .
 C42 C 0.3939(3) 0.0960(3) 0.5406(3) 0.0346(17) Uani 1 1 d . . . . .
 H42A H 0.375796 0.068352 0.519177 0.041 Uiso 1 1 calc R . . . .
 H42B H 0.426940 0.078350 0.556572 0.041 Uiso 1 1 calc R . . . .
 C43 C 0.3635(4) 0.1672(3) 0.4561(3) 0.0343(17) Uani 1 1 d . . . . .
 C44 C 0.3283(4) 0.2142(4) 0.4612(3) 0.0406(19) Uani 1 1 d . . . . .
 H44 H 0.334085 0.238520 0.487675 0.049 Uiso 1 1 calc R . . . .
 C45 C 0.2840(4) 0.2253(4) 0.4266(4) 0.052(2) Uani 1 1 d . . . . .
 H45 H 0.260038 0.256475 0.430341 0.062 Uiso 1 1 calc R . . . .
 C46 C 0.2767(5) 0.1886(5) 0.3865(4) 0.056(3) Uani 1 1 d . . . . .
 H46 H 0.247642 0.195626 0.363304 0.067 Uiso 1 1 calc R . . . .
 C47 C 0.3115(5) 0.1428(5) 0.3812(4) 0.060(3) Uani 1 1 d . . . . .
 H47 H 0.306403 0.119041 0.354249 0.072 Uiso 1 1 calc R . . . .
 C48 C 0.3549(5) 0.1313(4) 0.4160(3) 0.052(2) Uani 1 1 d . . . . .
 H48 H 0.378188 0.099652 0.412315 0.062 Uiso 1 1 calc R . . . .
 C49 C 0.4792(4) 0.1250(3) 0.4668(3) 0.043(2) Uani 1 1 d D U . . .
 C50 C 0.5216(6) 0.1613(6) 0.4502(6) 0.062(4) Uani 0.73(2) 1 d D U P B 1
 H50 H 0.518901 0.199500 0.456936 0.074 Uiso 0.73(2) 1 calc R . P B 1
 C51 C 0.5684(7) 0.1406(7) 0.4234(7) 0.082(6) Uani 0.73(2) 1 d D U P B 1
 H51 H 0.596943 0.165024 0.411896 0.098 Uiso 0.73(2) 1 calc R . P B 1
 C52 C 0.5726(7) 0.0837(6) 0.4138(7) 0.073(5) Uani 0.73(2) 1 d D U P B 1
 H52 H 0.605349 0.069633 0.397766 0.087 Uiso 0.73(2) 1 calc R . P B 1
 C53 C 0.5282(6) 0.0472(7) 0.4279(6) 0.058(5) Uani 0.73(2) 1 d D U P B 1
 H53 H 0.528675 0.009770 0.417995 0.070 Uiso 0.73(2) 1 calc R . P B 1
 C54 C 0.4833(7) 0.0678(4) 0.4571(6) 0.044(3) Uani 0.73(2) 1 d D . P B 1
 H54 H 0.455801 0.043226 0.470140 0.053 Uiso 0.73(2) 1 calc R . P B 1
 C55 C 0.4824(4) 0.3129(4) 0.4484(3) 0.041(2) Uani 1 1 d . . . . .
 C56 C 0.5411(4) 0.3108(4) 0.4400(4) 0.046(2) Uani 1 1 d . . . . .
 H56 H 0.566409 0.315860 0.466498 0.055 Uiso 1 1 calc R . . . .
 C57 C 0.5642(5) 0.3013(5) 0.3932(4) 0.058(3) Uani 1 1 d . . . . .
 H57 H 0.604374 0.300933 0.388569 0.070 Uiso 1 1 calc R . . . .
 C58 C 0.5285(7) 0.2927(5) 0.3546(4) 0.065(3) Uani 1 1 d . . . . .
 H58 H 0.543575 0.285004 0.323330 0.078 Uiso 1 1 calc R . . . .
 C59 C 0.4697(8) 0.2955(7) 0.3617(4) 0.090(5) Uani 1 1 d . . . . .
 H59 H 0.444927 0.291963 0.334641 0.108 Uiso 1 1 calc R . . . .
 C60 C 0.4463(5) 0.3034(6) 0.4080(4) 0.068(3) Uani 1 1 d . . . . .
 H60 H 0.406094 0.302370 0.412267 0.082 Uiso 1 1 calc R . . . .
 C61 C 0.3918(4) 0.3694(4) 0.5003(4) 0.043(2) Uani 1 1 d . . . . .
 C62 C 0.3965(6) 0.4159(5) 0.4699(5) 0.078(4) Uani 1 1 d . U . . .
 H62 H 0.430912 0.422201 0.452667 0.093 Uiso 1 1 calc R . . . .
 C63 C 0.3506(7) 0.4534(7) 0.4647(7) 0.096(5) Uani 1 1 d . U . . .
 H63 H 0.353468 0.483375 0.442721 0.115 Uiso 1 1 calc R . . . .
 C64 C 0.3018(7) 0.4461(7) 0.4916(7) 0.100(5) Uani 1 1 d . . . . .
 H64 H 0.271194 0.471344 0.488296 0.120 Uiso 1 1 calc R . . . .
 C65 C 0.2969(5) 0.4013(7) 0.5241(6) 0.084(4) Uani 1 1 d . . . . .
 H65 H 0.263810 0.397388 0.543650 0.101 Uiso 1 1 calc R . . . .
 C66 C 0.3413(5) 0.3626(5) 0.5272(4) 0.060(3) Uani 1 1 d . . . . .
 H66 H 0.337156 0.331494 0.547697 0.072 Uiso 1 1 calc R . . . .
 C67 C 0.5053(4) 0.3615(4) 0.5428(3) 0.0396(19) Uani 1 1 d . . . . .
 H67A H 0.512153 0.396474 0.525279 0.048 Uiso 1 1 calc R . . . .
 H67B H 0.541676 0.340839 0.543778 0.048 Uiso 1 1 calc R . . . .
 C68 C 0.4452(4) 0.4459(4) 0.6022(3) 0.041(2) Uani 1 1 d . . . . .
 C69 C 0.3991(7) 0.4563(6) 0.6315(5) 0.081(4) Uani 1 1 d . U . . .
 H69 H 0.384198 0.427715 0.651280 0.098 Uiso 1 1 calc R . . . .
 C70 C 0.3733(7) 0.5089(6) 0.6325(6) 0.086(4) Uani 1 1 d . U . . .
 H70 H 0.344234 0.516388 0.655565 0.104 Uiso 1 1 calc R . . . .
 C71 C 0.3896(6) 0.5491(5) 0.6010(6) 0.077(4) Uani 1 1 d . . . . .
 H71 H 0.368598 0.582304 0.598078 0.092 Uiso 1 1 calc R . . . .
 C72 C 0.4365(8) 0.5401(7) 0.5743(7) 0.101(5) Uani 1 1 d . U . . .
 H72 H 0.450581 0.568529 0.553926 0.121 Uiso 1 1 calc R . . . .
 C73 C 0.4653(7) 0.4890(6) 0.5759(6) 0.089(4) Uani 1 1 d . U . . .
 H73 H 0.499706 0.484726 0.558075 0.107 Uiso 1 1 calc R . . . .
 C74 C 0.5490(4) 0.3932(4) 0.6384(3) 0.042(2) Uani 1 1 d . . . . .
 C75 C 0.5495(5) 0.3896(4) 0.6894(4) 0.050(2) Uani 1 1 d . . . . .
 H75 H 0.515382 0.379883 0.705906 0.060 Uiso 1 1 calc R . . . .
 C76 C 0.5990(5) 0.3999(5) 0.7163(4) 0.062(3) Uani 1 1 d . . . . .
 H76 H 0.598495 0.396942 0.750685 0.074 Uiso 1 1 calc R . . . .
 C77 C 0.6501(5) 0.4147(5) 0.6919(4) 0.062(3) Uani 1 1 d . . . . .
 H77 H 0.683578 0.422732 0.709849 0.074 Uiso 1 1 calc R . . . .
 C78 C 0.6507(5) 0.4175(5) 0.6419(4) 0.060(3) Uani 1 1 d . . . . .
 H78 H 0.685027 0.426409 0.625335 0.072 Uiso 1 1 calc R . . . .
 C79 C 0.6003(4) 0.4071(5) 0.6153(4) 0.051(2) Uani 1 1 d . . . . .
 H79 H 0.601141 0.409689 0.580924 0.061 Uiso 1 1 calc R . . . .
 O1 O 0.7332(6) -0.0065(5) 0.6056(7) 0.132(5) Uani 1 1 d . . . . .
 H1 H 0.704123 -0.005366 0.588017 0.197 Uiso 1 1 calc GR . . . .
 C80 C 0.7382(11) 0.0449(11) 0.6325(9) 0.165(11) Uani 1 1 d . . . . .
 H80A H 0.764882 0.039909 0.659491 0.247 Uiso 1 1 calc GR . . . .
 H80B H 0.700749 0.055438 0.645112 0.247 Uiso 1 1 calc GR . . . .
 H80C H 0.752453 0.073800 0.610847 0.247 Uiso 1 1 calc GR . . . .
 C50A C 0.5006(14) 0.1586(12) 0.4285(9) 0.046(7) Uani 0.27(2) 1 d D U P B 2
 H50A H 0.486465 0.195182 0.427362 0.055 Uiso 0.27(2) 1 calc R . P B 2
 C51A C 0.5405(16) 0.1441(14) 0.3918(14) 0.059(8) Uani 0.27(2) 1 d D U P B 2
 H51A H 0.554467 0.168345 0.367560 0.070 Uiso 0.27(2) 1 calc R . P B 2
 C52A C 0.556(2) 0.0881(15) 0.3970(17) 0.064(9) Uani 0.27(2) 1 d D U P B 2
 H52A H 0.576012 0.072034 0.370519 0.077 Uiso 0.27(2) 1 calc R . P B 2
 C53A C 0.5455(19) 0.053(2) 0.4373(14) 0.055(8) Uani 0.27(2) 1 d D U P B 2
 H53A H 0.566711 0.020769 0.443062 0.066 Uiso 0.27(2) 1 calc R . P B 2
 C54A C 0.5010(16) 0.0708(8) 0.4686(15) 0.044(8) Uani 0.27(2) 1 d D U P B 2
 H54A H 0.485501 0.045470 0.491207 0.053 Uiso 0.27(2) 1 calc R . P B 2
 C35A C 0.321(2) 0.0011(10) 0.5963(13) 0.056(13) Uani 0.203(13) 1 d D U P A 2
 H35A H 0.326747 0.001594 0.562212 0.067 Uiso 0.203(13) 1 calc R . P A 2
 C34A C 0.3051(18) -0.0500(16) 0.6176(15) 0.053(13) Uani 0.203(13) 1 d D U P A 2
 H34A H 0.302018 -0.082129 0.598108 0.063 Uiso 0.203(13) 1 calc R . P A 2
 C31A C 0.316(2) 0.0454(18) 0.6718(6) 0.062(15) Uani 0.203(13) 1 d D U P A 2
 H31A H 0.318755 0.077460 0.691341 0.075 Uiso 0.203(13) 1 calc R . P A 2
 C32A C 0.300(2) -0.0038(16) 0.696(2) 0.078(19) Uani 0.203(13) 1 d D U P A 2
 H32A H 0.292895 -0.004044 0.729754 0.093 Uiso 0.203(13) 1 calc R . P A 2
 C33A C 0.2940(19) -0.053(2) 0.6681(15) 0.053(16) Uani 0.203(13) 1 d D U P A 2
 H33A H 0.282971 -0.086117 0.682941 0.064 Uiso 0.203(13) 1 calc R . P A 2

loop_
  _atom_site_aniso_label
  _atom_site_aniso_U_11
  _atom_site_aniso_U_22
  _atom_site_aniso_U_33
  _atom_site_aniso_U_23
  _atom_site_aniso_U_13
  _atom_site_aniso_U_12
 Au1 0.03689(19) 0.02732(17) 0.03070(18) -0.00006(12) -0.00231(13) 0.00016(13)
 Au2 0.03708(19) 0.02712(17) 0.03058(18) 0.00050(12) 0.00004(13) -0.00100(13)
 Au3 0.03918(19) 0.02505(17) 0.03235(18) -0.00020(12) -0.00200(13) -0.00180(13)
 Cd1 0.0351(3) 0.0356(3) 0.0394(3) 0.0030(2) -0.0025(2) 0.0028(2)
 Cl1 0.0579(14) 0.0558(13) 0.0491(13) -0.0036(10) -0.0112(11) -0.0045(12)
 S1 0.0555(14) 0.0356(11) 0.0606(14) 0.0070(10) 0.0038(12) 0.0021(10)
 S2 0.0708(17) 0.0356(12) 0.099(2) 0.0126(13) 0.0417(17) 0.0077(12)
 P1 0.0440(11) 0.0287(10) 0.0298(10) 0.0030(8) -0.0017(9) -0.0045(9)
 P2 0.0439(11) 0.0290(10) 0.0299(10) -0.0006(8) 0.0010(9) -0.0028(9)
 P3 0.0378(10) 0.0270(9) 0.0313(10) 0.0003(8) -0.0025(8) -0.0018(8)
 P4 0.0374(10) 0.0232(9) 0.0316(10) -0.0014(8) 0.0016(8) -0.0007(8)
 P5 0.0417(11) 0.0263(9) 0.0313(10) 0.0030(8) -0.0001(9) -0.0022(8)
 P6 0.0395(11) 0.0241(9) 0.0352(10) -0.0028(8) 0.0026(9) -0.0022(8)
 N1 0.085(7) 0.050(6) 0.107(9) -0.013(6) 0.007(7) 0.014(5)
 N2 0.132(10) 0.078(7) 0.130(10) 0.004(7) 0.080(9) 0.020(7)
 C1 0.045(5) 0.043(5) 0.061(6) 0.005(5) 0.000(5) 0.008(4)
 C2 0.061(6) 0.042(5) 0.065(7) -0.005(5) 0.004(5) 0.008(5)
 C3 0.054(6) 0.048(6) 0.071(7) 0.006(5) 0.014(5) 0.007(5)
 C4 0.086(7) 0.061(6) 0.094(7) 0.004(6) 0.029(6) 0.010(6)
 C5 0.054(5) 0.027(4) 0.039(5) -0.003(3) -0.006(4) -0.004(4)
 C6 0.061(6) 0.059(6) 0.056(6) 0.024(5) -0.003(5) 0.001(5)
 C7 0.067(8) 0.073(8) 0.087(9) 0.026(7) 0.001(7) 0.016(6)
 C8 0.087(7) 0.062(6) 0.089(7) 0.026(6) -0.016(6) 0.008(6)
 C9 0.097(8) 0.071(7) 0.091(7) 0.040(6) -0.008(7) -0.004(6)
 C10 0.078(8) 0.064(7) 0.082(9) 0.042(7) -0.007(7) -0.017(6)
 C11 0.055(6) 0.035(4) 0.040(5) 0.000(4) 0.006(4) -0.006(4)
 C12 0.053(6) 0.056(6) 0.055(6) 0.002(5) 0.001(5) -0.001(5)
 C13 0.050(6) 0.089(9) 0.090(10) -0.001(8) 0.005(6) -0.016(6)
 C14 0.053(6) 0.071(8) 0.090(9) 0.005(7) 0.024(7) -0.007(6)
 C15 0.088(9) 0.052(6) 0.075(8) -0.015(6) 0.036(7) -0.009(6)
 C16 0.072(7) 0.047(5) 0.053(6) -0.001(5) 0.012(5) -0.008(5)
 C17 0.051(5) 0.029(4) 0.031(4) -0.002(3) 0.001(4) -0.003(4)
 C18 0.072(7) 0.036(5) 0.032(4) -0.002(4) 0.005(4) -0.017(4)
 C19 0.077(8) 0.056(6) 0.048(6) -0.012(5) 0.007(5) -0.030(6)
 C20 0.107(11) 0.094(10) 0.048(7) -0.023(7) 0.001(7) -0.046(9)
 C21 0.118(8) 0.061(6) 0.080(7) -0.020(6) 0.011(7) -0.014(7)
 C22 0.153(15) 0.045(6) 0.063(8) -0.006(6) 0.006(9) 0.009(8)
 C23 0.133(11) 0.025(5) 0.057(6) -0.011(4) 0.006(7) 0.007(6)
 C24 0.050(5) 0.029(4) 0.038(5) -0.001(3) 0.005(4) 0.004(4)
 C25 0.048(5) 0.039(5) 0.040(5) -0.005(4) 0.000(4) 0.008(4)
 C26 0.054(6) 0.054(6) 0.069(7) -0.009(5) -0.015(6) 0.012(5)
 C27 0.034(5) 0.049(6) 0.118(11) -0.011(6) -0.015(6) 0.003(4)
 C28 0.060(7) 0.047(6) 0.080(8) 0.005(5) 0.016(6) 0.010(5)
 C29 0.052(5) 0.048(5) 0.040(5) 0.004(4) 0.003(4) 0.009(4)
 C30 0.041(5) 0.044(5) 0.040(5) 0.008(4) 0.006(4) 0.002(4)
 C31 0.055(6) 0.030(5) 0.052(6) 0.000(4) -0.008(5) -0.008(4)
 C32 0.073(7) 0.044(6) 0.054(6) 0.008(5) -0.006(6) 0.002(5)
 C33 0.069(9) 0.032(6) 0.046(7) 0.005(5) 0.003(7) -0.001(6)
 C34 0.053(6) 0.055(6) 0.062(7) 0.014(6) -0.003(6) -0.007(5)
 C35 0.048(7) 0.039(6) 0.055(7) 0.017(5) -0.013(6) -0.018(5)
 C36 0.039(4) 0.030(4) 0.032(4) 0.004(3) 0.001(3) -0.001(3)
 C37 0.043(5) 0.035(4) 0.045(5) -0.011(4) 0.001(4) -0.003(4)
 C38 0.053(6) 0.049(5) 0.047(5) 0.001(4) -0.009(5) -0.008(5)
 C39 0.039(5) 0.061(6) 0.062(6) 0.014(5) -0.014(5) 0.006(5)
 C40 0.056(6) 0.049(6) 0.067(7) 0.001(5) 0.000(5) 0.020(5)
 C41 0.041(5) 0.040(5) 0.049(5) -0.007(4) 0.000(4) 0.005(4)
 C42 0.030(4) 0.035(4) 0.040(4) 0.001(3) -0.002(3) 0.000(3)
 C43 0.046(5) 0.030(4) 0.027(4) 0.001(3) 0.005(3) 0.003(3)
 C44 0.046(5) 0.032(4) 0.044(5) -0.005(4) -0.004(4) 0.005(4)
 C45 0.044(5) 0.050(5) 0.062(6) 0.011(5) -0.005(5) 0.004(4)
 C46 0.059(6) 0.067(7) 0.042(5) 0.013(5) -0.016(5) 0.003(5)
 C47 0.071(7) 0.068(7) 0.041(5) -0.003(5) 0.000(5) -0.003(6)
 C48 0.066(6) 0.053(6) 0.037(5) -0.008(4) -0.002(5) -0.001(5)
 C49 0.046(5) 0.036(4) 0.048(5) 0.002(4) 0.001(4) 0.003(4)
 C50 0.062(8) 0.055(7) 0.069(8) -0.004(6) 0.015(7) -0.007(6)
 C51 0.072(9) 0.084(9) 0.090(10) -0.001(7) 0.023(8) -0.001(7)
 C52 0.063(8) 0.082(9) 0.073(9) -0.003(7) 0.011(7) 0.016(7)
 C53 0.056(8) 0.056(7) 0.062(8) 0.001(6) 0.009(6) 0.015(6)
 C54 0.049(9) 0.041(7) 0.043(8) 0.005(6) 0.001(7) 0.008(6)
 C55 0.051(5) 0.028(4) 0.043(5) 0.003(4) -0.005(4) -0.002(4)
 C56 0.047(5) 0.047(5) 0.044(5) -0.008(4) -0.007(4) 0.000(4)
 C57 0.068(7) 0.062(7) 0.045(6) -0.010(5) 0.015(5) -0.002(5)
 C58 0.093(10) 0.070(7) 0.033(5) -0.006(5) 0.005(6) -0.004(7)
 C59 0.102(12) 0.134(14) 0.035(6) -0.025(7) -0.021(7) 0.008(10)
 C60 0.058(7) 0.103(10) 0.045(6) -0.007(6) -0.010(5) -0.005(6)
 C61 0.044(5) 0.035(4) 0.051(5) 0.004(4) -0.002(4) -0.002(4)
 C62 0.072(6) 0.066(6) 0.096(7) 0.024(6) 0.016(6) 0.012(5)
 C63 0.096(8) 0.077(7) 0.114(9) 0.018(7) 0.004(7) 0.025(7)
 C64 0.079(10) 0.076(10) 0.145(15) 0.010(10) 0.002(10) 0.037(8)
 C65 0.049(7) 0.093(10) 0.111(12) -0.003(9) 0.011(7) 0.018(7)
 C66 0.054(6) 0.067(7) 0.059(7) 0.008(6) 0.005(5) 0.002(5)
 C67 0.044(5) 0.040(5) 0.035(4) 0.002(4) 0.007(4) 0.002(4)
 C68 0.049(5) 0.034(4) 0.041(5) -0.002(4) 0.006(4) -0.005(4)
 C69 0.089(7) 0.056(6) 0.099(8) 0.015(6) 0.035(6) 0.011(6)
 C70 0.083(7) 0.066(7) 0.110(8) 0.016(6) 0.032(6) 0.019(6)
 C71 0.091(9) 0.033(5) 0.107(11) 0.010(6) 0.015(8) 0.011(6)
 C72 0.122(9) 0.072(7) 0.108(8) 0.020(7) 0.044(7) 0.019(7)
 C73 0.106(8) 0.058(6) 0.104(8) 0.021(6) 0.041(7) 0.013(6)
 C74 0.056(6) 0.031(4) 0.039(5) -0.006(4) 0.006(4) -0.002(4)
 C75 0.057(6) 0.045(5) 0.048(5) -0.004(4) -0.002(5) -0.009(5)
 C76 0.074(7) 0.056(6) 0.055(6) -0.001(5) -0.010(6) -0.012(6)
 C77 0.061(7) 0.063(7) 0.061(7) -0.010(6) -0.009(6) -0.002(6)
 C78 0.048(6) 0.073(8) 0.058(6) -0.017(5) 0.000(5) -0.009(5)
 C79 0.045(5) 0.063(6) 0.045(5) -0.008(5) -0.001(4) -0.013(5)
 O1 0.119(10) 0.097(9) 0.180(16) -0.007(9) -0.019(9) -0.003(7)
 C80 0.16(2) 0.16(2) 0.17(2) -0.091(18) -0.005(17) -0.038(18)
 C50A 0.049(11) 0.039(9) 0.050(10) -0.001(7) 0.000(8) -0.006(8)
 C51A 0.058(12) 0.058(10) 0.060(11) 0.001(8) 0.012(8) -0.005(9)
 C52A 0.064(13) 0.066(11) 0.063(11) 0.002(8) 0.012(9) 0.009(9)
 C53A 0.056(12) 0.052(10) 0.058(12) -0.004(8) 0.002(9) 0.011(9)
 C54A 0.047(12) 0.041(9) 0.045(11) 0.004(8) -0.005(8) 0.009(8)
 C35A 0.060(16) 0.051(15) 0.056(16) 0.003(10) -0.001(10) -0.002(10)
 C34A 0.054(15) 0.053(15) 0.050(15) 0.003(9) -0.001(10) 0.001(9)
 C31A 0.067(17) 0.057(17) 0.062(17) 0.001(10) 0.000(10) -0.002(10)
 C32A 0.08(2) 0.08(2) 0.08(2) 0.002(10) -0.002(10) 0.001(10)
 C33A 0.054(18) 0.052(18) 0.055(18) -0.001(10) -0.004(10) -0.001(10)

_geom_special_details
;
 All esds (except the esd in the dihedral angle between two l.s. planes)
 are estimated using the full covariance matrix.  The cell esds are taken
 into account individually in the estimation of esds in distances, angles
 and torsion angles; correlations between esds in cell parameters are only
 used when they are defined by crystal symmetry.  An approximate (isotropic)
 treatment of cell esds is used for estimating esds involving l.s. planes.
;
loop_
  _geom_bond_atom_site_label_1
  _geom_bond_atom_site_label_2
  _geom_bond_distance
  _geom_bond_site_symmetry_2
  _geom_bond_publ_flag
 Au1 Au2 2.8396(5) . ?
 Au1 Au3 2.7936(5) . ?
 Au1 Cd1 2.9034(7) . ?
 Au1 P1 2.403(2) . ?
 Au1 P3 2.394(2) . ?
 Au2 Au3 2.8199(5) . ?
 Au2 Cd1 2.8502(7) . ?
 Au2 P2 2.370(2) . ?
 Au2 P6 2.388(2) . ?
 Au3 Cd1 2.8592(7) . ?
 Au3 P4 2.382(2) . ?
 Au3 P5 2.368(2) . ?
 Cd1 Cl1 2.513(3) . ?
 Cd1 S1 2.557(2) . ?
 Cd1 S2 2.536(3) . ?
 S1 C1 1.748(11) . ?
 S2 C3 1.729(11) . ?
 P1 C5 1.812(9) . ?
 P1 C11 1.815(10) . ?
 P1 C17 1.846(8) . ?
 P2 C17 1.850(9) . ?
 P2 C18 1.826(9) . ?
 P2 C24 1.813(10) . ?
 P3 C30 1.836(8) . ?
 P3 C36 1.811(9) . ?
 P3 C42 1.810(8) . ?
 P4 C42 1.837(8) . ?
 P4 C43 1.827(9) . ?
 P4 C49 1.818(9) . ?
 P5 C55 1.814(10) . ?
 P5 C61 1.806(9) . ?
 P5 C67 1.823(9) . ?
 P6 C67 1.848(9) . ?
 P6 C68 1.842(9) . ?
 P6 C74 1.814(10) . ?
 N1 C2 1.156(14) . ?
 N2 C4 1.155(17) . ?
 C1 C2 1.443(14) . ?
 C1 C3 1.366(14) . ?
 C3 C4 1.421(17) . ?
 C5 C6 1.376(15) . ?
 C5 C10 1.406(14) . ?
 C6 H6 0.9300 . ?
 C6 C7 1.402(15) . ?
 C7 H7 0.9300 . ?
 C7 C8 1.369(18) . ?
 C8 H8 0.9300 . ?
 C8 C9 1.33(2) . ?
 C9 H9 0.9300 . ?
 C9 C10 1.374(18) . ?
 C10 H10 0.9300 . ?
 C11 C12 1.400(14) . ?
 C11 C16 1.411(14) . ?
 C12 H12 0.9300 . ?
 C12 C13 1.393(15) . ?
 C13 H13 0.9300 . ?
 C13 C14 1.367(19) . ?
 C14 H14 0.9300 . ?
 C14 C15 1.378(18) . ?
 C15 H15 0.9300 . ?
 C15 C16 1.402(17) . ?
 C16 H16 0.9300 . ?
 C17 H17A 0.9700 . ?
 C17 H17B 0.9700 . ?
 C18 C19 1.378(15) . ?
 C18 C23 1.404(15) . ?
 C19 H19 0.9300 . ?
 C19 C20 1.417(16) . ?
 C20 H20 0.9300 . ?
 C20 C21 1.37(2) . ?
 C21 H21 0.9300 . ?
 C21 C22 1.35(2) . ?
 C22 H22 0.9300 . ?
 C22 C23 1.386(16) . ?
 C23 H23 0.9300 . ?
 C24 C25 1.381(13) . ?
 C24 C29 1.390(13) . ?
 C25 H25 0.9300 . ?
 C25 C26 1.376(15) . ?
 C26 H26 0.9300 . ?
 C26 C27 1.354(18) . ?
 C27 H27 0.9300 . ?
 C27 C28 1.368(18) . ?
 C28 H28 0.9300 . ?
 C28 C29 1.385(16) . ?
 C29 H29 0.9300 . ?
 C30 C31 1.386(8) . ?
 C30 C35 1.363(8) . ?
 C30 C35A 1.403(10) . ?
 C30 C31A 1.392(10) . ?
 C31 H31 0.9300 . ?
 C31 C32 1.388(9) . ?
 C32 H32 0.9300 . ?
 C32 C33 1.382(9) . ?
 C33 H33 0.9300 . ?
 C33 C34 1.381(9) . ?
 C34 H34 0.9300 . ?
 C34 C35 1.380(9) . ?
 C35 H35 0.9300 . ?
 C36 C37 1.400(11) . ?
 C36 C41 1.377(12) . ?
 C37 H37 0.9300 . ?
 C37 C38 1.371(13) . ?
 C38 H38 0.9300 . ?
 C38 C39 1.356(15) . ?
 C39 H39 0.9300 . ?
 C39 C40 1.373(16) . ?
 C40 H40 0.9300 . ?
 C40 C41 1.382(14) . ?
 C41 H41 0.9300 . ?
 C42 H42A 0.9700 . ?
 C42 H42B 0.9700 . ?
 C43 C44 1.386(12) . ?
 C43 C48 1.394(12) . ?
 C44 H44 0.9300 . ?
 C44 C45 1.405(13) . ?
 C45 H45 0.9300 . ?
 C45 C46 1.402(16) . ?
 C46 H46 0.9300 . ?
 C46 C47 1.359(16) . ?
 C47 H47 0.9300 . ?
 C47 C48 1.397(15) . ?
 C48 H48 0.9300 . ?
 C49 C50 1.377(9) . ?
 C49 C54 1.390(9) . ?
 C49 C50A 1.397(10) . ?
 C49 C54A 1.385(10) . ?
 C50 H50 0.9300 . ?
 C50 C51 1.385(9) . ?
 C51 H51 0.9300 . ?
 C51 C52 1.384(10) . ?
 C52 H52 0.9300 . ?
 C52 C53 1.392(10) . ?
 C53 H53 0.9300 . ?
 C53 C54 1.388(9) . ?
 C54 H54 0.9300 . ?
 C55 C56 1.370(14) . ?
 C55 C60 1.390(14) . ?
 C56 H56 0.9300 . ?
 C56 C57 1.390(14) . ?
 C57 H57 0.9300 . ?
 C57 C58 1.342(17) . ?
 C58 H58 0.9300 . ?
 C58 C59 1.37(2) . ?
 C59 H59 0.9300 . ?
 C59 C60 1.373(17) . ?
 C60 H60 0.9300 . ?
 C61 C62 1.381(15) . ?
 C61 C66 1.379(14) . ?
 C62 H62 0.9300 . ?
 C62 C63 1.389(19) . ?
 C63 H63 0.9300 . ?
 C63 C64 1.35(2) . ?
 C64 H64 0.9300 . ?
 C64 C65 1.39(2) . ?
 C65 H65 0.9300 . ?
 C65 C66 1.376(17) . ?
 C66 H66 0.9300 . ?
 C67 H67A 0.9700 . ?
 C67 H67B 0.9700 . ?
 C68 C69 1.346(15) . ?
 C68 C73 1.331(15) . ?
 C69 H69 0.9300 . ?
 C69 C70 1.386(18) . ?
 C70 H70 0.9300 . ?
 C70 C71 1.333(18) . ?
 C71 H71 0.9300 . ?
 C71 C72 1.314(19) . ?
 C72 H72 0.9300 . ?
 C72 C73 1.385(19) . ?
 C73 H73 0.9300 . ?
 C74 C75 1.380(13) . ?
 C74 C79 1.373(13) . ?
 C75 H75 0.9300 . ?
 C75 C76 1.373(15) . ?
 C76 H76 0.9300 . ?
 C76 C77 1.391(17) . ?
 C77 H77 0.9300 . ?
 C77 C78 1.352(15) . ?
 C78 H78 0.9300 . ?
 C78 C79 1.385(14) . ?
 C79 H79 0.9300 . ?
 O1 H1 0.8200 . ?
 O1 C80 1.43(2) . ?
 C80 H80A 0.9600 . ?
 C80 H80B 0.9600 . ?
 C80 H80C 0.9600 . ?
 C50A H50A 0.9300 . ?
 C50A C51A 1.392(10) . ?
 C51A H51A 0.9300 . ?
 C51A C52A 1.389(10) . ?
 C52A H52A 0.9300 . ?
 C52A C53A 1.389(10) . ?
 C53A H53A 0.9300 . ?
 C53A C54A 1.388(10) . ?
 C54A H54A 0.9300 . ?
 C35A H35A 0.9300 . ?
 C35A C34A 1.394(10) . ?
 C34A H34A 0.9300 . ?
 C34A C33A 1.389(10) . ?
 C31A H31A 0.9300 . ?
 C31A C32A 1.389(10) . ?
 C32A H32A 0.9300 . ?
 C32A C33A 1.387(10) . ?
 C33A H33A 0.9300 . ?

loop_
  _geom_angle_atom_site_label_1
  _geom_angle_atom_site_label_2
  _geom_angle_atom_site_label_3
  _geom_angle
  _geom_angle_site_symmetry_1
  _geom_angle_site_symmetry_3
  _geom_angle_publ_flag
 Au2 Au1 Cd1 59.498(15) . . ?
 Au3 Au1 Au2 60.072(11) . . ?
 Au3 Au1 Cd1 60.214(15) . . ?
 P1 Au1 Au2 96.76(5) . . ?
 P1 Au1 Au3 155.95(5) . . ?
 P1 Au1 Cd1 103.89(6) . . ?
 P3 Au1 Au2 144.94(5) . . ?
 P3 Au1 Au3 88.28(5) . . ?
 P3 Au1 Cd1 119.68(5) . . ?
 P3 Au1 P1 115.76(7) . . ?
 Au1 Au2 Cd1 61.364(15) . . ?
 Au3 Au2 Au1 59.155(11) . . ?
 Au3 Au2 Cd1 60.562(15) . . ?
 P2 Au2 Au1 84.05(5) . . ?
 P2 Au2 Au3 139.47(5) . . ?
 P2 Au2 Cd1 118.26(5) . . ?
 P2 Au2 P6 123.64(7) . . ?
 P6 Au2 Au1 152.31(5) . . ?
 P6 Au2 Au3 94.17(5) . . ?
 P6 Au2 Cd1 100.57(5) . . ?
 Au1 Au3 Au2 60.773(12) . . ?
 Au1 Au3 Cd1 61.796(16) . . ?
 Au2 Au3 Cd1 60.242(16) . . ?
 P4 Au3 Au1 96.07(5) . . ?
 P4 Au3 Au2 156.84(5) . . ?
 P4 Au3 Cd1 111.04(5) . . ?
 P5 Au3 Au1 144.68(5) . . ?
 P5 Au3 Au2 87.13(5) . . ?
 P5 Au3 Cd1 116.62(6) . . ?
 P5 Au3 P4 115.01(7) . . ?
 Au2 Cd1 Au1 59.137(15) . . ?
 Au2 Cd1 Au3 59.195(15) . . ?
 Au3 Cd1 Au1 57.990(15) . . ?
 Cl1 Cd1 Au1 107.01(6) . . ?
 Cl1 Cd1 Au2 81.90(6) . . ?
 Cl1 Cd1 Au3 140.89(6) . . ?
 Cl1 Cd1 S1 112.49(9) . . ?
 Cl1 Cd1 S2 108.70(11) . . ?
 S1 Cd1 Au1 95.40(6) . . ?
 S1 Cd1 Au2 154.15(6) . . ?
 S1 Cd1 Au3 105.16(7) . . ?
 S2 Cd1 Au1 140.24(10) . . ?
 S2 Cd1 Au2 109.63(6) . . ?
 S2 Cd1 Au3 83.07(9) . . ?
 S2 Cd1 S1 86.72(8) . . ?
 C1 S1 Cd1 97.9(3) . . ?
 C3 S2 Cd1 99.3(4) . . ?
 C5 P1 Au1 115.7(3) . . ?
 C5 P1 C11 104.6(4) . . ?
 C5 P1 C17 104.2(4) . . ?
 C11 P1 Au1 119.2(3) . . ?
 C11 P1 C17 104.4(4) . . ?
 C17 P1 Au1 107.2(3) . . ?
 C17 P2 Au2 109.0(3) . . ?
 C18 P2 Au2 117.9(3) . . ?
 C18 P2 C17 101.8(4) . . ?
 C24 P2 Au2 116.5(3) . . ?
 C24 P2 C17 105.3(4) . . ?
 C24 P2 C18 104.8(4) . . ?
 C30 P3 Au1 112.7(3) . . ?
 C36 P3 Au1 119.3(3) . . ?
 C36 P3 C30 105.8(4) . . ?
 C42 P3 Au1 110.6(3) . . ?
 C42 P3 C30 102.8(4) . . ?
 C42 P3 C36 104.1(4) . . ?
 C42 P4 Au3 109.7(3) . . ?
 C43 P4 Au3 110.5(3) . . ?
 C43 P4 C42 106.0(4) . . ?
 C49 P4 Au3 122.3(3) . . ?
 C49 P4 C42 103.9(4) . . ?
 C49 P4 C43 103.2(4) . . ?
 C55 P5 Au3 116.2(3) . . ?
 C55 P5 C67 103.1(4) . . ?
 C61 P5 Au3 118.8(3) . . ?
 C61 P5 C55 103.6(4) . . ?
 C61 P5 C67 103.7(4) . . ?
 C67 P5 Au3 109.6(3) . . ?
 C67 P6 Au2 111.2(3) . . ?
 C68 P6 Au2 116.1(3) . . ?
 C68 P6 C67 104.5(4) . . ?
 C74 P6 Au2 117.0(3) . . ?
 C74 P6 C67 103.3(4) . . ?
 C74 P6 C68 103.3(4) . . ?
 C2 C1 S1 114.5(8) . . ?
 C3 C1 S1 128.3(8) . . ?
 C3 C1 C2 117.3(10) . . ?
 N1 C2 C1 177.9(13) . . ?
 C1 C3 S2 127.3(9) . . ?
 C1 C3 C4 119.5(10) . . ?
 C4 C3 S2 113.2(9) . . ?
 N2 C4 C3 175.3(14) . . ?
 C6 C5 P1 118.8(7) . . ?
 C6 C5 C10 116.8(9) . . ?
 C10 C5 P1 124.3(8) . . ?
 C5 C6 H6 118.6 . . ?
 C5 C6 C7 122.8(10) . . ?
 C7 C6 H6 118.6 . . ?
 C6 C7 H7 121.1 . . ?
 C8 C7 C6 117.7(12) . . ?
 C8 C7 H7 121.1 . . ?
 C7 C8 H8 119.7 . . ?
 C9 C8 C7 120.7(12) . . ?
 C9 C8 H8 119.7 . . ?
 C8 C9 H9 118.8 . . ?
 C8 C9 C10 122.5(13) . . ?
 C10 C9 H9 118.8 . . ?
 C5 C10 H10 120.3 . . ?
 C9 C10 C5 119.5(13) . . ?
 C9 C10 H10 120.3 . . ?
 C12 C11 P1 120.0(7) . . ?
 C12 C11 C16 117.6(10) . . ?
 C16 C11 P1 122.4(8) . . ?
 C11 C12 H12 119.4 . . ?
 C13 C12 C11 121.2(11) . . ?
 C13 C12 H12 119.4 . . ?
 C12 C13 H13 119.8 . . ?
 C14 C13 C12 120.5(13) . . ?
 C14 C13 H13 119.8 . . ?
 C13 C14 H14 120.1 . . ?
 C13 C14 C15 119.9(11) . . ?
 C15 C14 H14 120.1 . . ?
 C14 C15 H15 119.6 . . ?
 C14 C15 C16 120.8(11) . . ?
 C16 C15 H15 119.6 . . ?
 C11 C16 H16 120.0 . . ?
 C15 C16 C11 119.9(11) . . ?
 C15 C16 H16 120.0 . . ?
 P1 C17 P2 111.2(5) . . ?
 P1 C17 H17A 109.4 . . ?
 P1 C17 H17B 109.4 . . ?
 P2 C17 H17A 109.4 . . ?
 P2 C17 H17B 109.4 . . ?
 H17A C17 H17B 108.0 . . ?
 C19 C18 P2 119.5(8) . . ?
 C19 C18 C23 119.3(10) . . ?
 C23 C18 P2 120.6(8) . . ?
 C18 C19 H19 120.4 . . ?
 C18 C19 C20 119.1(13) . . ?
 C20 C19 H19 120.4 . . ?
 C19 C20 H20 119.8 . . ?
 C21 C20 C19 120.4(14) . . ?
 C21 C20 H20 119.8 . . ?
 C20 C21 H21 119.9 . . ?
 C22 C21 C20 120.3(13) . . ?
 C22 C21 H21 119.9 . . ?
 C21 C22 H22 119.6 . . ?
 C21 C22 C23 120.9(14) . . ?
 C23 C22 H22 119.6 . . ?
 C18 C23 H23 120.0 . . ?
 C22 C23 C18 120.0(14) . . ?
 C22 C23 H23 120.0 . . ?
 C25 C24 P2 119.5(7) . . ?
 C25 C24 C29 117.9(9) . . ?
 C29 C24 P2 122.4(7) . . ?
 C24 C25 H25 119.7 . . ?
 C26 C25 C24 120.5(10) . . ?
 C26 C25 H25 119.7 . . ?
 C25 C26 H26 119.6 . . ?
 C27 C26 C25 120.9(11) . . ?
 C27 C26 H26 119.6 . . ?
 C26 C27 H27 119.9 . . ?
 C26 C27 C28 120.3(10) . . ?
 C28 C27 H27 119.9 . . ?
 C27 C28 H28 120.3 . . ?
 C27 C28 C29 119.4(11) . . ?
 C29 C28 H28 120.3 . . ?
 C24 C29 H29 119.5 . . ?
 C28 C29 C24 121.0(10) . . ?
 C28 C29 H29 119.5 . . ?
 C31 C30 P3 115.0(6) . . ?
 C35 C30 P3 124.7(7) . . ?
 C35 C30 C31 120.1(9) . . ?
 C35A C30 P3 120.3(16) . . ?
 C31A C30 P3 128.2(18) . . ?
 C31A C30 C35A 111(2) . . ?
 C30 C31 H31 119.7 . . ?
 C30 C31 C32 120.5(10) . . ?
 C32 C31 H31 119.7 . . ?
 C31 C32 H32 120.5 . . ?
 C33 C32 C31 118.9(11) . . ?
 C33 C32 H32 120.5 . . ?
 C32 C33 H33 120.0 . . ?
 C34 C33 C32 120.0(11) . . ?
 C34 C33 H33 120.0 . . ?
 C33 C34 H34 119.7 . . ?
 C35 C34 C33 120.6(11) . . ?
 C35 C34 H34 119.7 . . ?
 C30 C35 C34 119.7(10) . . ?
 C30 C35 H35 120.1 . . ?
 C34 C35 H35 120.1 . . ?
 C37 C36 P3 122.0(7) . . ?
 C41 C36 P3 119.8(7) . . ?
 C41 C36 C37 118.1(8) . . ?
 C36 C37 H37 119.7 . . ?
 C38 C37 C36 120.6(9) . . ?
 C38 C37 H37 119.7 . . ?
 C37 C38 H38 119.9 . . ?
 C39 C38 C37 120.1(9) . . ?
 C39 C38 H38 119.9 . . ?
 C38 C39 H39 119.6 . . ?
 C38 C39 C40 120.8(9) . . ?
 C40 C39 H39 119.6 . . ?
 C39 C40 H40 120.3 . . ?
 C39 C40 C41 119.4(9) . . ?
 C41 C40 H40 120.3 . . ?
 C36 C41 C40 121.0(9) . . ?
 C36 C41 H41 119.5 . . ?
 C40 C41 H41 119.5 . . ?
 P3 C42 P4 113.0(4) . . ?
 P3 C42 H42A 109.0 . . ?
 P3 C42 H42B 109.0 . . ?
 P4 C42 H42A 109.0 . . ?
 P4 C42 H42B 109.0 . . ?
 H42A C42 H42B 107.8 . . ?
 C44 C43 P4 118.3(6) . . ?
 C44 C43 C48 119.2(9) . . ?
 C48 C43 P4 122.5(7) . . ?
 C43 C44 H44 119.7 . . ?
 C43 C44 C45 120.6(9) . . ?
 C45 C44 H44 119.7 . . ?
 C44 C45 H45 120.6 . . ?
 C46 C45 C44 118.9(9) . . ?
 C46 C45 H45 120.6 . . ?
 C45 C46 H46 119.7 . . ?
 C47 C46 C45 120.6(10) . . ?
 C47 C46 H46 119.7 . . ?
 C46 C47 H47 119.8 . . ?
 C46 C47 C48 120.5(10) . . ?
 C48 C47 H47 119.8 . . ?
 C43 C48 C47 120.2(10) . . ?
 C43 C48 H48 119.9 . . ?
 C47 C48 H48 119.9 . . ?
 C50 C49 P4 117.2(8) . . ?
 C50 C49 C54 120.3(11) . . ?
 C54 C49 P4 122.4(8) . . ?
 C50A C49 P4 115.7(14) . . ?
 C54A C49 P4 128.2(19) . . ?
 C54A C49 C50A 116(2) . . ?
 C49 C50 H50 120.1 . . ?
 C49 C50 C51 119.7(13) . . ?
 C51 C50 H50 120.1 . . ?
 C50 C51 H51 120.0 . . ?
 C52 C51 C50 120.0(16) . . ?
 C52 C51 H51 120.0 . . ?
 C51 C52 H52 119.7 . . ?
 C51 C52 C53 120.6(16) . . ?
 C53 C52 H52 119.7 . . ?
 C52 C53 H53 120.7 . . ?
 C54 C53 C52 118.7(16) . . ?
 C54 C53 H53 120.7 . . ?
 C49 C54 H54 119.9 . . ?
 C53 C54 C49 120.2(13) . . ?
 C53 C54 H54 119.9 . . ?
 C56 C55 P5 123.3(7) . . ?
 C56 C55 C60 116.8(10) . . ?
 C60 C55 P5 119.6(8) . . ?
 C55 C56 H56 118.9 . . ?
 C55 C56 C57 122.3(10) . . ?
 C57 C56 H56 118.9 . . ?
 C56 C57 H57 120.1 . . ?
 C58 C57 C56 119.8(11) . . ?
 C58 C57 H57 120.1 . . ?
 C57 C58 H58 120.4 . . ?
 C57 C58 C59 119.2(11) . . ?
 C59 C58 H58 120.4 . . ?
 C58 C59 H59 119.2 . . ?
 C58 C59 C60 121.5(12) . . ?
 C60 C59 H59 119.2 . . ?
 C55 C60 H60 119.9 . . ?
 C59 C60 C55 120.2(12) . . ?
 C59 C60 H60 119.9 . . ?
 C62 C61 P5 122.9(8) . . ?
 C66 C61 P5 118.8(8) . . ?
 C66 C61 C62 118.2(10) . . ?
 C61 C62 H62 119.5 . . ?
 C61 C62 C63 121.1(13) . . ?
 C63 C62 H62 119.5 . . ?
 C62 C63 H63 120.2 . . ?
 C64 C63 C62 119.6(15) . . ?
 C64 C63 H63 120.2 . . ?
 C63 C64 H64 119.7 . . ?
 C63 C64 C65 120.7(13) . . ?
 C65 C64 H64 119.7 . . ?
 C64 C65 H65 120.3 . . ?
 C66 C65 C64 119.5(13) . . ?
 C66 C65 H65 120.3 . . ?
 C61 C66 H66 119.6 . . ?
 C65 C66 C61 120.9(12) . . ?
 C65 C66 H66 119.6 . . ?
 P5 C67 P6 111.3(5) . . ?
 P5 C67 H67A 109.4 . . ?
 P5 C67 H67B 109.4 . . ?
 P6 C67 H67A 109.4 . . ?
 P6 C67 H67B 109.4 . . ?
 H67A C67 H67B 108.0 . . ?
 C69 C68 P6 118.7(8) . . ?
 C73 C68 P6 124.4(9) . . ?
 C73 C68 C69 116.5(11) . . ?
 C68 C69 H69 119.5 . . ?
 C68 C69 C70 120.9(12) . . ?
 C70 C69 H69 119.5 . . ?
 C69 C70 H70 119.5 . . ?
 C71 C70 C69 121.0(13) . . ?
 C71 C70 H70 119.5 . . ?
 C70 C71 H71 121.2 . . ?
 C72 C71 C70 117.7(13) . . ?
 C72 C71 H71 121.2 . . ?
 C71 C72 H72 119.4 . . ?
 C71 C72 C73 121.2(14) . . ?
 C73 C72 H72 119.4 . . ?
 C68 C73 C72 121.8(14) . . ?
 C68 C73 H73 119.1 . . ?
 C72 C73 H73 119.1 . . ?
 C75 C74 P6 117.6(8) . . ?
 C79 C74 P6 124.8(7) . . ?
 C79 C74 C75 117.6(10) . . ?
 C74 C75 H75 119.2 . . ?
 C76 C75 C74 121.6(11) . . ?
 C76 C75 H75 119.2 . . ?
 C75 C76 H76 120.3 . . ?
 C75 C76 C77 119.5(11) . . ?
 C77 C76 H76 120.3 . . ?
 C76 C77 H77 120.1 . . ?
 C78 C77 C76 119.8(11) . . ?
 C78 C77 H77 120.1 . . ?
 C77 C78 H78 120.0 . . ?
 C77 C78 C79 119.9(11) . . ?
 C79 C78 H78 120.0 . . ?
 C74 C79 C78 121.6(10) . . ?
 C74 C79 H79 119.2 . . ?
 C78 C79 H79 119.2 . . ?
 C80 O1 H1 109.5 . . ?
 O1 C80 H80A 109.5 . . ?
 O1 C80 H80B 109.5 . . ?
 O1 C80 H80C 109.5 . . ?
 H80A C80 H80B 109.5 . . ?
 H80A C80 H80C 109.5 . . ?
 H80B C80 H80C 109.5 . . ?
 C49 C50A H50A 116.0 . . ?
 C51A C50A C49 128(3) . . ?
 C51A C50A H50A 116.0 . . ?
 C50A C51A H51A 125.2 . . ?
 C52A C51A C50A 110(4) . . ?
 C52A C51A H51A 125.2 . . ?
 C51A C52A H52A 116.4 . . ?
 C53A C52A C51A 127(4) . . ?
 C53A C52A H52A 116.4 . . ?
 C52A C53A H53A 122.3 . . ?
 C54A C53A C52A 115(4) . . ?
 C54A C53A H53A 122.3 . . ?
 C49 C54A C53A 122(4) . . ?
 C49 C54A H54A 119.2 . . ?
 C53A C54A H54A 119.2 . . ?
 C30 C35A H35A 117.1 . . ?
 C34A C35A C30 126(3) . . ?
 C34A C35A H35A 117.1 . . ?
 C35A C34A H34A 120.3 . . ?
 C33A C34A C35A 119(5) . . ?
 C33A C34A H34A 120.3 . . ?
 C30 C31A H31A 116.4 . . ?
 C32A C31A C30 127(4) . . ?
 C32A C31A H31A 116.4 . . ?
 C31A C32A H32A 120.7 . . ?
 C33A C32A C31A 119(5) . . ?
 C33A C32A H32A 120.7 . . ?
 C34A C33A H33A 120.8 . . ?
 C32A C33A C34A 118(5) . . ?
 C32A C33A H33A 120.8 . . ?

_shelx_res_file
;
TITL hy_a.res in Pbca
    au3cd.res
    created by SHELXL-2016/6 at 10:19:56 on 05-Feb-2022
REM Old TITL hy in Pbca
REM SHELXT solution in Pbca
REM R1 0.094, Rweak 0.002, Alpha 0.036, Orientation as input
REM Formula found by SHELXT: C68 N15 Au3 Cd S9
CELL 1.54184 22.9702 23.8042 27.0023 90 90 90
ZERR 8 0.0002 0.0002 0.0003 0 0 0
LATT 1
SYMM 0.5-X,-Y,0.5+Z
SYMM -X,0.5+Y,0.5-Z
SYMM 0.5+X,0.5-Y,-Z
SFAC C H Au Cd Cl N O P S
UNIT 640 560 24 8 8 16 8 48 16
DFIX 1.39 0.01 C54 C53 C54A C53A C54A C49 C54 C49 C50 C49 C50A C49 C51A =
 C50A C53A C52A C53 C52 C52 C51 C52A C51A C51 C50
DFIX 1.39 0.01 C31A C30 C35A C30 C35A C34A C32A C31A
DFIX 1.39 0.01 C33A C32A C34A C33A
DFIX 1.39 0.01 C35 C30 C31 C30 C32 C31 C33 C32 C34 C33 C35 C34
DANG 2.4 C31A C35A
FLAT C50 C51 C52 C53 C54 C49
FLAT C49 C54A C50A C53A C52A C51A
FLAT C32A C34A C33A C31A C35A C30
DELU C53A C54A C49 C50A C51A C52A
ISOR 0.01 0.02 N2 C21 C72 C73 C70 C50 C51
ISOR 0.01 0.02 N2
ISOR 0.01 0.02 C4 N2
ISOR 0.01 0.02 C52 C53 C34 C32 C31 C62 C63 C69 C9 C8
ISOR 0.01 0.02 C53A C54A C50A C51A C52A
ISOR 0.01 0.02 C33A C32A C31A C35A C34A

L.S. 14 0 0
PLAN  50
SIZE 0.15 0.2 0.2
BOND $H
list 4
fmap 2 53
acta
OMIT 2 19 7
REM <olex2.extras>
REM <HklSrc "%.\\Au3Cd.hkl">
REM </olex2.extras>

WGHT    0.090800   94.437004
FVAR       0.04308   0.73340   0.79719
AU1   3    0.381926    0.190084    0.638348    11.00000    0.03689    0.02732 =
         0.03070   -0.00006   -0.00231    0.00016
AU2   3    0.424244    0.302155    0.639681    11.00000    0.03708    0.02712 =
         0.03058    0.00050    0.00004   -0.00100
AU3   3    0.432215    0.236024    0.553301    11.00000    0.03918    0.02505 =
         0.03235   -0.00020   -0.00200   -0.00180
CD1   4    0.506168    0.212331    0.635875    11.00000    0.03508    0.03563 =
         0.03941    0.00297   -0.00252    0.00277
CL1   5    0.533601    0.250912    0.719286    11.00000    0.05793    0.05575 =
         0.04914   -0.00358   -0.01124   -0.00450
S1    9    0.536279    0.109635    0.625213    11.00000    0.05551    0.03563 =
         0.06065    0.00698    0.00383    0.00210
S2    9    0.586268    0.236000    0.574718    11.00000    0.07081    0.03563 =
         0.09852    0.01265    0.04175    0.00772
P1    8    0.359966    0.183827    0.725191    11.00000    0.04398    0.02868 =
         0.02983    0.00302   -0.00171   -0.00454
P2    8    0.365119    0.310871    0.711192    11.00000    0.04392    0.02900 =
         0.02994   -0.00063    0.00100   -0.00281
P3    8    0.342027    0.117280    0.587479    11.00000    0.03777    0.02704 =
         0.03130    0.00025   -0.00247   -0.00182
P4    8    0.419834    0.154984    0.502638    11.00000    0.03737    0.02318 =
         0.03159   -0.00141    0.00162   -0.00066
P5    8    0.450852    0.320426    0.509644    11.00000    0.04167    0.02634 =
         0.03133    0.00299   -0.00008   -0.00219
P6    8    0.481460    0.377076    0.606704    11.00000    0.03946    0.02413 =
         0.03518   -0.00279    0.00257   -0.00222
N1    6    0.631696    0.026315    0.544642    11.00000    0.08456    0.05002 =
         0.10662   -0.01345    0.00650    0.01392
N2    6    0.683297    0.170433    0.488532    11.00000    0.13154    0.07801 =
         0.13014    0.00422    0.07990    0.02007
C1    1    0.587687    0.119361    0.578284    11.00000    0.04519    0.04313 =
         0.06058    0.00454   -0.00049    0.00826
C2    1    0.612005    0.068043    0.558774    11.00000    0.06110    0.04170 =
         0.06488   -0.00472    0.00374    0.00754
C3    1    0.607399    0.168699    0.558649    11.00000    0.05417    0.04811 =
         0.07134    0.00619    0.01429    0.00710
C4    1    0.649248    0.167439    0.519903    11.00000    0.08605    0.06111 =
         0.09381    0.00416    0.02869    0.00983
C5    1    0.401350    0.132134    0.759642    11.00000    0.05354    0.02710 =
         0.03862   -0.00254   -0.00608   -0.00449
C6    1    0.459140    0.124386    0.748159    11.00000    0.06108    0.05942 =
         0.05554    0.02379   -0.00339    0.00055
AFIX  43
H6    2    0.476143    0.147749    0.724646    11.00000   -1.20000
AFIX   0
C7    1    0.493493    0.082742    0.770413    11.00000    0.06698    0.07339 =
         0.08750    0.02565    0.00072    0.01579
AFIX  43
H7    2    0.532206    0.077681    0.761370    11.00000   -1.20000
AFIX   0
C8    1    0.468088    0.049786    0.805914    11.00000    0.08713    0.06229 =
         0.08893    0.02552   -0.01581    0.00797
AFIX  43
H8    2    0.490154    0.022699    0.822152    11.00000   -1.20000
AFIX   0
C9    1    0.411984    0.056145    0.817443    11.00000    0.09675    0.07141 =
         0.09126    0.04018   -0.00847   -0.00439
AFIX  43
H9    2    0.395560    0.032303    0.840879    11.00000   -1.20000
AFIX   0
C10   1    0.377568    0.096605    0.795984    11.00000    0.07808    0.06416 =
         0.08196    0.04189   -0.00657   -0.01664
AFIX  43
H10   2    0.338838    0.100457    0.805429    11.00000   -1.20000
AFIX   0
C11   1    0.285162    0.172883    0.744526    11.00000    0.05515    0.03464 =
         0.04035   -0.00024    0.00626   -0.00608
C12   1    0.244071    0.152731    0.710612    11.00000    0.05290    0.05639 =
         0.05484    0.00224    0.00081   -0.00105
AFIX  43
H12   2    0.255597    0.144777    0.678349    11.00000   -1.20000
AFIX   0
C13   1    0.186248    0.144369    0.724280    11.00000    0.05010    0.08899 =
         0.08952   -0.00070    0.00470   -0.01631
AFIX  43
H13   2    0.159535    0.131647    0.700955    11.00000   -1.20000
AFIX   0
C14   1    0.168472    0.154722    0.771725    11.00000    0.05252    0.07145 =
         0.09014    0.00540    0.02367   -0.00688
AFIX  43
H14   2    0.130107    0.147840    0.780904    11.00000   -1.20000
AFIX   0
C15   1    0.207529    0.175380    0.805925    11.00000    0.08791    0.05201 =
         0.07487   -0.01495    0.03577   -0.00941
AFIX  43
H15   2    0.194883    0.183880    0.837774    11.00000   -1.20000
AFIX   0
C16   1    0.266089    0.183738    0.793287    11.00000    0.07154    0.04742 =
         0.05339   -0.00105    0.01196   -0.00821
AFIX  43
H16   2    0.292341    0.196421    0.817005    11.00000   -1.20000
AFIX   0
C17   1    0.380577    0.251556    0.753487    11.00000    0.05074    0.02929 =
         0.03078   -0.00182    0.00091   -0.00330
AFIX  23
H17A  2    0.421758    0.251107    0.761429    11.00000   -1.20000
H17B  2    0.359096    0.256685    0.784082    11.00000   -1.20000
AFIX   0
C18   1    0.377270    0.371324    0.751518    11.00000    0.07182    0.03615 =
         0.03213   -0.00240    0.00498   -0.01691
C19   1    0.426423    0.373253    0.780699    11.00000    0.07676    0.05562 =
         0.04813   -0.01208    0.00750   -0.03025
AFIX  43
H19   2    0.451215    0.342439    0.782568    11.00000   -1.20000
AFIX   0
C20   1    0.438708    0.422808    0.807831    11.00000    0.10675    0.09392 =
         0.04839   -0.02346    0.00081   -0.04615
AFIX  43
H20   2    0.471269    0.424233    0.828262    11.00000   -1.20000
AFIX   0
C21   1    0.402813    0.468729    0.804125    11.00000    0.11812    0.06135 =
         0.08035   -0.01950    0.01105   -0.01412
AFIX  43
H21   2    0.411544    0.501321    0.821604    11.00000   -1.20000
AFIX   0
C22   1    0.354860    0.466784    0.775199    11.00000    0.15324    0.04528 =
         0.06335   -0.00641    0.00623    0.00856
AFIX  43
H22   2    0.330645    0.498015    0.773232    11.00000   -1.20000
AFIX   0
C23   1    0.341270    0.418876    0.748417    11.00000    0.13322    0.02533 =
         0.05675   -0.01130    0.00597    0.00708
AFIX  43
H23   2    0.308326    0.418221    0.728404    11.00000   -1.20000
AFIX   0
C24   1    0.287059    0.309251    0.701378    11.00000    0.04980    0.02945 =
         0.03765   -0.00110    0.00477    0.00370
C25   1    0.265424    0.307117    0.653697    11.00000    0.04778    0.03921 =
         0.03959   -0.00453    0.00045    0.00778
AFIX  43
H25   2    0.290879    0.308861    0.626958    11.00000   -1.20000
AFIX   0
C26   1    0.206494    0.302432    0.645424    11.00000    0.05351    0.05384 =
         0.06879   -0.00919   -0.01456    0.01188
AFIX  43
H26   2    0.192515    0.301682    0.613107    11.00000   -1.20000
AFIX   0
C27   1    0.168610    0.298901    0.683708    11.00000    0.03419    0.04891 =
         0.11836   -0.01136   -0.01476    0.00292
AFIX  43
H27   2    0.128928    0.295616    0.677516    11.00000   -1.20000
AFIX   0
C28   1    0.188462    0.300146    0.731467    11.00000    0.05995    0.04671 =
         0.07985    0.00471    0.01642    0.01013
AFIX  43
H28   2    0.162536    0.296922    0.757767    11.00000   -1.20000
AFIX   0
C29   1    0.247539    0.306253    0.740290    11.00000    0.05201    0.04762 =
         0.03959    0.00382    0.00348    0.00905
AFIX  43
H29   2    0.260964    0.308379    0.772729    11.00000   -1.20000
AFIX   0
C30   1    0.329170    0.051838    0.621789    11.00000    0.04133    0.04444 =
         0.04017    0.00815    0.00606    0.00247
PART 1
C31   1    0.369424    0.040332    0.658670    31.00000    0.05513    0.03015 =
         0.05244   -0.00002   -0.00838   -0.00814
AFIX  43
H31   2    0.400922    0.064287    0.663390    31.00000   -1.20000
AFIX   0
C32   1    0.363076   -0.006668    0.688605    31.00000    0.07286    0.04412 =
         0.05375    0.00800   -0.00626    0.00159
AFIX  43
H32   2    0.389991   -0.014334    0.713431    31.00000   -1.20000
AFIX   0
C33   1    0.316111   -0.041892    0.680920    31.00000    0.06936    0.03223 =
         0.04619    0.00494    0.00259   -0.00072
AFIX  43
H33   2    0.311640   -0.073952    0.700232    31.00000   -1.20000
AFIX   0
C34   1    0.275811   -0.029492    0.644566    31.00000    0.05328    0.05527 =
         0.06151    0.01354   -0.00290   -0.00707
AFIX  43
H34   2    0.244263   -0.053312    0.639562    31.00000   -1.20000
AFIX   0
C35   1    0.281912    0.017911    0.615593    31.00000    0.04805    0.03907 =
         0.05495    0.01698   -0.01306   -0.01757
AFIX  43
H35   2    0.253908    0.026669    0.591948    31.00000   -1.20000
AFIX   0
PART 0
C36   1    0.275741    0.130577    0.553115    11.00000    0.03891    0.02980 =
         0.03217    0.00370    0.00106   -0.00086
C37   1    0.257950    0.096085    0.513948    11.00000    0.04348    0.03470 =
         0.04525   -0.01055    0.00108   -0.00340
AFIX  43
H37   2    0.278616    0.063457    0.506892    11.00000   -1.20000
AFIX   0
C38   1    0.210317    0.109984    0.485893    11.00000    0.05304    0.04875 =
         0.04736    0.00055   -0.00949   -0.00810
AFIX  43
H38   2    0.198921    0.086865    0.459876    11.00000   -1.20000
AFIX   0
C39   1    0.179808    0.157365    0.496015    11.00000    0.03889    0.06095 =
         0.06227    0.01388   -0.01353    0.00577
AFIX  43
H39   2    0.147757    0.166658    0.476632    11.00000   -1.20000
AFIX   0
C40   1    0.195633    0.191817    0.534530    11.00000    0.05564    0.04912 =
         0.06703    0.00120    0.00009    0.01975
AFIX  43
H40   2    0.174397    0.224181    0.541303    11.00000   -1.20000
AFIX   0
C41   1    0.243399    0.177939    0.563115    11.00000    0.04130    0.03970 =
         0.04927   -0.00657   -0.00036    0.00518
AFIX  43
H41   2    0.253863    0.200928    0.589503    11.00000   -1.20000
AFIX   0
C42   1    0.393861    0.096040    0.540591    11.00000    0.02957    0.03457 =
         0.03957    0.00082   -0.00168   -0.00021
AFIX  23
H42A  2    0.375796    0.068352    0.519177    11.00000   -1.20000
H42B  2    0.426940    0.078350    0.556572    11.00000   -1.20000
AFIX   0
C43   1    0.363479    0.167208    0.456142    11.00000    0.04591    0.03012 =
         0.02681    0.00119    0.00499    0.00324
C44   1    0.328326    0.214163    0.461196    11.00000    0.04586    0.03202 =
         0.04402   -0.00456   -0.00422    0.00474
AFIX  43
H44   2    0.334085    0.238520    0.487675    11.00000   -1.20000
AFIX   0
C45   1    0.284042    0.225293    0.426647    11.00000    0.04381    0.05004 =
         0.06206    0.01100   -0.00505    0.00365
AFIX  43
H45   2    0.260038    0.256475    0.430341    11.00000   -1.20000
AFIX   0
C46   1    0.276657    0.188594    0.386511    11.00000    0.05871    0.06726 =
         0.04153    0.01311   -0.01598    0.00268
AFIX  43
H46   2    0.247642    0.195626    0.363304    11.00000   -1.20000
AFIX   0
C47   1    0.311500    0.142849    0.381210    11.00000    0.07092    0.06784 =
         0.04095   -0.00289   -0.00041   -0.00252
AFIX  43
H47   2    0.306403    0.119041    0.354249    11.00000   -1.20000
AFIX   0
C48   1    0.354910    0.131347    0.415973    11.00000    0.06567    0.05273 =
         0.03745   -0.00756   -0.00152   -0.00067
AFIX  43
H48   2    0.378188    0.099652    0.412315    11.00000   -1.20000
AFIX   0
C49   1    0.479187    0.124999    0.466785    11.00000    0.04613    0.03615 =
         0.04783    0.00175    0.00087    0.00343
PART 1
C50   1    0.521628    0.161279    0.450188    21.00000    0.06242    0.05484 =
         0.06862   -0.00435    0.01509   -0.00734
AFIX  43
H50   2    0.518901    0.199500    0.456936    21.00000   -1.20000
AFIX   0
C51   1    0.568375    0.140617    0.423415    21.00000    0.07212    0.08365 =
         0.09003   -0.00076    0.02349   -0.00134
AFIX  43
H51   2    0.596943    0.165024    0.411896    21.00000   -1.20000
AFIX   0
C52   1    0.572594    0.083661    0.413794    21.00000    0.06291    0.08233 =
         0.07305   -0.00326    0.01135    0.01599
AFIX  43
H52   2    0.605349    0.069633    0.397766    21.00000   -1.20000
AFIX   0
C53   1    0.528214    0.047184    0.427906    21.00000    0.05593    0.05628 =
         0.06203    0.00051    0.00896    0.01509
AFIX  43
H53   2    0.528675    0.009770    0.417995    21.00000   -1.20000
AFIX   0
C54   1    0.483280    0.067784    0.457059    21.00000    0.04925    0.04066 =
         0.04329    0.00452    0.00149    0.00843
AFIX  43
H54   2    0.455801    0.043226    0.470140    21.00000   -1.20000
AFIX   0
PART 0
C55   1    0.482359    0.312867    0.448420    11.00000    0.05148    0.02839 =
         0.04271    0.00305   -0.00505   -0.00165
C56   1    0.541117    0.310775    0.439980    11.00000    0.04689    0.04683 =
         0.04385   -0.00849   -0.00746    0.00018
AFIX  43
H56   2    0.566409    0.315860    0.466498    11.00000   -1.20000
AFIX   0
C57   1    0.564249    0.301316    0.393152    11.00000    0.06813    0.06249 =
         0.04473   -0.01038    0.01463   -0.00224
AFIX  43
H57   2    0.604374    0.300933    0.388569    11.00000   -1.20000
AFIX   0
C58   1    0.528497    0.292736    0.354559    11.00000    0.09333    0.06959 =
         0.03310   -0.00601    0.00496   -0.00356
AFIX  43
H58   2    0.543575    0.285004    0.323330    11.00000   -1.20000
AFIX   0
C59   1    0.469667    0.295501    0.361726    11.00000    0.10166    0.13425 =
         0.03513   -0.02467   -0.02061    0.00775
AFIX  43
H59   2    0.444927    0.291963    0.334641    11.00000   -1.20000
AFIX   0
C60   1    0.446252    0.303382    0.407979    11.00000    0.05798    0.10260 =
         0.04480   -0.00738   -0.01047   -0.00502
AFIX  43
H60   2    0.406094    0.302370    0.412267    11.00000   -1.20000
AFIX   0
C61   1    0.391824    0.369418    0.500256    11.00000    0.04419    0.03458 =
         0.05056    0.00369   -0.00206   -0.00247
C62   1    0.396467    0.415906    0.469896    11.00000    0.07188    0.06612 =
         0.09561    0.02401    0.01633    0.01211
AFIX  43
H62   2    0.430912    0.422201    0.452667    11.00000   -1.20000
AFIX   0
C63   1    0.350554    0.453401    0.464671    11.00000    0.09647    0.07701 =
         0.11424    0.01818    0.00429    0.02461
AFIX  43
H63   2    0.353468    0.483375    0.442721    11.00000   -1.20000
AFIX   0
C64   1    0.301847    0.446089    0.491558    11.00000    0.07908    0.07627 =
         0.14496    0.01023    0.00200    0.03655
AFIX  43
H64   2    0.271194    0.471344    0.488296    11.00000   -1.20000
AFIX   0
C65   1    0.296880    0.401288    0.524080    11.00000    0.04919    0.09307 =
         0.11114   -0.00255    0.01073    0.01755
AFIX  43
H65   2    0.263810    0.397388    0.543650    11.00000   -1.20000
AFIX   0
C66   1    0.341286    0.362619    0.527178    11.00000    0.05444    0.06700 =
         0.05943    0.00815    0.00493    0.00183
AFIX  43
H66   2    0.337156    0.331494    0.547697    11.00000   -1.20000
AFIX   0
C67   1    0.505310    0.361523    0.542806    11.00000    0.04434    0.03976 =
         0.03470    0.00194    0.00727    0.00187
AFIX  23
H67A  2    0.512153    0.396474    0.525279    11.00000   -1.20000
H67B  2    0.541676    0.340839    0.543778    11.00000   -1.20000
AFIX   0
C68   1    0.445236    0.445910    0.602190    11.00000    0.04888    0.03374 =
         0.04053   -0.00231    0.00550   -0.00494
C69   1    0.399056    0.456281    0.631474    11.00000    0.08901    0.05617 =
         0.09881    0.01484    0.03457    0.01052
AFIX  43
H69   2    0.384198    0.427715    0.651280    11.00000   -1.20000
AFIX   0
C70   1    0.373327    0.508948    0.632528    11.00000    0.08251    0.06641 =
         0.11039    0.01615    0.03157    0.01878
AFIX  43
H70   2    0.344234    0.516388    0.655565    11.00000   -1.20000
AFIX   0
C71   1    0.389647    0.549098    0.601023    11.00000    0.09076    0.03302 =
         0.10743    0.01041    0.01543    0.01074
AFIX  43
H71   2    0.368598    0.582304    0.598078    11.00000   -1.20000
AFIX   0
C72   1    0.436508    0.540097    0.574289    11.00000    0.12178    0.07152 =
         0.10828    0.01996    0.04386    0.01869
AFIX  43
H72   2    0.450581    0.568529    0.553926    11.00000   -1.20000
AFIX   0
C73   1    0.465339    0.489014    0.575886    11.00000    0.10611    0.05806 =
         0.10401    0.02101    0.04140    0.01319
AFIX  43
H73   2    0.499706    0.484726    0.558075    11.00000   -1.20000
AFIX   0
C74   1    0.549044    0.393208    0.638397    11.00000    0.05645    0.03111 =
         0.03861   -0.00629    0.00614   -0.00244
C75   1    0.549468    0.389558    0.689393    11.00000    0.05691    0.04517 =
         0.04757   -0.00389   -0.00188   -0.00863
AFIX  43
H75   2    0.515382    0.379883    0.705906    11.00000   -1.20000
AFIX   0
C76   1    0.599034    0.399873    0.716344    11.00000    0.07401    0.05634 =
         0.05464   -0.00127   -0.01022   -0.01163
AFIX  43
H76   2    0.598495    0.396942    0.750685    11.00000   -1.20000
AFIX   0
C77   1    0.650051    0.414740    0.691873    11.00000    0.06134    0.06290 =
         0.06071   -0.00955   -0.00852   -0.00201
AFIX  43
H77   2    0.683578    0.422732    0.709849    11.00000   -1.20000
AFIX   0
C78   1    0.650725    0.417529    0.641872    11.00000    0.04788    0.07344 =
         0.05771   -0.01716   -0.00015   -0.00872
AFIX  43
H78   2    0.685027    0.426409    0.625335    11.00000   -1.20000
AFIX   0
C79   1    0.600277    0.407149    0.615285    11.00000    0.04481    0.06326 =
         0.04476   -0.00831   -0.00096   -0.01260
AFIX  43
H79   2    0.601141    0.409689    0.580924    11.00000   -1.20000
AFIX   0

O1    7    0.733210   -0.006458    0.605596    11.00000    0.11852    0.09682 =
         0.17950   -0.00694   -0.01911   -0.00330
AFIX 147
H1    2    0.704123   -0.005366    0.588017    11.00000   -1.50000
AFIX   0
C80   1    0.738233    0.044861    0.632453    11.00000    0.16367    0.15567 =
         0.17424   -0.09115   -0.00483   -0.03795
AFIX 137
H80A  2    0.764882    0.039909    0.659491    11.00000   -1.50000
H80B  2    0.700749    0.055438    0.645112    11.00000   -1.50000
H80C  2    0.752453    0.073800    0.610847    11.00000   -1.50000
AFIX   0

PART 2
C50A  1    0.500603    0.158595    0.428499   -21.00000    0.04886    0.03946 =
         0.04977   -0.00092    0.00039   -0.00617
AFIX  43
H50A  2    0.486465    0.195182    0.427362   -21.00000   -1.20000
AFIX   0
C51A  1    0.540467    0.144145    0.391834   -21.00000    0.05789    0.05771 =
         0.06021    0.00114    0.01157   -0.00546
AFIX  43
H51A  2    0.554467    0.168345    0.367560   -21.00000   -1.20000
AFIX   0
C52A  1    0.556173    0.088098    0.396993   -21.00000    0.06408    0.06608 =
         0.06331    0.00238    0.01222    0.00946
AFIX  43
H52A  2    0.576012    0.072034    0.370519   -21.00000   -1.20000
AFIX   0
C53A  1    0.545501    0.053411    0.437350   -21.00000    0.05573    0.05156 =
         0.05754   -0.00430    0.00209    0.01069
AFIX  43
H53A  2    0.566711    0.020769    0.443062   -21.00000   -1.20000
AFIX   0
C54A  1    0.501021    0.070808    0.468558   -21.00000    0.04679    0.04084 =
         0.04521    0.00404   -0.00486    0.00852
AFIX  43
H54A  2    0.485501    0.045470    0.491207   -21.00000   -1.20000
AFIX   0
C35A  1    0.321034    0.001090    0.596306   -31.00000    0.05956    0.05063 =
         0.05632    0.00250   -0.00087   -0.00218
AFIX  43
H35A  2    0.326747    0.001594    0.562212   -31.00000   -1.20000
AFIX   0
C34A  1    0.305146   -0.050028    0.617558   -31.00000    0.05437    0.05281 =
         0.05048    0.00260   -0.00059    0.00079
AFIX  43
H34A  2    0.302018   -0.082129    0.598108   -31.00000   -1.20000
AFIX   0
C31A  1    0.316189    0.045359    0.671832   -31.00000    0.06738    0.05716 =
         0.06197    0.00117   -0.00018   -0.00227
AFIX  43
H31A  2    0.318755    0.077460    0.691341   -31.00000   -1.20000
AFIX   0
C32A  1    0.299823   -0.003806    0.695821   -31.00000    0.08029    0.07648 =
         0.07682    0.00188   -0.00182    0.00092
AFIX  43
H32A  2    0.292895   -0.004044    0.729754   -31.00000   -1.20000
AFIX   0
C33A  1    0.294037   -0.052538    0.668064   -31.00000    0.05381    0.05167 =
         0.05497   -0.00082   -0.00374   -0.00092
AFIX  43
H33A  2    0.282971   -0.086117    0.682941   -31.00000   -1.20000
AFIX   0
HKLF 4


REM  hy_a.res in Pbca
REM R1 =  0.0544 for   11698 Fo > 4sig(Fo)  and  0.0688 for all   14686 data
REM    959 parameters refined using    214 restraints

END

WGHT      0.0908     94.4082

REM Highest difference peak  3.581,  deepest hole -1.610,  1-sigma level  0.210
Q1    1   0.3808  0.3008  0.6400  11.00000  0.05    3.58
Q2    1   0.4782  0.2376  0.5505  11.00000  0.05    3.46
Q3    1   0.3389  0.1936  0.6376  11.00000  0.05    3.42
Q4    1   0.4646  0.3010  0.6386  11.00000  0.05    3.15
Q5    1   0.3861  0.2388  0.5518  11.00000  0.05    3.06
Q6    1   0.4263  0.1866  0.6363  11.00000  0.05    2.75
Q7    1   0.4581  0.2117  0.6386  11.00000  0.05    2.16
Q8    1   0.5530  0.2166  0.6354  11.00000  0.05    1.61
Q9    1   0.5462  0.2054  0.6264  11.00000  0.05    1.43
Q10   1   0.4344  0.2809  0.5571  11.00000  0.05    1.41
Q11   1   0.3789  0.1965  0.6785  11.00000  0.05    1.40
Q12   1   0.3812  0.1440  0.6360  11.00000  0.05    1.34
Q13   1   0.4217  0.3152  0.5995  11.00000  0.05    1.33
Q14   1   0.5050  0.1673  0.6376  11.00000  0.05    1.30
Q15   1   0.4210  0.3007  0.6786  11.00000  0.05    1.25
Q16   1   0.4316  0.2624  0.6038  11.00000  0.05    1.15
Q17   1   0.3779  0.2380  0.6366  11.00000  0.05    1.07
Q18   1   0.3795  0.1694  0.5995  11.00000  0.05    1.05
Q19   1   0.4588  0.2579  0.6217  11.00000  0.05    1.03
Q20   1   0.3885  0.2113  0.5976  11.00000  0.05    1.02
Q21   1   0.4579  0.3375  0.6167  11.00000  0.05    1.01
Q22   1   0.4283  0.2589  0.6432  11.00000  0.05    0.92
Q23   1   0.4993  0.1999  0.6782  11.00000  0.05    0.91
Q24   1   0.4534  0.2009  0.5196  11.00000  0.05    0.90
Q25   1   0.4379  0.4808  0.5577  11.00000  0.05    0.89
Q26   1   0.4405  0.1831  0.5452  11.00000  0.05    0.89
Q27   1   0.3814  0.1182  0.5786  11.00000  0.05    0.88
Q28   1   0.4542  0.2739  0.5268  11.00000  0.05    0.86
Q29   1   0.4632  0.5403  0.5819  11.00000  0.05    0.86
Q30   1   0.4054  0.2048  0.5214  11.00000  0.05    0.86
Q31   1   0.3547  0.5012  0.5992  11.00000  0.05    0.85
Q32   1   0.3385  0.2415  0.5475  11.00000  0.05    0.82
Q33   1   0.4414  0.3829  0.6023  11.00000  0.05    0.80
Q34   1   0.4501  0.2523  0.6560  11.00000  0.05    0.77
Q35   1   0.3202  0.1796  0.7353  11.00000  0.05    0.77
Q36   1   0.4579  0.3394  0.6615  11.00000  0.05    0.77
Q37   1   0.5228  0.3788  0.6030  11.00000  0.05    0.76
Q38   1   0.4032  0.5351  0.5583  11.00000  0.05    0.75
Q39   1   0.4094  0.2774  0.5258  11.00000  0.05    0.74
Q40   1   0.4192  0.3525  0.6374  11.00000  0.05    0.71
Q41   1   0.3768  0.1567  0.4806  11.00000  0.05    0.69
Q42   1   0.3198  0.3063  0.7092  11.00000  0.05    0.67
Q43   1   0.3026  0.1184  0.5801  11.00000  0.05    0.67
Q44   1   0.5830  0.1142  0.6283  11.00000  0.05    0.65
Q45   1   0.5157  0.2347  0.6806  11.00000  0.05    0.65
Q46   1   0.4028  0.1817  0.7281  11.00000  0.05    0.64
Q47   1   0.5535  0.2182  0.5574  11.00000  0.05    0.63
Q48   1   0.3786  0.1548  0.5170  11.00000  0.05    0.63
Q49   1   0.4576  0.1554  0.5023  11.00000  0.05    0.63
Q50   1   0.2937  0.2753  0.6379  11.00000  0.05    0.62
;
_shelx_res_checksum                96071
_shelx_hkl_file
;
   0   0   2  103.23    8.44
   0   0  -2  381.80    8.72
   0   0  -3    0.04    0.34
   0   0   3    0.17    0.32
   0   0  -4 1445.71   76.84
   0   0   4 1497.60   76.80
   0   0  -5    0.89    0.78
   0   0   5    0.03    0.56
   0   0  -6    7.27    1.25
   0   0  -7    0.41    0.93
   0   0  -8 1393.10   74.80
   0   0   8 1461.00   74.96
   0   0  -9   -0.09    1.15
   0   0   9    1.68    1.16
   0   0 -10 2414.09  131.27
   0   0  10 2599.11  131.36
   0   0  11    0.24    1.44
   0   0 -11    2.10    1.50
   0   0  12 2297.94  120.96
   0   0  13    1.05    1.49
   0   0  14 2089.39  110.84
   0   0  14 2368.85  112.74
   0   0  15    0.23    0.66
   0   0 -15   -1.42    2.39
   0   0  15   -0.55    1.55
   0   0  16  418.93   22.22
   0   0  16  421.57   24.19
   0   0  17   -0.38    0.71
   0   0  18  335.67   17.94
   0   0  19    0.04    0.81
   0   0  20  307.79   16.56
   0   0  21    0.66    0.94
   0   0  22 1269.27   66.52
   0   0  23    4.36    1.22
   0   0  24   98.09    5.79
   0   0  25    0.39    1.04
   0   0  26  485.30   25.79
   0   0 -27   -0.36    1.23
   0   0  27    1.65    0.91
   0   0 -28   78.28    4.85
   0   0 -29    0.91    1.09
   0   0 -30    3.29    1.12
   0   0 -31   -0.67    0.94
   0  -1   2    0.53    0.43
   0   1  -2    0.22    0.94
   0  -1   3   -0.07    0.33
   0   1  -3    1.01    0.77
   0  -1  -3    0.56    0.44
   0  -1   4    0.20    0.42
   0  -1  -4    0.96    0.57
   0  -1   5    0.03    0.52
   0  -1  -5   -0.04    0.75
   0  -1  -6    0.84    0.96
   0  -1   6    1.08    0.75
   0  -1  -7   -0.23    0.82
   0   1   7    0.07    1.16
   0  -1   7    0.30    0.60
   0   1   8    4.93    1.52
   0  -1  -8    2.46    1.27
   0  -1  -9    0.92    1.00
   0   1   9    0.88    1.14
   0   1  10   12.99    2.23
   0  -1 -10    9.03    1.76
   0   1  11    1.11    1.38
   0   1 -11   -0.70    2.10
   0  -1  11    1.76    1.43
   0  -1 -11   -0.12    1.27
   0   1  12   26.51    3.06
   0   1 -12   19.52    3.96
   0  -1  12   26.29    3.07
   0   1 -13    2.91    2.93
   0  -1  13    0.73    1.45
   0  -1 -13    0.84    1.64
   0   1  13    1.85    1.55
   0   1  14   11.35    1.15
   0   1  14    7.37    2.48
   0   1 -14    7.44    4.06
   0  -1  14    7.03    2.35
   0   1 -15   -2.41    3.21
   0   1  15    1.33    1.53
   0  -1  15    0.65    0.70
   0  -1  15    0.72    1.32
   0   1  15   -0.03    0.72
   0  -1  16    6.33    1.08
   0   1  16    5.83    2.17
   0  -1  16    5.79    2.13
   0   1  16    6.15    1.12
   0  -1  17    0.98    0.78
   0   1  17   -0.04    0.72
   0  -1  18    0.24    0.77
   0   1  18    0.41    0.80
   0  -1  19   -0.04    0.80
   0   1  19    0.22    0.87
   0   1  20    3.69    1.23
   0  -1  20    2.76    1.12
   0   1  21    0.43    1.01
   0  -1  21    0.42    1.00
   0   1  22    7.73    1.48
   0  -1  22    8.30    1.41
   0  -1  23    1.65    1.15
   0   1  23    1.72    1.20
   0   1  24   29.18    2.44
   0  -1  24   25.99    2.33
   0  -1  25    0.89    1.04
   0   1  25    1.29    1.12
   0  -1  26   -0.93    1.08
   0   1  26    2.42    1.20
   0   1 -27   -0.35    1.16
   0   1  27    0.62    0.95
   0  -1 -28    1.80    1.29
   0   1 -28    1.90    1.24
   0   1 -29    0.31    0.99
   0  -1 -29   -0.16    1.18
   0  -1 -30    1.75    1.09
   0   1 -30    1.16    1.01
   0   1 -31   -0.27    0.81
   0  -1 -31    1.53    0.98
   0  -1 -32    1.10    0.83
   0  -2   0 9999.00  519.53
   0  -2   1   82.91    4.87
   0  -2   2   48.96    2.96
   0  -2   3   86.69    5.08
   0   2  -3   77.28    4.56
   0   2  -4  458.90   24.64
   0  -2   5   29.17    2.05
   0  -2  -5   34.51    2.32
   0   2  -5   37.89    3.84
   0  -2   6   23.16    1.66
   0   2  -6   27.84    3.54
   0  -2  -6   24.04    2.05
   0  -2  -7   18.85    1.84
   0  -2   7   17.71    1.44
   0   2  -7   19.59    3.17
   0  -2  -8  427.98   23.06
   0  -2   8  414.77   22.62
   0   2  -8  477.28   24.36
   0   2   9   25.14    2.54
   0  -2  -9   25.66    2.30
   0  -2   9   23.35    1.81
   0  -2 -10 3101.45  166.89
   0   2 -10 3618.57  168.68
   0   2  10 3098.63  167.07
   0   2  11  143.35    9.29
   0  -2 -11  148.01    9.18
   0   2 -11  174.72   11.18
   0   2  12 1070.14   57.62
   0  -2 -12 1020.99   57.45
   0  -2  12 1090.19   57.50
   0   2 -12 1186.31   59.51
   0   2 -13  210.87   13.99
   0   2  13  194.03   12.35
   0  -2 -13  206.05   12.45
   0  -2  13  205.56   12.27
   0   2  14 1836.03   92.42
   0   2  14 1681.81   90.52
   0  -2 -14 1774.78   92.47
   0  -2  14 1910.36   92.31
   0   2 -14 1765.07   93.57
   0  -2  15    2.32    1.46
   0   2  15    2.34    1.61
   0  -2 -15    3.87    2.01
   0   2  15    2.36    0.75
   0  -2  16  159.74   10.63
   0  -2  16  160.09    8.89
   0   2  16  164.98    8.91
   0  -2  17   20.07    1.59
   0   2  17   19.29    1.61
   0   2  18  104.01    5.74
   0  -2  18   95.53    5.68
   0  -2  19    0.85    0.82
   0   2  19    1.01    0.89
   0   2  20  180.94   10.05
   0  -2  20  182.78   10.03
   0   2  21   58.11    3.73
   0  -2  21   58.21    3.67
   0  -2  22  722.76   37.95
   0   2  22  715.92   38.00
   0   2  23   27.48    2.29
   0  -2  23   27.92    2.19
   0  -2  24   89.59    5.17
   0   2  24   83.58    5.21
   0  -2  25   35.32    2.55
   0   2  25   38.06    2.71
   0   2 -26  444.10   23.74
   0   2  26  442.24   23.63
   0   2 -27    0.85    1.11
   0   2  27    1.32    0.98
   0   2  28   24.28    1.97
   0   2 -28   27.21    2.19
   0  -2 -28   27.99    2.35
   0   2 -29   31.55    2.47
   0  -2 -29   39.05    2.72
   0   2 -30    1.92    0.89
   0  -2 -30    1.43    1.12
   0  -2 -31    2.70    1.04
   0  -2 -32   93.62    5.39
   0   3   0    1.53    0.83
   0  -3   0    0.70    0.63
   0  -3  -1    0.29    0.67
   0   3   1    0.73    0.63
   0  -3   1    0.33    0.94
   0   3  -1    0.05    0.76
   0  -3  -2    0.04    0.77
   0  -3   2    0.90    1.07
   0   3   2    2.24    0.93
   0   3   3    0.32    0.94
   0  -3   3    0.18    1.02
   0   3   4    0.18    1.05
   0  -3   4    1.31    2.07
   0  -3   5   -0.05    1.07
   0  -3  -6    0.75    1.00
   0   3  -6    0.24    1.16
   0  -3   6    0.15    0.66
   0  -3   7    0.34    0.49
   0  -3  -7    1.16    0.92
   0   3  -7   -0.08    1.34
   0  -3   8    0.20    0.67
   0   3  -8    0.72    1.54
   0  -3  -8    1.83    1.20
   0  -3  -9    0.38    1.14
   0  -3   9    1.65    0.68
   0   3  -9    0.12    1.66
   0   3 -10    0.14    2.07
   0  -3 -10    1.39    1.29
   0  -3  10    0.41    0.69
   0   3 -11    0.44    2.01
   0   3  11    3.81    1.56
   0  -3 -11    0.24    1.34
   0   3 -12    9.07    2.62
   0  -3 -12    7.42    2.05
   0  -3 -13    0.64    1.43
   0   3  13   -0.17    1.53
   0   3 -13   -0.29    1.69
   0   3  13    0.41    0.69
   0  -3 -14    0.37    1.62
   0   3  14    4.79    1.85
   0   3  14    5.22    0.93
   0   3 -14   -0.14    1.69
   0  -3  14    0.64    1.60
   0  -3 -15    2.54    1.66
   0   3  15    0.68    0.75
   0   3  15    1.01    1.54
   0  -3  15    0.71    1.32
   0   3  16    1.03    0.81
   0  -3  16   -0.59    1.36
   0   3  17    0.51    0.74
   0  -3  18   -0.12    0.79
   0   3  18   -0.80    0.93
   0  -3  19    0.80    0.82
   0   3  19    0.63    0.85
   0   3  20   -0.38    1.20
   0  -3  20    0.53    0.94
   0   3  21   -0.90    1.17
   0  -3  21   -0.77    1.00
   0   3  22    2.07    1.28
   0  -3  22    2.17    1.06
   0   3  23    3.53    1.34
   0  -3  23    1.39    1.01
   0  -3  24   11.14    1.42
   0   3  24   11.88    1.64
   0   3 -25    0.80    1.16
   0   3  25   -0.10    1.11
   0   3 -26    0.23    1.10
   0   3  26    0.10    1.18
   0   3 -27    0.33    1.03
   0   3  27    1.40    1.00
   0  -3 -28    0.77    1.36
   0   3 -28    1.77    1.06
   0   3  28    0.13    0.91
   0  -3 -29   -1.01    1.21
   0  -3 -30   -0.41    1.12
   0  -3 -31    1.10    1.02
   0  -3 -32   -1.35    0.96
   0   4   0  129.36    7.54
   0  -4   0  125.11    7.31
   0  -4   1  428.74   22.54
   0   4  -1  416.50   22.75
   0   4   1  419.91   22.40
   0  -4   2    3.49    1.78
   0  -4  -2    5.41    1.19
   0  -4  -3  142.74    8.52
   0  -4   3  147.57    8.97
   0   4   3  160.20    8.73
   0  -4   4  836.27   43.46
   0  -4  -4  786.18   43.03
   0   4   4  827.70   43.18
   0   4   5    3.34    1.51
   0  -4   5    3.05    1.99
   0   4   6    8.18    1.59
   0  -4   6   11.59    1.42
   0  -4   7   33.85    2.46
   0  -4  -7   41.27    2.90
   0  -4   8  477.81   25.74
   0  -4  -8  501.39   26.34
   0  -4   9   33.51    2.34
   0  -4  -9   37.91    3.05
   0  -4 -10 1428.40   70.48
   0  -4  10 1292.79   69.53
   0  -4 -11   63.01    4.67
   0  -4  11   61.66    3.78
   0  -4 -12  388.57   21.92
   0   4  13  326.45   17.83
   0   4  13  289.52   15.93
   0  -4 -13  338.47   17.73
   0   4  14  175.33   11.05
   0  -4 -14  174.93   10.96
   0   4  14  166.50    9.19
   0  -4 -15   38.90    4.08
   0   4  15   39.16    4.03
   0  -4  15   41.38    3.86
   0   4  15   38.78    2.54
   0  -4 -16   63.33    5.81
   0  -4  16   72.95    5.63
   0   4  16   67.19    4.02
   0   4  17   19.50    1.66
   0   4  18   11.81    1.36
   0  -4  18   12.53    1.28
   0  -4  19    7.07    1.04
   0   4  19    4.59    1.16
   0  -4  20   45.34    3.05
   0   4  20   49.00    3.20
   0  -4  21   27.81    2.11
   0   4  21   28.04    2.30
   0   4  22   91.83    5.35
   0  -4  22   85.68    5.19
   0  -4  23  105.67    6.10
   0   4  23  106.10    6.26
   0   4  24   54.04    3.63
   0   4 -24   53.67    3.56
   0   4 -25    6.63    1.27
   0   4  25    6.53    1.36
   0   4 -26  105.71    6.50
   0   4  26  119.32    6.58
   0   4 -27   13.01    1.54
   0   4  27   15.97    1.59
   0   4  28   11.94    1.37
   0  -4 -29   30.35    2.37
   0   4  29   24.22    1.91
   0  -4 -30    4.79    1.27
   0  -4 -31   -0.42    1.09
   0  -4 -32   12.40    1.37
   0   5   0   -0.09    1.61
   0  -5   0   -0.51    1.40
   0   5   1    0.39    0.92
   0  -5   1    0.94    1.17
   0   5  -1    0.42    1.45
   0  -5   2   -0.36    1.94
   0  -5  -2    0.48    1.30
   0   5   2    1.03    1.15
   0  -5   3    0.39    1.88
   0  -5  -3    0.70    1.25
   0  -5  -4    1.92    1.33
   0  -5   4    3.48    1.54
   0  -5   4   -0.99    1.65
   0   5   5    0.58    1.33
   0  -5   5    0.14    1.70
   0  -5  -5    0.43    1.21
   0   5   6    2.70    1.49
   0  -5  -6    0.66    1.22
   0  -5  -7   -0.85    1.21
   0   5   7    1.01    1.30
   0   5   8    0.12    1.43
   0  -5  -8    0.10    1.09
   0  -5   8    0.17    0.62
   0  -5   9    0.05    0.53
   0  -5  -9    0.77    1.10
   0  -5 -10    0.12    1.15
   0  -5  10    0.19    0.71
   0  -5  11    1.33    0.67
   0  -5 -11    1.52    1.47
   0  -5  12    2.75    0.70
   0  -5 -12    3.38    1.67
   0   5  12    2.59    0.79
   0  -5 -13    0.86    1.41
   0   5  13   -0.10    0.71
   0   5  14    2.16    0.86
   0   5  14    2.69    1.75
   0  -5 -14    1.75    1.52
   0   5  15    0.11    0.74
   0  -5 -15    1.75    1.52
   0   5  16    3.25    0.96
   0  -5  16    4.75    1.75
   0  -5 -16    2.69    1.89
   0   5  17   -0.76    1.03
   0   5  18   -1.31    1.21
   0  -5  19    0.22    0.86
   0   5  19   -0.96    1.18
   0  -5  20    0.04    0.84
   0   5  20   -0.50    1.17
   0  -5  21   -0.63    0.97
   0   5  21   -0.05    1.23
   0   5  22   -0.22    1.22
   0   5 -22    0.15    0.86
   0   5  23   -1.37    1.29
   0   5 -23   -0.87    0.94
   0   5 -24    0.48    0.98
   0   5  24    0.93    1.24
   0   5  25    0.05    1.23
   0   5  26   -0.10    1.16
   0   5  27    0.63    1.04
   0   5  28    0.83    0.97
   0  -5 -29    0.06    1.35
   0   5  29   -1.33    0.96
   0  -5 -30   -0.42    1.25
   0  -5 -31   -1.44    1.15
   0  -5 -32   -0.35    0.94
   0  -6   0  187.53   10.63
   0   6   0  174.73   10.75
   0   6  -1  110.85    7.22
   0  -6   1  119.39    7.11
   0  -6   2  212.56   12.09
   0  -6  -2  211.38   12.11
   0   6   2  216.26   11.82
   0  -6  -3 1251.20   63.45
   0   6   3 1241.53   63.26
   0  -6  -4  151.12    9.10
   0  -6   4  139.21    9.88
   0  -6   4  171.62    9.40
   0  -6   5   18.29    2.68
   0  -6  -5   17.28    2.05
   0  -6   5   21.20    2.69
   0  -6  -6  742.07   40.43
   0  -6   6  749.33   41.23
   0   6   6  773.89   40.72
   0  -6  -7   43.23    3.71
   0   6   7   43.51    3.83
   0  -6   7   51.76    3.87
   0   6   8 1204.22   64.74
   0  -6  -8 1196.01   64.61
   0  -6  -8 1239.01   64.40
   0  -6  -9  200.89   11.64
   0  -6   9  193.78   10.94
   0   6   9  195.66   11.94
   0  -6  10   37.82    2.62
   0   6  10   36.35    3.73
   0  -6 -10   38.75    3.44
   0  -6  11    0.80    0.67
   0   6  11   -0.12    0.72
   0  -6 -11    1.33    1.34
   0   6  11    1.21    1.70
   0  -6 -12    7.55    1.86
   0  -6  12    8.47    0.97
   0   6  12    6.69    0.99
   0   6  13  178.04    9.81
   0  -6 -13  195.21   11.62
   0  -6 -14  352.86   21.55
   0   6  14  375.38   19.77
   0   6  15  111.99    6.37
   0  -6 -15  116.56    8.32
   0  -6 -16    9.38    2.44
   0   6  16   11.90    1.46
   0   6  17    0.71    1.05
   0   6  18  263.73   14.32
   0   6  19   -0.79    1.19
   0   6  20    4.61    1.31
   0   6  21   -1.13    1.28
   0   6  22   48.14    3.35
   0   6  23   57.87    3.83
   0   6  24    5.49    1.41
   0   6  25    8.22    1.49
   0   6  26    1.57    1.18
   0   6  27    8.76    1.35
   0   6  28  142.46    7.98
   0   6  29   14.05    1.42
   0  -6 -29   12.28    1.80
   0   6  30   63.31    3.81
   0  -6 -30   69.91    4.22
   0  -6 -31   -0.32    1.16
   0  -6 -32   11.53    1.36
   0   7   0    0.12    1.51
   0  -7   1    0.12    1.37
   0  -7  -1    1.91    1.44
   0   7  -1    2.32    1.67
   0   7   1    3.85    1.73
   0   7   2    0.06    0.77
   0  -7  -2    1.36    1.31
   0  -7   2    0.21    0.98
   0  -7   3    2.89    1.94
   0  -7   3    1.11    1.08
   0  -7  -3    0.19    1.21
   0   7   3    1.17    1.03
   0  -7  -4   13.20    2.17
   0  -7   4   12.46    2.71
   0   7   4   13.17    1.96
   0  -7   5    1.68    1.84
   0  -7  -5    1.18    1.31
   0  -7   5    2.50    1.73
   0  -7   6   18.33    3.25
   0  -7  -6   14.15    2.21
   0  -7   6   12.61    2.76
   0  -7   7    0.20    1.65
   0  -7   7    0.18    1.77
   0  -7  -7   -0.38    1.37
   0  -7  -8    3.43    1.43
   0  -7   8    2.77    1.36
   0  -7  -8    1.79    1.53
   0   7   8    3.00    1.83
   0   7   9    0.83    1.68
   0  -7  -9    2.09    1.34
   0  -7  -9    0.15    1.62
   0  -7 -10    6.51    1.83
   0  -7  10    1.01    0.85
   0   7  10    6.05    2.08
   0   7  10    5.34    0.89
   0  -7  11    0.17    0.67
   0  -7 -11    2.08    1.57
   0   7  11    1.65    0.75
   0   7  11    1.14    1.73
   0   7  12    1.02    1.65
   0   7  12    0.64    0.59
   0  -7 -12   -0.18    1.33
   0  -7  12    0.52    0.59
   0   7  12    0.17    0.79
   0  -7 -13   -0.58    1.49
   0   7  13   -0.66    1.64
   0   7  13   -0.27    0.57
   0   7  13    0.32    0.82
   0   7  14   -0.21    0.64
   0   7  14    2.18    0.90
   0  -7 -14   -0.21    1.45
   0  -7 -15    1.20    1.54
   0   7  15    5.38    1.16
   0   7  16   16.07    1.78
   0   7  17   -0.37    1.10
   0   7  18    0.29    1.14
   0   7  19    0.15    1.27
   0   7  20    4.55    1.45
   0   7  21   -0.61    1.32
   0   7  22    1.42    1.30
   0   7  23   -1.43    1.37
   0   7  24    0.91    1.26
   0   7  25   -2.27    1.42
   0   7  26    3.18    1.32
   0   7  27    2.71    1.21
   0   7  28    3.81    1.22
   0  -7 -29   -0.34    1.46
   0   7  29   -0.65    0.95
   0  -7 -30    4.88    1.58
   0   7  30    3.43    0.87
   0  -7 -31   -0.41    1.04
   0  -7 -32    0.23    0.97
   0   8   0 1558.27   82.64
   0  -8  -1    2.43    1.36
   0   8   1    1.49    1.76
   0   8  -1    1.58    1.51
   0  -8   1    3.02    1.58
   0  -8   2  660.84   34.53
   0  -8  -2  610.42   34.15
   0  -8  -3  845.91   45.15
   0   8   3  847.20   44.61
   0  -8   3  832.66   45.28
   0  -8   4 1641.57   85.20
   0  -8   4 1471.52   86.13
   0   8   4 1604.70   84.62
   0  -8  -4 1673.96   85.12
   0  -8   5  111.97    7.43
   0  -8   5  100.16    8.03
   0  -8  -5  103.31    6.87
   0   8   5  102.72    6.57
   0  -8  -6 1807.57   94.28
   0  -8   6 1939.96   95.49
   0  -8   6 1594.82   95.41
   0  -8  -7   33.41    3.33
   0  -8   7   36.08    4.34
   0  -8   7   28.18    4.06
   0  -8   8 1759.89   89.86
   0  -8  -8 1683.61   89.60
   0  -8   8 1604.72   90.72
   0  -8  -9   14.68    2.22
   0  -8   9   14.58    3.12
   0  -8  -9   17.15    2.48
   0  -8 -10  291.95   15.72
   0  -8  10  275.84   16.85
   0   8  10  261.27   14.08
   0  -8  10  264.24   14.66
   0   8  10  259.93   13.95
   0   8  11   13.71    1.29
   0   8  11   14.62    1.14
   0  -8  11   15.01    1.50
   0  -8 -11   15.84    2.37
   0   8  12  226.96   12.24
   0  -8 -12  231.39   14.16
   0   8  12  235.31   12.41
   0   8  12  222.98   14.49
   0   8  13  157.51   10.84
   0   8  13  159.64    8.53
   0  -8 -13  156.23   10.50
   0   8  13  155.30    8.68
   0   8  14 1013.30   52.86
   0   8  14 1016.54   53.04
   0  -8 -14  972.00   55.13
   0   8  15   87.46    4.86
   0   8  15   83.91    5.08
   0   8  16    5.71    0.96
   0   8  16    7.36    1.37
   0   8  17   -0.15    1.22
   0   8  18  942.78   49.61
   0   8  19    0.75    1.28
   0   8  20   10.03    1.65
   0   8  21   -0.29    1.34
   0   8  22  256.50   14.08
   0   8  23   37.91    2.92
   0   8  24   99.34    5.96
   0   8  25   71.35    4.54
   0   8  26   85.52    5.19
   0   8  27    6.90    1.45
   0   8  28  232.61   12.65
   0  -8 -29   10.72    1.78
   0   8  29   11.53    1.35
   0   8  30  116.72    6.66
   0  -8 -30  128.82    7.03
   0  -8 -31    1.51    1.11
   0  -8 -32   71.61    4.25
   0   9   0   -0.96    1.71
   0  -9  -1    1.58    1.57
   0  -9   1    3.23    1.92
   0   9  -1    1.17    1.72
   0   9   1    3.04    2.10
   0  -9  -2    7.45    2.05
   0   9   2    8.03    2.49
   0  -9  -3    0.77    1.43
   0  -9   3    0.48    1.40
   0  -9  -4   18.25    2.62
   0  -9   4   23.80    2.87
   0   9   4   20.82    2.14
   0  -9   5    0.92    1.39
   0  -9  -5    0.95    1.49
   0  -9   5    2.40    2.00
   0  -9   5    1.04    2.02
   0   9   5    1.75    1.18
   0  -9   6   34.34    4.54
   0  -9   6   35.30    3.48
   0  -9  -6   24.85    3.18
   0  -9   6   32.54    4.69
   0   9   6   33.04    3.16
   0  -9   7   -0.27    2.46
   0  -9   7    2.07    2.61
   0  -9  -7    1.99    1.60
   0   9   7    0.86    1.47
   0  -9  -8    2.62    1.84
   0  -9   8    4.90    2.66
   0  -9   8    3.30    2.29
   0   9   8    1.80    0.72
   0  -9  -9    0.32    1.39
   0  -9   9    1.44    1.48
   0  -9  -9    0.53    1.66
   0  -9   9    3.47    2.82
   0   9   9    0.35    0.63
   0  -9 -10    8.18    1.98
   0   9  10    4.65    1.05
   0  -9  10    5.20    2.92
   0  -9 -11   -0.57    1.37
   0   9  11    0.13    0.63
   0   9  11    0.50    0.58
   0  -9  11   -0.68    2.26
   0  -9  12    1.07    2.17
   0   9  12    4.93    0.82
   0   9  12    4.22    1.05
   0  -9 -12    1.04    1.71
   0   9  12    1.18    0.88
   0   9  13    0.96    0.65
   0   9  13    0.42    0.69
   0  -9  13   -1.51    2.34
   0   9  13   -0.08    0.98
   0  -9 -13   -0.23    1.46
   0  -9  14   -0.40    2.23
   0   9  14    1.47    1.01
   0   9  14    0.88    0.78
   0   9  15   -0.46    1.09
   0   9  15    1.13    0.77
   0   9  16   29.46    2.21
   0   9  16   33.90    2.68
   0   9  17   -0.27    0.86
   0   9  17    0.61    1.25
   0   9  18    2.72    1.46
   0   9  19   -0.33    1.36
   0   9  20   16.25    2.05
   0   9  21   -0.35    1.34
   0   9  22    3.21    1.48
   0   9  23   -0.18    1.34
   0   9  24    3.80    1.52
   0   9  25    1.18    1.38
   0   9  26    2.40    1.40
   0   9  27    2.50    1.32
   0   9  28    5.80    1.30
   0   9  29    1.64    1.01
   0   9  30    5.72    0.93
   0  -9 -32    1.70    0.83
   0  10   0 1356.63   72.60
   0  10  -1    8.91    2.26
   0  10   1    8.15    2.45
   0 -10  -1    7.94    1.94
   0  10   2  555.64   32.51
   0 -10   2  580.29   32.70
   0 -10  -2  601.52   32.00
   0  10   3  320.41   19.47
   0 -10   3  342.13   19.41
   0 -10  -3  319.14   18.65
   0 -10  -4 2880.03  152.66
   0 -10   4 2939.91  153.22
   0 -10   5  117.65    8.32
   0  10   5  120.41    7.21
   0 -10  -5  115.74    8.00
   0 -10   5  131.20    8.83
   0  10   6  598.72   31.65
   0  10   6  596.72   31.55
   0 -10   6  685.07   34.73
   0  10   6  586.00   32.32
   0 -10  -6  610.59   33.22
   0 -10   6  641.03   33.61
   0  10   7   55.99    4.50
   0 -10   7   70.43    5.57
   0 -10   7   78.10    7.00
   0 -10   7   64.95    6.64
   0  10   7   63.38    3.68
   0 -10  -7   65.44    5.26
   0  10   7   66.29    3.82
   0 -10   8 1842.74   90.83
   0  10   8 1572.59   89.45
   0 -10   8 1498.50   91.68
   0  10   8 1685.11   88.48
   0 -10   8 1884.64   91.74
   0  10   8 1712.06   88.38
   0 -10  -8 1727.09   90.28
   0 -10   9   -1.41    2.51
   0  10   9   -0.13    0.67
   0 -10   9   -0.37    1.61
   0 -10  -9   -0.89    1.33
   0 -10  -9   -0.39    1.56
   0 -10  10  248.83   17.98
   0 -10 -10  269.92   16.46
   0  10  10  277.54   14.62
   0 -10 -11   57.04    5.05
   0  10  11   58.15    3.32
   0 -10  11   49.70    6.08
   0  10  11   53.94    3.26
   0 -10  12  331.50   22.00
   0  10  12  343.01   18.08
   0  10  12  339.52   18.05
   0  10  13   95.61    5.48
   0 -10  13   86.19    8.63
   0  10  13   91.36    5.27
   0  10  13   94.33    5.25
   0  10  14  750.21   40.05
   0  10  14  763.88   39.88
   0  10  14  762.69   39.86
   0  10  15   74.66    4.66
   0  10  15   76.60    4.42
   0  10  16    9.67    1.30
   0  10  16   11.98    1.64
   0  10  17    1.13    0.91
   0  10  17    1.45    1.40
   0  10  18 1442.38   76.01
   0  10  18 1474.53   76.26
   0  10  19    3.35    1.61
   0  10  20   18.12    2.09
   0  10  21   31.83    2.69
   0  10  22  269.16   14.78
   0  10  23   14.68    1.88
   0  10  24   82.47    5.13
   0  10  25  126.15    7.34
   0  10  26  123.33    7.14
   0  10  27   33.11    2.56
   0 -10 -28  169.94    9.65
   0  10  28  171.02    9.43
   0  10  29    1.05    0.95
   0 -10 -29    2.55    1.43
   0  11   0   -0.78    1.81
   0 -11   0   -0.50    1.68
   0  11   1    5.51    2.44
   0 -11  -1    6.19    2.02
   0  11   2   12.18    3.00
   0 -11  -2   12.10    2.54
   0  11   3    1.09    0.63
   0 -11  -3   -0.64    1.65
   0  11   3    1.21    2.11
   0 -11   3    0.99    2.06
   0  11   4    3.20    0.83
   0  11   4    4.51    0.94
   0 -11  -4    6.41    1.90
   0 -11   4    6.11    2.34
   0 -11   5   -0.45    1.72
   0 -11   5   -0.73    2.12
   0 -11  -5    0.17    1.61
   0  11   5    0.58    0.79
   0 -11   6   30.69    3.97
   0  11   6   36.84    2.48
   0 -11  -6   27.38    3.57
   0  11   7    0.03    0.76
   0  11   7    1.37    0.95
   0  11   7    1.28    0.86
   0 -11   7   -1.05    2.63
   0 -11  -7   -0.37    1.66
   0 -11   7    1.15    1.79
   0 -11   8    3.60    2.79
   0  11   8    0.73    0.84
   0 -11  -8    0.93    1.39
   0  11   8    5.92    1.07
   0 -11   8    5.28    2.88
   0 -11   8    3.40    1.85
   0  11   8    4.29    1.25
   0 -11  -8    3.56    1.83
   0  11   9    1.73    0.85
   0  11   9    2.13    1.03
   0 -11  -9    2.74    1.80
   0 -11   9    3.75    2.89
   0 -11   9    2.61    1.85
   0 -11  -9    2.38    1.71
   0 -11   9    1.37    1.76
   0 -11  10    6.78    2.46
   0 -11  10    3.97    2.77
   0  11  10    5.48    1.15
   0 -11 -10    3.17    1.98
   0 -11 -10    4.92    1.95
   0 -11  11    0.84    2.54
   0  11  11    0.98    0.76
   0  11  11    0.67    0.86
   0  11  12    1.29    0.89
   0  11  12    1.24    0.83
   0  11  13    0.24    0.78
   0  11  13    0.78    0.78
   0  11  14   -0.49    1.13
   0  11  14    1.49    0.86
   0  11  14    0.64    0.88
   0  11  15    1.19    1.21
   0  11  15    1.40    0.99
   0  11  15    0.53    0.85
   0  11  16   21.75    2.37
   0  11  17   -0.63    1.09
   0  11  17    0.62    1.40
   0  11  18   -0.77    1.15
   0  11  18    2.75    1.60
   0  11  19    0.29    1.04
   0  11  19    2.95    1.64
   0  11  20   14.95    2.09
   0  11  21    1.24    1.47
   0  11  22   -0.19    1.38
   0  11  23    0.24    1.45
   0  11  24    1.42    1.46
   0  11  25   -1.01    1.37
   0  11  26    0.16    1.34
   0 -11 -27    0.06    1.42
   0  11  27    1.53    1.28
   0  11  28    2.67    1.18
   0 -11 -28    1.52    1.46
   0  11  29   -0.10    0.90
   0 -11 -29   -0.75    1.19
   0 -11 -30    1.33    1.18
   0 -11 -31    0.82    0.89
   0  12   0  421.34   22.15
   0 -12   0  425.65   24.06
   0  12   0  415.94   24.32
   0 -12   1   38.79    4.15
   0 -12  -1   45.59    4.28
   0  12   1   44.87    2.61
   0  12   1   38.02    4.44
   0 -12  -2  146.93    9.53
   0  12   2  137.44    7.83
   0  12   2  146.90    7.75
   0  12   2  142.23   10.20
   0  12   3    8.56    1.13
   0 -12   3    7.55    2.89
   0  12   3   13.99    3.17
   0  12   3   10.66    1.00
   0 -12  -3    7.67    2.12
   0 -12  -4 1748.52   96.33
   0  12   4 1774.98   94.63
   0  12   4 1863.89   94.54
   0 -12   4 1730.16   97.54
   0  12   4 1809.73   97.66
   0 -12  -5  178.79   11.39
   0 -12   5  173.99   12.28
   0  12   5  165.51    9.56
   0  12   5  191.42    9.71
   0 -12   5  198.16   12.61
   0  12   5  177.26   12.56
   0 -12  -6  124.87    9.33
   0 -12   6  151.94   11.08
   0 -12   6  150.71   10.38
   0  12   6  142.23    7.83
   0  12   7  187.24   10.27
   0  12   7  194.36   10.42
   0 -12  -7  179.46   12.13
   0 -12   7  210.66   14.46
   0 -12   7  193.80   12.91
   0  12   8  746.35   37.85
   0 -12   8  700.79   41.61
   0 -12  -8  691.55   39.80
   0 -12  -8  678.55   39.87
   0 -12   8  684.20   40.60
   0  12   8  713.02   37.96
   0 -12   9    3.29    2.06
   0  12   9    4.31    1.09
   0  12   9    4.34    0.90
   0 -12  -9    3.70    1.84
   0  12  10   97.58    5.41
   0  12  10   93.89    5.54
   0  12  11   30.56    2.15
   0  12  11   30.42    2.08
   0  12  12   45.13    2.92
   0  12  12   45.53    2.86
   0  12  13   72.10    4.35
   0  12  13   73.81    4.31
   0  12  14  133.96    7.43
   0  12  14  131.73    7.39
   0  12  15   38.26    2.51
   0  12  15   31.27    2.72
   0  12  15   34.27    2.39
   0  12  16    1.69    1.10
   0  12  16    4.52    1.04
   0  12  16    2.99    1.45
   0  12  17   16.01    1.62
   0  12  17   17.04    2.06
   0  12  18  602.47   32.85
   0  12  18  628.73   32.64
   0  12  19   10.84    1.89
   0  12  19    5.84    1.34
   0  12  20    8.34    1.30
   0  12  20   13.33    1.98
   0  12  21  156.80    9.03
   0  12  22   94.82    5.86
   0  12  23   58.56    4.01
   0  12  24   16.16    1.94
   0  12  25   28.86    2.49
   0  12  26   31.01    2.50
   0  12  27    3.07    1.25
   0 -12 -27    0.33    1.32
   0 -12 -28   65.92    4.27
   0  12  28   69.33    4.12
   0 -12 -29    0.52    1.13
   0 -12 -30   30.13    2.22
   0  13   0   -0.37    0.61
   0 -13   0   -1.96    1.77
   0  13   0   -0.23    1.60
   0  13   1   12.05    2.78
   0 -13   1    9.02    2.35
   0 -13  -1   12.46    2.49
   0  13   1    5.97    1.04
   0  13  -1    5.01    0.99
   0  13   2    1.10    2.07
   0 -13  -2   -2.33    1.74
   0  13  -2   -0.16    0.56
   0  13   2   -0.37    0.70
   0  13   3    0.89    1.97
   0  13   3    1.42    0.79
   0  13  -3   -0.11    0.59
   0 -13  -3    2.16    1.63
   0  13   3    1.56    0.90
   0  13   4    1.28    2.01
   0 -13   4   -1.11    2.06
   0  13  -4    0.63    0.55
   0  13   4    0.47    0.71
   0 -13  -4    2.01    1.61
   0 -13   4   -3.41    2.91
   0  13   4    0.78    0.91
   0  13   5    0.06    0.78
   0 -13  -5   -0.42    1.57
   0 -13   5    1.02    2.09
   0  13   5   -1.37    2.28
   0 -13   5    1.59    2.09
   0  13   5   -0.53    0.85
   0 -13   6    7.28    2.90
   0 -13   6   13.55    3.80
   0 -13  -6    9.11    2.37
   0  13   6    7.24    3.11
   0  13   6   12.54    1.53
   0 -13  -7   -0.23    1.38
   0  13   7    2.40    0.96
   0 -13   7   -1.65    1.97
   0  13   8    0.77    1.02
   0 -13   8   -0.33    1.70
   0  13   8    0.56    0.86
   0  13   9    2.10    1.01
   0  13   9    2.96    1.15
   0  13  10    1.81    1.11
   0  13  10    2.29    1.04
   0  13  11    4.80    1.10
   0  13  11    5.93    1.46
   0  13  11    4.85    1.08
   0  13  12   -0.08    0.91
   0  13  12   -0.60    0.88
   0  13  13   -0.04    1.01
   0  13  13   -0.59    0.88
   0  13  14   -0.17    0.99
   0  13  15    0.42    0.99
   0  13  15   -0.52    1.20
   0  13  16   -0.61    1.56
   0  13  16    0.77    0.99
   0  13  16    0.89    1.16
   0  13  17    0.88    1.52
   0  13  17    0.41    1.13
   0  13  18   -0.09    1.07
   0  13  18    0.19    1.58
   0  13  19    6.04    1.86
   0  13  19    4.49    1.34
   0  13  20    0.75    1.09
   0  13  20    1.44    1.64
   0  13  21    2.21    1.68
   0  13  22    0.89    1.50
   0  13  23   -0.62    1.46
   0  13  24   -1.24    1.51
   0  13  25   -0.88    1.43
   0 -13 -25   -1.19    1.06
   0  13  26   -0.96    1.31
   0 -13 -26   -2.41    1.46
   0 -13 -27   -0.05    1.23
   0  13  27   -1.73    1.18
   0 -13 -28    0.39    1.08
   0 -13 -29   -0.35    0.98
   0 -13 -30    0.48    0.78
   0  14   0  382.74   20.06
   0 -14   0  358.18   22.04
   0  14  -1   62.55    3.67
   0  14   1   68.13    6.03
   0 -14  -1   65.19    5.52
   0 -14   1   59.71    5.43
   0  14   1   64.40    3.71
   0  14   2    1.48    0.76
   0 -14  -2    1.05    1.55
   0  14  -2    0.69    0.66
   0 -14   2    0.44    1.76
   0  14   2    1.19    1.87
   0  14   3   94.60    8.53
   0  14  -3  108.31    5.96
   0  14   3  111.63    6.06
   0 -14  -3   99.48    7.73
   0  14   4   43.27    5.33
   0  14   4   47.18    2.83
   0 -14   4   40.78    5.02
   0  14  -4   44.82    2.66
   0 -14  -4   38.61    4.25
   0  14   4   43.70    2.94
   0 -14   5  203.24   15.59
   0  14   5  222.75   15.74
   0 -14  -5  212.38   14.17
   0  14   5  222.53   12.35
   0  14   5  233.03   12.23
   0 -14   5  249.97   15.97
   0 -14   6   16.26    3.54
   0  14   6   13.67    1.50
   0  14   7  143.45    8.03
   0 -14   7  135.45   11.16
   0  14   8   29.12    2.26
   0  14   8   25.54    2.02
   0  14   9   11.96    1.41
   0  14   9   11.77    1.55
   0  14  10    0.16    1.06
   0  14  10    0.35    0.94
   0  14  10    1.39    1.05
   0  14  11   22.35    2.01
   0  14  11   22.77    1.83
   0  14  11   20.48    1.85
   0  14  12   16.65    1.72
   0  14  12   18.90    1.98
   0  14  12   16.90    1.65
   0  14  13  148.74    8.20
   0  14  13  143.24    8.15
   0  14  14   24.45    2.08
   0  14  14   23.42    1.98
   0  14  15   56.82    3.64
   0  14  15   58.79    3.73
   0  14  16    2.35    1.13
   0  14  16    0.85    1.12
   0  14  17   68.88    4.22
   0  14  17   65.30    4.52
   0  14  17   66.06    4.12
   0  14  18   27.87    2.69
   0  14  18   27.16    2.27
   0  14  19    1.74    1.60
   0  14  19    2.02    1.20
   0  14  20    1.59    1.07
   0  14  20    2.53    1.68
   0  14  21  105.35    6.40
   0  14  21  127.22    6.90
   0  14  22    0.32    1.53
   0  14  23   52.64    3.72
   0  14  24   -0.81    1.46
   0  14  25   10.97    1.71
   0 -14 -25    7.88    1.30
   0 -14 -25    9.88    1.53
   0  14  26    3.62    1.34
   0 -14 -26    3.90    1.25
   0 -14 -27    1.74    1.11
   0 -14 -28    3.18    1.06
   0 -14 -29    3.33    0.91
   0 -15   0    2.47    1.74
   0  15   0   -0.31    0.88
   0 -15   1    7.01    2.17
   0  15  -1    6.64    1.16
   0 -15  -1    4.04    2.15
   0  15   1    5.66    1.19
   0 -15  -2    4.32    1.73
   0  15   2    2.46    1.05
   0  15  -2    2.00    0.88
   0 -15   2    0.69    1.53
   0  15   2    1.27    1.97
   0  15   3   -0.24    0.85
   0  15  -3   -0.31    0.66
   0  15   3    0.35    1.99
   0 -15   3    1.00    1.96
   0 -15  -3   -1.63    1.97
   0 -15   4   -0.37    1.86
   0  15   4   -0.29    0.86
   0  15  -4   -0.16    0.60
   0  15   5   -0.52    0.96
   0  15   5    1.29    1.06
   0  15   6    0.12    0.94
   0  15   6   -0.57    1.13
   0  15   7    1.29    1.20
   0  15   8    0.83    1.13
   0  15   9    3.37    1.23
   0  15   9    4.61    1.41
   0  15  10   -0.31    1.13
   0  15  10    1.64    1.30
   0  15  10    0.34    1.10
   0  15  11    2.09    1.26
   0  15  11    4.14    1.53
   0  15  11    3.01    1.35
   0  15  12   -0.98    1.28
   0  15  12    0.98    1.12
   0  15  12    1.11    1.38
   0  15  13   -0.06    1.56
   0  15  13   -0.96    1.15
   0  15  13   -1.14    1.37
   0  15  14   -2.37    1.44
   0  15  14   -1.53    1.18
   0  15  15   -1.72    1.42
   0  15  15   -0.05    1.14
   0  15  16   -0.67    1.15
   0  15  16   -1.23    1.30
   0  15  17   -1.20    1.18
   0  15  17    0.10    1.25
   0  15  18   -0.62    1.62
   0  15  18    0.29    1.19
   0  15  19    2.40    1.28
   0  15  19    2.53    1.80
   0  15  20   -1.29    1.14
   0  15  20    0.27    1.66
   0  15  21    2.70    1.15
   0  15  21    1.59    1.73
   0  15  22    1.66    1.55
   0  15  23   -0.61    1.52
   0  15  24    0.40    1.45
   0 -15 -24   -0.90    1.22
   0 -15 -24   -0.52    1.20
   0 -15 -25   -2.10    1.12
   0  15  25   -0.67    1.28
   0 -15 -25   -1.85    1.27
   0 -15 -26   -0.24    1.05
   0 -15 -27   -0.75    0.99
   0 -15 -28   -0.08    0.84
   0  16   0 1015.07   53.14
   0  16  -1  256.88   13.68
   0  16   1  253.10   13.72
   0  16   2   58.06    3.66
   0  16  -2   59.45    3.55
   0  16   3  314.29   16.76
   0  16  -3  312.42   16.66
   0  16   4  197.19   10.63
   0  16  -4  192.59   10.48
   0  16   5  162.40    8.99
   0  16   6   12.86    1.52
   0  16   7   57.80    3.87
   0  16   8   73.38    4.69
   0  16   9    3.53    1.49
   0  16   9    3.29    1.29
   0  16  10  109.99    6.25
   0  16  10  106.87    6.27
   0  16  10  102.99    6.46
   0  16  11  124.28    7.22
   0  16  11  124.48    7.47
   0  16  11  128.76    7.27
   0  16  12   64.46    4.28
   0  16  12   62.21    4.10
   0  16  12   59.74    4.00
   0  16  13  227.72   12.80
   0  16  13  231.68   13.05
   0  16  13  242.86   12.87
   0  16  14  118.69    7.02
   0  16  14  127.05    7.40
   0  16  14  122.69    7.11
   0  16  15   54.59    3.72
   0  16  15   60.92    3.83
   0  16  16    1.18    1.46
   0  16  16    3.61    1.28
   0  16  17    5.92    1.28
   0  16  17    4.58    1.37
   0  16  18   45.29    3.24
   0  16  18   54.64    3.40
   0  16  19   22.94    2.06
   0  16  20   14.16    1.64
   0  16  20   14.86    2.23
   0  16  21   12.04    1.96
   0  16  21    8.41    1.35
   0  16  22   62.27    4.25
   0 -16 -23   34.42    2.82
   0  16  23   50.74    3.24
   0 -16 -24   23.19    2.16
   0 -16 -24   23.52    2.23
   0 -16 -25    9.79    1.42
   0 -16 -25   10.94    1.41
   0 -16 -26   44.46    2.97
   0 -16 -27    1.37    0.89
   0  17   0   -0.41    1.03
   0  17   1    2.55    1.23
   0  17  -1    4.40    1.19
   0  17   2    2.73    1.21
   0  17  -2    5.69    1.12
   0  17  -3   -0.27    0.81
   0  17   3   -1.19    1.12
   0  17   4   -0.80    1.17
   0  17  -4    0.59    0.79
   0  17   5   -0.39    1.11
   0  17   6    0.73    1.17
   0  17   7    0.51    1.34
   0  17   8    1.28    1.35
   0  17   9   11.79    2.04
   0  17   9    7.07    1.78
   0  17  10    1.76    1.54
   0  17  10   -1.28    1.56
   0  17  10   -0.41    1.65
   0  17  11   14.03    2.19
   0  17  11    9.76    1.93
   0  17  11   11.41    1.90
   0  17  12    1.97    1.69
   0  17  12    5.37    1.89
   0  17  12    3.48    1.51
   0  17  13   -3.10    1.78
   0  17  13    2.37    1.85
   0  17  13   -1.07    1.43
   0  17  14   -1.12    1.51
   0  17  14   -2.95    1.69
   0  17  15   -0.68    1.46
   0  17  15    1.02    1.85
   0  17  15   -1.07    1.36
   0  17  16    2.30    1.54
   0  17  16   -0.30    1.28
   0  17  17   -2.00    1.30
   0  17  17   -1.08    1.34
   0  17  18   -1.25    1.37
   0  17  18   -0.53    1.08
   0  17  19   -0.48    1.17
   0  17  20    2.83    1.19
   0  17  20    0.67    1.73
   0  17  21    2.31    1.71
   0  17  21    1.39    1.13
   0 -17 -21   -0.14    1.10
   0 -17 -22    0.14    1.04
   0  17  22    1.15    1.52
   0 -17 -23   -0.91    1.03
   0 -17 -24   -0.69    1.24
   0 -17 -24    0.52    1.03
   0 -17 -25   -0.93    1.02
   0 -17 -25    0.24    0.92
   0 -17 -26    0.89    0.86
   0  18   0  554.34   29.30
   0  18  -1   82.21    4.83
   0  18   1   81.42    4.86
   0  18   2  176.87    9.92
   0  18  -2  182.17    9.85
   0  18   3  210.08   11.52
   0  18  -3  210.10   11.39
   0  18   4  145.09    8.30
   0  18  -4  148.76    8.12
   0  18   5  149.37    8.42
   0  18   6   81.99    5.01
   0  18   7   79.94    4.78
   0  18   7   72.64    4.74
   0  18  -8  191.40   10.76
   0  18   8  209.59   11.04
   0  18   9   16.48    2.08
   0  18  10  332.53   17.97
   0  18  11  266.80   14.56
   0  18  11  266.02   14.58
   0  18  12  155.01    8.73
   0  18  12  145.31    8.45
   0  18  12  143.15    8.39
   0  18  13  297.09   15.71
   0  18  13  282.50   15.64
   0  18  13  283.22   15.93
   0  18  14  325.22   16.99
   0  18  14  299.25   16.91
   0  18  14  316.75   17.24
   0  18  15   55.49    4.09
   0  18  15   51.07    3.62
   0  18  15   57.38    3.76
   0  18  16    5.66    1.71
   0  18  16    7.01    1.50
   0  18  16    7.00    2.18
   0  18  17    4.60    1.47
   0  18  17    6.19    1.33
   0  18  18  157.97    8.86
   0  18  19    9.10    1.42
   0 -18 -19    6.28    1.12
   0  18  20   11.42    1.49
   0 -18 -20    9.98    1.32
   0  18  21    0.08    1.03
   0 -18 -21    1.44    0.99
   0 -18 -22   58.43    3.62
   0 -18 -23   93.94    5.63
   0 -18 -24   26.94    2.20
   0 -18 -25    5.52    1.13
   0  19   0   -0.90    1.20
   0  19   1   -0.71    1.27
   0  19  -1    0.29    1.09
   0  19   2    0.77    1.32
   0  19  -2    0.85    1.10
   0  19  -3   -1.06    1.09
   0  19   3   -0.14    1.28
   0  19   4    1.79    1.52
   0  19  -4    0.15    1.06
   0  19   5   -0.59    1.40
   0  19   6    5.43    1.57
   0  19  -6    2.02    1.17
   0  19   7   -0.58    1.66
   0  19   7    4.40    1.62
   0  19  -7    1.80    1.13
   0  19  -8    1.24    1.14
   0  19   8    2.34    1.80
   0  19   9    8.09    2.01
   0  19  10    1.99    1.75
   0  19  11    0.87    1.70
   0  19  11    1.72    1.68
   0  19  12    2.07    1.84
   0  19  12    4.44    1.74
   0  19  13   -0.16    1.45
   0  19  13   -3.14    1.83
   0  19  14   -2.20    1.73
   0  19  14   -1.74    1.52
   0  19  15   -0.16    1.28
   0  19  15   -2.06    1.45
   0  19  16    4.08    1.52
   0  19  16    0.51    1.35
   0  19  17   -1.42    1.19
   0  19  17    0.15    1.28
   0  19  18   -0.85    1.32
   0  19  19   -0.31    1.19
   0  19  20    2.27    1.14
   0  19  21    1.22    1.01
   0 -19 -23   -0.83    1.21
   0 -19 -24    0.99    1.05
   0  20   0  189.67   10.88
   0  20   0  207.98   11.00
   0  20   1    7.93    1.67
   0  20   1    9.05    1.55
   0  20  -1    7.05    1.58
   0  20  -1    6.30    1.37
   0  20  -2   63.06    4.10
   0  20  -2   62.26    3.97
   0  20   2   63.57    4.19
   0  20   2   67.97    4.12
   0  20   3  160.98    8.79
   0  20   3  148.20    8.68
   0  20  -3  152.67    8.57
   0  20  -3  156.66    8.67
   0  20  -4  283.10   15.16
   0  20  -4  268.56   15.03
   0  20   4  283.46   15.22
   0  20   4  290.78   15.30
   0  20   5  216.99   11.98
   0  20  -5  217.44   11.87
   0  20   6  171.10    9.15
   0  20  -6  153.86    8.94
   0  20   7  124.09    7.17
   0  20   7  128.23    7.16
   0  20  -7  115.67    6.88
   0  20  -8  210.39   11.57
   0  20   8  211.60   11.83
   0  20   8  217.90   11.84
   0  20   9    7.72    1.91
   0  20  10   38.01    3.04
   0  20  11   94.12    5.76
   0  20  12   54.23    3.78
   0  20  12   56.56    3.87
   0  20  13  121.32    7.15
   0  20  13  125.21    7.22
   0  20  14  154.29    9.37
   0  20  14  183.62    9.52
   0  20  15   65.38    4.24
   0  20  15   67.56    4.30
   0  20  16    0.35    1.35
   0  20  16    0.99    1.27
   0  20  17   37.59    2.82
   0  20  17   42.80    2.93
   0  20  18  111.57    6.43
   0  20  19   -0.42    1.12
   0  20  20    0.04    1.02
   0 -20 -22   46.85    3.24
   0 -20 -23   56.27    3.60
   0 -20 -24    2.73    0.93
   0  21   0   -1.08    1.24
   0  21   0    0.78    1.38
   0  21   1   -0.68    1.50
   0  21   1   -0.19    1.28
   0  21  -1   -0.27    1.15
   0  21  -1    0.61    1.36
   0  21   2    0.99    1.37
   0  21   2    0.11    1.57
   0  21  -2    0.13    1.09
   0  21  -2    0.10    1.30
   0  21   3   -0.81    1.40
   0  21  -3    1.70    1.33
   0  21   3    0.49    1.58
   0  21  -3   -0.76    1.14
   0  21  -4   -1.33    1.32
   0  21   4   -0.78    1.50
   0  21   4    2.30    1.65
   0  21  -4   -1.16    1.02
   0  21   5   -0.42    1.46
   0  21  -5   -0.46    1.19
   0  21   6    2.41    1.66
   0  21  -6    1.47    1.16
   0  21   7   -0.59    1.64
   0  21   7   -0.33    1.70
   0  21  -7    0.26    1.11
   0  21   8   -1.77    1.80
   0  21   8   -1.14    1.71
   0  21  -8   -0.64    1.03
   0  21   9    2.89    1.80
   0  21   9    2.36    1.69
   0  21  10   -0.38    1.57
   0  21  11   -0.81    1.49
   0  21  12    0.32    1.39
   0  21  12   -0.27    1.64
   0  21  13   -2.04    1.63
   0  21  13   -0.89    1.41
   0  21  14   -1.22    1.45
   0  21  14   -0.41    1.24
   0  21  15   -0.79    1.40
   0  21  15   -0.65    1.25
   0  21  16    2.03    1.41
   0  21  16    1.33    1.29
   0  21  17    2.10    1.32
   0  21  18   -0.21    1.17
   0  21  19    1.02    1.14
   0  21  20    0.14    0.98
   0 -21 -21   -0.30    1.22
   0 -21 -22   -0.05    1.09
   0 -21 -23   -0.49    0.94
   0  22   0    2.04    1.16
   0  22   0    2.96    1.47
   0  22   1    1.88    1.55
   0  22   1    0.54    1.24
   0  22  -1   -0.05    1.36
   0  22  -1   -0.05    1.13
   0  22  -2    7.06    1.51
   0  22  -2    7.82    1.26
   0  22   2    9.04    1.47
   0  22   2    6.03    1.66
   0  22   3  108.16    6.31
   0  22  -3  110.36    6.30
   0  22   3  113.80    6.44
   0  22  -3  100.07    6.11
   0  22   4   66.25    4.36
   0  22   4   72.15    4.53
   0  22  -4   67.53    4.30
   0  22   5  189.82   10.29
   0  22  -5  177.76   10.12
   0  22   6   14.73    1.95
   0  22  -6   13.40    1.60
   0  22  -7   50.91    3.21
   0  22   7   46.92    3.51
   0  22   8   75.75    4.79
   0  22   8   75.14    4.83
   0  22   9   -1.55    1.66
   0  22   9   -1.19    1.61
   0  22  10   -0.59    1.53
   0  22  11    4.48    1.51
   0  22  12   -0.21    1.33
   0  22  13   14.34    1.84
   0  22  13   15.01    1.81
   0  22  14    8.54    1.47
   0  22  14    5.59    1.51
   0  22  15  100.46    6.04
   0  22  15  107.18    6.08
   0  22  16    0.22    1.21
   0  22  17   28.13    2.22
   0  22  18   33.86    2.45
   0  22  19    8.86    1.24
   0 -22 -20    0.15    1.13
   0 -22 -21   12.39    1.48
   0 -22 -22    4.33    1.03
   0  23   0   -0.63    1.43
   0  23   0   -0.09    1.12
   0  23   1    1.39    1.27
   0  23  -1    1.35    1.09
   0  23   1   -0.48    1.49
   0  23  -1    0.88    1.45
   0  23  -2    0.13    0.97
   0  23  -2   -0.25    1.33
   0  23   2   -1.18    1.50
   0  23   2   -0.20    1.28
   0  23  -3    3.89    1.22
   0  23   3    4.67    1.62
   0  23   3    8.37    1.95
   0  23  -3    5.12    1.49
   0  23   4   -1.25    1.71
   0  23   4   -1.07    1.39
   0  23  -4   -0.90    1.25
   0  23   5   -1.44    1.43
   0  23  -5   -1.36    1.12
   0  23   5   -0.43    1.67
   0  23  -6   -0.52    1.08
   0  23   6    0.67    1.48
   0  23   7    0.73    1.56
   0  23  -7    3.54    1.14
   0  23   8   -1.81    1.59
   0  23   8   -2.17    1.60
   0  23   9   -0.56    1.46
   0  23   9   -1.20    1.52
   0  23  10   -1.21    1.50
   0  23  10   -1.69    1.48
   0  23  11   -1.81    1.41
   0  23  12   -0.79    1.31
   0  23  13    0.65    1.28
   0  23  13   -0.67    1.27
   0  23  14    0.18    1.21
   0  23  14    0.37    1.17
   0  23  15   -2.17    1.20
   0  23  15   -1.19    1.15
   0  23  16   -0.44    1.13
   0  23  17    1.96    1.21
   0  23  18   -1.39    1.02
   0 -23 -19    0.09    1.21
   0 -23 -20   -0.04    0.99
   0 -23 -21   -0.89    0.91
   0  24   0   90.14    5.30
   0  24   0   85.22    5.15
   0  24   1   26.90    2.33
   0  24   1   25.27    2.13
   0  24  -1   22.19    1.97
   0  24  -1   25.66    2.24
   0  24  -2   10.31    1.60
   0  24  -2    7.19    1.26
   0  24   2   11.16    1.85
   0  24   2    9.25    1.53
   0  24   3   86.91    5.36
   0  24  -3   90.81    5.36
   0  24   3   91.39    5.47
   0  24   4    4.10    1.63
   0  24   4    6.26    1.50
   0  24  -4    5.09    1.34
   0  24   5  286.83   15.38
   0  24  -5  275.24   15.26
   0  24   5  290.50   15.43
   0  24   6    7.06    1.60
   0  24  -6    8.62    1.27
   0  24   7   36.20    2.75
   0  24   8    2.31    1.46
   0  24   8    1.74    1.40
   0  24   9   64.42    4.17
   0  24   9   65.77    4.16
   0  24  10   53.97    3.58
   0  24  10   53.91    3.61
   0  24  11    6.41    1.47
   0  24  12   52.66    3.47
   0  24  13    4.67    1.35
   0  24  13    3.76    1.32
   0  24  14   59.53    3.65
   0  24  14   56.10    3.65
   0  24  15   51.49    3.29
   0  24  16    6.96    1.23
   0 -24 -17   18.53    1.96
   0  24  17   23.34    1.80
   0  25   0   -0.52    1.36
   0  25   0   -0.96    1.03
   0  25   1   -1.67    1.14
   0  25  -1   -0.57    1.00
   0  25  -1   -1.06    1.35
   0  25   1   -0.96    1.42
   0  25   2    3.01    1.30
   0  25  -2    2.03    1.39
   0  25   2    2.32    1.51
   0  25   3    7.50    1.78
   0  25  -3    7.11    1.54
   0  25   3    6.78    1.56
   0  25   4   -0.13    1.26
   0  25  -4    0.29    1.16
   0  25   4    0.24    1.50
   0  25   5   -0.19    1.44
   0  25  -5    1.01    1.06
   0  25   5   -1.48    1.36
   0  25  -6    2.01    0.93
   0  25   6   -1.08    1.31
   0  25   7    4.78    1.50
   0  25   8   -0.75    1.42
   0  25   8   -0.31    1.25
   0  25   9    1.97    1.38
   0  25   9    1.65    1.24
   0  25  10   -0.04    1.31
   0  25  10   -0.47    1.21
   0  25  11    0.75    1.27
   0  25  11   -0.45    1.17
   0  25  12    1.58    1.23
   0  25  14    0.96    1.05
   0 -25 -14   -0.90    1.18
   0  25  15   -1.75    1.08
   0 -25 -15   -0.45    1.19
   0  25  16   -2.14    1.01
   0 -25 -16   -2.16    1.07
   0 -25 -17   -0.21    1.05
   0 -25 -18    0.89    0.88
   0  26   0  326.75   16.04
   0  26   0  277.46   15.85
   0  26   1   49.28    3.23
   0  26   1   45.15    3.02
   0  26  -1   48.56    3.17
   0  26  -2    6.32    1.43
   0  26   2    7.74    1.32
   0  26   2    9.49    1.56
   0  26  -3    1.82    1.15
   0  26   3    3.24    1.42
   0  26   3    3.79    1.20
   0  26  -4   79.08    4.59
   0  26   4   75.03    4.63
   0  26   4   79.64    4.74
   0  26  -5  214.32   12.08
   0  26   5  232.71   12.21
   0  26   5  230.73   12.28
   0 -26  -6    2.41    0.94
   0  26   6    3.07    1.40
   0  26   6    4.08    1.22
   0  26   7   64.07    3.61
   0 -26  -7   49.86    3.52
   0  26   8    0.59    1.11
   0 -26  -8   -0.13    1.02
   0  26   9   69.25    4.03
   0  26   9   72.29    4.10
   0  26  10   67.63    3.85
   0  26  10   65.84    3.91
   0 -26 -11    1.80    1.09
   0  26  11    1.55    1.14
   0  26  11    1.86    1.05
   0 -26 -12   16.29    1.66
   0 -26 -13    6.93    1.24
   0 -26 -14   63.50    4.34
   0  26  14   83.41    4.33
   0 -26 -15   22.81    1.87
   0 -26 -16    2.62    0.89
   0  27   0    1.29    1.13
   0  27   1    0.67    0.87
   0  27   1   -0.39    1.16
   0  27  -1   -0.04    1.04
   0  27   2    2.67    1.02
   0  27  -2    3.66    1.11
   0  27   2    4.32    1.34
   0  27  -3    3.33    1.08
   0  27   3    5.57    1.11
   0  27   3    6.57    1.32
   0  27  -4    0.15    0.92
   0  27   4    0.76    0.96
   0  27   4    0.99    1.23
   0  27   5    1.38    1.21
   0  27   5    0.49    0.99
   0  27   6    0.31    1.15
   0  27   6   -1.37    1.02
   0  27   7    3.38    1.17
   0  27   8    0.69    1.03
   0 -27  -9    0.93    0.88
   0  27   9    1.90    1.05
   0  27   9    0.78    1.15
   0 -27 -10   -0.87    0.87
   0  27  10   -0.70    0.97
   0  27  11   -1.00    0.95
   0 -27 -11   -0.36    0.84
   0 -27 -12    0.11    0.88
   0  27  12    1.13    0.93
   0  28   0  163.56    8.93
   0  28  -1   13.45    1.37
   0  28   1   13.49    1.42
   0  28   2   23.28    1.86
   0  28   3   -0.65    1.04
   0  28   4   38.85    2.38
   0  28   4   30.01    2.16
   0  28   5   79.00    4.80
   0  28   5   93.49    4.96
   0  28   6    0.82    1.00
   0  28   6    0.29    0.81
   0  28   7   21.00    1.64
   0  28   8   -0.03    0.85
   1   0  -1    0.06    0.15
  -1   0   1   -0.09    0.17
  -1   0  -2 1672.80   93.90
  -1   0   2 1823.62   93.81
   1   0  -2 1881.00   93.84
   1   0   3    0.23    0.43
  -1   0   3    0.35    0.44
  -1   0  -3    0.34    0.60
  -1   0  -4   18.80    1.64
   1   0  -4   21.63    1.39
  -1   0   4   23.53    1.71
   1   0   4   17.77    1.50
  -1   0  -5    0.46    0.88
  -1   0   5    0.51    0.87
   1   0   5    0.20    0.78
   1   0  -5    0.44    0.63
   1   0   6  274.54   14.10
   1   0  -6  245.33   13.91
  -1   0   6  265.51   14.21
  -1   0  -6  259.92   14.27
  -1   0   7    0.47    0.97
   1   0  -7    0.14    0.80
  -1   0  -7   -0.15    1.21
   1   0   7    0.96    0.85
   1   0   8  415.77   22.54
  -1   0  -8  404.97   22.89
   1   0  -8  415.27   22.52
  -1   0   8  449.42   22.87
   1   0  -9    0.44    1.02
  -1   0   9    0.36    1.07
  -1   0  -9    0.11    1.28
   1   0 -10  265.86   15.34
  -1   0  10  284.85   15.57
   1   0  10  273.20   15.61
  -1   0 -10  275.80   15.84
   1   0  11    0.25    1.32
   1   0 -11   -0.22    1.32
  -1   0  11    1.63    1.34
  -1   0  12  715.72   38.31
   1   0  12  697.47   38.36
   1   0  13   -1.69    1.50
  -1   0  13    1.46    1.47
  -1   0 -14   65.03    6.33
  -1   0  14   52.41    4.83
   1   0  14   59.52    5.08
  -1   0  15    0.54    1.42
   1   0 -15    2.89    2.16
   1   0  15   -0.19    1.48
   1   0  15    1.17    0.67
  -1   0  15    0.29    0.80
  -1   0 -15   -0.71    3.01
  -1   0  16  132.24    8.97
   1   0  16  123.55    8.98
  -1   0  16  128.53    7.24
   1   0  16  130.98    7.17
   1   0  17    0.17    0.68
  -1   0  17    0.25    0.84
   1   0  18   14.17    1.34
  -1   0  18   14.59    1.52
  -1   0  19    0.74    0.92
   1   0  19    0.36    0.74
   1   0  20  115.04    6.45
  -1   0  20  111.08    6.54
  -1   0  21    0.61    1.09
   1   0  21    1.22    0.94
   1   0  22  122.08    6.98
  -1   0  22  123.03    7.13
  -1   0  23    0.97    1.24
   1   0  23    1.09    1.04
   1   0  24  253.77   14.06
  -1   0  24  267.59   14.22
  -1   0  25    0.95    1.17
   1   0  25    1.44    1.00
  -1   0 -26   30.04    2.43
  -1   0  26   23.08    2.19
  -1   0  27    0.05    0.98
  -1   0 -27    0.59    1.24
  -1   0  28   30.73    2.27
  -1   0 -28   32.08    2.57
   1   0 -28   32.31    2.55
  -1   0 -29    0.92    1.10
   1   0 -29    0.73    1.02
  -1   0 -30   19.94    1.82
   1   0 -30   18.63    1.76
   1   0 -31    0.08    0.80
  -1   0 -31    0.04    0.91
  -1   0 -32    3.88    0.96
   1   1   0    0.05    0.16
   1   1   1   14.01    0.92
  -1   1  -2 6534.12  307.77
   1  -1  -2 5788.41  306.98
   1  -1   2 5776.55  307.22
   1   1   3    8.36    0.90
  -1  -1  -3    8.88    0.90
   1  -1  -3    9.32    1.02
  -1   1  -3    7.56    1.54
  -1  -1  -4    1.74    0.75
   1  -1   4    2.69    0.72
   1   1   4    1.26    0.70
   1  -1  -4    1.61    0.90
  -1   1   4    2.34    0.81
  -1   1  -4    0.99    1.25
  -1   1   5   15.04    1.57
  -1  -1  -5   12.39    1.46
   1  -1   5   14.06    1.32
   1   1  -5   11.78    1.21
   1   1   5   15.91    1.41
   1  -1   6  560.04   29.34
  -1   1   6  575.50   29.58
   1   1   6  585.13   29.45
   1   1  -6  507.41   29.23
   1  -1  -6  565.51   29.35
  -1  -1  -6  557.25   29.50
  -1   1   7   11.87    1.62
  -1  -1  -7   12.21    1.62
   1   1  -7   11.67    1.47
   1  -1  -7   13.96    1.38
   1  -1   7   11.36    1.28
   1  -1   8  953.97   49.61
   1  -1  -8  933.86   49.67
  -1  -1   8  965.68   49.87
  -1  -1  -8  927.14   49.89
  -1   1   8  926.68   49.92
  -1  -1  -9   51.54    3.77
  -1   1   9   49.29    3.69
   1  -1   9   47.34    3.33
   1  -1  -9   50.46    3.47
  -1  -1   9   50.30    3.65
  -1   1 -10 1254.71   70.40
  -1  -1  10 1355.83   69.57
   1   1  10 1277.23   69.65
  -1  -1 -10 1299.81   69.68
   1  -1 -10 1321.13   69.38
  -1   1  10 1347.60   69.65
   1  -1  10 1321.95   69.13
  -1  -1 -11   36.44    3.49
   1  -1 -11   35.77    3.12
  -1  -1  11   39.03    3.33
   1   1  11   36.70    3.38
  -1   1 -11   44.23    4.69
  -1   1  11   36.50    3.34
   1  -1  12 2338.33  120.64
   1   1  12 2300.28  120.66
  -1   1  12 2266.30  120.58
   1  -1 -12 2205.77  120.39
  -1  -1 -12 2191.04  120.80
  -1  -1  12 2300.82  120.52
  -1   1 -12 2498.03  122.60
   1   1 -12 2352.70  121.00
  -1   1  13    1.66    1.56
  -1  -1  13    3.12    1.51
   1   1  13    2.84    1.57
   1  -1 -13    2.07    1.57
   1  -1  13    0.91    1.38
   1   1 -13    0.39    2.32
  -1   1 -13    5.82    3.62
  -1   1  14  738.40   38.21
   1  -1  14  733.41   38.23
  -1  -1  14  761.67   38.17
   1  -1 -14  729.40   38.23
   1   1 -14  806.99   39.13
  -1   1  14  661.77   36.46
   1   1  14  668.10   36.41
   1   1  14  717.00   38.26
   1   1  15   10.05    2.16
  -1  -1  15   10.50    2.04
   1  -1  15   11.43    1.06
  -1   1  15    7.96    2.04
   1   1  15   10.74    1.08
   1  -1  15   10.83    2.23
  -1   1  15   11.06    1.16
  -1   1 -15   12.99    4.75
  -1   1  16  531.36   29.99
  -1   1  16  525.13   28.07
  -1  -1  16  525.26   29.86
   1  -1  16  532.29   28.00
   1  -1  16  539.06   30.10
   1   1  16  533.90   28.01
  -1  -1  16  533.01   28.09
   1  -1  17    4.59    0.84
  -1  -1  17    5.07    0.96
   1   1  17    4.93    0.88
  -1   1  17    5.29    0.98
   1  -1  18    2.83    0.84
  -1  -1  18    2.64    0.96
   1   1  18    2.58    0.83
  -1   1  18    2.78    1.00
  -1   1  19   16.97    1.61
   1  -1  19   16.18    1.44
  -1  -1  19   16.88    1.56
   1   1  19   15.69    1.47
   1  -1  20  206.49   11.54
  -1   1  20  217.62   11.70
  -1  -1  20  210.81   11.66
   1   1  20  215.75   11.59
   1  -1  21    1.49    0.94
   1   1  21    2.24    0.98
  -1  -1  21    0.81    1.11
  -1   1  21    0.67    1.14
  -1  -1  22  174.27    9.63
   1  -1  22  172.42    9.49
   1   1  22  170.84    9.52
  -1   1  22  169.29    9.64
  -1   1  23   27.36    2.37
   1  -1  23   28.23    2.18
  -1  -1  23   29.99    2.37
   1   1  23   28.29    2.22
  -1   1  24  925.93   46.59
   1  -1  24  845.32   46.40
  -1  -1  24  908.09   46.57
   1   1  24  871.61   46.46
  -1   1  25    6.60    1.43
  -1  -1  25    7.41    1.38
   1   1  25    6.00    1.23
  -1   1  26   22.40    2.07
   1   1  26   18.90    1.86
  -1  -1  26   24.11    2.10
  -1  -1  27    3.13    1.01
   1   1 -27    2.96    1.23
  -1   1 -27    3.03    1.26
  -1  -1 -27    3.33    1.39
  -1   1  27    2.37    1.08
   1   1 -28   56.35    3.73
   1  -1 -28   57.10    3.82
  -1   1 -28   54.59    3.74
  -1   1  28   58.27    3.59
  -1  -1 -28   59.16    3.82
  -1  -1 -29    5.16    1.29
   1   1 -29    4.93    1.14
   1  -1 -29    4.71    1.29
  -1   1 -29    4.68    1.20
   1  -1 -30   51.53    3.47
  -1   1 -30   53.06    3.49
   1   1 -30   54.11    3.41
  -1  -1 -30   56.80    3.55
  -1   1 -31    4.12    1.04
   1  -1 -31    3.74    0.98
  -1  -1 -31    3.91    1.07
   1  -1 -32    3.58    0.89
  -1  -1 -32    3.64    1.02
   1   2   0    0.49    0.65
  -1  -2   0    0.05    0.29
  -1  -2   1  102.85    6.17
  -1  -2  -1  115.57    6.11
   1   2   1  117.80    6.17
  -1  -2  -2  715.59   36.76
   1  -2   2  707.52   37.38
  -1   2  -2  671.69   37.02
   1   2   2  700.03   36.78
   1   2   3    0.77    0.75
   1  -2   3    0.17    1.38
  -1  -2  -3    0.15    0.56
  -1   2  -3    0.38    1.74
  -1  -2   4   45.27    2.58
  -1  -2  -4   54.07    3.13
  -1   2  -4   54.90    4.83
   1  -2  -4   42.32    3.22
   1   2   4   52.26    3.17
  -1   2  -5  127.37    8.59
   1   2   5  102.43    6.54
   1  -2  -5  114.03    6.74
   1   2  -5   98.77    6.17
   1  -2   5  113.64    6.44
  -1  -2  -5  126.13    6.60
  -1  -2   5  115.79    5.99
   1   2  -6    6.93    1.69
  -1   2  -6    8.29    3.61
   1  -2   6    6.03    1.08
  -1  -2   6    8.01    0.69
  -1   2   6    7.67    1.50
  -1  -2  -6    4.88    1.28
   1  -2  -7    1.90    0.98
   1  -2   7    2.44    0.88
  -1   2   7    1.72    1.23
   1   2  -7    2.28    1.68
  -1  -2  -7   -0.07    0.96
  -1   2   8  307.01   17.48
   1   2  -8  347.50   17.81
   1  -2   8  300.25   17.05
  -1   2  -8  335.01   19.32
  -1  -2  -8  321.42   17.46
   1  -2  -8  317.48   17.29
  -1   2  -9    9.02    3.66
  -1   2   9   11.20    1.77
   1   2  -9   10.92    2.28
  -1  -2  -9   10.15    1.59
   1  -2   9    9.34    1.23
   1  -2  -9   12.87    1.69
  -1   2  10  315.75   17.62
  -1  -2  10  308.52   17.43
  -1   2 -10  358.54   20.44
   1   2 -10  354.46   18.25
   1  -2 -10  318.65   17.38
  -1  -2 -10  289.84   17.47
   1  -2  10  299.76   16.98
  -1  -2 -11   29.36    2.94
   1  -2 -11   29.33    2.74
  -1   2  11   25.42    2.83
  -1   2 -11   33.52    5.73
  -1  -2  11   25.26    2.67
   1  -2  11   26.55    2.22
   1   2 -11   30.57    3.51
  -1   2  12  547.59   28.70
   1   2  12  526.17   28.71
   1  -2 -12  505.06   28.39
   1   2 -12  477.64   28.78
  -1  -2 -12  505.78   28.69
  -1  -2  12  512.09   28.41
  -1   2  13    3.62    1.78
   1   2 -13    4.30    2.26
   1  -2 -13    7.47    1.81
   1   2  13    6.68    1.88
  -1   2  13    5.08    0.85
  -1  -2 -13    9.25    2.14
  -1   2 -13    6.12    4.93
  -1  -2  13    5.55    1.63
  -1   2 -14  148.92   12.42
  -1   2  14  128.49    7.11
  -1   2  14  130.47    8.71
   1   2  14  127.15    7.06
   1   2 -14  117.48    8.39
  -1  -2  14  128.74    8.51
   1  -2  14  126.54    8.67
  -1  -2 -14  130.84    9.02
   1   2  14  132.88    8.85
   1  -2 -14  133.60    8.69
  -1   2  15    3.35    0.91
   1  -2  15    1.78    0.65
   1   2  15    1.81    0.73
  -1   2  15    1.54    1.61
  -1   2 -15    3.39    3.67
   1  -2 -15    1.54    1.60
   1  -2  15    1.11    1.49
  -1  -2  15    2.91    1.50
   1   2  15    2.58    1.59
  -1   2  16   47.98    4.75
   1   2  16   56.81    3.29
   1  -2  16   50.92    4.81
  -1  -2  16   48.96    4.59
   1  -2  16   52.37    3.21
  -1   2  16   53.59    3.32
  -1   2  17    3.66    0.94
   1  -2  17    3.12    0.75
   1   2  17    2.62    0.78
  -1  -2  18    8.82    1.22
   1  -2  18   10.06    1.09
   1   2  18   10.06    1.14
  -1   2  18    6.89    1.21
   1   2  19    0.95    0.82
  -1   2  19    0.90    0.94
   1  -2  19    2.00    0.79
  -1  -2  19    0.94    0.92
   1  -2  20   60.98    3.57
   1   2  20   59.10    3.63
  -1  -2  20   53.37    3.68
  -1   2  20   55.25    3.73
   1   2  21   14.00    1.53
  -1  -2  21   11.50    1.55
  -1   2  21   13.58    1.66
   1  -2  21   13.40    1.36
  -1  -2  22   92.91    5.48
   1  -2  22   86.15    5.25
  -1   2  22   90.58    5.54
   1   2  22   93.43    5.40
  -1  -2  23   21.47    2.02
   1   2  23   21.44    1.96
  -1   2  23   23.72    2.16
   1  -2  23   22.85    1.83
   1   2  24  145.34    8.58
  -1  -2  24  155.86    8.66
  -1   2  24  160.93    8.75
   1   2  25    2.07    1.12
  -1   2  25    3.57    1.34
  -1   2 -25    3.07    1.32
  -1  -2  25    5.54    1.22
  -1   2  26   15.56    1.82
   1   2  26   13.06    1.59
  -1  -2  26   13.00    1.64
  -1  -2 -27    1.02    1.35
  -1   2  27    2.33    1.12
   1   2  27    0.91    0.85
   1   2 -27   -0.39    1.07
  -1  -2  27    1.00    0.89
  -1   2 -27    0.46    1.12
  -1   2  28   18.05    1.68
  -1  -2 -28   22.31    2.04
  -1   2 -28   16.98    1.80
   1   2 -28   16.55    1.73
  -1   2 -29    2.96    1.15
   1   2 -29    2.81    1.02
   1  -2 -29    2.94    1.24
  -1  -2 -29    3.44    1.33
  -1   2  29    3.04    0.91
  -1  -2 -30   12.33    1.48
  -1   2 -30    8.07    1.23
   1  -2 -30    8.62    1.40
  -1  -2 -31    0.05    1.00
   1  -2 -31    0.56    0.93
   1  -2 -32    0.66    0.86
  -1  -2 -32    1.82    1.01
  -1   3   0    0.07    1.02
   1   3   0    0.25    0.87
  -1   3  -1  204.53   11.38
  -1  -3  -1  203.87   10.87
  -1  -3   1  208.20   11.16
   1  -3   1  196.64   11.42
   1   3  -1  197.16   10.91
   1  -3   2 1534.41   77.93
  -1  -3  -2 1473.47   77.48
   1  -3   2 1460.96   77.81
   1   3   2 1582.83   77.61
  -1  -3   2 1364.92   77.70
   1   3   3    1.92    0.99
   1  -3   3    1.47    1.73
  -1  -3  -3    2.38    0.87
   1   3   4   15.67    1.71
  -1  -3   4   18.24    2.23
  -1  -3  -4   13.64    1.61
  -1  -3  -4   16.55    1.59
   1  -3   4   15.01    2.69
  -1   3  -4   14.30    2.02
   1   3   5  155.31    8.77
  -1   3  -5  146.54    9.21
  -1  -3  -5  152.74    8.65
   1  -3   5  149.30    8.83
  -1   3  -6  278.80   15.32
   1   3   6  265.17   14.49
  -1  -3   6  251.00   13.74
  -1  -3  -6  285.13   14.44
  -1   3  -7   -0.34    2.44
   1  -3  -7   -0.10    1.28
  -1  -3  -7    1.41    1.03
  -1  -3   7    1.26    0.41
   1  -3   7    0.51    0.73
   1   3   7   -0.09    1.08
   1  -3   8  281.16   15.61
  -1  -3  -8  309.72   16.10
  -1  -3   8  279.78   15.20
   1  -3  -8  299.89   15.92
  -1   3   8  286.98   16.12
  -1   3  -8  315.86   17.66
  -1  -3  -9    6.04    1.40
  -1   3   9    3.04    1.37
   1  -3  -9   10.66    1.47
   1  -3   9    4.68    1.02
  -1   3  -9    9.22    3.35
   1   3  -9    4.94    1.01
  -1   3  10  114.80    7.36
   1  -3  10  111.54    6.68
   1   3 -10   99.51    6.54
  -1   3 -10  130.78    9.31
  -1  -3 -10  121.21    7.31
   1  -3 -10  133.21    7.29
  -1   3  11  125.49    7.74
   1  -3 -11  126.17    7.50
  -1   3 -11  116.93    9.33
  -1  -3 -11  136.46    7.80
   1  -3  11  124.02    6.92
  -1   3 -12 1332.84   67.47
   1   3 -12 1054.53   64.43
   1  -3  12 1254.43   64.64
  -1   3  12 1300.97   65.69
  -1  -3 -12 1283.75   65.69
  -1  -3  12 1342.67   65.41
   1  -3 -12 1351.71   65.51
  -1  -3  13    6.45    1.68
  -1   3  13    5.62    1.80
   1  -3 -13    7.48    1.79
  -1  -3 -13    7.76    2.13
  -1   3  13    4.61    0.90
   1   3  13    8.63    0.93
  -1   3 -13    6.54    3.16
   1   3  14  330.86   19.64
  -1  -3  14  343.69   19.31
  -1   3 -14  311.73   20.29
   1  -3 -14  355.40   19.56
   1   3  14  333.19   17.84
  -1  -3 -14  348.61   19.88
  -1   3  14  333.38   17.89
  -1   3  14  353.59   19.73
   1   3  15   42.44    4.24
   1   3  15   41.91    2.62
  -1  -3  15   45.29    3.96
   1  -3 -15   41.47    4.04
  -1   3  15   43.11    4.22
   1  -3  15   37.87    3.90
  -1   3  15   40.95    2.66
  -1  -3 -15   38.10    4.27
  -1  -3 -16   95.16    7.72
   1  -3  16   96.48    5.49
   1  -3  16  102.60    7.34
  -1   3  16   96.81    5.58
  -1  -3  16   94.90    7.00
   1   3  16   98.90    5.53
  -1   3  17   16.02    1.51
   1  -3  17   16.76    1.36
   1   3  17   16.04    1.40
  -1   3  18   -0.05    0.91
   1  -3  18    0.40    0.70
   1   3  18    1.37    0.80
   1  -3  19   36.07    2.45
  -1   3  19   40.48    2.68
   1   3  19   34.68    2.54
  -1  -3  19   39.52    2.66
  -1  -3  20   83.64    4.94
   1   3  20   79.72    4.85
   1  -3  20   81.97    4.78
  -1   3  20   82.46    4.99
  -1   3  21    7.13    1.37
   1  -3  21    6.67    1.05
   1   3  21    6.60    1.23
  -1  -3  21    5.32    1.25
  -1   3  22   80.54    4.71
   1   3  22   72.36    4.56
  -1  -3  22   71.60    4.60
  -1  -3  23   52.68    3.45
  -1   3  23   48.10    3.52
   1   3  23   54.45    3.45
  -1   3  24  388.50   20.41
  -1   3 -24  387.40   20.38
  -1  -3  24  370.45   20.29
   1   3  24  371.03   20.29
  -1  -3  25    0.98    0.99
  -1   3  25    0.78    1.26
  -1   3 -25    0.17    1.14
   1   3  25    1.55    1.09
  -1   3  26    3.83    1.33
  -1  -3  26    1.74    1.10
   1   3 -26    4.25    1.28
   1   3  26    2.17    1.14
  -1   3 -26    2.98    1.28
   1   3  27   18.19    1.48
   1   3 -27    9.53    1.46
  -1  -3 -27   17.68    1.89
  -1   3  27    8.50    1.45
  -1   3 -27    8.90    1.46
   1   3 -28   22.76    1.95
  -1   3  28   24.56    1.99
  -1   3 -28   20.83    2.01
  -1  -3 -28   26.64    2.27
  -1   3 -29    1.19    0.95
   1  -3 -29    0.51    1.22
  -1  -3 -29    0.11    1.19
  -1   3  29    1.24    0.90
  -1  -3 -30    2.39    1.19
   1  -3 -30    3.12    1.16
  -1  -3 -31    9.34    1.33
   1  -3 -31    8.22    1.26
  -1  -3 -32    1.45    1.00
   1  -3 -32    1.02    0.89
   1  -4   0   -0.04    0.71
  -1   4   0   -0.09    1.61
   1   4   0   -0.56    0.96
  -1  -4  -1   99.97    6.03
  -1  -4   1  113.94    6.42
   1   4   1  107.55    6.36
   1   4  -1  109.07    6.20
   1  -4   1  106.80    6.90
  -1   4  -1  105.19    6.71
  -1   4   2  184.03    9.97
  -1  -4   2  190.38   10.51
  -1  -4   2  181.22   10.72
   1  -4   2  211.59   11.14
  -1  -4  -2  181.93   10.24
   1  -4   3  131.09    7.84
   1  -4   3  129.79    7.82
   1   4   3  129.90    7.47
  -1  -4   3  119.91    7.72
  -1  -4  -3  125.74    7.29
  -1  -4   4   39.93    2.92
   1  -4   4   38.03    4.06
  -1  -4  -4   35.96    2.85
   1   4   4   40.55    3.05
  -1  -4   5  106.61    6.83
   1  -4   5  116.33    7.40
  -1  -4  -5  108.53    6.47
  -1  -4  -5  110.53    6.56
   1   4   5  104.82    6.63
   1  -4   6   21.64    2.22
   1   4   6   20.27    2.24
  -1  -4  -6   19.94    2.02
   1   4   7    9.18    1.65
  -1  -4   7   10.30    0.87
  -1   4  -7   12.51    1.89
  -1  -4  -7   10.10    1.49
   1  -4   8   79.15    4.94
  -1   4  -8   80.08    5.49
  -1  -4  -8   89.39    5.39
  -1  -4   8   76.18    4.45
   1   4   8   87.87    5.60
   1  -4  -8   83.17    5.21
   1  -4  -9   29.62    2.56
   1   4   9   25.74    2.84
  -1   4  -9   27.62    2.95
  -1  -4  -9   26.78    2.62
   1  -4   9   26.60    2.13
  -1  -4   9   27.13    1.71
   1  -4 -10   12.87    1.90
  -1  -4 -10   13.12    1.97
   1  -4  10    7.41    1.31
  -1   4 -10   14.43    2.53
  -1   4  10   15.98    2.27
  -1   4 -11  110.83    7.95
   1  -4  11  116.32    7.14
  -1   4  11  137.68    8.22
  -1  -4 -11  121.15    7.95
   1  -4 -11  135.63    7.95
  -1  -4 -12   47.08    4.23
  -1   4 -12   49.27    4.31
  -1   4  12   50.03    3.03
   1  -4  12   49.00    3.41
  -1   4  12   50.56    4.38
   1  -4 -12   53.24    4.23
  -1   4  13    4.65    0.84
  -1  -4 -13    6.14    1.87
   1   4  13    4.01    0.82
  -1   4  13    2.12    1.77
   1  -4 -13    2.51    1.59
  -1  -4  13    3.30    1.55
   1  -4  13    2.91    0.90
  -1   4 -13    4.54    1.87
   1  -4 -14  137.49    9.10
  -1   4 -14  131.25    8.69
  -1   4  14  137.80    7.55
  -1  -4 -14  136.03    9.32
   1   4  14  134.52    7.49
  -1  -4  14  141.80    8.92
  -1   4  14  141.98    9.35
   1  -4 -15   -0.20    1.28
  -1  -4  15    0.84    1.23
   1   4  15    2.35    1.71
  -1   4  15   -0.21    1.44
   1   4  15    1.01    0.74
  -1  -4 -15    2.50    1.69
  -1   4  15    2.14    0.87
   1   4  16    9.79    1.12
  -1  -4  16   10.91    2.07
  -1  -4 -16    7.60    2.40
  -1   4  16   10.50    1.20
  -1   4  17   29.50    2.15
   1  -4  17   29.25    1.95
   1   4  17   25.31    2.04
  -1   4  18    0.97    0.88
   1   4  18   -1.75    1.04
  -1   4  19    2.16    1.03
   1   4  19    1.37    0.97
  -1  -4  19    2.75    1.01
   1   4  20   -0.28    1.06
  -1  -4  20    0.84    1.02
  -1   4  20   -0.99    1.26
   1   4  21   11.15    1.47
  -1   4  21   10.38    1.60
  -1  -4  21   11.85    1.49
  -1   4  22   30.49    2.47
  -1  -4  22   28.13    2.34
   1   4  22   29.01    2.32
  -1  -4  23   10.41    1.45
  -1   4  23   11.18    1.64
  -1   4 -23   11.69    1.52
   1   4  23   10.91    1.53
   1   4  24   12.32    1.58
  -1  -4  24   10.62    1.45
  -1   4  24   12.62    1.76
  -1   4 -24   11.71    1.51
  -1  -4  25    9.17    1.32
   1   4 -25    9.81    1.40
  -1   4  25    6.86    1.50
   1   4  25   10.53    1.47
  -1   4 -25    9.82    1.43
  -1   4 -26    2.02    1.23
   1   4  26   -0.24    1.05
   1   4 -26    1.82    1.11
  -1   4  26    2.13    1.33
   1   4  27    1.63    0.96
  -1   4 -27    0.77    1.02
   1   4  28   -1.06    0.87
  -1   4  28    1.26    1.03
  -1  -4 -28    1.82    1.42
  -1   4  29    2.37    0.96
   1  -4 -29   -0.46    1.37
  -1  -4 -29    1.40    1.35
  -1   4  30   -0.88    0.84
   1  -4 -30   -2.22    1.22
  -1  -4 -30   -0.31    1.16
   1  -4 -31    0.63    1.03
  -1  -4 -31    1.13    1.07
   1  -4 -32    2.61    0.96
  -1  -4 -32    2.21    1.01
  -1   5   0   -0.10    1.90
   1  -5   0    1.47    1.21
   1   5   0    0.36    1.43
   1   5   0   -0.38    1.13
  -1  -5  -1   64.23    4.07
  -1   5  -1   66.44    4.93
   1   5   1   63.45    4.31
   1   5  -1   63.74    4.28
  -1  -5   1   64.15    4.45
   1   5   2   64.41    4.34
  -1  -5  -2   61.48    4.00
  -1  -5   2   65.33    4.25
   1  -5  -2   64.29    4.45
  -1   5   2   60.22    3.55
   1  -5   2   61.46    5.03
   1  -5  -3   47.94    3.78
   1  -5   3   50.84    4.40
  -1  -5   3   47.41    4.15
  -1  -5  -3   48.89    3.41
  -1  -5   3   47.81    3.57
   1  -5   3   54.17    3.90
  -1  -5  -4  580.52   31.29
  -1  -5   4  535.45   31.83
   1  -5   4  620.34   31.99
   1   5   4  618.91   31.59
   1  -5   4  575.41   32.02
   1  -5   5   26.38    3.36
  -1  -5   5   24.52    2.55
  -1  -5  -5   23.48    2.30
   1   5   5   27.53    2.59
  -1  -5   6  266.28   14.70
   1  -5   6  272.58   15.31
   1   5   6  263.87   14.84
  -1  -5  -6  254.08   14.51
  -1  -5  -6  253.20   14.58
  -1  -5  -7    0.19    0.94
   1  -5   7    0.40    1.03
   1   5   7    0.89    1.29
   1   5   8   10.90    1.84
  -1  -5   8   11.41    1.02
  -1  -5  -8   12.24    1.80
   1  -5  -9    6.26    1.47
   1   5   9    3.83    1.52
  -1  -5   9    5.78    0.67
  -1  -5  -9    8.18    1.54
   1  -5   9    5.29    1.10
  -1  -5  10   21.59    1.44
   1   5  10   25.47    2.84
   1  -5 -10   24.09    2.52
  -1  -5 -10   23.08    2.56
   1  -5  10   21.75    1.95
   1  -5 -11  219.00   12.59
   1   5  11  204.27   12.77
  -1  -5 -11  219.73   12.68
   1  -5  11  205.16   11.77
  -1  -5 -12  341.28   18.47
  -1   5  12  314.29   16.84
   1  -5 -12  368.37   18.51
   1   5  12  311.60   18.48
  -1   5  12  335.37   18.63
   1  -5  12  328.12   17.33
   1   5  12  301.30   16.79
  -1   5  13   29.28    2.00
  -1   5  13   27.42    3.31
   1   5  13   27.97    1.96
  -1  -5 -13   28.23    3.24
   1  -5 -13   31.75    3.29
   1  -5  13   28.54    2.26
  -1   5  14  196.87   12.69
  -1  -5 -14  195.86   12.58
   1  -5 -14  211.92   12.57
   1   5  14  201.99   10.77
  -1  -5  14  210.87   12.20
  -1   5  14  191.44   10.77
   1   5  15   14.07    1.33
  -1  -5 -15   14.76    2.67
   1  -5 -15   14.46    2.57
  -1  -5  15   10.60    2.06
  -1   5  15   15.07    1.37
  -1   5  16  149.61    8.30
   1   5  16  148.22    8.27
  -1  -5  16  154.82    9.84
  -1  -5 -16  145.27   10.44
   1   5  17   62.84    3.93
  -1   5  17   66.42    4.00
   1   5  18   12.76    1.51
  -1   5  18   17.29    1.60
  -1   5  19   -1.72    1.30
   1   5  19   -1.37    1.12
  -1   5  20   28.08    2.38
   1   5  20   28.02    2.22
  -1  -5  20   28.56    2.23
  -1   5 -21   21.46    1.80
  -1  -5  21   20.05    1.90
   1   5  21   23.74    2.00
  -1   5  21   19.14    2.06
  -1   5 -22    9.08    1.28
  -1   5  22   10.03    1.63
  -1  -5  22    8.83    1.39
  -1   5  23    1.99    1.35
  -1   5 -23    2.45    1.03
   1   5  23    0.26    1.21
  -1  -5  23    0.65    1.05
  -1   5 -24   35.20    2.72
   1   5  24   38.33    2.83
  -1   5  24   43.03    2.99
  -1  -5  24   40.00    2.72
  -1   5 -25   14.88    1.59
  -1   5  25   14.11    1.81
   1   5  25   13.91    1.66
  -1   5  26   18.52    1.91
   1   5  26   14.24    1.62
   1   5  27    8.98    1.27
  -1   5  27    8.01    1.40
  -1   5  28    1.66    1.12
   1   5  28   -0.28    0.92
  -1  -5 -28    0.24    1.37
  -1  -5 -29   -0.06    1.34
   1  -5 -29   -0.34    1.26
  -1   5  29    0.83    0.93
  -1  -5 -30   30.59    2.43
   1  -5 -30   27.46    2.32
  -1   5  30   28.08    2.02
  -1  -5 -31    4.10    1.22
   1  -5 -31    4.64    1.16
   1  -5 -32   19.95    1.74
  -1  -5 -32   24.72    1.89
  -1   6   0    1.48    1.82
   1  -6   0   -0.08    1.30
   1   6   0    0.71    1.39
   1   6  -1   19.96    2.16
  -1   6  -1   15.75    2.55
  -1   6   1   13.87    2.43
   1  -6   1   21.24    1.94
  -1  -6  -1   16.84    1.87
  -1  -6   1   21.03    2.34
   1   6   1   15.18    1.89
  -1  -6  -2  381.23   21.19
   1  -6   2  369.31   22.23
   1   6   2  401.83   21.50
  -1  -6   2  406.22   21.72
   1  -6  -2  404.66   21.70
  -1  -6   3   78.80    5.09
  -1  -6   3   76.37    5.61
   1  -6   3   65.47    5.64
  -1  -6  -3   74.35    4.74
  -1   6   3   69.98    4.28
   1  -6  -3   80.16    5.22
  -1  -6  -4  430.66   23.19
  -1  -6   4  375.18   23.95
   1  -6   4  466.49   24.33
   1  -6  -4  427.50   23.47
   1  -6   4  446.37   23.92
   1  -6  -5   88.69    6.05
   1  -6   5   88.83    6.50
  -1  -6  -5   98.55    5.92
   1   6   5  101.23    6.27
  -1  -6   5   78.53    6.50
  -1  -6   5   95.22    6.03
   1  -6   5   92.15    6.86
  -1  -6  -6  129.52    8.23
   1  -6   6  139.08    9.49
   1  -6  -6  134.41    8.56
  -1  -6   6  141.72    8.92
  -1  -6  -6  142.76    8.39
   1   6   6  146.19    8.69
  -1  -6   7    0.90    1.07
   1  -6   7    0.88    1.38
  -1  -6  -7    0.32    1.27
  -1  -6  -7    1.01    1.16
   1   6   7    0.26    1.57
  -1  -6  -8    7.39    1.65
   1   6   8    8.97    2.03
   1  -6  -9   13.66    1.97
   1  -6   9    8.74    1.45
  -1  -6   9   10.32    1.03
  -1  -6  -9   12.42    1.89
   1   6   9   10.72    2.19
   1  -6  10  127.55    7.43
  -1  -6  10  116.23    6.76
   1  -6 -10  137.51    8.09
  -1  -6 -10  144.34    8.25
   1   6  10  135.82    8.50
   1  -6 -11   63.29    4.85
  -1   6  11   59.22    3.61
   1   6  11   68.26    5.26
   1   6  11   60.83    3.60
  -1  -6 -11   66.84    4.97
   1  -6  11   65.51    4.13
   1   6  12   99.41    5.63
  -1   6  12   96.43    5.64
   1   6  12   98.50    7.29
   1  -6  12  110.17    6.15
  -1  -6 -12  107.19    7.20
   1  -6 -12  105.10    7.14
   1  -6  13   22.34    1.96
  -1  -6 -13   29.15    3.22
   1   6  13   22.79    1.71
  -1   6  13   23.71    1.82
   1   6  13   22.00    3.12
   1  -6 -13   24.99    3.05
  -1   6  14   10.16    1.22
   1  -6 -14    8.13    2.14
   1   6  14    7.59    2.23
   1   6  14    8.76    1.15
  -1  -6 -14   10.55    2.32
  -1   6  14   11.94    2.49
  -1   6  15    4.32    0.99
   1  -6 -15    1.77    1.49
  -1  -6  15    5.96    1.71
   1   6  15    4.77    1.01
  -1  -6 -15    4.98    1.95
   1   6  16  254.95   13.68
  -1  -6 -16  233.43   15.90
  -1   6  16  255.48   13.72
  -1  -6  16  252.92   15.24
  -1   6  17   28.18    2.27
   1   6  17   31.29    2.27
   1   6  18   11.75    1.45
  -1   6  18    8.84    1.47
  -1   6  19   -0.99    1.37
   1   6  19   -0.43    1.05
   1   6  20   50.19    3.30
  -1   6  20   46.77    3.38
  -1   6  21   -1.31    1.44
  -1  -6  21   -0.71    1.07
   1   6  21   -1.29    1.27
  -1  -6  22    0.85    1.07
   1   6  22    2.06    1.24
  -1  -6  23    0.88    0.97
   1   6  23    0.48    1.20
  -1   6  23    0.24    1.32
   1   6  24    5.04    1.33
  -1   6  24    3.69    1.41
  -1   6  25    3.39    1.41
   1   6  25    1.86    1.23
  -1   6  26   45.23    3.27
   1   6  26   47.45    3.15
   1   6  27    0.09    1.02
  -1   6  27   -0.42    1.17
  -1   6  28   12.00    1.52
   1   6  28   11.25    1.37
  -1  -6 -28    8.53    1.86
  -1  -6 -29   -0.39    1.37
   1   6  29    1.21    0.85
  -1   6  29    0.21    0.99
   1  -6 -29    2.87    1.46
   1  -6 -30   27.66    2.31
  -1   6  30   24.29    1.89
  -1  -6 -30   27.19    2.31
  -1  -6 -31    2.85    1.20
   1  -6 -31    2.31    1.18
  -1  -6 -32    7.59    1.21
   1  -6 -32    6.15    1.09
   1  -7   0   -1.50    1.37
  -1   7   0   -1.00    1.69
   1   7   0   -0.21    1.49
  -1  -7   1  122.22    7.48
  -1  -7  -1  109.37    6.76
   1   7   1  114.42    6.83
   1   7  -1  102.39    6.94
  -1   7   1  110.65    7.59
  -1   7  -1  107.33    7.47
   1  -7   1  120.76    7.10
   1  -7  -2    8.60    1.99
   1   7   2    9.13    1.61
  -1  -7  -2    8.81    1.42
   1  -7   2    9.62    1.55
  -1  -7   3   31.51    2.89
   1  -7   3   22.58    3.30
   1  -7  -3   29.04    2.94
   1   7   3   27.36    2.74
  -1  -7  -3   29.83    2.54
  -1  -7   4 1163.25   61.69
  -1  -7  -4 1163.33   61.36
  -1  -7   4 1101.20   62.24
   1  -7   4 1247.58   62.15
   1  -7  -4 1164.60   61.72
  -1   7   4 1169.24   60.87
   1  -7   4 1077.38   62.57
   1  -7   5   81.86    6.22
  -1  -7   5   66.85    6.00
  -1  -7  -5   80.13    5.23
   1  -7   5   72.52    6.17
   1  -7  -5   78.82    5.45
  -1  -7   5   78.99    5.36
   1  -7  -6 1365.57   71.15
  -1  -7   6 1163.69   71.74
  -1  -7  -6 1344.17   70.82
   1  -7   6 1394.84   72.37
  -1  -7   6 1451.73   71.64
   1  -7   6 1307.88   71.83
  -1  -7   7    8.87    2.53
   1  -7   7   16.12    2.84
  -1  -7   7   11.18    2.31
   1  -7  -7    9.29    2.16
  -1  -7  -7   14.18    2.05
  -1  -7  -7   13.07    1.88
   1  -7   7   13.90    2.47
   1   7   7   15.79    2.41
   1  -7  -8  221.51   13.70
   1   7   8  223.27   13.80
  -1  -7  -8  240.17   13.46
   1  -7   8  237.89   13.69
  -1  -7   8  228.18   12.95
   1   7   9  170.70   10.59
  -1  -7   9  164.37    9.16
  -1  -7  -9  171.20   10.16
   1  -7  -9  150.15   10.34
  -1  -7  10  425.31   23.41
   1  -7  10  449.92   24.14
  -1  -7 -10  492.19   24.93
   1   7  10  440.07   23.34
  -1   7  10  423.18   25.04
   1   7  10  470.36   25.29
   1  -7 -10  471.04   24.78
   1   7  11  190.56   11.36
  -1  -7 -11  209.52   11.14
   1  -7 -11  206.78   11.12
   1  -7  11  197.01   10.07
   1   7  11  191.54    9.38
  -1   7  11  180.23    9.40
   1  -7 -12   92.40    6.42
   1   7  12   77.90    4.57
  -1   7  12   80.67    4.59
  -1   7  12   85.73    4.80
   1   7  12   88.90    4.77
  -1  -7 -12   83.98    6.26
   1  -7  12   84.50    5.20
   1   7  12   83.18    6.54
   1   7  13   43.70    2.62
   1   7  13   44.79    4.53
   1  -7 -13   44.62    4.24
  -1   7  13   44.16    2.88
  -1  -7 -13   43.22    4.25
  -1   7  13   45.12    2.65
   1   7  13   46.03    2.83
   1   7  14   95.85    5.26
   1  -7 -14   92.20    7.00
   1   7  14   87.78    5.03
  -1  -7 -14   99.60    7.16
  -1   7  14   94.30    5.30
  -1   7  14   88.13    5.04
   1   7  15   24.78    1.63
   1   7  15   24.29    1.88
   1  -7 -15   23.95    3.34
  -1  -7 -15   24.36    3.40
  -1   7  15   21.75    1.94
  -1   7  16  732.99   40.09
   1   7  16  789.51   40.09
  -1   7  17   61.96    3.97
   1   7  17   61.69    3.88
   1   7  18   15.04    1.66
  -1   7  18   12.96    1.75
  -1   7  19   -0.16    1.34
   1   7  19    0.89    1.11
   1   7  20  244.97   13.09
  -1   7  20  231.90   13.13
  -1   7  21    8.65    1.59
   1   7  21   11.05    1.56
  -1  -7  21    6.92    1.32
   1   7  22    1.30    1.24
  -1   7  22    0.36    1.41
  -1   7  23    0.85    1.37
   1   7  23    1.53    1.26
   1   7  24   20.80    2.06
  -1   7  24   21.45    2.12
   1   7  25    4.62    1.33
  -1   7  25    6.55    1.55
  -1   7  26   75.17    4.63
   1   7  26   71.67    4.48
  -1   7  27   38.40    2.76
   1   7  27   35.23    2.61
  -1   7  28   45.48    3.10
  -1  -7 -28   47.26    3.35
   1   7  28   44.28    2.96
   1  -7 -29    4.84    1.57
   1   7  29    5.93    1.01
  -1  -7 -29    3.70    1.49
  -1   7  29    6.68    1.21
  -1  -7 -30  109.97    6.29
  -1   7  30  101.57    5.95
   1  -7 -30  109.64    6.26
  -1  -7 -31   -0.51    1.08
   1  -7 -31    0.27    1.04
  -1  -7 -32   35.13    2.45
   1  -7 -32   34.03    2.38
  -1  -8   0   10.10    1.82
  -1   8   0    5.39    2.14
   1   8   0    4.72    1.64
   1  -8   1   62.70    4.58
   1   8   1   52.06    4.47
   1   8  -1   57.42    4.33
  -1   8   1   61.25    5.00
  -1  -8  -1   58.36    4.16
  -1  -8   1   57.10    4.89
  -1   8  -1   62.78    4.96
  -1   8   2  646.81   37.18
   1  -8   2  713.36   36.72
   1  -8  -2  647.07   36.82
  -1  -8   2  725.90   37.24
   1   8   2  673.96   36.33
  -1  -8  -2  670.70   36.32
   1  -8  -3  129.48    8.26
   1   8   3  115.44    7.80
   1  -8   3  137.83    8.03
  -1  -8   3  137.05    8.47
  -1  -8  -3  125.00    7.76
   1  -8   4  496.80   25.21
  -1  -8   4  450.08   24.75
   1  -8  -4  469.29   24.78
  -1  -8  -4  451.17   24.29
   1  -8   4  410.40   25.78
   1   8   4  432.23   24.45
  -1   8   4  430.99   23.57
   1  -8   5    3.47    2.09
   1  -8   5    4.61    2.21
  -1  -8   5    5.30    1.58
  -1  -8   5    7.30    1.77
  -1   8   5    4.60    1.10
  -1  -8   5    4.74    2.22
   1  -8  -5    4.97    1.89
  -1  -8  -5    4.30    1.49
  -1  -8   6  558.34   30.03
  -1  -8   6  494.63   30.79
  -1   8   6  537.35   29.13
   1  -8  -6  543.74   29.99
   1  -8   6  614.19   31.60
  -1  -8   6  596.25   30.55
   1  -8   6  502.93   30.95
  -1  -8  -6  531.90   29.63
   1  -8  -7   16.76    2.68
  -1  -8  -7   17.29    2.42
   1  -8   7   19.92    3.51
  -1  -8  -7   21.15    2.50
  -1  -8   7   22.84    3.53
  -1  -8   7   15.15    3.59
   1  -8   7   20.37    3.74
  -1  -8  -8   37.09    3.45
  -1  -8   8   32.89    3.38
   1  -8  -8   35.86    3.69
  -1  -8   8   38.61    4.86
   1  -8   8   29.70    3.61
  -1  -8  -8   31.83    3.23
   1  -8   8   25.37    3.97
   1  -8  -9   83.80    6.13
   1   8   9   74.32    6.15
  -1  -8  -9   83.72    5.76
   1  -8   9   81.44    6.68
  -1  -8   9   74.44    6.76
   1   8   9   75.75    4.42
  -1  -8  10  352.96   18.90
   1   8  10  336.97   18.55
  -1  -8  10  340.92   21.43
   1  -8  10  357.97   21.28
  -1  -8 -10  372.92   20.28
   1  -8 -10  373.22   20.70
  -1   8  10  350.39   18.57
   1   8  10  358.42   20.71
   1   8  10  363.31   18.69
   1  -8 -10  391.21   20.37
   1   8  11    0.31    0.53
   1   8  11   -0.03    0.76
  -1  -8  11   -0.17    0.43
  -1   8  11    0.40    0.55
   1  -8  11    0.97    0.92
   1  -8 -11    0.17    1.28
   1   8  11   -0.21    1.62
  -1  -8 -11    1.92    1.52
   1  -8  12  280.84   15.64
   1   8  12  277.20   14.94
  -1   8  12  275.43   14.95
   1   8  12  294.09   17.40
  -1  -8 -12  297.84   16.96
   1   8  12  285.66   15.10
   1   8  12  285.12   14.94
   1  -8 -12  306.32   17.06
   1   8  13   26.39    1.93
   1   8  13   25.90    3.50
   1   8  13   26.08    1.74
  -1   8  13   23.76    1.73
  -1   8  13   24.79    1.98
  -1  -8 -13   24.29    3.25
   1  -8 -13   27.16    3.32
   1   8  14   18.81    1.51
  -1   8  14   17.14    1.55
  -1   8  14   20.18    1.81
   1   8  14   23.41    1.80
   1  -8 -14   17.30    3.00
   1   8  15    0.88    1.04
   1   8  15    1.33    0.73
  -1   8  15    2.49    0.78
  -1   8  15    1.62    1.13
   1   8  16  332.28   17.50
  -1   8  16  336.78   17.51
   1   8  16  328.61   17.70
  -1   8  16  314.79   17.72
   1   8  17    1.12    1.09
  -1   8  17    0.76    1.23
  -1   8  18   26.99    2.55
   1   8  18   33.30    2.53
   1   8  19    4.74    1.32
  -1   8  19    2.13    1.36
   1   8  20  112.47    6.42
  -1   8  20  104.54    6.44
  -1   8  21    2.35    1.44
   1   8  22    5.95    1.47
  -1   8  22    4.36    1.51
  -1   8  23    2.35    1.49
   1   8  23    0.72    1.24
   1   8  24   27.50    2.39
  -1   8  24   29.76    2.54
  -1   8  25    2.38    1.46
   1   8  25    3.45    1.32
   1   8  26   61.25    4.00
  -1   8  26   64.45    4.13
   1   8  27    4.38    1.21
  -1   8  27    4.63    1.37
  -1   8  28   30.37    2.38
   1   8  28   28.93    2.23
  -1   8  29    8.44    1.34
   1   8  29   11.16    1.24
   1  -8 -29    8.01    1.71
   1  -8 -30   57.74    3.90
  -1  -8 -30   56.59    3.88
  -1   8  30   62.69    3.62
   1  -8 -31   -0.82    1.06
  -1  -8 -31   -0.27    1.16
   1  -8 -32   12.38    1.25
  -1  -8 -32   11.34    1.35
  -1   9   0   -2.38    2.26
   1   9   0   -1.10    1.60
  -1  -9   0   -0.65    1.29
  -1  -9  -1  264.32   14.63
  -1   9   1  255.33   15.54
   1  -9   1  252.14   15.11
  -1   9  -1  256.22   15.38
   1   9  -1  254.08   14.79
   1   9   1  250.99   15.05
  -1  -9  -2  637.62   35.56
  -1   9   2  652.55   36.64
   1  -9   2  682.21   36.21
  -1  -9   2  690.12   36.69
   1  -9  -2  659.82   36.22
   1  -9  -3   33.32    3.48
  -1  -9  -3   36.37    3.15
   1   9   3   33.56    3.06
  -1  -9   3   35.62    3.74
   1  -9   3   36.18    3.41
  -1  -9   4 1235.11   66.03
   1  -9   4 1277.14   65.77
   1   9   4 1217.75   65.39
   1  -9   4 1286.73   66.29
   1  -9  -4 1218.38   65.87
  -1  -9  -4 1192.26   65.36
   1   9   5   63.22    4.87
  -1  -9  -5   65.86    4.85
   1  -9   5   51.87    6.06
  -1  -9   5   64.19    5.13
  -1  -9   5   61.74    5.10
   1  -9  -5   70.16    5.29
   1  -9   5   70.40    6.00
  -1  -9  -6 1873.01   98.77
   1  -9  -6 1905.30   99.21
   1  -9   6 2002.03  100.79
  -1  -9   6 1721.05   99.85
  -1   9   6 1836.61   97.89
   1   9   6 1873.84   98.97
  -1  -9   6 2030.09   99.80
   1  -9   6 1714.80  100.46
  -1  -9   6 1960.83   99.32
  -1   9   7   74.42    5.03
   1  -9  -7   79.24    6.09
   1  -9   7   83.49    7.42
  -1  -9  -7   80.30    5.75
   1  -9   7   78.58    7.17
  -1  -9   7   87.89    6.24
  -1  -9  -7   79.21    5.69
  -1  -9   7   92.63    7.19
  -1  -9   7   77.71    6.93
  -1   9   8  236.22   12.66
   1  -9  -8  238.41   14.44
   1  -9   8  240.09   15.65
  -1  -9   8  219.31   15.37
  -1  -9   8  246.93   14.57
  -1  -9  -8  250.31   14.15
  -1  -9   8  251.89   14.63
  -1   9   8  243.62   12.58
   1   9   8  223.59   12.55
  -1  -9  -8  251.88   14.12
   1  -9  -9  104.89    7.71
   1  -9   9  114.73    7.63
   1   9   9  109.03    5.88
  -1   9   9  103.62    5.88
   1  -9   9  105.57    8.69
  -1  -9   9   98.36    8.71
  -1   9   9  109.95    6.03
  -1  -9   9  103.45    6.83
  -1  -9  -9  114.54    7.49
   1  -9 -10  677.68   37.99
   1   9  10  662.79   35.79
  -1  -9 -10  714.54   37.68
   1   9  10  698.39   35.93
   1  -9  10  684.01   39.11
  -1  -9  10  667.42   39.24
  -1   9  10  701.68   35.83
   1   9  10  688.50   35.79
   1  -9 -10  711.19   37.68
  -1  -9  10  641.34   36.26
  -1  -9 -11   75.45    5.84
   1   9  11   72.57    4.25
   1  -9  11   72.12    6.85
   1   9  11   75.22    4.13
   1  -9  11   67.21    4.92
   1  -9 -11   75.29    5.87
  -1  -9  11   72.34    7.04
  -1   9  11   72.01    4.14
   1   9  11   71.89    4.10
   1   9  12  314.10   16.24
   1   9  12  305.19   16.39
  -1  -9  12  282.38   19.62
   1   9  12  297.18   16.25
   1  -9 -12  317.93   18.43
  -1  -9 -12  308.15   18.30
   1  -9  12  303.37   19.61
  -1   9  12  309.43   16.27
   1   9  13   21.57    1.82
   1   9  13   23.51    1.61
  -1  -9  13   22.36    4.09
  -1   9  13   21.32    1.59
   1  -9 -13   24.16    3.22
   1  -9  13   18.14    3.70
  -1   9  13   23.85    1.67
   1   9  13   23.17    1.63
   1   9  14    3.43    0.89
   1   9  14    3.86    0.84
   1   9  14    5.17    1.18
  -1   9  14    3.91    0.97
  -1   9  14    6.00    1.27
  -1   9  15   28.29    2.35
   1   9  15   31.06    2.06
   1   9  15   32.21    2.35
  -1   9  15   29.81    2.07
   1   9  16 1229.61   63.63
   1   9  16 1223.75   63.83
  -1   9  16 1228.01   63.64
  -1   9  16 1175.38   63.85
   1   9  17   28.97    2.35
  -1   9  17   28.59    2.03
   1   9  17   28.49    2.04
  -1   9  17   26.96    2.38
  -1   9  18   40.78    3.14
   1   9  18   42.01    3.04
   1   9  19    3.17    1.42
  -1   9  19    2.21    1.55
  -1   9  20  511.11   28.05
   1   9  20  538.90   28.00
  -1   9  21    8.54    1.83
   1   9  21   11.42    1.65
   1   9  22    3.25    1.42
  -1   9  22    4.52    1.68
   1   9  23   17.14    1.90
  -1   9  23   18.42    2.05
  -1   9  24   76.99    4.90
   1   9  24   76.13    4.78
   1   9  25    1.82    1.34
  -1   9  25    4.85    1.55
   1   9  26  111.86    6.64
  -1   9  26  118.18    6.77
   1   9  27   63.16    4.09
  -1   9  27   68.97    4.23
   1   9  28   83.07    5.03
  -1   9  28   90.79    5.19
  -1   9  29   27.18    2.05
   1   9  29   23.89    1.86
  -1   9  30  120.47    6.69
   1  -9 -31    3.29    1.15
  -1  -9 -32   26.92    2.00
   1  -9 -32   27.47    1.94
   1  10   0    6.59    2.19
  -1 -10   0   18.62    2.46
  -1 -10  -1   24.36    2.63
  -1  10   1   22.47    3.49
   1 -10  -1   26.83    3.42
  -1  10  -1   20.99    3.32
   1  10  -1   25.41    2.83
   1  10   1   29.45    3.32
  -1 -10   2  349.51   21.50
  -1 -10  -2  383.61   20.52
   1 -10  -2  372.81   21.13
   1 -10   2  380.87   21.40
   1  10   2  358.91   21.17
  -1  10   2  336.58   21.43
  -1  10   3   72.78    6.32
  -1 -10  -3   73.89    5.16
   1 -10   3   64.00    5.66
  -1 -10   3   69.78    6.03
   1 -10  -3   73.46    5.73
   1  10   4  175.13   11.08
   1 -10   4  196.50   11.96
  -1 -10  -4  170.26   11.23
   1 -10   4  211.16   12.48
   1 -10  -4  208.20   12.08
  -1 -10   4  204.47   12.41
   1  10   5    8.47    1.84
  -1 -10   5    7.24    2.24
   1 -10   5    8.14    2.74
   1 -10   5    6.98    1.87
  -1 -10  -5    9.14    1.97
   1 -10  -5    9.08    2.28
  -1 -10   5    8.66    2.25
   1 -10   6  154.63   12.19
   1  10   6  176.02    9.23
  -1 -10  -6  170.16   10.50
   1 -10   6  187.79   12.54
  -1 -10   6  173.12   11.09
   1  10   6  160.97    9.10
   1  10   6  172.71   10.46
  -1 -10   6  210.75   11.96
   1 -10   6  174.82   10.90
   1 -10  -6  174.76   10.99
  -1  10   6  171.58    9.22
  -1  10   6  166.94    9.11
   1 -10   7  190.57   13.74
  -1  10   7  189.22   10.32
  -1 -10   7  185.03   12.80
   1  10   7  185.02   10.30
   1  10   7  193.87   11.80
  -1  10   7  196.39   10.24
  -1 -10   7  211.77   13.43
  -1 -10  -7  195.79   11.75
   1 -10   7  168.59   13.29
  -1  10   7  172.44   10.50
   1  10   7  197.91   10.22
   1 -10  -7  204.57   12.27
  -1 -10   7  194.78   12.30
   1 -10  -8   78.33    6.31
  -1 -10   8   68.75    6.97
   1  10   8   72.08    4.34
  -1 -10  -8   77.56    5.91
  -1  10   8   65.03    4.71
   1 -10   8   85.25    7.34
   1  10   8   63.65    5.83
  -1 -10   8   82.47    6.49
   1 -10   8   69.21    7.23
  -1  10   8   85.60    4.41
  -1  10   8   82.57    4.52
  -1 -10  -8   72.67    5.73
  -1 -10   8   82.74    7.00
  -1  10   9   12.02    1.68
   1  10   9   16.46    1.29
  -1 -10   9   22.18    3.17
   1 -10   9   16.37    2.68
   1 -10  -9   20.38    2.97
  -1 -10  -9   20.96    2.68
  -1 -10   9   13.81    3.59
  -1 -10   9   15.37    2.32
  -1  10   9   14.25    1.41
   1 -10   9   13.05    3.49
  -1  10   9   16.46    1.31
  -1 -10  10  146.60   12.44
  -1 -10  10  188.02   12.19
   1 -10  10  163.31   12.81
   1 -10 -10  172.09   11.44
   1 -10 -10  174.23   11.77
   1  10  10  174.07    9.62
  -1  10  10  184.35    9.66
  -1 -10 -10  176.99   11.46
  -1  10  10  174.41    9.77
   1  10  10  185.46    9.61
  -1 -10  11   17.69    3.19
   1  10  11   16.58    1.54
  -1 -10  11   17.12    3.83
  -1  10  11   16.69    1.42
   1  10  11   19.02    1.40
  -1 -10 -11   17.41    2.74
   1  10  11   19.94    1.44
   1 -10  11   18.54    3.87
   1 -10 -11   14.48    2.62
  -1  10  12  171.90    9.18
   1 -10  12  160.56   12.59
   1  10  12  170.16    9.13
   1  10  12  168.73    9.15
  -1 -10  12  158.77   12.67
   1  10  12  164.16    9.29
   1  10  13    9.48    1.02
   1  10  13    9.99    1.26
  -1  10  13    7.18    1.01
   1 -10  13    7.94    2.93
   1  10  13    7.63    1.05
  -1  10  13    7.56    1.08
   1  10  14   16.06    1.40
   1  10  14   16.98    1.76
  -1  10  14   12.03    1.37
   1  10  14   16.61    1.47
  -1  10  14   14.09    1.46
   1  10  15    5.64    1.34
  -1  10  15    6.61    1.45
  -1  10  15    8.05    1.10
   1  10  15    7.37    1.02
   1  10  15    7.47    1.07
  -1  10  16  289.07   15.01
   1  10  16  282.76   15.20
  -1  10  16  268.40   15.23
   1  10  16  276.46   14.98
   1  10  17    4.71    1.04
   1  10  17    3.90    1.38
  -1  10  17    3.68    1.56
  -1  10  17    4.65    1.06
   1  10  18   33.43    2.48
  -1  10  18   28.94    2.49
   1  10  18   18.44    1.92
   1  10  19   69.82    4.38
  -1  10  19   65.56    4.45
  -1  10  20  180.64   10.23
   1  10  20  180.89   10.16
   1  10  21    2.27    1.46
  -1  10  21    2.29    1.65
  -1  10  22    6.87    1.74
   1  10  22    5.78    1.56
  -1  10  23   -0.13    1.44
   1  10  23   -0.46    1.36
   1  10  24   34.66    2.69
  -1  10  24   30.14    2.66
   1  10  25    7.70    1.58
  -1  10  25    7.33    1.66
  -1  10  26   45.36    3.22
   1  10  26   41.42    3.00
  -1  10  27   16.40    1.90
  -1 -10 -27   20.86    2.11
   1  10  27   15.26    1.74
  -1  10  28   18.71    1.84
  -1 -10 -28   16.07    2.06
   1  10  28   19.78    1.70
  -1 -10 -29   22.18    2.11
  -1  10  29   21.37    1.82
   1  10  29   20.79    1.67
  -1  10  30   33.54    2.18
  -1 -10 -30   29.66    2.49
  -1 -11   0    0.27    1.51
  -1  11   0   -2.22    2.23
   1  11   0   -0.34    1.67
  -1  11   1  415.43   23.79
  -1 -11  -1  397.48   22.50
   1  11   1  396.76   23.11
   1 -11  -1  410.08   23.30
  -1 -11   1  399.55   22.55
   1 -11   2  788.84   45.82
   1 -11  -2  859.47   45.65
   1  11   2  806.87   45.65
  -1 -11  -2  860.54   44.94
  -1  11   2  834.83   46.21
  -1  11   3  105.28    7.95
   1 -11  -3   97.14    7.15
  -1 -11   3   91.82    7.64
   1  11   3   92.93    5.20
   1  11   3   90.83    5.30
   1 -11   3   96.51    7.47
  -1  11   3   96.03    5.22
   1  11   3  102.19    7.54
  -1 -11  -3  101.31    6.57
  -1  11   4  265.05   17.24
   1 -11   4  295.66   17.17
   1  11   4  259.71   14.51
   1 -11   4  297.97   17.00
  -1 -11  -4  272.07   15.91
   1 -11  -4  270.81   16.46
   1  11   4  275.41   14.63
  -1 -11   4  288.83   17.24
  -1  11   4  277.87   14.55
  -1  11   4  282.54   14.63
   1 -11  -5    4.09    2.06
  -1 -11  -5    3.45    1.62
   1  11   5    2.80    1.32
  -1  11   5    2.59    0.83
  -1 -11   5    2.74    2.11
   1  11   5    1.50    0.89
   1 -11   5   -0.56    2.43
   1 -11   5    1.29    1.57
  -1 -11   5    0.24    1.77
   1 -11  -6 1637.23   86.99
   1 -11   6 1664.73   87.21
   1  11   6 1670.60   84.99
  -1  11   6 1600.61   84.97
  -1 -11  -6 1576.08   86.40
  -1 -11   6 1745.52   87.85
   1 -11   6 1788.93   89.00
  -1 -11   6 1611.35   87.35
   1  11   6 1511.61   85.93
  -1 -11   7  113.83    9.04
   1 -11   7   98.03    9.12
   1 -11  -7  108.49    7.94
  -1 -11  -7  111.27    7.57
   1  11   7  104.37    6.05
  -1  11   7  109.57    5.98
   1  11   7   94.26    7.02
   1 -11   7  116.59    9.77
   1  11   7  110.61    5.97
  -1  11   7  108.30    6.08
  -1 -11   7  103.28    8.06
   1 -11   7  109.98    8.08
  -1  11   8  168.90    9.20
   1  11   8  153.26   10.36
  -1 -11   8  162.43   11.35
   1  11   8  166.62    9.05
  -1 -11   8  165.99   11.88
   1 -11   8  156.72   12.46
   1 -11  -8  171.14   11.23
  -1 -11  -8  160.78   10.65
  -1  11   8  169.18    9.09
   1 -11   8  193.61   12.85
   1 -11   8  176.33   11.41
  -1 -11  -8  166.79   10.79
  -1 -11   9  150.77   12.11
  -1  11   9  183.96    9.50
  -1  11   9  179.13    9.61
  -1 -11  -9  163.53   11.14
  -1 -11   9  174.45   11.97
   1 -11   9  164.08   12.98
   1  11   9  173.87    9.45
   1 -11  -9  151.29   11.38
  -1 -11  -9  155.64   11.09
   1 -11   9  193.06   12.14
  -1 -11  10  367.23   24.69
   1 -11  10  362.68   25.21
   1  11  10  412.47   21.47
   1  11  10  405.97   21.51
  -1 -11  10  400.69   24.37
   1 -11 -10  357.74   23.65
   1 -11 -10  381.82   23.50
  -1  11  10  403.29   21.63
  -1  11  10  424.27   21.53
   1 -11  11   77.01    8.21
   1  11  11   92.48    5.21
  -1  11  11   93.25    5.40
  -1  11  11   97.69    5.26
   1  11  11   87.57    5.17
   1  11  12  122.33    7.11
   1  11  12  121.97    6.92
   1 -11  12  113.65   10.45
  -1  11  12  131.89    7.00
   1  11  12  126.11    6.94
   1  11  13    2.67    0.80
  -1  11  13    1.01    0.75
   1  11  13    1.66    1.11
   1  11  13    3.22    0.87
  -1  11  13    2.61    0.87
  -1  11  14   26.15    1.87
   1  11  14   23.69    1.91
   1  11  14   22.99    2.13
  -1  11  14   26.34    1.99
   1  11  14   25.18    1.86
   1  11  15   82.43    4.84
   1  11  15   81.75    4.85
  -1  11  15   82.87    4.88
   1  11  15   84.94    5.07
  -1  11  15   86.49    4.85
   1  11  16  590.30   30.68
  -1  11  16  566.77   30.90
   1  11  16  582.46   30.88
  -1  11  17   33.91    2.52
   1  11  17   37.93    2.88
  -1  11  17   31.96    2.80
   1  11  17   39.58    2.56
   1  11  18    6.86    1.37
  -1  11  18   13.05    2.03
   1  11  18   13.87    1.86
  -1  11  18    8.99    1.43
  -1  11  19   81.47    4.93
   1  11  19   85.58    5.21
   1  11  19   83.30    4.93
  -1  11  19   86.29    5.33
  -1  11  20  451.69   23.88
   1  11  20  436.34   23.77
  -1  11  21   17.44    2.25
   1  11  21   17.34    2.07
   1  11  22    3.57    1.47
  -1  11  22    3.54    1.59
  -1  11  23    6.73    1.65
   1  11  23    3.27    1.44
  -1 -11 -24   34.32    2.63
  -1  11  24   40.75    3.06
   1  11  24   38.85    2.89
  -1  11  25    5.64    1.66
   1  11  25    3.67    1.35
  -1  11  26   61.64    3.99
   1  11  26   57.56    3.82
  -1  11  27   35.14    2.71
  -1 -11 -27   34.74    2.75
   1  11  27   34.98    2.58
  -1 -11 -28   71.38    4.36
  -1  11  28   70.01    4.20
   1 -11 -28   64.31    4.35
   1  11  28   66.15    4.06
  -1 -11 -29   16.14    1.77
   1 -11 -29   14.96    1.76
  -1  11  29   16.30    1.55
   1 -11 -30   60.10    3.91
  -1 -11 -30   66.22    3.94
   1 -11 -31    7.84    1.04
  -1 -11 -31    8.49    1.15
  -1  12   0    2.17    0.72
   1  12   0    1.82    1.56
   1 -12   0    3.13    2.30
   1  12   0    1.91    0.67
  -1 -12   0    6.99    1.89
  -1  12   0    2.17    2.14
  -1  12   1    3.12    2.35
  -1 -12  -1    1.33    1.49
  -1  12  -1    2.31    0.59
   1  12   1    5.10    2.00
   1  12   1    2.09    0.60
  -1  12   1    2.84    0.66
   1  12  -1    3.46    0.63
  -1 -12   1    2.86    1.54
   1 -12  -1    3.89    2.15
   1  12   2  141.36    9.82
  -1 -12   2  140.22    9.11
  -1 -12  -2  147.65    9.08
  -1  12   2  151.62   10.55
  -1  12   2  145.34    7.64
   1  12   2  139.31    7.61
   1 -12  -2  151.50    9.89
  -1  12   2  132.91    7.69
  -1 -12  -3   28.67    3.09
  -1  12   3   30.63    1.89
   1 -12  -3   30.54    3.72
  -1  12   3   24.87    1.91
   1  12   3   27.21    1.83
  -1  12   3   27.16    4.19
   1  12   3   27.75    2.00
   1 -12   3   24.24    3.99
   1  12   3   30.64    3.95
   1  12   4   57.82    5.96
  -1 -12  -4   58.09    5.07
  -1  12   4   59.11    6.36
  -1  12   4   66.80    3.85
   1 -12   4   72.35    6.54
  -1  12   4   70.49    3.95
   1  12   4   69.20    3.95
   1 -12  -4   76.09    6.00
   1  12   4   58.21    3.80
   1 -12   4   67.65    6.44
  -1 -12   4   75.04    6.83
   1 -12   5   65.76    6.07
   1  12   5   66.58    3.91
  -1  12   5   67.22    6.61
  -1 -12  -5   65.26    5.23
  -1  12   5   66.99    3.89
   1  12   5   62.28    3.75
  -1 -12   5   57.71    5.98
  -1 -12   5   73.53    6.10
   1 -12   5   60.73    6.48
   1 -12  -5   61.81    5.63
   1 -12  -6  106.29    8.28
  -1 -12   6  118.43    8.99
   1 -12   6  103.54    8.52
  -1  12   6  116.51    6.49
  -1 -12  -6  107.53    7.82
  -1 -12   6  114.31    9.01
   1 -12   6  135.43   10.32
   1  12   6  117.59    6.50
  -1 -12  -6  109.02    7.92
  -1 -12   7   68.49    6.48
  -1  12   7   74.19    4.42
  -1 -12  -7   68.77    5.76
  -1 -12   7   78.64    7.54
   1  12   7   79.04    4.44
   1 -12   7   81.28    8.08
  -1  12   7   76.30    4.31
   1 -12  -7   83.24    6.49
   1  12   7   68.02    4.25
   1 -12   7   77.97    6.60
  -1  12   8   11.98    1.38
   1  12   8   14.81    1.42
  -1 -12   8   10.97    2.85
   1 -12   8    8.10    2.68
   1 -12  -8   12.40    2.81
   1 -12   8    9.05    3.46
   1  12   8    8.61    1.29
  -1 -12  -8   10.23    2.27
  -1  12   8   11.90    1.42
  -1 -12  -9   26.32    3.35
  -1 -12   9   27.60    3.93
   1 -12   9   27.96    4.00
  -1  12   9   29.91    2.20
   1 -12   9   27.42    4.75
  -1  12   9   30.93    2.13
   1  12   9   31.68    2.08
  -1  12  10    7.79    1.09
  -1  12  10    5.67    1.20
   1 -12  10    7.04    2.33
   1  12  10    7.53    1.03
   1  12  10    6.73    1.05
   1 -12  10    4.02    2.65
   1 -12  11   -0.46    2.31
  -1  12  11    1.47    1.00
   1  12  11    1.00    0.85
  -1  12  11    0.90    0.87
   1  12  11    0.82    0.81
  -1  12  12    9.73    1.28
   1  12  12   10.94    1.29
   1  12  12   10.76    1.17
  -1  12  12    9.47    1.42
   1  12  13   16.17    1.50
   1  12  13   18.57    1.57
  -1  12  13   15.57    1.48
   1  12  13   15.76    1.73
  -1  12  13   16.02    1.56
  -1  12  14    1.32    0.99
  -1  12  14    1.90    0.91
   1  12  14    1.61    1.00
   1  12  14    1.61    1.27
   1  12  14    1.27    0.90
   1  12  15    2.45    1.07
  -1  12  15    3.76    1.04
  -1  12  15    3.98    0.96
   1  12  15    2.27    1.39
   1  12  15    4.50    1.00
  -1  12  16   47.72    3.04
   1  12  16   45.34    3.01
   1  12  16   44.09    3.26
   1  12  16   44.89    2.96
  -1  12  17   14.88    1.59
  -1  12  17   12.74    2.01
   1  12  17   12.18    1.87
   1  12  17   13.20    1.53
   1  12  18   11.62    1.62
  -1  12  18   10.09    1.62
  -1  12  18   13.79    2.15
   1  12  19  100.11    6.18
  -1  12  19  102.26    6.30
  -1  12  19  100.84    5.92
   1  12  19  105.29    5.94
   1  12  20   30.54    2.31
   1  12  20   34.47    2.77
  -1  12  20   31.66    2.85
  -1  12  21    2.81    1.76
   1  12  21    2.26    1.53
  -1  12  22    0.40    1.63
   1  12  22   -0.12    1.46
  -1  12  23    1.30    1.61
   1  12  23    1.29    1.44
  -1 -12 -24    1.51    1.05
   1  12  24   -0.34    1.39
  -1  12  24    1.45    1.53
   1  12  25    8.18    1.54
  -1  12  25    7.37    1.67
   1  12  26    8.29    1.49
  -1  12  26   11.32    1.75
  -1 -12 -26   10.65    1.69
  -1 -12 -27    5.43    1.35
  -1  12  27    4.42    1.35
   1  12  27    4.39    1.17
   1  12  28    3.46    1.02
  -1  12  28    4.91    1.24
   1 -12 -28    2.20    1.42
  -1 -12 -28    4.61    1.36
   1 -12 -29    3.72    1.25
  -1  12  29    3.83    1.05
  -1 -12 -29    6.41    1.25
   1 -12 -30    5.02    1.09
  -1 -12 -30    4.14    1.13
  -1 -13   0   -1.79    1.60
   1 -13   0   -0.24    2.04
   1  13   0   -0.20    1.42
  -1  13   0   -0.15    0.63
   1  13   0    0.07    0.58
  -1  13   1  519.61   31.44
   1 -13  -1  496.22   30.84
  -1  13   1  544.26   28.64
  -1  13  -1  550.11   28.61
   1  13   1  535.00   30.85
  -1 -13   1  551.85   30.27
  -1 -13  -1  514.66   30.15
   1  13   1  551.25   28.62
   1 -13   1  553.52   31.29
   1  13  -1  546.79   28.60
   1  13   2   20.11    3.18
   1 -13  -2   16.91    3.19
   1  13   2   18.19    1.43
  -1 -13  -2   14.67    2.45
  -1  13   2   22.21    3.91
  -1 -13   2   13.95    2.44
  -1  13  -2   17.97    1.34
   1  13  -2   19.40    1.34
  -1  13   2   21.78    1.51
  -1  13   3  113.64    6.59
   1  13  -3  117.12    6.40
  -1 -13  -3  121.13    8.04
   1 -13   3  118.19    9.09
  -1  13   3  104.17    9.17
   1  13   3  117.95    8.97
  -1  13   3  120.84    6.51
   1  13   3  122.27    6.49
  -1  13  -3  116.21    6.41
   1 -13  -3  106.74    8.42
  -1  13   4   69.97    6.96
   1  13   4   72.59    4.03
   1 -13  -4   62.61    5.87
  -1  13  -4   71.19    3.91
   1  13   4   67.42    6.40
   1 -13   4   54.18    6.42
  -1 -13  -4   65.86    5.43
  -1  13   4   68.63    4.05
   1 -13   4   73.87    6.80
  -1  13   4   66.10    4.14
   1  13   4   72.26    4.16
   1  13  -4   69.11    3.90
   1  13   5    1.14    0.81
  -1 -13   5    0.28    1.77
   1  13   5    0.82    0.92
   1 -13  -5   -0.71    1.67
  -1 -13   5   -1.38    2.12
  -1 -13  -5   -0.18    1.35
  -1  13   5    1.26    0.91
   1 -13   5    0.66    2.20
  -1  13   5    0.37    0.75
   1 -13   5    2.15    2.42
  -1  13   5    1.42    2.56
   1  13   5    0.32    2.25
  -1  13   6  574.03   29.53
   1 -13   6  593.53   34.00
  -1  13   6  509.65   32.92
   1 -13   6  520.96   32.50
   1 -13  -6  532.35   31.76
   1  13   6  568.82   29.53
  -1 -13   6  532.78   32.69
  -1 -13   6  559.20   32.81
  -1 -13  -6  520.20   31.11
  -1 -13   7   63.32    6.42
  -1 -13  -7   70.49    5.61
   1 -13   7   59.66    7.44
   1 -13  -7   52.21    5.70
  -1  13   7   62.15    6.85
   1 -13   7   61.99    6.36
   1  13   7   72.69    4.17
  -1  13   7   71.06    4.18
   1  13   8   38.51    2.54
   1 -13   8   36.44    4.69
   1  13   8   41.19    2.72
  -1 -13   8   35.51    4.68
  -1  13   8   38.01    2.68
  -1  13   8   38.39    2.57
  -1  13   9  150.29    8.16
  -1  13   9  123.54    8.20
   1 -13   9  140.66   11.00
   1  13   9  148.45    8.11
   1  13   9  155.15    8.29
   1  13   9  158.90    8.16
  -1  13  10   30.89    2.24
   1  13  10   33.45    2.20
   1  13  10   29.27    2.20
  -1  13  10   29.13    2.34
  -1  13  11   36.51    2.50
   1  13  11   34.72    2.43
  -1  13  11   34.86    2.65
   1  13  11   35.68    2.48
  -1  13  12    5.10    1.04
   1  13  12    5.50    1.09
   1  13  12    5.27    1.02
  -1  13  12    4.81    1.28
  -1  13  12    4.66    1.00
  -1  13  13    5.63    1.48
   1  13  13    7.66    1.13
   1  13  13    8.34    1.25
  -1  13  13    7.65    1.16
  -1  13  13    7.09    1.22
   1  13  14    3.46    1.35
  -1  13  14    5.00    1.18
   1  13  14    3.80    1.12
  -1  13  14    5.18    1.05
   1  13  15   55.25    3.65
   1  13  15   56.05    3.87
  -1  13  15   57.41    3.67
   1  13  15   59.58    3.62
  -1  13  15   58.83    3.59
   1  13  16   88.47    5.10
   1  13  16   91.03    5.17
   1  13  16   80.52    5.35
  -1  13  16   81.41    5.06
  -1  13  16   91.51    5.18
   1  13  17   50.00    3.71
  -1  13  17   55.82    3.48
   1  13  17   49.95    3.36
   1  13  17   54.50    3.46
   1  13  18   -1.06    1.55
  -1  13  18    3.00    1.82
  -1  13  18    3.91    1.21
   1  13  18    2.44    1.19
   1  13  19  227.86   12.51
  -1  13  19  224.58   12.85
   1  13  19  228.65   12.76
  -1  13  19  234.92   12.54
   1  13  20   88.28    5.47
  -1  13  20   91.13    5.49
   1  13  20  102.01    5.87
  -1  13  20  102.17    6.00
  -1  13  21  105.39    6.42
   1  13  21  102.24    6.28
   1  13  22   -1.09    1.55
  -1  13  22   -2.96    1.76
   1  13  23    0.94    1.40
  -1  13  23    0.72    1.61
  -1  13  24   -0.69    1.55
   1  13  24   -2.51    1.48
  -1 -13 -24   -2.43    1.19
  -1 -13 -25   17.75    1.96
   1  13  25   19.77    1.94
  -1 -13 -25   12.69    1.63
   1 -13 -25   15.31    1.61
  -1  13  25   23.22    2.22
  -1  13  26   13.52    1.74
   1  13  26   13.09    1.60
  -1 -13 -26    9.62    1.61
   1  13  27    5.24    1.17
  -1 -13 -27    6.04    1.35
   1 -13 -27    4.81    1.32
  -1  13  27    4.26    1.31
   1 -13 -28   25.57    2.19
  -1 -13 -28   26.07    2.17
  -1  13  28   30.28    2.18
   1 -13 -29    0.73    0.95
  -1 -13 -29    1.64    0.97
   1 -13 -30    7.10    1.00
  -1 -13 -30    6.89    1.03
  -1 -14   0    2.63    1.57
   1  14   0    4.37    0.84
   1 -14   0    3.32    2.15
  -1  14   0    3.05    0.84
   1  14   1   37.76    2.38
   1 -14   1   39.84    4.52
   1 -14  -1   33.30    4.16
  -1 -14   1   37.28    3.71
   1  14  -1   37.53    2.33
  -1  14   1   33.19    4.48
  -1  14  -1   36.58    2.34
   1  14   1   39.54    4.15
  -1 -14  -1   33.53    3.60
  -1  14   1   37.70    2.39
  -1  14   2   75.20    4.27
   1  14  -2   73.92    4.18
   1 -14  -2   68.46    6.24
   1  14   2   73.73    4.23
  -1  14   2   65.53    6.77
  -1 -14  -2   69.32    5.65
  -1  14  -2   76.20    4.20
   1 -14   2   70.35    6.50
  -1 -14   2   67.59    5.58
   1  14   2   70.14    6.36
  -1  14   3    3.49    0.92
   1  14  -3    4.19    0.76
   1 -14  -3    3.50    2.14
   1 -14   3    8.56    2.78
   1  14   3    3.23    2.12
  -1  14   3    4.99    2.63
   1  14   3    2.76    0.89
  -1 -14   3    3.43    1.61
  -1  14  -3    3.68    0.77
  -1 -14  -3    4.29    1.69
  -1  14  -4    7.31    0.84
  -1  14   4    6.34    1.01
   1  14   4    7.08    2.50
   1 -14   4    7.44    2.83
  -1  14   4    7.98    1.19
  -1 -14  -4    5.22    1.81
  -1 -14   4    4.30    1.65
   1  14  -4    7.67    0.82
   1 -14  -4    5.85    2.16
  -1  14   4    7.19    2.93
   1  14   4    7.61    1.06
  -1  14   5   43.81    5.77
  -1 -14   5   38.08    5.14
  -1 -14  -5   42.12    4.36
  -1  14   5   51.48    3.13
   1  14   5   49.17    3.24
   1  14   5   43.39    5.44
   1  14   5   50.35    3.10
  -1  14   5   51.98    3.26
   1 -14   5   53.99    6.30
   1  14   6    7.65    1.28
  -1 -14  -6    6.97    1.92
  -1 -14   6    7.97    2.75
   1  14   6    4.26    2.57
  -1  14   6    6.61    1.16
   1  14   6    6.41    1.03
  -1 -14   7    3.56    2.34
   1  14   7    6.13    1.28
  -1  14   7    7.38    1.27
   1  14   8    9.56    1.42
  -1  14   8   10.17    1.31
  -1  14   8    8.30    1.40
   1  14   9    9.72    1.38
  -1  14   9    9.49    1.44
   1  14   9    9.25    1.28
  -1  14   9    8.03    1.27
   1  14   9    9.40    1.20
  -1  14  10    6.15    1.28
   1  14  10    6.30    1.39
   1  14  10    5.99    1.18
  -1  14  10    6.56    1.19
   1  14  10    6.37    1.11
   1  14  11    9.87    1.36
  -1  14  11    9.57    1.38
   1  14  11    9.42    1.26
  -1  14  11   11.18    1.59
  -1  14  12   43.62    2.89
  -1  14  12   41.67    3.17
  -1  14  12   41.95    2.98
   1  14  12   46.01    2.97
   1  14  12   44.63    2.93
   1  14  13    9.63    1.37
  -1  14  13    5.46    1.26
   1  14  13    4.84    1.35
  -1  14  13    7.16    1.64
  -1  14  13    5.84    1.37
   1  14  14    0.44    1.04
  -1  14  14   -0.25    1.53
   1  14  14   -1.17    1.26
  -1  14  14   -0.61    1.02
  -1  14  14    0.14    1.15
  -1  14  15    8.08    1.32
  -1  14  15    7.65    1.45
   1  14  15    9.02    1.34
   1  14  15    7.77    1.69
   1  14  15    8.45    1.49
  -1  14  16    3.53    1.25
   1  14  16    1.94    1.53
   1  14  16    5.00    1.20
  -1  14  16    3.60    1.10
   1  14  16    4.10    1.22
   1  14  17   26.57    2.07
   1  14  17   27.36    2.19
   1  14  17   22.53    2.39
  -1  14  17   20.36    1.96
  -1  14  17   24.96    2.15
  -1  14  18    0.29    1.18
   1  14  18    1.03    1.63
   1  14  18    0.52    1.15
  -1  14  19   55.14    4.19
  -1  14  19   58.66    3.80
   1  14  19   60.60    3.81
   1  14  19   62.95    4.14
   1  14  20    5.32    1.73
  -1  14  20    7.10    1.26
   1  14  20    6.31    1.25
  -1  14  20    4.27    1.88
   1  14  21    7.44    1.31
   1  14  21    9.83    1.86
  -1  14  21   10.16    2.03
  -1  14  22    1.69    1.69
   1  14  22    2.63    1.55
  -1  14  23    1.30    1.58
   1  14  23    3.09    1.53
   1  14  24   15.49    1.84
  -1 -14 -24   11.34    1.68
  -1 -14 -24   12.57    1.64
   1 -14 -25   -0.19    0.99
  -1 -14 -25   -0.10    1.02
   1  14  25   -0.35    1.30
  -1 -14 -25   -1.35    1.29
  -1  14  25   -2.18    1.50
  -1 -14 -26   -0.45    1.14
   1  14  26   -1.79    1.24
  -1  14  26   -2.65    1.40
   1 -14 -26   -0.80    1.24
  -1  14  27   -0.86    1.24
   1 -14 -27    1.08    1.09
  -1 -14 -27    1.97    1.14
   1 -14 -28    0.80    0.96
  -1 -14 -28    0.09    0.92
   1 -14 -29   -0.76    0.80
  -1 -14 -29    0.08    0.83
   1 -15   0    0.27    2.11
  -1  15   0    0.56    0.97
   1  15   0    0.24    0.84
  -1 -15   0    0.94    1.49
  -1  15   1  465.96   23.93
   1 -15   1  359.79   26.05
   1  15   1  465.32   23.91
   1  15  -1  447.64   23.87
  -1 -15  -1  397.02   25.47
   1 -15  -1  400.43   26.26
  -1  15  -1  465.85   23.90
  -1 -15  -2  167.41   12.28
   1  15  -2  201.25   10.77
   1 -15   2  178.43   13.22
   1  15   2  198.57   10.83
  -1  15  -2  206.05   10.80
   1  15   2  179.76   13.12
  -1  15   2  208.79   10.87
   1 -15   3   17.17    3.78
   1  15   3   21.35    3.53
  -1  15   3   21.45    1.71
   1  15   3   21.83    1.67
  -1  15  -3   19.95    1.53
   1  15  -3   21.23    1.51
   1 -15   3   17.91    3.54
  -1 -15  -3   16.43    2.71
   1  15   4    2.45    0.96
   1  15   4    4.90    2.37
   1 -15   4    2.83    2.54
   1  15  -4    4.38    0.72
  -1  15   4    4.18    0.96
  -1  15  -4    4.14    0.73
  -1  15   5   19.63    1.83
   1  15   5   20.61    1.67
  -1  15   5   17.09    1.63
   1  15   6    2.55    0.96
  -1  15   6    2.00    1.00
   1  15   6    3.29    1.18
  -1  15   6    1.78    1.09
  -1  15   7   39.23    2.95
   1  15   7   45.23    3.03
   1  15   8    6.70    1.36
  -1  15   8    7.46    1.45
   1  15   8    5.34    1.19
  -1  15   9  174.48    9.46
   1  15   9  170.03    9.42
   1  15   9  174.22    9.63
  -1  15   9  160.73    9.59
   1  15   9  171.96    9.44
   1  15  10   53.03    3.43
  -1  15  10   55.59    3.50
   1  15  10   50.06    3.60
   1  15  10   53.67    3.50
  -1  15  10   53.02    3.65
  -1  15  11  176.59   10.06
   1  15  11  165.82    9.98
   1  15  11  177.96    9.84
   1  15  11  179.75    9.87
  -1  15  11  181.91    9.89
  -1  15  11  182.07    9.84
   1  15  12   35.45    2.66
  -1  15  12   36.87    2.87
  -1  15  12   35.48    2.55
   1  15  12   32.98    2.54
  -1  15  12   34.02    2.64
  -1  15  13    2.21    1.44
  -1  15  13    2.52    1.23
  -1  15  13    1.89    1.60
   1  15  13    1.04    1.10
   1  15  13   -0.61    1.41
  -1  15  14   -0.47    1.52
   1  15  14   -1.10    1.39
   1  15  14    0.74    1.17
  -1  15  14   -1.37    1.42
  -1  15  14    0.51    1.22
  -1  15  15   15.97    1.85
   1  15  15   19.04    1.76
  -1  15  15   16.75    1.73
  -1  15  15   15.57    2.11
   1  15  15   14.50    1.84
   1  15  16    8.05    1.50
   1  15  16    9.73    1.40
  -1  15  16    8.84    1.51
  -1  15  16   10.46    1.42
   1  15  17   42.08    2.97
   1  15  17   42.49    3.32
  -1  15  17   45.30    3.02
   1  15  17   41.52    2.91
  -1  15  17   36.58    2.82
   1  15  18    4.29    1.30
   1  15  18    3.86    1.76
  -1  15  18    3.47    1.30
   1  15  19   95.95    5.74
  -1  15  19   95.22    5.75
   1  15  19  103.40    6.08
   1  15  20    0.91    1.65
  -1  15  20    9.64    1.35
  -1  15  20    6.17    1.99
   1  15  21   89.34    5.13
  -1  15  21   85.83    5.22
   1  15  21   74.42    4.69
  -1  15  21   72.61    4.64
  -1  15  22    8.03    1.94
   1  15  22    7.69    1.70
  -1  15  23   -0.32    1.62
   1  15  23   -0.11    1.42
  -1 -15 -23   -2.37    1.30
  -1  15  24   29.75    2.52
   1  15  24   31.07    2.39
  -1 -15 -24   25.44    2.18
  -1 -15 -25   12.16    1.57
   1 -15 -25   10.46    1.45
  -1 -15 -25   12.54    1.60
   1 -15 -25   13.62    1.70
  -1 -15 -26    1.15    1.07
   1 -15 -26    2.19    1.14
  -1  15  26    2.74    1.33
   1 -15 -27    6.24    1.18
  -1 -15 -27    5.34    1.11
  -1 -15 -28   -0.67    0.86
   1 -15 -28    0.50    0.87
  -1  16   0   10.87    1.48
   1  16   0   16.47    1.56
  -1  16  -1   48.45    3.15
   1  16   1   51.05    3.20
   1  16  -1   52.96    3.15
  -1  16   1   50.16    3.24
  -1  16   2  332.31   17.31
   1  16  -2  318.67   17.20
   1  16   2  325.72   17.27
  -1  16  -2  319.56   17.22
  -1  16   3    2.00    1.15
   1  16   3    3.05    1.17
  -1  16  -3    3.68    0.97
  -1  16  -4   18.54    1.79
  -1  16   4   19.20    2.00
  -1  16   5    1.03    1.11
   1  16   5    3.19    1.12
  -1  16   6   37.96    2.88
  -1  16   6   38.38    2.71
   1  16   6   40.50    2.72
  -1  16   7   12.32    1.74
   1  16   7   10.42    1.47
  -1  16   8   27.46    2.47
   1  16   8   26.46    2.21
   1  16   8   28.13    2.42
  -1  16   9   39.17    2.96
  -1  16   9   33.76    2.67
   1  16   9   37.15    2.68
   1  16   9   36.48    2.90
   1  16  10  102.33    5.96
  -1  16  10   98.67    6.13
   1  16  10  102.63    5.91
   1  16  10   98.90    6.11
  -1  16  10   98.06    5.93
   1  16  11   75.96    4.51
  -1  16  11   69.91    4.51
   1  16  11   72.26    4.72
  -1  16  11   66.45    4.42
   1  16  11   74.36    4.54
  -1  16  11   70.08    4.72
  -1  16  12  135.33    7.75
  -1  16  12  136.74    7.84
  -1  16  12  137.40    8.07
   1  16  12  128.13    7.93
   1  16  12  140.71    7.81
   1  16  12  136.97    7.76
   1  16  13    8.84    1.75
   1  16  13   12.23    1.70
  -1  16  13   12.16    2.14
  -1  16  13   12.50    1.84
  -1  16  13    9.83    1.65
   1  16  14   23.01    2.11
  -1  16  14   22.42    2.09
  -1  16  14   22.33    2.49
  -1  16  14   21.48    2.15
   1  16  14   20.25    2.24
   1  16  15   -0.15    1.27
  -1  16  15    1.73    1.24
  -1  16  15   -0.52    1.43
  -1  16  15    1.30    1.79
   1  16  15   -0.71    1.40
  -1  16  16   69.63    4.55
  -1  16  16   72.37    4.64
   1  16  16   73.13    4.57
   1  16  16   80.79    4.68
  -1  16  16   75.15    5.03
   1  16  17    0.90    1.18
   1  16  17   -0.30    1.27
  -1  16  17   -1.28    1.32
  -1  16  17    0.92    1.11
  -1  16  18   -0.05    1.24
   1  16  18    3.13    1.77
   1  16  18    2.42    1.28
  -1  16  19    4.49    1.31
   1  16  19    7.75    1.41
   1  16  20   59.54    3.92
  -1  16  20   50.88    3.50
   1  16  20   54.88    3.53
  -1  16  21   20.36    1.85
   1  16  21   25.67    2.39
  -1  16  21   21.83    2.53
   1  16  21   21.63    1.93
   1  16  22    8.60    1.67
  -1 -16 -22    4.40    1.30
  -1  16  22    9.06    1.86
  -1 -16 -23   -0.28    1.38
  -1 -16 -23    0.14    1.12
   1  16  23    3.29    1.47
  -1  16  23    1.57    1.63
  -1 -16 -24   35.68    2.59
   1 -16 -24   33.36    2.60
  -1 -16 -24   29.74    2.61
   1 -16 -25    5.49    1.15
  -1 -16 -25    3.81    1.16
   1 -16 -25    4.27    1.20
  -1 -16 -25    2.68    1.13
  -1 -16 -26    7.57    1.21
   1 -16 -26    5.96    1.16
   1 -16 -27    4.17    0.94
  -1 -16 -27    2.67    0.93
  -1  17   0    4.41    1.29
   1  17   0    4.61    1.20
  -1  17  -1  209.14   11.19
  -1  17   1  206.07   11.23
   1  17  -1  202.72   11.16
   1  17   1  205.64   11.20
   1  17  -2  213.73   11.66
   1  17   2  217.28   11.74
  -1  17  -2  211.21   11.69
  -1  17   2  223.29   11.78
  -1  17  -3    2.95    0.89
  -1  17   3    2.18    1.09
   1  17  -3    1.19    0.78
   1  17   3    2.56    1.10
   1  17   4   33.36    2.50
  -1  17   4   32.64    2.49
  -1  17  -4   34.76    2.26
   1  17  -4   31.19    2.21
  -1  17   5   36.36    2.66
   1  17   5   37.47    2.64
   1  17   6   44.48    3.02
  -1  17   6   43.89    3.05
   1  17  -7   94.19    5.54
   1  17   7  101.06    5.80
  -1  17   7   95.27    5.77
   1  17   7  104.28    5.82
   1  17   8   29.97    2.49
   1  17  -8   28.41    2.05
  -1  17   8   29.07    2.67
   1  17   9  302.69   15.80
  -1  17   9  275.84   15.99
  -1  17  10   56.85    4.15
  -1  17  10   57.23    3.96
   1  17  10   56.15    3.93
   1  17  10   59.78    4.10
  -1  17  10   58.86    3.89
   1  17  10   60.27    3.93
   1  17  11  341.90   17.81
   1  17  11  309.12   17.96
  -1  17  11  317.87   18.04
  -1  17  11  330.58   17.79
  -1  17  11  321.80   17.81
   1  17  11  349.19   17.83
  -1  17  12  162.69    9.22
  -1  17  12  161.66    9.49
   1  17  12  169.74    9.46
   1  17  12  157.37    9.18
   1  17  12  169.22    9.27
  -1  17  12  160.91    9.18
   1  17  13    0.51    1.46
   1  17  13    6.06    1.91
   1  17  13   -0.10    1.62
  -1  17  13    2.53    1.88
  -1  17  13    1.84    1.50
  -1  17  13    0.53    1.65
  -1  17  14   10.38    2.19
  -1  17  14    9.45    1.70
   1  17  14    9.91    1.84
  -1  17  14   11.57    1.91
   1  17  14   10.71    1.73
   1  17  15   21.12    2.03
  -1  17  15   23.07    2.65
   1  17  15   22.73    2.21
  -1  17  15   19.80    2.15
  -1  17  15   17.10    1.95
   1  17  16  122.35    6.94
   1  17  16  111.26    6.81
  -1  17  16  128.82    7.33
  -1  17  16  126.52    6.97
  -1  17  16  109.29    6.81
  -1  17  17    0.39    1.21
  -1  17  17    1.74    1.93
   1  17  17    3.14    1.26
   1  17  17    4.59    1.38
  -1  17  17    2.54    1.32
  -1  17  18   13.02    1.74
  -1  17  18   10.87    1.50
   1  17  18   11.12    1.70
   1  17  19   11.12    2.03
   1  17  19    7.00    1.41
  -1  17  19    8.30    1.43
  -1  17  20   40.00    2.84
   1  17  20   45.86    2.91
  -1 -17 -20   34.29    2.76
   1  17  20   49.79    3.36
  -1  17  21   33.85    2.45
   1  17  21   38.07    2.54
  -1 -17 -21   31.29    2.48
  -1  17  22   10.73    1.93
  -1 -17 -22    7.43    1.27
  -1 -17 -23    0.57    1.02
  -1  17  23    2.68    1.64
  -1 -17 -23   -0.22    1.29
   1 -17 -23    1.26    1.14
  -1 -17 -24   37.63    2.76
   1 -17 -24   39.23    2.74
  -1 -17 -24   37.24    2.57
   1 -17 -24   35.71    2.61
  -1 -17 -25   12.10    1.52
   1 -17 -25   13.98    1.45
   1 -17 -25   14.74    1.47
  -1 -17 -25   12.90    1.39
   1 -17 -26   19.02    1.59
   1  18   0    7.23    1.38
  -1  18   0    6.43    1.40
   1  18   1   58.21    3.62
  -1  18   1   61.45    3.68
   1  18  -1   53.76    3.54
  -1  18  -1   56.49    3.60
  -1  18   2  214.84   11.82
   1  18  -2  214.23   11.71
  -1  18  -2  216.31   11.73
   1  18   2  218.76   11.80
   1  18  -3   30.40    2.18
  -1  18  -3   30.14    2.21
  -1  18   3   31.53    2.45
   1  18   3   31.43    2.40
   1  18  -4   39.10    2.63
  -1  18  -4   39.50    2.66
   1  18   4   43.14    3.00
   1  18   4   41.23    2.90
  -1  18   4   40.80    2.92
   1  18  -5   43.94    2.91
  -1  18   5   44.59    3.13
   1  18   5   44.05    3.09
   1  18   6   68.34    4.09
   1  18  -6   62.03    3.84
  -1  18   6   60.33    4.06
   1  18  -7    0.63    0.99
  -1  18   7    1.61    1.49
   1  18   7    1.12    1.51
   1  18   7    2.36    1.56
   1  18   8  119.88    6.61
   1  18  -8  106.79    6.27
   1  18   9   38.97    2.91
  -1  18   9   33.69    2.84
   1  18  10  111.47    6.25
  -1  18  10   93.15    6.16
  -1  18  10  105.34    6.19
   1  18  11  178.22    9.95
  -1  18  11  184.80   10.00
  -1  18  11  171.33   10.23
   1  18  11  177.68   10.00
  -1  18  11  171.64    9.94
  -1  18  12  142.98    8.43
  -1  18  12  144.22    8.74
  -1  18  12  148.18    8.49
   1  18  12  156.92    8.51
   1  18  12  145.48    8.44
   1  18  13    7.35    1.75
  -1  18  13    5.66    2.14
   1  18  13    6.91    1.91
  -1  18  13    5.14    1.87
  -1  18  13    5.48    1.70
  -1  18  14   29.59    3.33
  -1  18  14   24.43    2.85
  -1  18  14   27.12    2.99
   1  18  15    8.28    1.58
  -1  18  15    9.96    2.21
   1  18  15    7.90    1.76
  -1  18  15    7.00    1.59
  -1  18  15    6.54    1.71
   1  18  16   99.50    6.01
   1  18  16  108.10    6.14
  -1  18  16   92.82    5.96
  -1  18  16  102.85    6.15
  -1  18  16  114.79    6.60
  -1  18  17   -1.24    1.36
  -1  18  17   -0.30    1.15
   1  18  17   -0.76    1.33
   1  18  17    0.05    1.21
  -1  18  17   -1.60    1.99
  -1  18  18    1.12    1.15
  -1  18  18    1.39    1.34
   1  18  18    4.61    1.37
  -1  18  18    1.42    1.99
  -1  18  19    3.84    1.30
   1  18  19    4.57    1.29
  -1  18  20   41.76    2.95
   1  18  20   45.66    2.99
   1  18  21   31.49    2.17
  -1  18  21   29.49    2.11
   1 -18 -22    5.50    1.15
  -1 -18 -22    7.06    1.50
   1 -18 -23    3.31    1.03
  -1 -18 -23    3.97    1.38
   1 -18 -24   21.42    1.94
  -1 -18 -24   21.81    2.00
   1 -18 -25   15.94    1.47
  -1 -18 -25   15.11    1.56
  -1  19   0    1.01    1.30
   1  19   0    0.92    1.37
   1  19   0   -0.88    1.27
   1  19   1   59.10    3.86
   1  19  -1   60.60    3.94
   1  19   1   65.84    4.01
  -1  19  -1   61.32    3.84
   1  19  -1   61.62    3.85
  -1  19   1   59.89    3.92
  -1  19   2  101.78    5.92
  -1  19  -2   97.96    5.79
   1  19   2   99.08    5.88
   1  19  -2  103.85    5.89
   1  19  -2   99.56    5.78
   1  19   2  101.81    5.98
   1  19   3    0.64    1.33
  -1  19   3    1.49    1.33
   1  19  -3   -0.15    1.03
   1  19   3    1.09    1.50
  -1  19  -3    1.08    1.02
   1  19  -3    1.33    1.21
   1  19  -4  111.38    6.61
   1  19   4  133.15    6.95
   1  19  -4  115.66    6.73
  -1  19   4  116.77    6.85
   1  19   4  111.43    6.80
  -1  19  -4  122.30    6.67
  -1  19   5   15.78    1.86
   1  19  -5   15.29    1.63
   1  19   5   14.73    1.81
  -1  19   6  120.14    6.90
   1  19   6  126.72    6.90
   1  19  -6  110.15    6.65
  -1  19   7  128.62    7.31
   1  19   7  128.35    7.36
  -1  19   7  121.59    7.29
   1  19   7  133.47    7.33
   1  19  -7  119.98    7.06
   1  19   8  159.62    8.53
   1  19   8  147.81    8.51
  -1  19   8  148.47    8.50
  -1  19  -8  145.32    8.22
   1  19  -8  143.84    8.19
  -1  19   8  148.43    8.48
   1  19   9  231.39   12.67
  -1  19   9  227.18   12.66
  -1  19  10  133.56    7.78
   1  19  10  134.82    7.81
  -1  19  11  110.75    6.84
   1  19  11  125.29    6.94
  -1  19  11  118.32    6.89
   1  19  11  111.67    6.84
  -1  19  12  180.89   10.01
   1  19  12  187.54   10.02
  -1  19  12  166.38    9.93
   1  19  12  174.35    9.95
   1  19  13    2.61    1.61
   1  19  13    3.57    1.83
  -1  19  13    4.21    1.88
  -1  19  13    4.07    1.66
   1  19  14   13.49    2.03
  -1  19  14   18.21    2.03
   1  19  14   13.25    1.92
  -1  19  14   17.32    2.15
   1  19  15    1.82    1.33
   1  19  15    1.21    1.47
  -1  19  15    0.32    1.44
  -1  19  15   -0.21    1.32
  -1  19  16  115.36    7.37
   1  19  16  123.92    7.41
  -1  19  16  140.33    7.53
   1  19  16  144.15    7.54
  -1  19  17    1.69    1.19
   1  19  17    2.85    1.33
  -1  19  17    2.07    1.37
  -1  19  18    6.19    1.49
   1  19  18    6.27    1.46
  -1  19  19   13.17    1.63
   1  19  19   14.12    1.65
  -1  19  20   85.60    5.05
   1  19  20   86.02    5.07
  -1  19  21   31.27    2.23
  -1 -19 -22    0.94    1.21
   1 -19 -23    1.96    1.28
  -1 -19 -23   -0.54    1.17
  -1 -19 -24   23.85    1.98
   1 -19 -24   21.31    1.87
   1  20   0    0.84    1.28
   1  20   0    3.09    1.53
  -1  20   0    1.94    1.34
   1  20   1   35.20    2.75
  -1  20   1   39.44    2.81
   1  20   1   41.06    2.95
   1  20  -1   36.76    2.85
  -1  20  -1   38.86    2.72
   1  20  -1   38.07    2.72
  -1  20   2   80.63    4.88
  -1  20  -2   81.74    4.75
   1  20   2   84.23    4.96
   1  20  -2   76.61    4.71
   1  20  -2   76.78    4.82
   1  20   2   74.58    4.79
   1  20   3   14.50    1.79
  -1  20   3   11.52    1.75
   1  20  -3   11.75    1.65
   1  20   3   12.56    1.94
   1  20  -3   11.78    1.44
  -1  20  -3   12.56    1.53
  -1  20  -4   21.77    1.97
   1  20   4   22.36    2.48
   1  20  -4   25.51    2.02
  -1  20   4   26.64    2.34
   1  20  -4   27.49    2.22
   1  20   4   28.90    2.43
   1  20  -5   18.90    1.94
   1  20   5   18.85    2.18
  -1  20   5   23.07    2.23
   1  20  -6   33.56    2.56
   1  20   6   38.94    2.86
  -1  20   6   36.04    2.82
  -1  20  -6   33.00    2.60
  -1  20   7    6.20    1.68
   1  20   7    8.72    1.88
  -1  20  -7    6.80    1.36
  -1  20   7    6.59    1.74
   1  20  -7    7.85    1.30
   1  20   7   11.87    1.83
   1  20  -8   38.75    2.61
   1  20   8   41.39    3.07
  -1  20   8   39.13    3.03
   1  20   8   40.16    3.08
  -1  20  -8   35.84    2.63
  -1  20   8   35.50    3.02
  -1  20   9   29.29    2.79
   1  20   9   39.89    3.08
   1  20  10   14.50    2.12
  -1  20  10   17.11    2.12
  -1  20  11  120.69    7.76
   1  20  11  144.94    7.81
  -1  20  11  136.73    7.79
   1  20  12   22.27    2.43
  -1  20  12   23.47    2.34
  -1  20  12   23.07    2.40
   1  20  12   26.04    2.35
   1  20  13    2.94    1.64
  -1  20  13    1.03    1.57
  -1  20  13    1.99    1.50
   1  20  13    4.30    1.51
   1  20  14    8.58    1.69
  -1  20  14    6.80    1.70
  -1  20  14    9.23    1.85
   1  20  14    8.45    1.83
  -1  20  15   15.09    1.96
   1  20  15   17.13    1.90
  -1  20  15   14.91    1.83
   1  20  15   15.72    1.98
  -1  20  16   41.44    2.97
  -1  20  16   39.61    2.82
   1  20  16   38.92    2.90
   1  20  16   37.34    2.83
  -1  20  17   12.41    1.60
  -1  20  17   12.49    1.75
   1  20  17   13.84    1.74
   1  20  18    2.58    1.30
  -1  20  18    3.10    1.35
  -1  20  19   -0.34    1.12
   1  20  19   -0.30    1.12
   1  20  20   22.08    1.85
  -1  20  20   23.13    1.87
  -1  20  21   13.23    1.39
  -1 -20 -21   15.96    1.80
  -1 -20 -22    1.34    1.20
   1 -20 -22    0.20    1.20
   1 -20 -23    0.66    1.04
  -1 -20 -23    2.13    1.16
   1 -20 -24    0.43    0.79
  -1 -20 -24    2.62    0.96
  -1  21   0   -1.24    1.21
   1  21   0   -0.78    1.12
   1  21   0    0.66    1.41
   1  21  -1   21.90    2.13
  -1  21   1   20.75    2.02
  -1  21  -1   22.08    1.98
   1  21   1   21.53    2.19
   1  21  -1   22.45    1.96
   1  21   1   23.00    2.05
  -1  21  -2   69.46    4.30
   1  21  -2   66.60    4.26
   1  21   2   67.68    4.39
   1  21   2   68.07    4.27
  -1  21   2   71.40    4.28
  -1  21   2   64.46    4.37
   1  21  -2   64.54    4.11
  -1  21  -2   65.28    4.12
   1  21  -3   47.89    3.28
  -1  21  -3   52.24    3.33
   1  21  -3   48.71    3.40
  -1  21  -3   54.40    3.50
  -1  21   3   53.18    3.67
   1  21   3   50.06    3.50
   1  21   3   48.53    3.65
  -1  21   3   55.93    3.56
   1  21   4   40.24    3.07
  -1  21  -4   36.10    2.82
  -1  21   4   39.10    3.06
  -1  21   4   42.81    2.97
   1  21   4   39.66    2.94
  -1  21  -4   37.12    2.63
   1  21  -4   36.82    2.76
   1  21   5    4.84    1.56
   1  21  -5    5.94    1.26
  -1  21  -5    4.67    1.32
  -1  21   5    6.55    1.60
   1  21  -6  104.93    6.36
  -1  21  -6  113.33    6.44
  -1  21   6  114.14    6.60
   1  21   6  115.78    6.62
  -1  21  -7   53.54    3.46
  -1  21   7   53.36    3.72
   1  21   7   56.42    3.74
  -1  21   7   54.13    3.80
   1  21  -7   51.14    3.39
  -1  21   8    4.67    1.79
  -1  21   8    7.28    1.81
  -1  21  -8    8.01    1.26
   1  21   8    6.11    1.74
   1  21   8    3.47    1.79
   1  21   9   89.31    5.51
  -1  21   9   86.71    5.54
   1  21   9   95.53    5.55
  -1  21   9   84.94    5.49
   1  21  10   48.22    3.46
  -1  21  10   47.45    3.48
  -1  21  11   10.63    1.79
   1  21  11    9.46    1.76
   1  21  12   37.95    2.91
  -1  21  12   37.15    2.88
   1  21  12   36.17    2.79
  -1  21  12   32.98    2.78
   1  21  13    2.54    1.64
   1  21  13    5.47    1.55
  -1  21  13    6.71    1.59
  -1  21  13    3.75    1.68
  -1  21  14    0.98    1.39
   1  21  14    0.50    1.45
   1  21  14    1.99    1.35
  -1  21  14    1.49    1.34
  -1  21  15    1.34    1.29
  -1  21  15   -0.15    1.43
   1  21  15    1.17    1.35
   1  21  15    1.39    1.27
  -1  21  16   75.68    4.49
  -1  21  16   63.26    4.36
   1  21  16   76.78    4.50
  -1  21  17   72.64    4.52
   1  21  17   74.23    4.49
  -1  21  18    0.60    1.18
   1  21  18    1.22    1.21
  -1  21  19   40.25    2.78
   1  21  19   42.73    2.82
  -1  21  20   38.92    2.63
  -1 -21 -20   39.49    2.85
  -1 -21 -21    4.11    1.23
   1 -21 -22    1.09    1.08
  -1 -21 -22    2.18    1.10
   1 -21 -23    1.61    0.90
  -1 -21 -23    2.40    1.02
   1  22   0   -0.23    1.14
  -1  22   0    5.54    1.41
  -1  22   0    5.07    1.67
   1  22   0   -0.73    1.38
  -1  22  -1   28.80    2.51
  -1  22  -1   28.71    2.30
   1  22  -1   28.40    2.42
   1  22   1   31.27    2.40
  -1  22   1   28.84    2.42
   1  22   1   31.13    2.57
   1  22  -1   29.12    2.29
  -1  22   1   32.69    2.58
   1  22  -2    2.44    1.08
   1  22   2    0.11    1.46
  -1  22  -2    1.61    1.09
  -1  22   2    1.75    1.55
  -1  22  -2    2.22    1.34
  -1  22   2    1.93    1.31
   1  22   2    0.89    1.23
   1  22  -2    2.33    1.32
   1  22  -3    5.49    1.17
  -1  22   3    5.84    1.77
  -1  22   3    7.61    1.56
   1  22   3    7.21    1.56
  -1  22  -3    5.71    1.22
   1  22   3    7.71    1.79
   1  22  -3    7.15    1.45
  -1  22  -3    6.25    1.49
  -1  22   4    0.89    1.70
   1  22   4    0.98    1.60
  -1  22   4    0.16    1.46
  -1  22  -4    0.69    1.32
   1  22   4    1.54    1.45
   1  22  -4    0.28    1.29
   1  22  -5    5.57    1.32
   1  22   5    4.28    1.70
  -1  22  -5    3.81    1.43
   1  22   5    7.19    1.98
  -1  22   5    5.28    1.68
   1  22  -6   15.00    1.59
  -1  22  -6   15.63    1.69
  -1  22   6   13.29    1.91
   1  22   6   15.20    1.95
  -1  22  -7   15.49    1.60
  -1  22   7   12.51    1.96
  -1  22   7   11.76    2.09
   1  22   7   14.40    2.01
   1  22  -7   16.08    1.53
   1  22   8    3.96    1.72
  -1  22   8    4.32    1.70
   1  22   8    3.51    1.72
  -1  22   8    1.71    1.71
  -1  22  -8    4.22    1.09
  -1  22   9    0.86    1.64
   1  22   9   -0.69    1.68
   1  22   9    1.78    1.52
  -1  22   9    3.17    1.60
  -1  22  10    5.40    1.58
   1  22  10    4.13    1.54
  -1  22  11   25.29    2.39
   1  22  11   29.61    2.45
  -1  22  12    4.55    1.57
   1  22  12    3.18    1.45
  -1  22  12    3.09    1.49
  -1  22  13    2.60    1.31
   1  22  13    1.80    1.33
  -1  22  13   -0.46    1.45
   1  22  13    0.44    1.39
   1  22  14    3.07    1.29
  -1  22  14    2.06    1.36
  -1  22  14    2.47    1.35
   1  22  14    2.41    1.37
  -1  22  15    9.52    1.53
  -1  22  15   10.54    1.67
   1  22  15   12.45    1.60
   1  22  15    9.75    1.60
   1  22  16    2.47    1.24
  -1  22  16    3.60    1.34
  -1  22  16    4.40    1.21
  -1  22  17   13.21    1.63
   1  22  17   14.80    1.62
  -1  22  18    0.59    1.10
   1  22  18   -1.11    1.14
  -1  22  19   -0.72    1.04
   1  22  19   -0.60    0.95
  -1 -22 -19   -0.30    1.25
  -1 -22 -20    0.95    1.10
   1 -22 -20    0.25    1.16
  -1 -22 -21    4.00    1.23
   1 -22 -21    2.99    1.13
   1 -22 -22   -0.97    0.87
  -1 -22 -22   -0.26    0.89
  -1  23   0    0.69    1.46
   1  23   0    0.31    1.39
   1  23   0    0.09    1.12
  -1  23   0    0.14    1.16
   1  23   1   68.35    4.24
  -1  23  -1   70.07    4.35
   1  23  -1   71.13    4.34
  -1  23   1   68.77    4.41
  -1  23  -1   62.31    4.15
   1  23  -1   66.34    4.15
  -1  23   1   68.23    4.26
   1  23   1   71.20    4.39
   1  23   2    0.87    1.24
  -1  23   2   -0.85    1.33
   1  23  -2    0.54    1.27
   1  23  -2    0.08    0.99
   1  23   2    0.26    1.50
  -1  23  -2    0.30    1.00
  -1  23   2   -0.92    1.64
  -1  23  -2    0.05    1.31
  -1  23   3  178.97    9.59
   1  23  -3  153.24    9.33
   1  23  -3  183.27    9.55
  -1  23  -3  178.47    9.55
   1  23   3  182.22    9.65
  -1  23   3  183.35    9.69
   1  23   3  166.00    9.52
  -1  23  -3  156.37    9.35
  -1  23   4    9.14    1.84
   1  23  -4   10.32    1.48
   1  23   4    8.15    1.79
  -1  23  -4    8.30    1.53
  -1  23   4    8.08    1.60
   1  23   4   10.42    1.60
  -1  23  -5   -0.32    1.10
   1  23   5   -1.48    1.43
   1  23   5    1.29    1.57
   1  23  -5   -0.53    1.11
  -1  23   5   -1.09    1.47
  -1  23   6   55.55    3.69
   1  23   6   57.06    3.71
   1  23  -6   51.98    3.42
  -1  23  -6   52.56    3.46
   1  23   7   84.55    5.31
   1  23  -7   83.11    5.03
  -1  23  -7   90.09    5.10
  -1  23   7   90.19    5.35
  -1  23   8    7.08    1.63
  -1  23   8    7.12    1.69
   1  23   8    9.18    1.81
   1  23   8    9.81    1.70
   1  23   9   15.31    1.97
  -1  23   9   16.08    1.96
  -1  23   9   16.99    1.98
   1  23   9   17.08    1.93
   1  23  10    1.22    1.39
   1  23  10   -0.20    1.41
  -1  23  10   -0.41    1.53
  -1  23  10    0.05    1.49
  -1  23  11    2.05    1.41
   1  23  11    2.59    1.41
   1  23  12   13.94    1.74
  -1  23  12   13.56    1.76
  -1  23  13    7.83    1.54
   1  23  13    9.47    1.52
   1  23  13    9.16    1.49
  -1  23  13    8.80    1.53
  -1  23  14    4.16    1.30
   1  23  14    4.59    1.37
  -1  23  14    4.93    1.39
   1  23  14    5.91    1.31
  -1  23  15    0.75    1.15
  -1  23  15   -0.52    1.21
   1  23  15    1.80    1.22
  -1  23  16    2.10    1.21
   1  23  16    3.07    1.18
  -1  23  17   98.07    5.67
   1  23  17   98.82    5.66
   1  23  18    0.83    0.95
  -1  23  18    0.76    1.01
   1 -23 -19   39.28    3.02
  -1 -23 -19   45.51    3.04
  -1  23  19   45.48    2.79
   1 -23 -20    1.00    1.01
  -1 -23 -20    1.02    1.04
   1 -23 -21   -0.42    0.84
  -1 -23 -21    0.54    0.95
   1  24   0    2.04    1.41
  -1  24   0    0.31    1.38
  -1  24   0    0.54    1.09
   1  24   0    1.08    1.08
  -1  24  -1    4.54    1.17
  -1  24   1    7.42    1.38
   1  24  -1    5.75    1.47
  -1  24   1    4.82    1.55
   1  24   1    5.12    1.30
  -1  24  -1    5.23    1.47
   1  24   1    6.21    1.58
   1  24  -1    5.14    1.17
   1  24   2   48.80    3.31
  -1  24  -2   45.38    3.21
   1  24  -2   42.62    2.95
   1  24  -2   46.94    3.19
  -1  24  -2   42.43    2.96
  -1  24   2   47.22    3.33
   1  24   2   46.98    3.16
  -1  24   2   47.64    3.18
  -1  24   3   30.20    2.48
  -1  24  -3   30.09    2.47
   1  24  -3   28.98    2.39
   1  24   3   31.71    2.69
   1  24   3   31.54    2.49
  -1  24   3   32.15    2.69
   1  24   4    2.58    1.38
   1  24  -4    2.64    1.22
  -1  24   4    1.89    1.65
  -1  24   4    1.87    1.41
  -1  24  -4    2.57    1.30
   1  24   4    2.88    1.61
   1  24   5   13.12    1.87
   1  24  -5   12.32    1.58
  -1  24  -5    9.56    1.59
  -1  24   5   13.50    2.12
   1  24   5   13.67    2.02
  -1  24   5   11.63    1.87
  -1  24  -6   -0.41    1.09
   1  24  -6    2.40    1.04
   1  24   6    0.73    1.27
  -1  24   6    0.60    1.33
   1  24   7    4.23    1.47
  -1  24   7    6.43    1.56
  -1  24  -7    5.61    1.09
   1  24   8    9.87    1.65
  -1  24   8   12.25    1.76
  -1  24   8   10.16    1.64
   1  24   9    5.39    1.47
   1  24   9    0.97    1.46
  -1  24   9    1.71    1.41
  -1  24   9    2.76    1.45
  -1  24  10   40.50    2.97
   1  24  10   44.03    2.98
   1  24  10   43.40    3.01
  -1  24  10   35.99    2.93
  -1  24  11    7.73    1.59
   1  24  11    5.80    1.47
  -1  24  12   43.15    3.03
   1  24  12   43.27    3.01
  -1  24  13    0.39    1.21
  -1  24  13    2.68    1.27
   1  24  13    2.79    1.22
   1  24  13    1.23    1.26
  -1  24  14    9.04    1.40
  -1  24  14    6.87    1.40
   1  24  15    0.62    1.12
  -1  24  15    0.99    1.13
  -1 -24 -15    0.99    1.23
  -1 -24 -16    7.46    1.43
  -1  24  16    9.65    1.34
   1  24  16   10.06    1.33
  -1 -24 -17    2.51    1.19
   1  24  17    5.95    1.11
  -1  24  17    5.82    1.19
  -1  24  18   -0.03    0.94
   1  25   0    0.84    1.31
  -1  25   0    2.93    1.17
   1  25   0    1.31    1.12
  -1  25   0    4.36    1.52
   1  25   1   13.28    1.72
   1  25  -1   11.72    1.63
  -1  25  -1   12.63    1.70
  -1  25  -1   12.13    1.39
   1  25  -1   12.67    1.37
   1  25   1   12.05    1.46
  -1  25   1   13.36    1.77
  -1  25   1   12.70    1.52
   1  25  -2   97.35    5.72
   1  25   2   97.80    5.79
  -1  25   2   96.34    5.69
  -1  25  -2   98.94    5.74
  -1  25   2   98.65    5.82
   1  25   2   94.98    5.65
  -1  25   3  194.33   10.89
   1  25   3  195.58   10.87
   1  25   3  202.71   10.98
  -1  25   3  204.99   10.99
   1  25  -3  194.98   10.86
  -1  25  -3  197.82   10.89
  -1  25   4    4.22    1.33
   1  25   4    2.78    1.57
  -1  25   4    3.35    1.58
   1  25  -4    3.13    1.20
  -1  25  -4    3.12    1.28
   1  25   4    3.42    1.33
  -1 -25  -5   17.63    1.84
  -1  25   5   23.74    2.21
   1  25   5   24.02    2.20
   1  25  -5   22.29    1.83
  -1  25   5   23.84    2.11
  -1  25  -5   21.57    1.88
   1  25   5   21.65    2.04
  -1 -25  -6   -0.69    1.15
   1  25   6   -2.98    1.54
  -1  25   6   -0.69    1.30
   1  25  -6    0.67    0.91
  -1  25  -6    1.10    0.95
   1  25   6   -0.44    1.26
  -1  25   7  142.98    8.04
   1  25   7  141.74    8.01
  -1  25   8   25.24    2.18
   1  25   8   26.08    2.19
  -1  25   8   23.55    2.26
   1  25   9   41.96    2.93
  -1  25   9   42.51    3.04
  -1  25   9   44.01    3.03
   1  25   9   42.30    3.00
   1  25  10    3.36    1.23
  -1  25  10    5.19    1.42
   1  25  10    4.77    1.34
  -1  25  10    4.54    1.33
  -1 -25 -11   25.49    2.14
   1  25  11   25.26    2.03
  -1  25  11   22.08    2.02
  -1  25  11   22.45    2.08
   1  25  11   22.61    2.06
  -1  25  12   62.52    3.88
  -1 -25 -12   58.53    3.90
   1  25  12   62.88    3.85
  -1 -25 -13    2.52    1.24
  -1  25  13    2.91    1.23
  -1 -25 -14   18.20    1.83
   1  25  14   20.80    1.78
  -1  25  14   20.08    1.78
  -1  25  15    3.44    1.12
   1 -25 -15    3.52    1.25
  -1 -25 -15    2.51    1.11
   1  25  15    2.67    1.07
   1 -25 -16    3.61    1.13
  -1  25  16    6.60    1.14
  -1 -25 -16    4.31    1.17
   1 -25 -17   39.90    2.77
  -1 -25 -17   42.11    2.80
  -1 -25 -18   -0.63    0.86
   1 -25 -18   -0.18    0.77
  -1  26   0    6.01    1.50
  -1  26   0    4.39    1.14
   1  26   0    8.79    1.22
   1  26   1    2.71    1.32
  -1  26  -1    0.47    1.28
   1  26   1    2.48    1.02
  -1  26   1    1.02    1.30
  -1  26   1    1.34    1.04
   1  26  -1    0.82    1.27
  -1  26   2   93.11    5.78
   1  26   2  106.79    5.93
  -1  26   2  107.09    5.96
   1  26  -2  102.57    5.85
  -1  26  -2  101.40    5.88
   1  26   2  100.03    5.79
  -1  26   3   30.04    2.35
  -1  26   3   36.14    2.59
  -1  26  -3   33.28    2.38
   1  26   3   32.13    2.35
   1  26  -3   29.53    2.29
   1  26   3   32.69    2.50
   1  26   4    5.16    1.28
  -1  26   4    4.87    1.46
   1  26  -4    7.00    1.18
   1  26   4    5.43    1.48
  -1  26   4    5.05    1.33
  -1  26  -4    5.95    1.21
   1  26   5    7.58    1.56
  -1  26   5    7.02    1.57
  -1  26   5    3.91    1.43
   1  26   5    7.41    1.37
   1  26  -5    7.44    1.16
  -1  26  -5    7.20    1.21
  -1 -26  -6    6.80    1.13
  -1  26   6    6.90    1.34
   1  26   6    8.06    1.50
   1  26   6    8.00    1.33
   1 -26  -6    6.17    1.07
  -1 -26  -7   18.37    1.87
  -1  26   7   22.99    2.02
  -1  26   8   10.02    1.45
  -1  26   8   10.32    1.60
   1  26   8    9.86    1.44
  -1 -26  -8    9.23    1.35
   1  26   9    8.28    1.46
   1  26   9    8.35    1.33
  -1 -26  -9    6.98    1.32
  -1  26   9    6.38    1.42
  -1  26   9    7.31    1.34
   1  26  10   13.28    1.63
   1  26  10   15.44    1.56
  -1  26  10   15.21    1.74
  -1  26  10   17.38    1.62
  -1 -26 -10   11.68    1.55
  -1 -26 -11    6.06    1.27
   1 -26 -11    5.72    1.21
   1  26  11    6.80    1.22
  -1  26  11    6.46    1.36
  -1  26  11    6.78    1.23
   1 -26 -12   37.01    2.71
  -1 -26 -12   38.04    2.74
  -1  26  12   43.72    2.77
  -1 -26 -13    6.85    1.23
   1 -26 -13    6.11    1.20
  -1  26  14    6.97    1.15
  -1 -26 -14    7.56    1.26
   1 -26 -14    6.75    1.19
   1 -26 -15    2.73    1.00
  -1 -26 -15    2.66    1.01
  -1  26  15    1.82    0.92
  -1 -26 -16    9.79    1.23
   1 -26 -16   11.54    1.18
  -1  27   0    4.58    1.30
   1  27   0    2.01    1.13
   1  27   1    0.49    0.83
   1  27   1   -0.19    1.15
  -1  27   1    0.96    0.87
   1  27  -1   -0.40    1.06
  -1  27  -1    0.82    1.09
  -1  27   1    0.87    1.17
  -1  27   2  105.35    5.51
  -1  27  -2   95.68    5.39
   1  27   2   87.29    5.31
  -1  27   2   85.68    5.31
   1  27   2  103.27    5.49
   1  27  -2   92.87    5.37
  -1  27   3  107.38    6.01
  -1  27   3  117.88    6.17
   1  27  -3   96.16    5.96
  -1  27  -3  107.44    6.02
   1  27   3  101.43    5.99
   1  27   3  115.99    6.14
   1  27   4   11.34    1.52
  -1  27   4   13.17    1.58
  -1  27  -4   10.53    1.26
  -1  27   4   11.71    1.33
   1  27   4   11.75    1.37
  -1  27   5   10.27    1.46
  -1  27   5    7.62    1.30
   1  27   5    8.20    1.27
   1  27   5   10.79    1.50
   1  27   6    6.65    1.33
  -1  27   6    3.92    1.26
   1  27   6    4.82    1.15
  -1  27   6    4.39    1.18
  -1  27   7  106.39    6.29
   1  27   7  118.03    6.33
  -1  27   8   17.62    1.59
   1  27   8   16.69    1.58
   1 -27  -9   29.01    2.36
   1  27   9   43.41    2.53
  -1  27   9   42.64    2.63
  -1 -27  -9   29.96    2.40
  -1  27   9   44.01    2.55
  -1  27  10    0.59    1.11
   1 -27 -10   -0.25    0.85
  -1 -27 -10   -0.64    0.91
   1  27  10    0.39    0.91
  -1  27  10    1.51    1.01
  -1 -27 -11    3.02    0.94
   1 -27 -11    2.99    0.89
  -1  27  11    3.39    1.01
   1  27  11    3.06    0.96
  -1 -27 -12   37.14    2.65
   1 -27 -12   36.63    2.58
  -1  28   0    2.11    1.00
  -1  28  -1    5.41    1.08
  -1  28   1    7.87    1.17
  -1  28  -2   51.02    3.22
  -1  28   2   56.88    3.35
  -1  28   3   15.49    1.37
  -1  28   3   18.40    1.59
  -1  28  -3   15.12    1.35
  -1  28   4    0.21    0.84
  -1  28   4    1.23    1.03
  -1  28   5    7.10    1.11
  -1  28   5    8.95    1.28
  -1  28   6    7.59    1.21
  -1  28   6    6.94    1.06
  -1  28   7   29.44    2.07
  -1  28   8   12.02    1.26
  -1  28   9    4.19    0.92
  -1  28  10    9.96    1.12
   2   0   0 3846.33  197.55
   2   0   0 3703.27  197.84
   2   0  -1   -0.06    1.05
  -2   0   1    0.13    1.27
   2   0  -1    0.19    0.64
   2   0  -2  332.99   17.58
  -2   0   2  346.22   17.67
  -2   0   2  349.70   17.54
   2   0  -2  297.32   17.62
  -2   0   3   -0.25    0.49
   2   0   3   -0.17    0.65
   2   0  -3    0.07    0.61
   2   0  -4 1292.06   63.87
  -2   0   4 1236.76   63.76
  -2   0  -4 1162.13   63.99
   2   0   4 1172.57   63.85
  -2   0  -5    1.03    1.36
  -2   0   5    0.41    0.94
   2   0   5    0.21    0.93
  -2   0  -6   12.03    1.75
   2   0  -6   12.64    1.18
   2   0   6   11.60    1.45
  -2   0   6   13.49    1.51
  -2   0   7    0.65    0.91
   2   0   7   -0.70    0.95
   2   0  -7    0.27    0.64
  -2   0  -7   -1.12    1.29
   2   0  -8   38.28    2.70
   2   0   8   39.92    2.98
  -2   0   8   44.41    3.13
   2   0  -9    0.18    0.86
   2   0   9    0.62    0.87
  -2   0   9    0.62    1.11
  -2   0  10 1014.16   52.06
   2   0  10  989.93   51.82
   2   0 -10  943.39   51.66
   2   0 -11    0.55    1.19
  -2   0  11    0.68    1.29
   2   0 -12  547.58   30.03
  -2   0  12  563.63   30.29
   2   0  12  547.66   30.42
  -2   0  13   -0.14    1.28
   2   0  13   -0.79    1.42
   2   0  14  394.15   23.12
  -2   0  14  412.26   22.98
  -2   0 -14  413.58   25.23
   2   0  15   -0.19    1.41
  -2   0  15    0.35    1.36
  -2   0 -15   -0.87    3.35
   2   0  15    0.45    0.56
  -2   0  16  179.20   11.18
   2   0  16  168.09    9.27
  -2   0  16  174.45    9.49
  -2   0  17   -0.23    0.91
   2   0  17    0.49    0.60
  -2   0  18   15.90    1.56
   2   0  18   14.65    1.30
  -2   0  19    1.65    1.09
   2   0  19   -0.48    0.69
  -2   0  20   76.88    4.81
   2   0  20   77.81    4.55
   2   0  21    0.16    0.83
  -2   0  21    0.06    1.22
   2   0  22  361.54   19.65
  -2   0  22  379.15   19.92
  -2   0  23    3.17    1.45
   2   0  23    1.12    0.97
  -2   0  24   48.41    3.48
  -2   0  25    0.69    1.26
  -2   0 -25    0.64    1.35
  -2   0 -26  164.51    9.07
  -2   0  26  153.53    8.97
  -2   0  27    1.18    1.11
  -2   0 -27   -0.94    1.20
  -2   0 -28   10.66    1.59
  -2   0  28    9.84    1.34
   2   0 -29    0.20    0.98
  -2   0 -29    0.22    1.09
  -2   0  29   -0.80    0.87
   2   0 -30    4.05    1.08
  -2   0 -30    5.17    1.24
   2   0 -31    0.47    0.76
  -2   0 -31    0.96    0.98
  -2   0 -32   28.68    2.10
   2  -1   0 5684.04  286.74
  -2  -1   0 5347.80  286.51
   2   1   0 5576.65  286.51
   2   1  -1   17.58    1.21
   2  -1  -1   19.34    1.56
   2  -1  -1   17.95    1.33
   2   1  -2   13.20    0.93
  -2   1   2   13.82    1.04
  -2  -1   2   14.83    1.51
  -2  -1   2   14.70    1.30
  -2   1  -2   14.15    2.37
   2  -1  -2   14.19    1.32
  -2  -1   2   13.75    0.91
  -2   1   3    1.79    0.72
   2  -1  -3    2.70    0.83
  -2  -1  -3    1.24    0.77
  -2  -1   3    1.98    0.48
  -2   1  -3    2.83    1.72
  -2  -1   4  300.13   15.98
   2  -1  -4  302.90   16.27
   2  -1   4  285.21   16.25
  -2   1   4  315.21   16.18
   2   1   4  296.10   16.19
  -2  -1  -4  305.60   16.25
  -2   1  -4  289.52   16.84
   2   1   5   76.30    4.39
   2  -1  -5   74.44    4.53
  -2  -1  -5   71.60    4.48
  -2  -1   5   73.97    4.20
   2   1  -5   65.78    3.79
  -2   1   5   74.23    4.36
   2  -1   5   66.58    4.36
  -2   1  -5   71.20    5.18
   2   1  -6  122.11    7.17
   2   1   6  134.30    7.70
   2  -1   6  135.84    7.66
  -2   1   6  136.85    7.73
  -2  -1  -6  139.63    7.87
  -2   1  -6  136.91    8.48
  -2  -1   6  147.95    7.62
  -2  -1   7   43.62    3.13
  -2   1   7   45.84    3.28
  -2   1  -7   48.12    4.14
   2  -1   7   42.10    3.12
   2   1   7   54.92    3.38
  -2  -1  -7   51.18    3.46
   2  -1  -7   48.47    3.00
   2   1  -7   41.64    2.81
   2   1  -8  486.06   28.86
   2  -1  -8  588.32   29.11
  -2  -1  -8  548.07   29.55
   2  -1   8  549.03   29.18
   2   1   8  582.22   29.33
  -2   1  -8  525.40   30.21
  -2   1   8  541.85   29.35
  -2  -1   8  579.25   29.29
   2  -1  -9    0.94    0.85
   2  -1   9    1.12    0.94
  -2   1   9   -0.28    1.20
  -2  -1   9   -0.08    0.98
  -2   1  -9    0.37    2.02
  -2  -1  -9   -0.23    1.32
   2   1   9    0.64    0.96
  -2   1 -10 1442.23   77.85
   2  -1 -10 1372.23   76.04
  -2   1  10 1462.37   76.44
   2  -1  10 1491.72   76.16
  -2  -1  10 1515.80   76.35
  -2  -1 -10 1403.51   76.67
  -2  -1  11    1.96    1.27
   2  -1  11    1.22    1.02
  -2   1 -11    3.82    3.21
   2  -1 -11    2.32    1.21
  -2   1  11    1.19    1.39
  -2  -1 -11    1.55    1.81
  -2  -1  12  532.37   28.14
  -2   1  12  518.72   28.22
   2  -1 -12  497.47   27.87
   2   1 -12  541.57   28.06
  -2   1 -12  584.13   31.16
   2   1  12  447.59   28.12
   2   1 -13    1.56    1.70
   2  -1 -13    1.66    1.33
  -2   1  13    0.74    1.40
  -2   1 -13    1.71    3.74
   2   1  13    2.74    1.57
  -2  -1  13    1.92    1.33
   2  -1  13    3.00    1.61
   2  -1  14  650.29   34.26
  -2   1  14  592.81   32.47
   2   1 -14  585.26   33.64
  -2   1  14  637.06   34.06
   2   1  14  620.04   34.19
   2  -1 -14  631.82   33.83
  -2  -1  14  647.63   33.95
  -2   1  15    0.18    1.41
   2   1  15    1.58    1.52
   2  -1  15    0.19    1.46
  -2   1  15    0.24    0.89
  -2  -1  15    0.17    1.29
  -2   1 -15   -3.84    5.36
   2   1  15    1.63    0.64
   2  -1  15    0.38    0.59
  -2  -1  16   70.26    5.70
  -2  -1 -16   77.34    7.78
  -2   1  16   75.31    5.93
   2  -1  16   71.73    4.19
   2   1  16   69.71    4.20
  -2   1  16   79.47    4.45
   2  -1  17    3.46    0.71
   2   1  17    3.67    0.78
  -2   1  17    3.71    1.02
   2  -1  18  136.37    7.64
   2   1  18  143.37    7.69
  -2  -1  18  139.44    7.87
  -2   1  18  135.70    7.85
   2  -1  19    2.29    0.77
   2   1  19    2.78    0.83
  -2  -1  19    2.08    1.14
   2  -1  20  255.38   14.00
   2   1  20  262.47   14.05
  -2   1  20  259.25   14.27
  -2  -1  20  268.40   14.29
   2  -1  21    8.99    1.16
  -2   1  21    9.25    1.59
  -2  -1  21   10.45    1.59
   2   1  21   10.49    1.27
  -2   1  22  527.32   28.49
   2   1  22  533.23   28.29
  -2  -1  22  542.72   28.50
  -2   1  23   11.26    1.73
  -2  -1  23    9.30    1.64
   2   1  23   10.18    1.33
  -2   1  24   50.02    3.56
  -2   1 -24   45.65    3.44
  -2   1  25    2.76    1.38
  -2  -1  25    3.51    1.32
  -2   1 -25    1.40    1.30
  -2   1  26  272.57   14.66
  -2   1 -26  266.25   14.68
  -2  -1 -26  281.06   14.74
  -2  -1  26  255.29   14.59
  -2  -1 -27    1.59    1.32
  -2   1 -27    2.29    1.23
  -2   1  27    1.37    1.16
  -2  -1  27    1.50    1.06
  -2   1  28   25.97    2.08
  -2  -1  28   22.85    1.99
  -2   1 -28   22.76    2.21
  -2  -1 -28   29.70    2.35
   2   1 -28   25.15    2.16
   2   1 -29    1.31    1.00
  -2   1 -29    1.47    1.09
   2  -1 -29    0.64    1.07
  -2  -1 -29   -0.16    1.18
  -2   1  29    1.21    0.93
  -2  -1 -30    1.03    1.17
   2   1 -30    0.79    0.87
   2  -1 -30    0.71    1.02
  -2   1 -30   -0.05    1.09
  -2   1 -31    0.66    0.94
  -2  -1 -31    0.14    1.02
   2  -1 -31    0.62    0.82
   2  -1 -32   67.53    4.02
  -2  -1 -32   73.75    4.23
   2   2   0 1844.59   99.47
   2   2   0 1968.74   99.65
  -2  -2   0 1996.43   99.64
   2   2   1    0.23    0.51
  -2  -2  -1    0.13    0.51
  -2  -2   1    0.28    0.34
   2   2   1    0.58    0.45
   2  -2   2  255.91   15.26
  -2  -2   2  264.37   13.97
   2   2   2  277.15   14.22
  -2   2  -2  288.44   15.42
   2  -2  -2  257.39   14.49
  -2   2   2  263.41   13.98
  -2   2  -3    5.51    3.31
   2  -2   3    3.04    1.91
   2   2   3    3.73    0.97
   2  -2  -3    3.03    1.18
  -2   2  -4  702.79   37.13
  -2  -2  -4  638.84   34.84
  -2   2   4  665.79   34.88
   2   2   4  644.68   34.81
   2  -2  -4  679.77   34.98
  -2   2   5   44.08    3.04
  -2  -2  -5   41.76    2.99
   2   2   5   42.33    2.93
  -2   2  -5   46.02    6.06
   2  -2  -5   32.51    2.98
   2   2   5   41.53    3.00
   2  -2  -6  104.97    6.45
  -2   2  -6  112.44    8.80
  -2   2   6  109.09    6.34
   2   2   6   96.98    6.25
   2   2   6  105.41    6.22
  -2  -2  -6  113.52    6.35
   2  -2   6   93.31    6.15
  -2  -2  -7   16.61    1.94
  -2   2   7   16.40    1.89
  -2  -2   7   18.12    1.70
   2  -2  -7   18.10    2.21
   2  -2   7   15.99    1.68
   2   2   7   19.82    2.03
   2  -2  -8  227.11   11.25
  -2  -2   8  238.33   11.35
  -2   2  -8  249.51   14.51
  -2  -2  -8  240.37   11.71
  -2   2   8  237.04   11.65
   2   2   8  203.11   11.55
   2  -2   8  219.31   11.26
  -2   2   9   66.81    4.51
   2  -2   9   67.40    4.18
  -2  -2   9   72.29    4.33
  -2  -2  -9   67.77    4.59
  -2   2  -9   71.31    7.36
   2  -2  -9   70.86    4.30
   2  -2 -10  766.05   36.47
  -2  -2  10  743.75   36.49
  -2   2  10  736.43   36.75
   2  -2  10  727.90   36.30
  -2  -2 -10  747.87   36.92
   2   2 -11   21.98    2.32
  -2   2 -11   46.74    7.38
  -2  -2  11   34.20    2.92
   2  -2  11   31.79    2.61
  -2  -2 -11   31.18    3.19
  -2   2  11   35.69    3.14
   2  -2 -11   35.12    2.86
   2   2 -12  244.00   16.95
  -2   2 -12  446.64   24.72
   2  -2  12  345.81   17.54
  -2  -2  12  353.03   17.95
  -2   2  12  358.76   18.26
   2  -2 -12  353.10   17.88
  -2  -2 -12  336.49   18.47
  -2  -2  13   17.39    2.21
  -2   2  13   14.27    1.29
   2   2 -13    8.59    1.31
  -2   2  13   18.95    2.46
   2  -2 -13   16.08    2.16
  -2  -2 -13   18.60    2.83
  -2   2 -13   16.28    6.84
   2   2  14  333.98   14.48
  -2   2  14  338.56   14.65
  -2  -2  14  364.68   16.38
   2  -2 -14  333.53   16.21
  -2   2  14  363.79   16.71
  -2  -2 -14  337.90   17.26
   2   2  14  301.92   16.49
  -2   2  15   22.41    1.89
   2   2  15   25.17    1.73
   2  -2  15   27.40    3.18
  -2  -2  15   28.50    3.04
  -2   2 -15   30.89    7.33
  -2   2  15   26.80    3.12
   2   2  15   20.61    2.97
   2  -2 -15   24.22    2.93
  -2   2  16   89.53    5.34
  -2  -2  16   88.66    6.64
   2   2  16   93.99    5.19
  -2   2  16   89.24    6.94
   2   2  17   15.22    1.32
  -2   2  17   15.66    1.54
   2   2  18    2.71    0.82
  -2   2  18    2.10    1.06
   2   2  19    3.55    0.96
  -2   2  19    4.51    1.21
  -2  -2  19    3.32    1.11
  -2   2  20   52.07    3.53
  -2  -2  20   47.45    3.45
   2   2  20   54.73    3.30
   2   2  21    1.08    0.96
  -2  -2  21    2.48    1.23
  -2   2  21    2.45    1.28
   2   2  22  269.47   14.80
  -2  -2  22  275.73   15.01
  -2   2  22  279.01   15.03
  -2   2  23    6.97    1.63
   2   2  23    4.97    1.17
  -2  -2  23    7.85    1.53
   2   2  24   21.95    2.11
  -2   2 -24   28.56    2.37
  -2   2  24   27.87    2.46
  -2  -2  24   29.30    2.45
  -2   2 -25    7.50    1.45
  -2  -2  25    8.22    1.47
   2   2  25    7.65    1.22
  -2   2  25    8.87    1.61
  -2  -2  26  158.94    9.16
  -2  -2 -26  171.93    9.34
  -2   2  26  170.92    9.29
  -2   2 -26  154.31    9.22
  -2  -2  27    3.44    1.12
  -2   2 -27    2.91    1.23
  -2   2  27    2.63    1.21
  -2  -2 -27    2.84    1.40
   2   2 -27    2.54    1.17
  -2  -2 -28   -1.10    1.28
  -2  -2  28    0.13    0.92
  -2   2 -28   -0.28    1.20
   2   2 -28   -0.41    1.00
  -2   2  28    0.73    1.08
   2  -2 -29    6.59    1.37
  -2  -2 -29    7.95    1.44
   2   2 -29    5.02    1.05
  -2   2  29    7.62    1.18
  -2   2 -29    8.21    1.31
   2  -2 -30   -0.05    1.08
  -2  -2 -30    0.62    1.11
  -2   2 -30    2.15    1.05
  -2   2  30    0.57    0.81
  -2  -2 -31    4.75    1.18
   2  -2 -31    3.46    1.01
  -2  -2 -32   19.11    1.70
   2  -2 -32   17.46    1.49
   2   3   0  742.25   42.07
  -2  -3   0  821.24   41.63
  -2  -3   0  792.51   41.44
   2   3  -1   13.93    1.76
  -2  -3  -1   15.57    1.37
   2   3  -1   13.84    1.07
   2   3   1   15.77    1.37
  -2  -3  -1   15.41    1.18
  -2  -3   1   15.16    1.15
  -2  -3  -2   48.62    2.88
   2  -3   2   45.45    3.84
  -2  -3   2   45.60    2.67
  -2  -3   2   39.67    2.99
   2   3   2   50.55    2.99
   2   3   3   10.71    1.40
  -2   3  -3    8.97    2.30
   2  -3   3   14.26    3.09
   2  -3  -3    7.41    1.64
  -2  -3   3   11.54    0.82
   2  -3   4  599.16   29.02
  -2   3  -4  549.95   29.02
   2   3   4  566.65   27.93
   2   3   5   -0.56    1.24
  -2   3  -5    1.84    3.11
  -2   3   5   -0.45    1.31
   2  -3   5    0.91    1.62
   2  -3  -5   -0.57    1.35
  -2  -3  -5    0.20    1.10
   2  -3  -6   10.34    1.94
  -2   3   6    8.26    1.53
  -2  -3  -6   12.17    1.59
   2   3   6    7.73    1.54
   2  -3   7   47.11    3.60
   2  -3  -7   54.21    4.05
   2   3   7   54.06    3.86
  -2   3   7   55.08    3.94
  -2  -3  -7   55.32    3.79
  -2   3  -7   59.45    6.78
  -2   3   8    0.30    1.30
  -2  -3  -8    0.20    1.19
   2   3   8    0.20    1.18
   2  -3   8    0.30    0.94
  -2   3  -8   -3.32    4.57
   2  -3  -8    0.93    1.38
  -2  -3  -9   25.07    2.54
  -2   3   9   20.96    2.54
  -2   3  -9   22.21    5.73
   2  -3   9   25.79    2.17
   2   3   9   21.89    2.60
   2  -3  -9   26.07    2.34
  -2  -3 -10  873.05   45.62
  -2   3 -10  959.00   49.69
   2  -3  10  817.73   44.97
   2  -3 -10  895.23   45.31
   2   3  10  752.08   45.46
  -2   3  10  820.13   45.50
  -2  -3  10  906.30   45.23
  -2  -3 -11   55.11    4.55
   2  -3  11   56.71    3.99
  -2   3 -11   55.17    7.96
  -2  -3  11   57.43    4.20
  -2   3  11   57.62    4.54
   2  -3 -11   61.31    4.34
  -2  -3  12  446.30   25.60
   2  -3 -12  467.06   25.75
   2  -3  12  467.16   25.35
  -2  -3 -12  474.88   26.26
  -2   3  12  463.84   26.06
  -2  -3 -13   25.86    3.15
  -2   3  13   24.85    2.93
  -2  -3  13   21.57    2.55
   2  -3  13   23.01    2.22
  -2   3  13   22.39    1.73
   2  -3 -13   24.76    2.70
  -2   3 -13   20.54    5.68
  -2  -3 -14  257.48   15.39
  -2   3  14  239.57   13.24
  -2   3  14  246.92   14.91
   2   3  14  245.81   13.12
  -2  -3  14  247.91   14.51
  -2   3 -14  293.84   18.28
   2  -3 -14  244.39   14.62
   2   3  15    1.39    0.67
  -2  -3 -15    3.52    1.94
  -2  -3  15    2.88    1.45
  -2   3  15    2.29    0.90
  -2   3  15    2.82    1.68
   2  -3 -15    3.86    1.55
  -2  -3  16   97.19    7.20
  -2   3  16  102.95    5.97
   2   3  16  105.62    5.84
  -2   3  17    0.51    0.83
   2   3  17    0.04    0.78
  -2   3  18   -0.05    1.02
   2   3  18    0.19    0.83
   2   3  19    3.39    0.94
  -2   3  19    4.34    1.22
  -2  -3  19    4.61    1.19
  -2  -3  20   93.84    5.61
  -2   3  20   91.51    5.58
   2   3  21   17.79    1.64
  -2  -3  21   13.89    1.78
  -2   3  21   17.93    1.93
   2   3  22  140.39    7.98
  -2   3 -22  151.70    8.10
  -2   3  22  141.09    8.21
  -2  -3  22  133.80    8.14
  -2  -3  23   57.85    3.99
  -2   3  23   63.36    4.13
   2   3  23   62.71    3.87
  -2   3 -23   61.21    3.98
   2   3  24   51.44    3.58
  -2   3  24   61.63    3.93
  -2   3 -24   53.03    3.71
  -2  -3  24   60.76    3.81
  -2   3 -25    6.53    1.36
  -2   3  25    5.85    1.48
   2   3  25    3.53    1.09
  -2  -3  25    4.61    1.30
  -2   3 -26  117.92    7.12
  -2   3  26  134.44    7.25
  -2  -3  26  126.42    7.06
   2   3  26  115.83    6.91
   2   3 -27    0.42    0.97
  -2  -3  27    1.02    1.00
  -2   3 -27    1.62    1.17
  -2   3  27    2.23    1.23
  -2  -3 -27   -0.95    1.34
  -2   3 -28    0.84    1.12
  -2  -3 -28   -0.75    1.33
   2   3 -28    0.48    0.88
  -2   3  28   -0.55    1.14
  -2   3  29    9.03    1.28
  -2  -3 -29    9.13    1.55
  -2   3 -29    9.70    1.35
  -2   3  30    0.62    0.81
  -2  -3 -30    0.68    1.12
   2  -3 -30    1.10    1.11
   2  -3 -31   -0.72    0.96
  -2  -3 -31    0.95    1.08
   2  -3 -32   31.84    2.18
  -2  -3 -32   31.67    2.34
   2   4   0  419.76   22.50
  -2  -4   0  411.28   21.81
   2   4  -1   65.94    3.79
  -2   4  -1   63.56    4.85
   2   4   1   56.25    4.32
  -2  -4  -1   61.86    3.73
  -2  -4  -1   66.27    3.91
   2   4  -1   60.52    4.28
  -2  -4   1   68.14    4.56
   2  -4   2   57.67    4.64
   2   4   2   65.23    4.07
   2  -4   2   60.03    4.62
  -2  -4  -2   63.99    3.82
  -2  -4   2   70.04    4.41
  -2  -4  -2   59.20    3.91
  -2  -4   3  430.01   24.90
  -2  -4  -3  492.68   24.61
   2  -4   3  465.68   25.22
  -2  -4   3  389.01   24.81
   2  -4   3  466.29   25.71
   2   4   3  516.54   24.83
   2   4   4    8.36    1.65
   2  -4   4    4.64    2.71
   2   4   5    5.17    1.53
  -2  -4  -5    2.22    1.07
   2  -4   5    2.99    2.25
  -2  -4   5    4.82    1.44
  -2   4  -5    4.00    1.92
   2  -4   6    3.13    1.39
   2   4   6    4.92    1.48
  -2   4  -6    0.40    1.86
  -2  -4  -6    2.89    1.16
   2  -4  -6    3.99    1.44
  -2  -4  -7   12.71    1.75
  -2   4  -7   13.87    2.57
   2   4   7   11.91    1.77
  -2   4   7   10.38    1.79
   2  -4  -7   12.55    2.01
  -2   4  -8  132.39    8.92
   2  -4   8  124.04    7.57
   2  -4  -8  125.20    8.02
  -2  -4  -8  129.47    7.77
  -2   4   8  124.68    7.87
   2   4   8  122.26    7.86
  -2   4   9   10.12    1.78
   2   4   9    8.53    1.71
  -2  -4  -9    5.88    1.50
  -2   4  -9    4.18    2.51
   2  -4   9    9.62    1.38
  -2   4 -10  378.38   22.22
  -2  -4 -10  393.57   21.06
  -2   4  10  361.08   20.99
   2  -4  10  357.63   20.40
   2   4  10  368.05   21.05
   2  -4 -10  395.84   20.78
  -2   4 -11    2.91    2.48
   2  -4  11    1.02    0.96
  -2   4  11   -0.59    1.43
   2  -4 -11    1.22    1.23
   2   4  11    0.15    1.40
  -2  -4 -11    1.31    1.36
  -2   4 -12   98.01    7.77
  -2  -4 -12   97.27    6.74
  -2  -4  12   93.89    6.20
   2   4  12   93.33    6.72
   2  -4 -12   98.40    6.47
   2  -4  12   97.08    5.93
  -2   4  12   98.56    6.75
  -2   4  12   87.76    5.25
   2   4  13   30.62    3.38
  -2  -4 -13   33.38    3.48
   2  -4 -13   29.72    3.10
  -2   4 -13   27.15    3.93
  -2   4  13   27.92    2.01
  -2   4  13   28.00    3.30
   2   4  13   26.46    1.88
  -2  -4  13   30.78    2.93
   2  -4  13   34.19    2.66
   2   4  14  208.05   11.01
   2  -4  14  206.89   11.75
  -2  -4  14  202.86   12.28
  -2   4  14  205.89   12.87
  -2   4 -14  192.73   13.17
  -2   4  14  201.01   11.11
   2  -4 -14  205.48   12.57
  -2  -4 -14  204.34   13.05
   2  -4 -15   46.29    4.17
   2   4  15   42.22    2.74
  -2  -4  15   44.76    3.92
  -2  -4 -15   47.56    4.75
  -2   4  15   40.50    4.21
  -2   4  15   45.18    2.87
  -2   4  16   16.01    1.53
  -2  -4  16   14.45    2.25
  -2  -4 -16   13.80    2.99
   2   4  16   15.44    1.40
   2   4  17    1.50    0.84
  -2   4  17    3.10    0.99
  -2   4  18   -0.15    1.01
   2   4  18    0.12    0.87
   2   4  19   -0.47    0.94
  -2   4  19   -0.11    1.11
  -2  -4  20   15.73    1.77
   2   4  20   15.47    1.56
  -2   4  20   16.59    1.85
  -2  -4  21   -0.80    1.32
   2   4  21    0.18    0.99
  -2   4 -21   -0.05    1.02
  -2   4  21    0.65    1.26
  -2  -4  22   71.97    4.58
   2   4  22   72.79    4.43
  -2   4 -22   70.45    4.42
  -2   4  22   72.97    4.64
  -2  -4  23   -1.19    1.28
   2   4  23   -1.30    1.16
  -2   4 -23    1.39    1.12
  -2   4  23   -1.42    1.43
  -2   4 -24    6.70    1.31
  -2  -4  24    5.38    1.35
   2   4  24    6.58    1.29
  -2   4  24    7.26    1.63
   2   4  25    7.35    1.24
  -2   4 -25    7.61    1.36
  -2   4  25    7.03    1.58
  -2  -4  25    8.03    1.36
   2   4  26   80.49    4.91
   2   4 -26   79.25    4.98
  -2  -4  26   87.05    5.02
  -2   4 -26   80.06    5.08
  -2   4  26   91.32    5.22
  -2  -4 -27    1.60    1.40
  -2   4 -27    1.77    1.11
   2   4  27    0.84    0.83
  -2   4  27    1.16    1.28
  -2  -4 -28   24.34    2.21
  -2   4  28   20.85    1.98
  -2   4  29    7.17    1.21
  -2  -4 -29    6.47    1.49
  -2   4  30    9.44    1.21
   2  -4 -30    9.34    1.44
  -2  -4 -30    8.98    1.52
  -2  -4 -31    1.86    1.09
   2  -4 -31    1.35    1.00
   2  -4 -32    4.63    0.96
  -2  -4 -32    2.71    1.03
  -2  -5   0    1.44    0.75
   2   5   0    0.36    1.61
  -2  -5  -1   18.63    1.55
   2  -5   1   15.40    3.02
  -2   5  -1   16.65    2.72
   2   5   1   16.50    2.33
  -2  -5   1   17.35    2.38
   2   5  -1   18.69    1.69
  -2   5   1   14.70    2.69
  -2  -5   2  103.10    6.38
   2  -5   2  101.81    6.93
   2  -5   2   91.81    6.39
  -2  -5  -2   96.60    5.68
  -2  -5   3   16.88    2.16
  -2  -5  -3   13.79    1.61
  -2  -5   3   18.01    2.11
   2  -5   3   14.30    2.65
   2  -5   3   16.12    2.54
   2   5   3   16.26    1.97
   2  -5   4  139.51    9.26
   2   5   4  142.41    8.13
  -2  -5   4  132.05    8.10
  -2  -5   4  110.73    8.25
  -2  -5  -4  137.54    7.80
   2  -5   4  144.51    8.49
  -2  -5   5    2.30    1.22
   2   5   5    2.34    1.30
   2  -5   5    1.14    2.11
   2   5   6    9.02    1.68
   2  -5   6    7.24    2.13
  -2  -5   6    8.29    1.37
  -2  -5  -6    8.80    1.46
   2  -5   7   16.93    2.19
  -2  -5   7   13.77    0.94
   2   5   7   16.50    2.11
  -2  -5  -7   15.57    1.88
   2   5   8  357.20   20.71
   2  -5  -8  362.82   20.86
  -2  -5  -8  389.95   20.64
   2  -5   9   33.59    2.81
  -2  -5  -9   38.33    3.22
   2  -5  -9   36.08    3.46
  -2   5   9   28.37    3.15
   2   5   9   26.45    3.05
   2  -5 -10  137.90    8.87
  -2  -5 -10  153.16    9.21
   2  -5  10  142.15    8.62
  -2   5  10  155.38    9.39
   2   5  10  143.24    9.27
  -2   5  11   58.39    4.73
  -2  -5 -11   60.44    4.68
   2   5  11   58.43    4.76
   2  -5 -11   59.80    4.51
  -2   5  11   52.44    3.33
   2  -5  11   59.31    4.02
  -2   5  12   65.99    3.97
   2   5  12   68.38    5.49
   2  -5 -12   72.47    5.27
  -2  -5 -12   79.18    5.59
   2   5  12   65.75    3.88
  -2   5  12   78.78    5.65
   2  -5  12   64.90    4.54
  -2   5  13    8.61    1.14
  -2   5  13    7.97    2.14
   2  -5  13   13.16    1.59
   2   5  13   10.91    1.05
   2   5  13   10.19    2.27
  -2  -5 -13   14.93    2.44
   2  -5 -13   12.05    2.14
  -2  -5  13    8.70    1.72
  -2   5  14  128.12    9.03
   2   5  14  121.73    9.00
  -2  -5  14  129.07    8.36
  -2  -5 -14  152.29    9.45
   2   5  14  131.53    7.18
   2  -5 -14  125.32    8.75
  -2   5  14  127.60    7.27
   2  -5  14  131.74    7.86
  -2   5  15   66.67    4.08
   2  -5 -15   65.42    5.56
  -2  -5 -15   76.31    6.14
   2   5  15   66.78    3.97
  -2  -5  15   67.92    5.17
   2   5  16   30.99    2.14
  -2   5  16   31.60    2.26
  -2  -5 -16   22.84    3.74
  -2  -5  16   28.09    3.14
  -2   5  17    0.72    1.00
   2   5  17   -0.39    0.90
   2   5  18  123.26    7.06
  -2   5  18  127.84    7.21
   2   5  19    9.33    1.30
  -2   5  19    9.75    1.51
  -2   5 -19    9.35    1.15
  -2   5  20   36.51    2.75
   2   5  20   34.12    2.48
  -2   5 -20   33.13    2.41
   2   5  21    3.26    1.10
  -2   5 -21    3.78    1.03
  -2   5  21    2.76    1.50
  -2  -5  21    0.97    1.31
  -2  -5  22   10.64    1.58
  -2   5 -22   10.63    1.38
   2   5  22   12.03    1.47
  -2   5  22    8.78    1.70
  -2   5 -23   28.03    2.22
  -2   5  23   30.22    2.59
  -2  -5  23   28.08    2.38
   2   5  23   27.25    2.25
   2   5  24    2.31    1.14
  -2  -5  24    1.52    1.15
  -2   5 -24    4.05    1.18
  -2   5  24    3.97    1.47
  -2  -5  25    0.87    1.05
  -2   5  25    2.04    1.41
   2   5  25    0.29    1.12
  -2   5 -25    0.91    1.07
  -2  -5  26    5.56    1.15
  -2   5  26    4.16    1.47
   2   5  26    4.91    1.12
  -2  -5 -27   -1.07    1.48
  -2   5  27    1.34    1.27
   2   5  27   -0.29    0.90
  -2  -5 -28   74.36    4.80
  -2   5  28   76.38    4.64
  -2   5  29   14.26    1.45
  -2  -5 -29   11.12    1.70
   2  -5 -30   14.90    1.76
  -2   5  30   15.29    1.49
  -2  -5 -30   19.22    1.88
  -2   5  31    0.82    0.73
  -2  -5 -31    1.38    1.17
   2  -5 -31    1.06    1.02
   2  -5 -32   -0.53    0.84
  -2  -5 -32    0.63    1.00
   2   6   0  846.40   47.92
   2  -6   0  958.53   47.53
   2   6   0  876.53   47.70
  -2   6   0  876.61   48.52
  -2  -6   0  908.52   47.41
  -2   6   1  421.50   23.53
  -2  -6  -1  420.49   22.41
   2   6   1  402.80   23.04
  -2  -6   1  443.45   23.43
  -2   6  -1  412.89   23.57
   2   6  -1  419.20   22.55
  -2  -6  -2  111.09    6.43
  -2  -6   2  108.87    7.16
   2  -6   2  116.40    7.87
   2   6   2  106.28    7.10
   2  -6  -3  162.04   10.91
   2  -6   3  198.60   11.66
  -2  -6  -3  184.71   10.37
   2  -6   3  193.21   11.30
  -2  -6   3  194.74   11.06
  -2  -6   4   20.92    2.56
   2  -6   4   18.49    2.69
   2  -6   4   13.10    2.31
   2   6   4   17.10    2.13
  -2   6   4   13.24    0.96
  -2  -6  -4   18.10    1.76
   2  -6   5   33.25    3.14
  -2  -6  -5   27.17    2.42
  -2  -6   5   24.39    2.63
   2   6   5   27.36    2.76
   2  -6   5   25.88    3.68
  -2  -6   5   19.12    2.91
   2  -6   6  235.87   14.50
  -2  -6  -6  229.13   13.18
  -2  -6   6  196.64   13.70
   2   6   6  253.45   13.56
  -2  -6   6  236.46   13.35
  -2  -6   7    6.56    1.14
   2   6   7    8.32    1.89
   2  -6   7    9.82    2.09
  -2  -6  -7    8.05    1.54
   2   6   8  190.13   10.08
  -2  -6  -8  178.82    9.67
   2   6   9    2.87    1.83
  -2  -6  -9    5.30    1.67
   2   6  10   40.86    4.02
  -2  -6 -10   48.36    3.92
   2  -6 -10   37.29    4.05
   2  -6  10   45.97    3.49
   2   6  11    9.03    2.09
   2  -6 -11    6.96    1.69
  -2  -6 -11    8.82    1.86
   2  -6  11    7.23    1.30
   2   6  11    5.44    0.81
  -2   6  11    8.23    2.07
  -2   6  12  176.25   11.00
   2  -6  12  177.20    9.90
   2  -6 -12  187.32   10.77
  -2  -6 -12  178.33   10.81
   2   6  12  165.71   10.90
   2   6  12  161.98    9.06
  -2   6  12  164.14    9.15
   2  -6  13   69.72    4.70
  -2   6  13   67.61    5.80
   2  -6 -13   66.68    5.49
  -2  -6 -13   77.59    5.85
  -2   6  13   70.62    4.14
   2   6  13   68.35    4.04
   2   6  13   68.57    5.81
  -2   6  14   20.47    1.71
   2   6  14   20.09    1.39
  -2  -6 -14   19.68    2.94
   2   6  14   20.02    1.56
   2  -6 -14   19.92    2.81
   2   6  14   13.53    2.73
  -2  -6  14   20.19    2.42
  -2   6  14   18.91    3.03
  -2   6  15   42.74    2.82
   2  -6 -15   33.69    3.99
  -2  -6  15   44.19    3.82
  -2  -6 -15   47.04    4.63
   2   6  15   42.92    2.74
  -2   6  16    7.95    1.29
   2   6  16    3.16    1.01
  -2   6 -17   22.22    1.71
   2   6  17   24.06    1.91
  -2   6  17   24.97    2.06
  -2   6 -18   83.80    5.26
   2   6  18  101.04    5.46
  -2   6  18   97.97    5.57
  -2   6  19    0.39    1.42
  -2   6 -19    2.18    0.85
   2   6  19    3.35    1.12
  -2   6  20    5.65    1.56
  -2   6 -20    6.04    1.05
   2   6  20    5.90    1.26
   2   6  21   -1.54    1.28
  -2  -6  21   -1.44    1.40
  -2   6  21   -0.55    1.46
  -2   6 -21    1.41    0.90
   2   6  22   -0.66    1.18
  -2   6  22   -1.07    1.50
  -2  -6  22    0.28    1.23
  -2  -6  23   17.65    1.91
   2   6  23   22.07    1.95
  -2   6  23   19.60    2.18
  -2  -6  24    0.05    1.07
  -2   6  24   -0.77    1.44
   2   6  24    1.01    1.09
  -2  -6  25    7.79    1.22
  -2   6  25    6.13    1.60
   2   6  25    4.78    1.24
  -2   6  26    5.52    1.53
   2   6  26    4.65    1.17
  -2  -6 -27    0.24    1.47
  -2   6  27    1.57    1.28
   2   6  27   -1.09    0.97
   2   6  28   22.32    1.83
  -2   6  28   26.63    2.17
  -2  -6 -28   25.27    2.38
  -2  -6 -29    2.74    1.41
  -2   6  29    5.76    1.18
  -2   6  30   12.07    1.38
   2  -6 -30   12.48    1.65
  -2  -6 -30   12.81    1.78
   2  -6 -31    1.45    1.08
  -2   6  31    1.56    0.73
  -2  -6 -31    0.99    1.13
  -2  -6 -32    1.08    1.04
   2  -6 -32    1.29    0.88
   2  -7   0  620.29   34.07
  -2   7   0  635.33   35.14
   2   7   0  652.61   34.41
   2   7   0  635.69   34.22
  -2  -7   0  647.06   33.90
  -2   7  -1   40.44    4.21
   2   7   1   40.08    3.50
  -2  -7  -1   39.52    2.97
   2   7  -1   46.43    3.24
  -2   7   1   47.24    4.24
  -2  -7   2  743.15   38.94
  -2  -7  -2  705.49   37.90
   2   7   2  705.69   38.57
  -2   7   2  719.34   39.02
   2  -7   3   23.42    3.23
  -2  -7   3   22.20    2.61
  -2  -7  -3   21.89    2.06
   2  -7   3   25.30    3.06
   2   7   3   20.73    2.65
   2  -7  -3   20.18    2.73
   2  -7  -4 1119.74   61.64
  -2  -7  -4 1169.84   60.98
   2  -7   4 1228.41   62.55
  -2  -7  -4 1092.52   61.04
   2  -7   4 1162.28   62.20
  -2  -7   4 1217.27   61.67
  -2   7   5  100.37    5.60
  -2  -7   5  111.02    6.95
   2  -7   5  108.46    7.56
   2  -7  -5   97.24    6.93
  -2  -7  -5  102.81    6.41
   2  -7   5  124.14    8.28
  -2  -7   5   98.83    7.17
   2  -7   6  634.59   35.50
  -2  -7   6  561.41   34.59
   2  -7   6  637.67   34.76
  -2  -7   6  607.37   33.96
   2   7   6  661.15   34.33
  -2  -7  -6  623.35   33.72
  -2  -7   6  660.58   34.24
   2  -7   7   62.52    5.27
   2   7   7   65.94    5.13
   2  -7   7   72.91    5.88
  -2  -7   7   65.29    4.86
  -2  -7   7   57.52    5.62
  -2  -7  -7   65.23    4.71
  -2  -7  -8 1287.40   68.80
   2   7   8 1290.63   69.22
   2  -7   8 1311.88   69.31
   2   7   9    4.96    2.04
  -2  -7  -9    5.95    1.69
  -2  -7   9    3.47    0.40
   2   7  10    3.06    0.73
  -2  -7 -10    4.70    1.65
   2   7  10    3.48    1.93
   2  -7  10    1.88    1.16
   2  -7  11    1.09    0.99
   2   7  11   -0.09    0.64
   2  -7 -11    0.64    1.33
  -2  -7 -11    2.16    1.53
   2   7  11   -0.59    1.60
   2   7  12  124.69    9.01
  -2   7  12  129.31    7.03
   2  -7  12  133.56    7.95
   2   7  12  126.89    7.13
  -2  -7 -12  141.85    8.94
   2   7  12  129.80    7.01
   2  -7 -12  134.31    8.81
  -2   7  13   25.79    1.77
   2   7  13   27.04    1.76
   2   7  13   28.61    3.54
  -2   7  13   29.17    2.08
   2   7  13   28.52    1.96
   2  -7 -13   27.47    3.36
  -2  -7 -13   29.20    3.41
  -2  -7 -14  904.36   49.79
   2   7  14  903.88   47.39
   2  -7 -14  892.77   49.60
   2   7  14  937.99   47.56
  -2  -7  14  846.94   48.70
  -2   7  14  910.06   47.41
  -2   7  14  894.38   47.63
   2   7  15   69.23    3.97
   2  -7 -15   65.14    5.82
  -2   7  15   72.38    4.29
   2   7  15   69.34    4.15
   2   7  16   12.75    1.46
  -2   7  16   12.61    1.66
  -2   7  17   31.86    2.61
   2   7  17   35.20    2.47
   2   7  18  403.37   21.48
  -2   7  18  400.79   21.60
  -2   7  19    9.18    1.65
   2   7  19   13.91    1.55
  -2   7  20   45.29    3.61
   2   7  20   55.58    3.44
   2   7  21    0.98    1.17
  -2   7  21   -0.50    1.43
  -2   7  22  129.32    7.73
   2   7  22  135.31    7.55
  -2  -7  22  128.93    7.58
  -2   7  23    3.70    1.56
  -2  -7  23    3.48    1.24
   2   7  23    4.45    1.34
  -2   7  24   24.32    2.41
   2   7  24   23.50    2.09
  -2  -7  24   23.40    2.01
   2   7  25    6.11    1.28
  -2   7  25    5.49    1.57
   2   7  26   14.68    1.64
  -2   7  26   18.15    2.02
  -2   7  27    8.59    1.60
   2   7  27    7.46    1.23
  -2  -7 -27    8.70    1.78
   2   7  28  152.26    9.09
  -2  -7 -28  181.54    9.49
  -2   7  28  177.08    9.35
  -2  -7 -29    3.57    1.47
  -2   7  29    3.77    1.20
  -2   7  30   54.20    3.34
  -2  -7 -30   56.12    3.61
   2  -7 -30   49.46    3.55
   2  -7 -31    7.68    1.27
  -2  -7 -31    5.88    1.32
  -2   7  31    8.00    0.97
  -2  -7 -32   31.09    2.26
   2  -7 -32   29.02    2.10
  -2  -8   0   69.41    4.38
   2  -8   0   56.91    4.48
   2   8   0   74.08    4.80
  -2   8   0   66.23    5.72
   2  -8   1  384.72   20.59
  -2  -8   1  368.15   20.17
  -2   8   1  380.65   21.54
   2   8  -1  364.05   20.29
  -2   8  -1  358.54   21.36
   2   8   1  364.60   20.60
  -2  -8  -1  370.85   20.13
   2   8   1  375.75   20.68
   2  -8   2   15.21    1.96
   2  -8  -2    9.99    2.44
  -2  -8   2   11.82    2.43
   2   8   2   16.98    2.31
  -2   8   2   14.96    2.62
  -2  -8  -2   14.29    1.65
  -2  -8   3  277.77   15.92
   2  -8  -3  255.80   15.76
   2  -8   3  286.20   16.02
   2   8   3  263.76   15.56
  -2  -8  -3  265.07   14.93
   2   8   4  401.59   22.84
  -2  -8   4  416.29   23.00
   2  -8   4  424.88   23.53
   2  -8   4  394.42   23.88
  -2  -8  -4  408.21   22.21
   2  -8  -4  394.70   22.96
  -2  -8   5   94.84    6.69
  -2  -8  -5   96.07    6.12
   2  -8   5   93.70    7.51
   2  -8   5  103.74    7.86
  -2  -8   5   94.89    6.68
   2  -8  -5   88.58    6.76
  -2  -8   6  225.81   12.25
  -2   8   6  185.58   10.67
  -2  -8   6  218.46   12.42
   2  -8   6  225.48   13.92
  -2  -8   6  204.72   12.62
   2  -8   6  223.18   13.27
  -2  -8  -6  214.43   11.77
   2  -8  -6  211.00   12.41
  -2  -8   7    6.94    2.41
  -2  -8   7    5.45    1.70
  -2  -8  -7    3.82    1.48
  -2  -8  -7    1.54    1.39
  -2   8   7    3.15    0.91
   2  -8  -7    6.16    2.01
   2  -8   7    2.34    2.44
   2  -8   7    2.50    2.04
  -2  -8   7    8.64    2.80
  -2  -8   8  184.21   13.12
  -2  -8  -8  205.27   12.15
  -2  -8   8  201.10   11.62
  -2  -8   8  206.16   12.59
   2  -8   8  217.96   13.05
   2  -8   8  215.80   13.24
   2  -8  -8  181.90   12.46
   2   8   8  208.83   12.75
   2   8   9   94.46    6.81
   2   8   9   86.70    4.84
   2  -8   9   94.98    6.43
  -2  -8  -9   93.03    6.26
   2  -8   9   85.68    6.89
  -2   8   9   80.42    4.85
  -2  -8   9   90.15    7.47
   2   8  10    1.43    0.74
  -2  -8  10    1.69    2.57
   2  -8  10    0.49    1.66
  -2  -8 -10    2.44    1.59
   2   8  10    2.07    1.87
  -2   8  10    0.98    0.90
   2   8  10    0.23    0.57
  -2   8  10    0.47    0.66
  -2   8  11   14.94    1.19
   2   8  11   16.87    1.17
   2  -8  11   12.29    1.86
   2  -8 -11   15.39    2.45
   2   8  11   15.17    2.77
   2   8  11   15.53    1.16
   2   8  11   13.68    1.28
  -2  -8 -11   13.66    2.37
   2   8  12   17.78    2.97
   2   8  12   16.02    1.42
   2  -8 -12   17.72    2.66
   2   8  12   15.71    1.23
  -2  -8 -12   18.80    2.68
   2   8  12   16.47    1.25
  -2   8  12   14.09    1.29
   2  -8  12   16.14    1.95
   2   8  13  205.69   10.86
  -2   8  13  202.02   10.87
   2  -8 -13  208.76   12.99
   2   8  13  200.06   13.25
   2   8  13  197.80   10.84
   2   8  13  206.32   10.99
  -2  -8 -13  200.02   12.91
   2  -8 -14  118.76   10.56
  -2   8  14  123.60    8.96
  -2   8  15   49.83    2.84
  -2   8  15   45.97    3.08
   2   8  15   41.99    2.75
   2   8  15   44.42    2.97
   2   8  16    6.48    1.31
  -2   8  16    3.80    0.96
   2   8  16    2.03    0.92
  -2   8  16    6.18    1.48
  -2   8  17    0.48    1.17
   2   8  17    1.96    1.12
   2   8  18  268.52   14.36
  -2   8  18  259.16   14.47
  -2   8  19    0.89    1.48
   2   8  19    1.95    1.19
  -2   8  20    5.10    1.76
   2   8  20    8.81    1.46
  -2   8  21   -1.35    1.56
   2   8  21   -0.42    1.18
  -2  -8  22   46.86    3.54
   2   8  22   52.10    3.59
   2   8  23   12.74    1.60
  -2  -8  23   10.54    1.46
  -2   8  23   10.05    1.88
   2   8  24    7.24    1.42
  -2   8  24    9.50    1.81
   2   8  25   29.16    2.34
  -2   8  25   29.85    2.61
   2   8  26    9.57    1.44
  -2   8  26   13.37    1.89
   2   8  27    0.09    1.02
  -2   8  27    3.09    1.41
   2   8  28   20.58    1.73
  -2   8  28   23.25    2.14
  -2   8  29    4.69    1.24
   2  -8 -30   19.84    2.02
  -2   8  30   23.00    1.76
  -2  -8 -30   17.37    2.09
  -2  -8 -31   -1.64    1.17
   2  -8 -31   -0.25    0.96
  -2   8  31    1.57    0.71
  -2  -8 -32    8.21    1.23
   2  -8 -32    9.36    1.10
  -2   9   0  535.05   31.03
  -2  -9   0  558.09   29.70
   2   9   0  552.35   30.05
  -2   9   1    0.62    2.35
   2   9  -1    2.63    1.33
  -2   9  -1    1.19    2.21
   2   9   1    1.97    1.56
  -2  -9  -1    4.53    1.23
  -2  -9   1    1.48    1.13
   2  -9   1    2.30    1.76
   2  -9  -2  308.30   18.18
  -2  -9  -2  302.50   17.03
   2  -9   2  311.24   17.61
   2   9   2  308.33   17.54
  -2   9   2  314.33   18.49
  -2  -9  -3   15.63    1.90
   2   9   3   13.08    2.29
   2  -9   3   19.19    2.93
   2  -9  -3   15.23    2.81
   2  -9   3   18.84    2.32
  -2  -9   3   13.87    2.63
  -2   9   3   15.85    3.02
   2  -9  -4  961.58   51.97
   2   9   4  918.51   51.57
  -2  -9   4  991.77   52.11
  -2  -9  -4  940.58   51.01
   2  -9   4 1024.13   52.55
   2  -9   5  496.36   26.79
  -2  -9   5  445.52   25.50
   2   9   5  449.79   25.40
   2  -9  -5  450.60   25.53
  -2  -9  -5  454.58   24.91
  -2  -9  -5  443.05   24.70
   2  -9   5  428.41   26.65
  -2  -9  -6  369.14   21.56
   2  -9   6  404.84   23.96
   2  -9   6  378.50   23.43
  -2  -9   6  390.97   22.36
  -2  -9   6  423.00   22.30
   2  -9  -6  381.68   22.37
   2  -9   7  108.30    8.63
  -2  -9   7  114.36    8.09
  -2  -9   7  102.54    8.03
   2  -9  -7  107.01    7.85
   2  -9   7  121.32    9.24
  -2  -9   7  111.61    7.83
  -2  -9  -7  106.95    7.16
   2  -9  -8  646.81   34.85
  -2  -9   8  643.21   34.22
   2   9   8  648.38   32.71
  -2  -9   8  675.04   34.89
   2  -9   8  642.13   35.71
  -2   9   8  525.83   32.73
   2  -9   8  705.19   35.70
  -2   9   8  638.41   32.74
  -2  -9   8  582.28   35.01
  -2   9   8  640.07   32.63
   2   9   8  619.02   32.59
  -2  -9  -8  680.88   34.30
   2   9   9  102.09    5.83
   2   9   9  107.25    5.84
  -2  -9   9  119.92    8.14
   2   9   9  107.69    5.97
   2  -9  -9  104.02    7.95
   2  -9   9  103.35    8.44
  -2   9   9  109.06    5.90
  -2  -9  -9  115.44    7.53
   2  -9   9  114.53    7.87
  -2  -9   9  102.76    8.51
  -2   9   9  106.13    6.01
  -2   9  10  169.34    7.63
   2   9  10  169.97    7.57
   2  -9 -10  154.99    9.95
   2  -9  10  172.60   10.86
  -2   9  10  167.30    7.77
   2   9  10  159.38    7.56
  -2  -9 -10  183.89    9.72
  -2  -9  10  184.01   10.42
  -2  -9  10  170.83   11.10
   2   9  10  170.32    7.72
   2  -9  11    1.52    1.14
   2   9  11    1.80    0.64
  -2  -9  11   -0.65    2.56
   2   9  11    1.00    1.94
   2  -9  11    2.13    2.08
  -2   9  11    0.44    0.66
  -2   9  11    0.66    0.82
   2   9  11    1.38    0.86
   2   9  11    1.72    0.61
   2  -9 -11   -0.59    1.48
  -2  -9  11    1.00    1.87
  -2  -9 -11    0.19    1.45
   2   9  12  178.55    9.55
  -2  -9  12  169.93   12.84
  -2  -9 -12  162.19   11.35
  -2   9  12  175.54    9.59
  -2  -9  12  191.27   12.41
   2   9  12  177.80    9.54
   2  -9 -12  177.57   11.59
   2   9  12  170.21   12.00
   2   9  12  179.97    9.70
   2  -9  12  178.98   12.62
   2  -9  13   -0.35    1.92
   2   9  13    1.43    0.70
   2   9  13    0.85    0.91
   2   9  13    1.61    0.72
   2  -9 -13    3.55    1.46
  -2   9  13    1.93    0.76
   2   9  14  825.53   43.55
  -2   9  14  828.14   43.57
   2   9  14  826.05   43.54
   2   9  14  853.14   43.71
   2   9  15   89.98    5.32
   2   9  15   91.57    5.13
  -2   9  15   90.22    5.15
  -2   9  16   44.64    2.86
   2   9  16   46.70    3.07
  -2   9  16   47.67    3.28
   2   9  16   41.45    2.81
  -2   9  17   78.13    4.48
   2   9  17   77.46    4.47
   2   9  17   78.92    4.70
  -2   9  17   70.18    4.78
   2   9  18  682.89   35.90
  -2   9  18  674.09   36.02
   2   9  19    2.83    1.25
  -2   9  19    0.12    1.46
   2   9  20   38.01    2.81
  -2   9  20   34.77    3.05
   2   9  21   64.81    4.03
  -2   9  21   57.45    4.23
  -2   9  22  219.76   11.88
   2   9  22  214.70   11.68
  -2  -9  22  201.25   11.63
  -2  -9 -23    6.62    1.18
  -2   9  23    9.88    1.86
   2   9  23    6.34    1.44
   2   9  24   51.53    3.56
  -2   9  24   56.15    3.88
  -2   9  25   26.16    2.46
   2   9  25   25.36    2.18
  -2   9  26   80.55    4.92
   2   9  26   71.82    4.61
  -2  -9 -26   79.69    4.95
  -2   9  27   29.58    2.47
  -2  -9 -27   26.96    2.57
   2   9  27   27.01    2.16
   2   9  28  175.65    9.93
  -2   9  28  192.28   10.17
  -2   9  29    3.47    1.17
   2   9  29    2.84    0.81
  -2   9  30   53.34    3.29
   2  -9 -31   19.39    1.70
   2  -9 -32   47.86    2.92
   2  10   0   38.11    3.54
  -2  10   0   38.72    4.62
  -2 -10   0   43.47    3.32
  -2 -10  -1   93.98    5.84
   2  10  -1   85.10    5.90
   2  10   1   82.97    6.25
  -2  10   1   94.62    7.39
  -2 -10   1   91.08    5.83
   2 -10   1   85.71    6.38
   2 -10   2   80.57    6.15
  -2  10   2   78.49    6.79
   2  10   2   77.14    6.00
   2 -10  -2   77.62    6.47
  -2 -10  -2   81.82    5.36
   2 -10  -3  114.17    8.27
  -2  10   3  120.99    8.78
  -2 -10  -3  111.29    7.19
   2 -10   3  117.21    7.92
  -2 -10   3  102.32    8.30
   2 -10   3  120.94    8.51
   2  10   3  115.78    7.61
   2 -10  -4  906.14   50.13
   2 -10   4  927.42   49.76
  -2 -10   4  968.61   50.53
   2 -10   4  976.83   50.82
   2  10   4  900.66   49.55
  -2 -10  -4  874.93   49.08
  -2  10   4  955.70   50.80
   2 -10   5    8.61    3.24
   2  10   5    7.30    1.01
   2 -10  -5    9.39    2.46
  -2 -10  -5    9.58    1.92
   2  10   5    6.94    2.11
  -2 -10   5    9.90    2.35
  -2 -10  -5   11.66    1.89
   2 -10  -6  222.02   13.67
   2  10   6  206.31   11.49
  -2 -10   6  223.70   13.66
  -2 -10  -6  202.58   12.85
  -2 -10  -6  215.00   12.72
  -2  10   6  216.38   11.61
   2 -10   6  254.75   15.64
   2  10   6  223.15   13.41
   2 -10   6  209.30   14.86
  -2 -10   6  227.93   13.52
  -2  10   6  223.65   11.55
  -2 -10   7   44.85    4.85
   2 -10   7   29.12    4.68
   2 -10  -7   37.17    4.18
  -2  10   7   37.47    2.37
   2  10   7   36.56    2.32
  -2  10   7   38.77    2.49
   2  10   7   41.44    4.26
   2 -10   7   44.52    5.66
  -2 -10   7   46.81    4.39
  -2 -10  -7   35.50    3.44
   2 -10   8  670.70   35.36
  -2 -10   8  570.01   33.81
   2  10   8  593.12   31.70
   2  10   8  588.17   31.71
  -2 -10  -8  578.51   33.31
  -2 -10   8  631.92   34.18
  -2  10   8  640.66   31.77
  -2  10   8  607.84   31.85
   2 -10   8  599.87   35.22
   2 -10  -8  612.90   34.09
  -2 -10   8  582.33   33.98
  -2  10   9   99.56    6.45
  -2 -10   9  101.75    8.44
  -2  10   9   95.55    6.54
  -2 -10   9   87.82    7.07
   2 -10   9   99.16    8.35
  -2 -10  -9  103.18    7.92
  -2 -10   9   90.55    8.47
   2 -10   9   99.87    9.12
   2  10   9  121.71    6.66
   2 -10  -9   94.13    8.30
  -2  10  10   66.83    3.83
  -2  10  10   63.92    3.96
  -2 -10 -10   61.34    5.32
   2  10  10   67.24    3.78
   2 -10  10   68.98    6.69
   2 -10 -10   60.24    5.77
  -2 -10  10   60.17    5.90
   2  10  10   64.81    3.92
   2  10  10   65.30    3.76
  -2 -10  10   64.60    6.38
   2  10  11   36.89    2.23
   2 -10  11   32.57    4.69
  -2 -10  11   35.43    4.34
   2  10  11   34.63    2.39
   2 -10 -11   33.60    3.78
  -2 -10  11   28.29    4.46
  -2  10  11   35.44    2.44
  -2 -10 -11   30.25    3.61
  -2  10  11   33.72    2.25
   2  10  11   34.16    2.20
   2  10  12   51.51    3.06
   2 -10  12   45.92    5.71
  -2  10  12   50.24    3.12
   2  10  12   48.67    3.21
  -2  10  12   51.74    3.32
   2  10  12   51.89    3.08
   2  10  13  162.02    8.97
   2  10  13  159.38    8.81
   2  10  13  162.23    8.81
  -2  10  13  164.56    8.86
   2  10  14  151.80    8.41
   2  10  14  151.47    8.59
  -2  10  14  159.00    8.48
   2  10  14  153.49    8.42
   2  10  15    5.63    1.01
   2  10  15    5.77    0.99
   2  10  15    5.77    1.26
  -2  10  15    3.87    1.03
  -2  10  16   19.28    1.60
   2  10  16   14.02    1.56
   2  10  16   16.21    1.76
  -2  10  17   48.44    3.53
  -2  10  17   54.99    3.18
   2  10  17   48.26    3.34
   2  10  17   45.55    3.08
  -2  10  18  299.55   16.01
   2  10  18  309.45   16.23
   2  10  18  284.12   15.98
  -2  10  18  311.72   16.36
   2  10  19    3.61    1.44
  -2  10  19    1.09    1.65
  -2  10  20   32.86    2.84
   2  10  20   30.16    2.55
  -2  10  21    1.49    1.63
   2  10  21    0.34    1.28
  -2  10  22   57.88    4.08
   2  10  22   55.88    3.79
   2  10  23   43.93    3.11
  -2 -10 -23   39.10    2.88
  -2  10  23   46.90    3.41
  -2  10  24   10.80    1.90
   2  10  24   10.55    1.61
  -2  10  25   43.51    3.39
   2  10  25   48.06    3.22
  -2  10  26   32.84    2.73
  -2 -10 -26   33.27    2.71
   2  10  26   29.77    2.41
   2  10  27    0.04    1.05
  -2 -10 -27   -1.01    1.45
  -2  10  27    1.21    1.39
  -2  10  28   43.70    2.85
  -2 -10 -28   37.65    2.86
   2  10  28   34.13    2.49
  -2 -10 -29    2.11    1.34
  -2  10  29    1.33    1.15
  -2 -10 -30   26.82    2.31
  -2  10  30   29.03    2.02
  -2 -10 -31    0.50    0.95
  -2  11   0  313.16   19.67
  -2 -11   0  330.29   18.18
   2  11   0  321.55   18.52
  -2 -11  -1   74.89    5.20
   2  11   1   75.86    5.71
  -2  11   1   69.05    6.58
   2 -11  -1   79.24    6.67
  -2 -11   1   72.99    5.19
  -2  11   2  135.43    9.71
   2  11   2  130.57    8.71
  -2  11   2  129.80    6.91
   2 -11   2  117.20    8.82
  -2 -11  -2  129.78    7.97
  -2 -11   2  126.81    7.94
   2  11   2  122.90    6.86
   2 -11  -2  141.07    9.38
  -2 -11  -3   10.05    1.76
   2 -11   3   13.22    2.86
   2  11   3    9.00    0.88
  -2  11   3    7.36    2.80
   2  11   3   10.40    1.10
   2 -11  -3   11.66    2.81
   2  11   3    8.56    2.41
  -2  11   3    9.83    0.95
  -2 -11   4  520.29   29.51
  -2  11   4  538.16   29.85
   2 -11   4  497.60   28.83
   2 -11  -4  499.66   29.00
   2 -11   4  511.50   29.58
  -2  11   4  509.55   26.70
  -2 -11  -4  527.01   28.20
   2  11   4  502.08   28.10
   2  11   4  497.39   26.67
   2  11   4  519.13   26.80
  -2 -11  -4  498.39   27.86
  -2  11   5  251.94   15.48
   2 -11  -5  233.74   14.62
  -2 -11  -5  225.74   13.54
   2  11   5  237.59   12.42
  -2 -11  -5  224.56   13.74
  -2 -11   5  215.51   14.65
   2 -11   5  261.49   16.00
  -2  11   5  225.47   12.39
   2 -11   5  225.25   14.35
   2  11   5  224.56   13.78
  -2 -11   6   46.13    4.70
   2 -11   6   53.89    6.39
  -2 -11  -6   42.31    3.71
   2  11   6   35.15    3.84
   2  11   6   39.16    2.63
  -2  11   6   38.06    2.60
  -2 -11   6   38.04    4.43
  -2 -11  -6   43.39    3.91
   2 -11  -6   46.76    4.74
   2 -11   6   41.71    4.29
   2  11   7  197.92   10.62
  -2 -11  -7  189.78   12.02
   2 -11  -7  201.37   13.01
   2 -11   7  225.08   15.04
  -2  11   7  196.36   10.75
   2 -11   7  185.30   14.19
  -2 -11   7  213.04   13.61
  -2 -11   7  202.24   13.07
   2  11   7  193.76   12.47
  -2  11   7  198.92   10.66
  -2 -11   8  264.94   17.50
  -2  11   8  290.38   15.09
   2 -11  -8  262.42   17.34
   2  11   8  256.04   16.92
  -2 -11   8  261.30   17.51
   2  11   8  276.49   15.02
   2 -11   8  305.18   18.89
   2 -11   8  266.08   18.67
  -2  11   8  283.06   15.19
   2  11   8  294.16   15.05
   2  11   9   26.24    1.85
   2  11   9   26.91    1.87
   2 -11  -9   33.80    4.04
  -2 -11  -9   28.12    3.29
  -2  11   9   27.09    1.93
   2  11   9   26.13    3.66
  -2  11   9   27.93    2.09
   2 -11   9   24.94    4.42
  -2 -11   9   30.42    3.88
   2 -11   9   25.17    3.73
  -2  11  10   34.36    2.30
  -2 -11  10   34.89    4.33
   2  11  10   34.34    2.21
  -2  11  10   34.21    2.43
   2  11  10   32.25    2.24
   2  11  10   35.10    2.41
   2 -11  10   32.99    4.89
   2 -11  11   13.11    3.31
   2  11  11   17.29    1.53
  -2  11  11   12.14    1.45
   2  11  11   14.97    1.31
   2  11  11   15.45    1.34
  -2  11  11   15.95    1.44
  -2  11  12   20.64    1.92
   2  11  12   25.80    1.78
   2  11  12   23.42    1.94
   2  11  12   25.53    1.78
  -2  11  12   23.18    1.82
  -2  11  13    0.33    0.82
   2  11  13    0.73    0.78
  -2  11  13   -0.20    1.14
   2  11  13    0.27    0.77
   2  11  13   -0.86    1.15
   2  11  14  360.97   19.67
   2  11  14  371.18   19.51
  -2  11  14  370.14   19.55
   2  11  14  365.62   19.52
  -2  11  14  366.01   19.49
  -2  11  15  127.46    7.15
   2  11  15  127.73    7.33
   2  11  15  129.44    7.12
   2  11  15  125.25    7.10
   2  11  16   61.31    3.71
   2  11  16   60.97    3.99
   2  11  16   59.21    3.72
   2  11  17   60.72    3.87
   2  11  17   59.31    3.58
  -2  11  17   53.54    3.57
   2  11  18  405.95   21.91
   2  11  18  428.50   22.15
  -2  11  18  408.36   22.22
  -2  11  18  409.49   21.93
  -2  11  19   20.04    2.33
   2  11  19   18.17    2.04
  -2  11  19   16.39    1.67
   2  11  19   18.24    1.68
   2  11  20   15.78    2.00
  -2  11  20   15.30    2.31
  -2  11  21  143.33    8.31
   2  11  21  138.95    8.09
   2  11  22   76.69    4.85
  -2  11  22   77.47    5.06
   2  11  23   -0.50    1.36
  -2  11  23   -0.48    1.66
  -2  11  24   25.94    2.46
  -2 -11 -24   18.89    1.91
   2  11  24   25.54    2.18
  -2 -11 -25   41.47    3.07
   2  11  25   38.77    2.91
  -2  11  25   41.77    3.25
   2  11  26   34.48    2.64
  -2 -11 -26   39.16    2.87
  -2  11  26   34.72    2.87
  -2 -11 -27   26.91    2.24
  -2  11  27   24.29    2.20
   2  11  27   20.50    1.89
  -2 -11 -28   71.72    4.50
  -2  11  28   71.96    4.45
  -2  11  29   -0.92    1.12
   2 -11 -29   -1.00    1.23
  -2 -11 -29    1.50    1.23
   2 -11 -30   14.43    1.60
  -2  11  30   17.44    1.43
  -2 -11 -30   18.51    1.72
   2 -11 -31   17.78    1.51
  -2 -11 -31   18.48    1.57
  -2  12   0  148.15   11.04
  -2  12   0  160.79    8.44
  -2 -12   0  160.82    9.60
   2  12   0  152.59    8.40
   2  12   0  155.12    9.90
  -2  12  -1   40.85    2.42
  -2  12   1   41.58    2.46
  -2 -12  -1   39.19    3.45
   2 -12  -1   41.58    4.74
   2  12   1   39.80    2.41
   2  12   1   41.55    3.97
   2  12  -1   39.32    2.40
  -2 -12   1   39.64    3.48
  -2  12   1   37.03    4.76
   2  12   2   70.01    3.84
  -2  12  -2   68.65    3.80
   2 -12  -2   60.50    6.02
  -2 -12   2   66.07    4.88
  -2  12   2   67.88    3.86
  -2 -12  -2   68.20    4.95
   2  12   2   68.48    5.63
  -2  12   2   62.32    6.41
  -2  12   2   63.54    3.91
   2 -12  -3  125.93    9.46
  -2  12   3  139.21    7.13
   2 -12   3  105.64    9.22
   2  12   3  130.31    9.23
  -2 -12   3  126.64    8.19
  -2  12   3  137.48   10.22
  -2 -12  -3  130.39    8.30
   2  12   3  128.03    7.08
   2 -12   3  148.67   10.00
  -2  12   3  124.29    7.17
   2  12   4  500.46   26.84
  -2  12   4  517.10   26.87
   2 -12  -4  486.80   29.28
  -2  12   4  507.16   26.95
   2  12   4  497.87   29.38
   2 -12   4  489.45   29.55
  -2 -12  -4  479.63   28.11
   2 -12   4  529.99   30.20
  -2 -12  -4  532.76   28.55
   2  12   4  527.73   26.99
  -2  12   4  546.54   30.50
   2 -12   5   12.52    3.48
  -2 -12   5    9.74    2.65
  -2  12   5    9.99    1.17
  -2 -12  -5   10.53    2.02
   2 -12  -5    8.66    2.57
   2  12   5    9.96    1.21
   2  12   5    9.61    1.04
   2 -12   5    8.52    2.55
  -2 -12  -5   10.25    1.93
  -2  12   5   11.67    3.09
  -2 -12  -6   57.73    4.63
   2  12   6   48.47    4.48
   2 -12   6   61.90    5.65
  -2 -12   6   56.03    5.69
   2 -12  -6   59.73    5.55
  -2  12   6   53.84    3.47
  -2 -12  -6   54.25    4.77
  -2  12   6   62.36    6.25
   2 -12   6   63.64    7.02
   2  12   6   58.31    3.49
  -2 -12   6   53.85    5.36
  -2 -12   7   44.49    5.08
  -2 -12  -7   43.96    4.11
   2 -12  -7   42.10    4.86
  -2  12   7   49.35    2.97
  -2  12   7   46.53    3.05
   2  12   7   46.09    3.07
  -2 -12  -7   50.74    4.50
   2 -12   7   59.76    5.28
  -2 -12   7   48.80    5.63
   2  12   7   45.30    4.20
   2 -12   8  432.84   25.43
   2 -12  -8  359.87   23.51
  -2  12   8  406.87   21.21
   2  12   8  389.00   21.03
  -2 -12   8  399.39   24.06
  -2  12   8  407.84   21.09
   2 -12   8  400.92   23.88
   2  12   8  393.68   21.04
  -2  12   9   26.18    2.02
  -2  12   9   28.41    2.16
   2 -12   9   25.95    4.66
   2 -12   9   29.66    3.95
   2  12   9   30.37    2.02
   2  12   9   28.58    1.96
  -2 -12   9   29.14    3.97
   2 -12  10   13.52    3.66
   2  12  10   16.94    1.42
  -2  12  10   14.36    1.62
  -2  12  10   14.35    1.44
   2  12  10   15.23    1.35
   2  12  11   39.14    2.48
  -2  12  11   40.59    2.56
   2  12  11   40.48    2.47
   2  12  11   36.57    2.60
   2  12  12   44.81    2.84
   2  12  12   46.95    3.07
   2  12  12   42.93    2.85
  -2  12  12   43.99    3.10
  -2  12  12   43.76    2.88
   2  12  13   95.12    5.57
   2  12  13   93.23    5.35
   2  12  13   96.21    5.39
  -2  12  13   94.27    5.42
  -2  12  13   87.54    5.60
   2  12  14   39.16    2.88
   2  12  14   43.22    2.72
   2  12  14   38.69    2.72
  -2  12  14   42.29    2.72
  -2  12  14   41.96    3.07
  -2  12  14   41.42    2.81
  -2  12  15    0.71    1.00
   2  12  15    0.24    0.93
   2  12  15    0.05    1.30
   2  12  15    1.58    0.93
  -2  12  15    0.89    0.88
   2  12  16    7.95    1.20
  -2  12  16    8.26    1.33
   2  12  16    8.24    1.33
   2  12  16    6.90    1.56
   2  12  17   15.24    1.94
   2  12  17   14.84    1.55
  -2  12  17   13.90    1.56
   2  12  18  234.16   12.95
   2  12  18  251.33   13.21
  -2  12  18  234.23   12.96
   2  12  19    4.24    1.25
   2  12  19    7.46    1.64
  -2  12  19    4.58    1.28
  -2  12  19    5.80    1.96
   2  12  20    1.55    1.45
   2  12  20    0.61    1.01
  -2  12  20    3.66    1.90
   2  12  21    4.67    1.54
  -2  12  21    4.76    1.83
  -2  12  22   12.09    2.09
   2  12  22   12.26    1.77
  -2  12  23  107.40    6.50
   2  12  23  103.77    6.24
  -2 -12 -24   10.00    1.47
   2  12  24   13.68    1.70
  -2  12  24   14.67    2.06
   2  12  25   13.71    1.73
  -2  12  25   17.44    2.06
  -2 -12 -25   16.26    1.87
  -2 -12 -26   15.39    1.91
   2  12  26   17.31    1.78
   2  12  27    9.93    1.27
  -2 -12 -27    5.49    1.38
  -2 -12 -28   41.06    2.92
  -2  12  28   46.05    2.95
   2 -12 -28   36.01    2.97
   2 -12 -29    0.61    1.10
  -2  12  29   -0.90    1.02
  -2 -12 -29    1.19    1.07
   2 -12 -30   21.98    1.79
  -2 -12 -30   21.94    1.84
  -2  13   0    3.35    0.77
  -2 -13   0    3.64    1.36
   2 -13   0    2.03    2.26
   2  13   0    5.09    0.73
  -2 -13   1    4.70    1.46
  -2  13   1    2.87    0.84
   2  13   1    0.85    0.73
  -2  13  -1    2.51    0.77
   2  13   1    2.48    1.51
  -2 -13  -1    4.01    1.53
   2 -13  -1    3.92    2.43
   2  13  -1    1.18    0.70
  -2  13   2    2.69    0.77
  -2 -13  -2    3.14    1.33
  -2 -13   2    2.02    1.21
  -2  13   2    1.66    2.38
   2  13   2    2.49    0.73
   2 -13   2    2.20    2.17
  -2  13  -2    3.23    0.69
   2  13  -2    3.17    0.63
   2 -13  -2    0.27    1.86
   2  13   2    1.94    1.66
  -2  13   2    2.90    0.82
   2  13   3   47.52    2.88
   2  13  -3   49.13    2.81
  -2 -13  -3   44.37    3.98
   2 -13   3   55.31    5.70
   2 -13  -3   45.48    5.09
  -2  13   3   41.25    5.53
  -2 -13  -3   47.13    4.23
  -2  13  -3   48.81    2.82
  -2 -13   3   39.15    3.76
   2  13   3   55.59    5.03
  -2  13   3   44.11    2.99
  -2  13   3   50.83    2.95
   2 -13   4   55.99    6.00
  -2  13   4   46.22    5.67
  -2  13   4   45.32    2.79
  -2  13   4   43.87    2.89
  -2  13  -4   43.69    2.64
  -2 -13  -4   44.58    3.93
   2  13   4   43.36    4.78
   2 -13  -4   43.35    4.91
  -2 -13  -4   46.67    4.22
   2  13  -4   46.00    2.64
   2  13   4   45.11    2.75
  -2 -13   4   44.39    3.79
   2 -13   4   39.96    5.03
  -2  13   5  144.75    8.16
   2 -13   5  154.12   11.22
   2 -13  -5  134.31   10.46
   2  13   5  152.44    8.30
  -2 -13  -5  140.66    9.48
  -2  13   5  156.05    8.30
  -2 -13  -5  144.82    9.85
  -2  13   5  155.87   11.73
   2  13   5  144.01   10.87
   2 -13   5  180.16   12.56
   2  13   5  147.26    8.14
  -2 -13   5  154.02   10.48
   2 -13   6   21.33    4.69
   2 -13   6   17.45    3.50
   2  13   6   20.39    1.70
  -2 -13  -6   13.84    2.36
  -2  13   6   16.59    1.62
  -2  13   6   17.68    3.85
  -2 -13   6   17.00    3.66
   2 -13  -6   20.41    3.37
   2 -13   7  115.91    9.61
  -2  13   7  124.38    7.19
   2 -13   7  132.63   11.50
   2  13   7  132.66    7.05
   2  13   7  131.97    7.22
  -2 -13   7  113.20    9.70
  -2 -13  -7  110.11    8.36
  -2  13   8   40.33    2.66
  -2  13   8   41.41    2.81
  -2 -13   8   39.09    5.01
   2  13   8   41.63    2.80
   2  13   8   39.71    2.61
   2 -13   8   36.58    4.77
   2  13   8   40.82    2.62
   2  13   9    3.44    1.00
   2 -13   9    1.38    1.85
   2  13   9    2.82    0.93
  -2  13   9    2.53    1.03
  -2  13   9    4.02    1.17
  -2  13  10   13.04    1.43
  -2  13  10   12.09    1.55
   2  13  10   14.05    1.37
   2  13  10   14.25    1.41
   2  13  11    3.52    1.01
  -2  13  11    3.32    1.29
  -2  13  11    2.12    1.00
   2  13  11    2.84    0.97
   2  13  12    6.70    1.07
  -2  13  12    6.09    1.14
  -2  13  12    4.93    1.27
   2  13  12    4.62    1.31
   2  13  12    5.38    1.11
  -2  13  13   51.47    3.28
   2  13  13   50.51    3.50
  -2  13  13   56.40    3.41
  -2  13  13   47.02    3.55
   2  13  13   52.24    3.33
   2  13  13   53.35    3.29
  -2  13  14    0.94    0.90
  -2  13  14    0.18    1.39
   2  13  14    0.62    1.05
   2  13  14    0.20    0.93
  -2  13  14    1.06    1.06
   2  13  14   -0.39    1.27
   2  13  15   77.58    4.62
  -2  13  15   68.39    4.87
  -2  13  15   76.80    4.63
   2  13  15   79.20    4.84
   2  13  15   77.52    4.57
  -2  13  15   76.12    4.54
  -2  13  16    2.92    1.19
   2  13  16    3.27    1.24
   2  13  16    0.93    1.44
   2  13  16    2.43    1.08
  -2  13  16    2.10    1.04
   2  13  17   55.64    3.99
   2  13  17   59.93    3.75
   2  13  17   57.47    3.72
  -2  13  17   62.15    3.80
   2  13  18   37.79    2.63
  -2  13  18   37.90    2.68
   2  13  18   35.08    2.94
   2  13  19    6.76    1.33
  -2  13  19    6.33    1.39
   2  13  19    8.84    1.83
  -2  13  20    8.90    2.13
   2  13  20    9.25    1.40
  -2  13  20    8.19    1.37
   2  13  20   10.66    1.80
   2  13  21  117.35    7.00
  -2  13  21  119.24    7.22
  -2  13  22    1.21    1.74
   2  13  22   -0.88    1.43
  -2  13  23    8.97    1.94
  -2 -13 -23    4.73    1.31
   2  13  23    5.51    1.47
  -2 -13 -24   -0.95    1.17
  -2  13  24   -1.26    1.69
   2  13  24    0.05    1.36
  -2 -13 -24   -2.19    1.43
   2  13  25   15.91    1.73
  -2 -13 -25   14.39    1.81
  -2  13  25   17.18    2.04
  -2 -13 -25   11.04    1.55
   2  13  26   -0.78    1.17
  -2  13  26    0.57    1.39
  -2 -13 -26    0.51    1.27
  -2  13  27    0.71    1.24
  -2 -13 -27    0.88    1.12
  -2  13  28    7.51    1.32
  -2 -13 -28    7.52    1.31
   2 -13 -28    6.15    1.33
   2 -13 -29    1.48    1.00
  -2 -13 -29    0.65    0.92
   2 -13 -30    0.63    0.68
  -2  14   0   11.56    1.14
  -2 -14   0    8.58    1.85
   2  14   0   11.58    1.06
   2 -14   0    7.10    2.67
  -2  14   1   31.36    2.07
   2 -14   1   25.31    4.17
  -2  14   1   27.48    4.33
   2  14  -1   31.27    1.99
   2 -14  -1   31.90    4.33
  -2  14  -1   29.83    2.02
   2  14   1   31.16    2.03
  -2 -14   1   29.98    2.98
  -2 -14  -1   30.56    3.06
   2  14   1   25.05    3.25
  -2 -14   2   13.12    1.97
  -2  14   2   10.14    3.17
   2  14   2   11.54    2.39
  -2  14  -2   11.59    1.08
  -2 -14  -2    8.95    1.97
   2  14   2   11.23    1.14
  -2  14   2   10.59    1.18
   2 -14  -2    9.50    2.85
   2  14  -2   12.21    1.05
   2 -14   2    9.54    3.01
  -2 -14  -2   10.08    1.98
  -2  14   3  262.16   18.49
   2  14  -3  281.15   14.85
  -2  14   3  289.85   14.96
   2  14   3  283.00   14.91
   2  14   3  271.45   17.37
   2 -14  -3  258.88   17.61
  -2  14  -3  280.57   14.87
  -2 -14  -3  263.74   16.66
  -2 -14  -3  259.11   16.29
   2 -14   3  288.63   18.49
  -2  14   3  274.78   15.05
  -2  14   4   64.73    3.86
  -2 -14  -4   57.27    4.98
   2  14   4   63.61    3.80
  -2  14  -4   62.74    3.70
   2  14   4   61.34    6.04
   2  14  -4   70.18    3.72
  -2  14   4   63.78    3.97
   2 -14   4   68.53    7.08
  -2  14   4   61.63    6.87
   2  14   5   36.92    4.66
  -2 -14  -5   29.32    3.33
  -2  14   5   35.53    2.51
  -2  14   5   36.87    2.43
   2  14   5   35.14    2.33
   2 -14   5   32.97    5.43
   2  14   6   43.03    2.88
   2  14   6   44.76    2.77
   2 -14   6   39.38    6.14
  -2  14   6   45.02    2.96
   2  14   6   39.61    5.21
   2  14   6   42.52    2.72
  -2 -14  -6   30.75    3.69
   2  14  -7   35.89    2.23
   2  14   7   36.00    2.45
  -2  14   7   36.61    2.64
   2  14   7   36.27    2.57
   2  14   8   70.22    4.23
   2  14   8   64.32    4.02
  -2  14   8   66.27    4.06
  -2  14   8   69.14    4.23
   2  14   9   39.97    2.65
  -2  14   9   38.70    2.81
   2  14   9   38.08    2.61
  -2  14   9   38.95    2.67
   2  14  10   20.05    1.73
   2  14  10   18.07    1.70
  -2  14  10   20.03    1.99
  -2  14  10   20.23    1.78
   2  14  11   18.59    1.66
  -2  14  11   16.40    1.89
  -2  14  11   16.53    1.71
   2  14  11   17.79    1.73
  -2  14  12    0.31    1.13
   2  14  12   -0.80    1.15
   2  14  12    1.52    1.04
  -2  14  12    0.49    1.38
   2  14  13   99.48    6.23
  -2  14  13  101.19    6.35
  -2  14  13  103.33    6.01
   2  14  13  105.27    6.08
   2  14  13  109.08    6.05
  -2  14  13  107.40    6.11
   2  14  14   14.75    1.69
  -2  14  14   16.50    1.75
  -2  14  14   17.50    1.66
   2  14  14   17.81    1.69
  -2  14  14   16.22    2.04
   2  14  14   15.91    1.92
   2  14  15   14.83    1.54
   2  14  15   10.81    1.87
  -2  14  15    9.47    1.96
  -2  14  15   13.29    1.49
  -2  14  15    9.99    1.59
   2  14  15   11.57    1.58
  -2  14  16   -0.67    1.03
   2  14  16    1.54    1.13
  -2  14  16   -1.40    1.23
   2  14  16    0.79    1.17
   2  14  16   -1.17    1.60
  -2  14  16    0.35    1.68
   2  14  17   11.36    1.52
   2  14  17   11.50    1.92
  -2  14  17   10.23    1.54
   2  14  17    8.73    1.41
   2  14  18   89.94    5.37
  -2  14  18   88.72    5.38
   2  14  18   93.39    5.64
  -2  14  19   10.00    1.51
   2  14  19   11.87    1.54
   2  14  19   11.70    2.04
  -2  14  20   -0.05    1.04
   2  14  20    1.38    1.08
   2  14  20   -0.12    1.48
   2  14  21    3.29    1.15
   2  14  21    6.80    1.65
  -2  14  21    7.62    2.15
   2  14  22   14.57    1.91
  -2  14  22   13.12    2.15
  -2 -14 -23   78.97    4.96
  -2 -14 -23   75.40    4.96
  -2  14  23   88.45    5.33
   2  14  23   83.55    5.03
  -2 -14 -24   -1.14    1.28
  -2  14  24    1.12    1.63
   2  14  24    0.10    1.34
  -2 -14 -24   -0.05    1.16
  -2  14  25    6.82    1.65
   2  14  25    4.62    1.35
  -2 -14 -25    3.31    1.26
  -2 -14 -25    2.84    1.13
  -2  14  26    2.93    1.46
  -2 -14 -26    1.34    1.07
   2 -14 -27    0.70    1.15
  -2 -14 -27    0.37    1.03
  -2  14  27    1.01    1.26
  -2 -14 -28    5.30    1.12
   2 -14 -28    5.09    1.12
  -2  14  28    7.18    1.22
  -2 -14 -29    0.99    0.85
   2 -14 -29    1.20    0.77
  -2  15   0  694.80   35.91
   2  15   0  673.31   35.86
   2  15  -1   50.29    2.96
   2  15   1   46.91    2.98
  -2  15   1   50.33    3.08
  -2  15  -1   44.16    2.98
   2  15   2   39.56    2.68
   2  15  -2   44.09    2.64
  -2  15   2   40.65    2.76
  -2  15  -2   43.34    2.67
  -2  15   3   83.80    4.94
   2  15   3   86.57    4.91
  -2  15  -3   87.33    4.84
   2  15  -3   83.24    4.79
   2  15  -4  157.07    8.47
   2  15   4  158.95    8.60
  -2  15   4  155.00    8.63
  -2  15   4  152.82    8.76
  -2  15  -4  157.24    8.50
   2  15   5   33.57    2.35
  -2  15   5   33.50    2.52
  -2  15   5   34.51    2.40
   2  15   6    6.67    1.14
   2  15  -6    9.39    0.98
  -2  15   6    8.24    1.40
   2  15   6    8.65    1.20
  -2  15   6    8.05    1.24
   2  15   7   53.40    3.37
   2  15  -7   51.11    3.14
   2  15   7   56.58    3.56
  -2  15   7   55.45    3.62
   2  15   8   86.92    5.08
  -2  15   8   82.40    5.29
   2  15   8   89.24    5.28
   2  15   9   29.32    2.45
  -2  15   9   27.57    2.29
   2  15   9   30.74    2.28
  -2  15   9   26.81    2.45
   2  15   9   30.18    2.26
  -2  15  10  110.37    6.70
   2  15  10  116.29    6.50
  -2  15  10  111.11    6.51
   2  15  10  113.62    6.50
   2  15  11    9.52    1.61
   2  15  11   11.05    1.52
  -2  15  11   10.73    1.80
  -2  15  11    9.55    1.58
   2  15  12   82.66    4.84
   2  15  12   83.19    4.86
  -2  15  12   76.38    4.86
  -2  15  12   76.05    5.09
   2  15  13  124.48    7.04
  -2  15  13  118.93    7.10
   2  15  13  128.72    7.11
  -2  15  13  123.84    7.04
  -2  15  13  117.76    7.36
   2  15  14  148.26    7.92
  -2  15  14  132.74    7.80
  -2  15  14  133.91    8.15
   2  15  14  136.93    7.83
  -2  15  14  139.11    7.88
   2  15  15   25.64    2.50
  -2  15  15   22.30    2.21
  -2  15  15   23.49    2.08
  -2  15  15   24.03    2.59
   2  15  15   28.96    2.21
   2  15  15   27.10    2.27
   2  15  16   -0.39    1.28
  -2  15  16   -0.10    1.31
  -2  15  16   -0.09    1.05
   2  15  16    1.27    1.22
  -2  15  16   -1.03    1.70
   2  15  16   -0.65    1.60
  -2  15  17   32.60    3.04
  -2  15  17   34.95    2.58
   2  15  17   29.19    2.41
   2  15  17   35.21    2.53
   2  15  17   31.54    2.85
  -2  15  17   28.42    2.36
   2  15  18   66.52    4.36
   2  15  18   64.97    4.02
  -2  15  18   58.26    3.99
  -2  15  19    8.90    1.44
   2  15  19    8.19    1.41
   2  15  19    6.54    1.80
   2  15  20   10.78    1.82
  -2  15  20   10.12    1.45
   2  15  20    8.67    1.40
  -2  15  21   31.60    2.41
   2  15  21   39.11    2.85
   2  15  21   31.84    2.48
   2  15  22   87.53    5.17
  -2 -15 -22   74.59    4.95
  -2  15  22   89.42    5.46
   2  15  23   34.01    2.62
  -2 -15 -23   29.18    2.44
  -2 -15 -23   27.32    2.49
  -2 -15 -24   11.71    1.59
  -2 -15 -24   10.74    1.63
  -2 -15 -25   10.92    1.53
   2 -15 -25    9.80    1.40
  -2 -15 -25   14.19    1.58
   2 -15 -26   36.96    2.96
  -2 -15 -26   40.63    2.94
  -2 -15 -27    1.65    1.03
   2 -15 -27    0.54    0.98
  -2 -15 -28    1.96    0.92
   2 -15 -28    1.05    0.83
  -2  16   0   16.74    1.61
   2  16   0   17.07    1.53
   2  16  -1    3.25    0.94
   2  16   1    4.17    1.06
  -2  16  -1    3.23    0.99
  -2  16   1    1.88    1.07
  -2  16  -2    7.37    1.17
  -2  16   2    7.13    1.39
   2  16   2    7.25    1.26
   2  16  -2    9.74    1.17
   2  16   3  124.97    7.00
   2  16  -3  126.54    6.90
  -2  16   3  125.62    7.05
  -2  16  -3  122.89    6.93
   2  16  -4    7.68    0.99
   2  16   4    9.45    1.28
  -2  16   4    8.82    1.36
  -2  16  -4    9.21    1.04
  -2  16  -5   60.95    3.43
  -2  16   5   55.56    3.62
   2  16  -5   53.83    3.42
   2  16   5   59.10    3.59
   2  16   6    2.80    1.14
  -2  16   6    2.85    1.22
  -2  16   6    2.83    1.35
   2  16  -6    3.10    0.84
   2  16   7   80.00    4.47
  -2  16   7   71.51    4.62
   2  16  -7   71.30    4.19
   2  16   7   68.96    4.40
   2  16   8    1.33    1.19
  -2  16   8    0.83    1.41
   2  16   9    3.44    1.49
  -2  16   9    3.40    1.36
   2  16   9    3.22    1.29
  -2  16   9    3.99    1.58
   2  16  10    3.77    1.58
   2  16  10    1.89    1.33
  -2  16  10    0.05    1.35
  -2  16  10    2.22    1.63
   2  16  10    1.78    1.42
  -2  16  11   37.37    2.90
  -2  16  11   36.15    3.15
   2  16  11   40.70    2.86
   2  16  11   36.21    2.89
  -2  16  12   -2.12    1.63
  -2  16  12   -0.29    1.35
  -2  16  12    1.63    1.84
   2  16  12   -1.81    1.60
   2  16  12   -0.62    1.45
  -2  16  13  127.30    7.40
  -2  16  13  125.08    7.67
   2  16  13  129.58    7.35
  -2  16  13  120.17    7.32
   2  16  13  138.02    7.43
  -2  16  14    1.19    1.47
  -2  16  14    2.28    1.31
   2  16  14    1.36    1.51
  -2  16  14    3.56    1.85
   2  16  14    4.82    1.34
   2  16  15   42.25    3.03
   2  16  15   42.26    2.96
  -2  16  15   37.49    3.36
  -2  16  15   42.33    3.06
  -2  16  15   39.21    2.89
   2  16  16    5.35    1.88
  -2  16  16    5.01    1.56
  -2  16  16    3.37    2.00
   2  16  16    6.13    1.40
   2  16  16    4.85    1.52
  -2  16  16    3.19    1.25
   2  16  17    9.86    1.97
  -2  16  17    9.20    1.41
   2  16  17   11.82    1.56
   2  16  17   13.26    1.62
  -2  16  17   12.05    2.27
  -2  16  17   10.16    1.61
  -2  16  18    4.47    1.36
   2  16  18    6.90    1.85
  -2  16  18    6.12    2.09
   2  16  18    7.15    1.45
   2  16  19   -0.67    1.20
  -2  16  19    1.23    1.17
   2  16  19    2.31    1.64
  -2  16  20    2.46    1.19
   2  16  20    5.39    1.74
  -2 -16 -20    3.28    1.17
   2  16  20    5.03    1.30
  -2  16  21    3.58    1.15
   2  16  21    3.11    1.18
  -2 -16 -21    2.90    1.21
   2  16  21    5.50    1.63
  -2 -16 -22   -1.30    1.17
  -2 -16 -23   18.54    2.00
  -2 -16 -23   16.82    1.78
  -2 -16 -24    4.53    1.37
  -2  16  24    8.59    1.74
  -2 -16 -24    6.30    1.28
   2 -16 -25    5.50    1.27
  -2 -16 -25    5.00    1.14
  -2 -16 -25    3.81    1.23
  -2  16  25    8.09    1.62
   2 -16 -25    5.11    1.12
   2 -16 -26    1.66    1.03
  -2 -16 -26    0.45    0.95
  -2 -16 -27   -0.72    0.88
   2 -16 -27    0.30    0.81
   2  17   0  832.81   43.25
  -2  17   0  824.71   43.25
   2  17   0  813.58   43.20
  -2  17  -1  121.79    6.82
  -2  17   1  116.71    6.86
   2  17  -1  116.94    6.75
   2  17   1  120.16    6.81
   2  17   1  128.38    6.90
   2  17  -1  122.31    6.83
   2  17   2   67.67    4.11
   2  17  -2   67.47    3.95
  -2  17  -2   65.13    3.99
  -2  17   2   60.41    4.08
   2  17  -2   68.57    4.04
   2  17   2   67.43    4.05
  -2  17   3   88.66    5.16
   2  17  -3   82.97    4.94
   2  17   3   89.06    5.16
  -2  17  -3   88.04    5.00
   2  17   3   84.01    5.06
   2  17  -3   87.99    5.02
   2  17   4  308.04   16.56
  -2  17  -4  312.12   16.47
   2  17  -4  299.13   16.41
   2  17  -4  304.40   16.47
   2  17   4  319.12   16.61
  -2  17   4  313.12   16.62
   2  17  -5    4.31    0.97
  -2  17   5    3.31    1.19
  -2  17  -5    4.04    0.86
   2  17   5    3.98    1.20
   2  17   6   47.23    3.06
   2  17  -6   42.79    2.81
  -2  17   6   43.19    3.09
  -2  17   7   20.47    2.24
   2  17  -7   19.70    1.63
   2  17   7   21.08    2.01
  -2  17   7   18.72    1.98
   2  17   7   21.53    1.99
  -2  17   8  317.10   18.05
   2  17   8  340.89   17.84
  -2  17   9   94.51    6.24
   2  17   9  104.04    5.99
   2  17  10  226.62   12.01
  -2  17  10  207.91   12.29
  -2  17  10  215.22   12.01
   2  17  10  217.22   12.00
   2  17  11   60.28    3.88
  -2  17  11   56.34    4.22
  -2  17  11   54.45    3.89
  -2  17  11   53.40    3.80
   2  17  11   60.33    3.94
  -2  17  12  111.58    7.31
   2  17  12  127.06    7.05
  -2  17  12  113.23    6.96
  -2  17  12  117.54    7.04
   2  17  12  132.12    7.15
  -2  17  13  216.37   12.14
   2  17  13  217.74   12.14
   2  17  13  232.90   12.22
  -2  17  13  210.17   12.52
  -2  17  13  223.06   12.20
   2  17  14  308.59   16.62
   2  17  14  318.65   16.67
  -2  17  14  310.91   16.66
  -2  17  14  297.41   16.61
  -2  17  14  297.53   16.95
  -2  17  15   18.90    2.47
   2  17  15   17.35    1.91
  -2  17  15   14.84    1.95
  -2  17  15   13.93    1.79
   2  17  15   18.99    2.02
  -2  17  16    6.79    1.50
   2  17  16   10.93    1.75
  -2  17  16    8.93    2.23
   2  17  16   12.07    1.61
  -2  17  16    8.47    1.70
   2  17  17    0.67    1.78
  -2  17  17    0.19    1.14
   2  17  17    1.97    1.37
  -2  17  17    0.96    1.96
  -2 -17 -17    0.48    0.87
  -2  17  17    0.63    1.32
  -2  17  18  215.98   11.33
  -2  17  18  197.06   10.81
   2  17  18  203.30   10.80
   2  17  18  216.96   11.12
  -2  17  19   27.10    2.23
  -2  17  19   26.05    2.90
   2  17  19   27.74    2.25
  -2 -17 -19   25.20    2.08
  -2  17  20    1.81    1.19
  -2 -17 -20    3.28    1.09
   2  17  20    3.77    1.24
  -2 -17 -21    0.46    0.99
   2  17  21    0.29    1.09
  -2  17  21    1.71    1.03
  -2 -17 -22   95.91    5.29
  -2 -17 -22   77.92    4.98
  -2 -17 -23   95.01    5.29
  -2 -17 -23   80.00    5.03
   2 -17 -24   16.60    1.79
  -2 -17 -24   18.83    1.70
  -2 -17 -25   11.75    1.32
  -2 -17 -25   12.52    1.56
   2 -17 -25   12.86    1.37
   2 -17 -25    9.80    1.30
   2 -17 -26   41.08    2.64
  -2  18   0   11.03    1.46
   2  18   0    7.52    1.30
   2  18   0    8.15    1.45
   2  18   1    2.50    1.15
   2  18  -1    2.06    1.07
  -2  18  -1    2.06    1.18
   2  18  -1    2.22    1.26
  -2  18   1    2.06    1.23
   2  18   1    2.39    1.31
  -2  18   2    1.75    1.39
   2  18  -2    0.99    0.98
   2  18   2    3.26    1.45
   2  18  -2    2.08    1.24
   2  18   2    2.42    1.25
  -2  18  -2    2.24    1.19
   2  18  -3   10.67    1.30
   2  18   3   10.97    1.55
   2  18  -3   10.31    1.40
   2  18   3   13.34    1.67
  -2  18   3    9.79    1.58
  -2  18  -3   11.98    1.37
   2  18   4    1.84    1.33
   2  18  -4    1.42    1.03
   2  18   4    2.15    1.22
  -2  18  -4    0.79    0.92
   2  18  -4    0.28    0.87
  -2  18   4    1.14    1.28
   2  18  -5  106.26    6.16
  -2  18   5  111.06    6.36
   2  18   5  110.06    6.35
   2  18  -6    1.63    1.07
  -2  18   6    2.93    1.49
   2  18   6    2.45    1.35
   2  18   7   57.29    3.69
   2  18   7   52.11    3.58
   2  18  -7   51.28    3.28
  -2  18   7   52.61    3.62
   2  18   8    3.82    1.67
   2  18   8    2.45    1.56
   2  18   9    5.41    1.68
  -2  18  10   13.47    2.01
  -2  18  10   15.62    2.37
   2  18  10   14.68    2.01
  -2  18  10   12.32    2.16
  -2  18  11   80.92    5.29
  -2  18  11   82.36    5.68
  -2  18  11   90.57    5.38
   2  18  11   85.74    5.29
   2  18  11   86.74    5.39
   2  18  12    4.20    1.71
  -2  18  12    4.68    2.06
  -2  18  12    2.28    1.72
  -2  18  12    0.11    1.65
   2  18  12    0.96    1.81
  -2  18  13   49.57    3.80
   2  18  13   43.78    3.22
  -2  18  13   47.81    3.35
  -2  18  13   38.71    3.17
   2  18  13   46.07    3.37
   2  18  14   22.71    2.20
  -2  18  14   24.41    2.32
  -2  18  14   18.60    2.15
  -2  18  14   23.37    2.83
   2  18  14   21.02    2.37
   2  18  15   43.78    3.02
   2  18  15   40.73    2.93
  -2  18  15   33.28    2.81
  -2  18  15   36.46    2.95
  -2  18  15   40.85    3.46
   2  18  16    8.33    1.57
  -2  18  16   10.27    2.28
  -2  18  16    5.45    1.74
   2  18  16    7.37    1.78
  -2  18  16    7.49    1.53
  -2  18  17   17.24    1.90
  -2  18  17   15.29    2.54
   2  18  17   19.44    1.89
  -2  18  17   13.80    1.68
  -2  18  18    6.85    2.17
   2  18  18    5.48    1.43
  -2  18  18    7.58    1.54
  -2  18  19   -1.04    1.16
   2  18  19    0.88    1.24
  -2  18  19   -0.46    1.99
  -2  18  20    0.51    2.02
   2  18  20   -0.13    1.17
  -2  18  20    0.52    1.15
  -2  18  21   13.34    1.43
  -2 -18 -22    7.77    1.49
   2 -18 -22    6.32    1.21
  -2 -18 -23    5.08    1.39
   2 -18 -23    4.01    1.01
  -2 -18 -24   -0.24    1.24
   2 -18 -24    2.12    1.12
  -2 -18 -25    4.12    1.17
   2 -18 -25    2.07    0.86
   2  19   0  314.03   16.73
   2  19   0  302.88   16.64
  -2  19   0  314.47   16.71
   2  19  -1   76.03    4.71
  -2  19  -1   80.57    4.80
   2  19   1   79.11    4.78
   2  19  -1   78.16    4.83
  -2  19   1   76.43    4.83
   2  19   1   87.10    4.94
   2  19   2   18.63    2.05
   2  19   2   17.84    1.85
  -2  19  -2   18.47    1.80
   2  19  -2   20.20    1.93
  -2  19   2   18.47    1.98
   2  19  -2   18.96    1.74
   2  19   3  167.17    9.07
   2  19  -3  160.87    8.91
  -2  19  -3  157.02    8.85
   2  19   3  153.40    8.94
   2  19  -3  158.15    8.82
  -2  19   3  165.67    9.03
   2  19   4  253.53   12.74
  -2  19   4  236.16   12.69
  -2  19  -4  233.18   12.51
   2  19  -4  217.41   12.51
   2  19   4  235.67   12.64
   2  19  -4  219.79   12.45
  -2  19   5    5.63    1.57
   2  19  -5    5.26    1.20
   2  19   5    4.77    1.44
   2  19  -6  158.20    9.18
  -2  19   6  175.66    9.45
   2  19   6  171.93    9.40
   2  19   7   66.88    3.17
   2  19   7   59.13    2.91
   2  19   8  212.68   11.13
  -2  19   8  180.87   11.04
   2  19   8  205.24   11.12
   2  19   9  212.28   11.25
  -2  19   9  191.12   11.21
  -2  19  10  173.83   10.09
   2  19  10  185.89   10.13
   2  19  11   41.39    3.11
  -2  19  11   44.11    3.22
   2  19  11   40.35    3.21
  -2  19  11   33.11    3.03
   2  19  12  104.76    6.17
  -2  19  12   96.87    6.18
  -2  19  12  109.24    6.25
   2  19  12  102.49    6.25
  -2  19  13  259.99   14.53
   2  19  13  270.82   14.56
  -2  19  13  269.76   14.59
   2  19  13  263.82   14.57
   2  19  14  237.24   12.58
  -2  19  14  209.76   12.51
  -2  19  14  229.19   12.61
  -2  19  14  225.88   12.97
   2  19  14  239.87   12.62
   2  19  15   19.55    2.12
  -2  19  15   28.48    2.93
  -2  19  15   22.50    2.15
   2  19  15   23.33    2.28
  -2  19  15   25.47    2.34
  -2  19  16   13.59    2.48
   2  19  16   18.46    1.93
  -2  19  16   13.69    1.76
  -2  19  16   15.67    1.99
   2  19  16   18.19    2.00
  -2  19  17    0.97    1.31
  -2  19  17    0.48    1.87
  -2  19  17    0.95    1.13
   2  19  17    1.51    1.37
   2  19  18  162.79    8.97
  -2  19  18  157.34    8.98
  -2  19  19   12.47    1.59
   2  19  19   12.11    1.58
   2  19  20    5.54    1.26
  -2  19  20    4.41    1.18
  -2  19  21    6.00    1.12
  -2 -19 -21    6.47    1.43
  -2 -19 -22   50.22    3.40
  -2 -19 -23  100.47    5.92
  -2 -19 -24   10.82    1.46
   2 -19 -24    9.53    1.28
   2  20   0   22.17    2.18
  -2  20   0   25.39    2.14
   2  20   0   23.16    2.04
  -2  20   1    0.34    1.26
   2  20   1    0.85    1.24
   2  20  -1    0.33    1.32
   2  20  -1    0.30    1.11
   2  20   1    2.47    1.47
  -2  20  -1    4.05    1.35
   2  20   2   14.65    1.75
   2  20  -2   13.97    1.59
   2  20  -2   14.00    1.77
   2  20   2   14.78    1.91
  -2  20  -2   15.28    1.62
  -2  20   2   13.71    1.87
   2  20   3   13.30    1.90
   2  20  -3   13.43    1.50
   2  20  -3   12.80    1.65
   2  20   3   14.27    1.75
  -2  20  -3   15.33    1.58
  -2  20   3   13.56    1.82
   2  20  -4   57.81    3.74
   2  20   4   60.02    3.98
  -2  20   4   69.05    4.11
   2  20   4   62.14    4.12
  -2  20  -4   64.00    3.81
   2  20  -4   59.04    3.85
   2  20  -5  232.38   13.10
  -2  20   5  251.58   13.31
   2  20   5  245.16   13.25
   2  20   6    6.49    1.69
   2  20  -6    4.71    1.21
  -2  20   6    6.47    1.70
  -2  20   7   37.91    2.92
   2  20   7   37.51    2.88
   2  20  -7   33.10    2.46
  -2  20   8   15.91    2.18
   2  20   8   19.68    2.20
   2  20   8   20.66    2.21
  -2  20  -8   17.22    1.70
  -2  20   8   17.93    2.19
   2  20   9   67.46    4.35
  -2  20   9   63.09    4.34
   2  20  10   21.66    2.30
  -2  20  10   16.67    2.19
  -2  20  11   40.78    3.13
   2  20  11   43.84    3.14
   2  20  12    7.42    1.74
   2  20  12    5.67    1.83
  -2  20  12    4.57    1.58
  -2  20  12    6.54    1.87
   2  20  13    2.13    1.44
  -2  20  13   -0.22    1.45
  -2  20  13   -1.87    1.63
   2  20  13   -1.28    1.58
   2  20  14   63.25    4.04
  -2  20  14   64.98    4.17
   2  20  14   63.50    4.12
  -2  20  14   56.84    4.02
  -2  20  15   51.68    3.66
   2  20  15   56.54    3.64
  -2  20  15   49.47    3.53
   2  20  15   53.03    3.56
  -2  20  16    1.66    1.23
   2  20  16    2.23    1.45
  -2  20  16   -0.26    1.40
   2  20  17   61.26    3.67
  -2  20  17   56.96    3.71
  -2  20  17   49.36    3.52
   2  20  18   34.85    2.65
  -2  20  18   36.86    2.66
   2  20  19    1.18    1.12
  -2  20  19    1.02    1.11
  -2 -20 -20    2.74    1.35
  -2  20  20    0.68    1.06
  -2  20  21   29.50    2.16
  -2 -20 -21   33.45    2.48
  -2 -20 -22   15.75    1.76
   2 -20 -23    1.41    1.05
  -2 -20 -23   -0.71    1.07
   2  21   0    2.06    1.38
  -2  21   0    0.68    1.18
   2  21   0    1.14    1.12
   2  21   1   58.22    3.87
   2  21  -1   64.28    4.00
   2  21   1   63.74    4.04
  -2  21  -1   63.14    3.90
  -2  21   1   60.40    3.94
   2  21  -1   57.68    3.81
   2  21   2    1.52    1.59
   2  21  -2    1.80    1.08
   2  21  -2    1.57    1.32
  -2  21   2    4.06    1.43
   2  21   2    3.31    1.34
  -2  21  -2    3.83    1.19
  -2  21   3   87.09    5.08
   2  21   3   84.35    5.00
  -2  21  -3   83.11    4.88
   2  21  -3   81.50    4.93
   2  21  -3   75.74    4.79
   2  21   3   79.42    5.14
   2  21  -4   91.34    5.44
  -2  21   4   96.23    5.62
   2  21   4   92.74    5.55
   2  21   4   94.29    5.67
  -2  21  -4   87.85    5.33
   2  21  -5    9.01    1.37
   2  21   5    8.65    1.64
   2  21   5    7.09    1.84
  -2  21   5    8.77    1.72
  -2  21   6   32.60    2.69
  -2  21  -6   30.22    2.41
   2  21  -6   31.48    2.35
   2  21   6   31.70    2.69
   2  21  -7   46.55    3.28
  -2  21   7   56.88    3.75
  -2  21  -7   54.25    3.42
  -2  21   7   58.42    3.86
   2  21   7   49.72    3.66
  -2  21   8   22.47    2.24
   2  21   8   19.26    2.12
   2  21   8   16.09    2.24
  -2  21   8   17.20    2.20
  -2  21  -8   19.94    1.78
   2  21   9  116.90    6.59
  -2  21   9   99.68    6.53
   2  21   9  113.68    6.61
   2  21  10    5.27    1.65
  -2  21  10    4.08    1.65
  -2  21  11   14.29    1.95
   2  21  11   14.00    1.90
  -2  21  12    0.33    1.46
   2  21  12    1.48    1.44
   2  21  12   -0.42    1.62
  -2  21  12    0.65    1.57
   2  21  13  164.27    8.94
  -2  21  13  151.23    8.91
  -2  21  13  156.63    8.96
   2  21  13  159.81    8.95
  -2  21  14   24.42    2.17
   2  21  14   24.75    2.19
   2  21  14   20.65    2.15
  -2  21  14   22.94    2.26
   2  21  15   58.09    3.68
  -2  21  15   55.00    3.69
   2  21  15   57.41    3.74
  -2  21  15   54.74    3.78
   2  21  16    2.02    1.40
  -2  21  16    2.40    1.39
  -2  21  16    2.91    1.26
  -2  21  17    0.79    1.29
   2  21  17    2.68    1.34
  -2  21  17    1.24    1.10
   2  21  18   43.77    2.95
  -2  21  18   41.82    2.92
  -2 -21 -19    3.03    1.35
  -2  21  19    0.62    1.08
   2  21  19    3.45    1.14
  -2 -21 -20    1.04    1.23
  -2  21  20    0.79    0.98
  -2 -21 -21    0.67    1.17
  -2 -21 -22    6.08    1.25
   2 -21 -22    2.81    1.07
   2 -21 -23   33.62    2.35
  -2 -21 -23   38.23    2.59
  -2  22   0   36.92    2.94
  -2  22   0   38.43    2.78
   2  22   0   37.52    2.72
   2  22   0   39.19    2.90
  -2  22   1    4.48    1.59
  -2  22  -1    3.25    1.50
  -2  22   1    3.27    1.33
   2  22  -1    4.90    1.23
   2  22   1    4.89    1.56
   2  22   1    2.51    1.27
  -2  22  -1    4.28    1.28
   2  22  -1    5.17    1.42
   2  22  -2   22.55    1.92
  -2  22  -2   22.07    2.21
   2  22  -2   24.80    2.14
   2  22   2   25.25    2.31
  -2  22   2   23.87    2.14
   2  22   2   24.42    2.14
  -2  22  -2   23.52    2.01
  -2  22   2   22.77    2.36
  -2  22  -3   15.37    1.92
  -2  22   3   14.05    2.15
   2  22  -3   18.43    1.84
   2  22   3   18.78    1.97
   2  22  -3   15.32    1.58
  -2  22  -3   16.21    1.65
  -2  22   3   19.27    1.95
   2  22   3   19.73    2.15
  -2  22   4   58.45    3.72
   2  22  -4   48.02    3.50
   2  22   4   53.80    3.64
  -2  22   4   51.06    3.80
   2  22   4   57.28    3.85
  -2  22  -4   57.90    3.67
   2  22   5  211.13   11.16
  -2  22   5  203.70   11.11
   2  22  -5  192.14   10.92
   2  22   5  195.17   11.05
  -2  22  -5  197.34   11.00
  -2  22   6   12.88    1.92
  -2  22  -6   13.49    1.62
   2  22  -6   12.90    1.48
   2  22   6   12.28    1.89
  -2  22  -7   31.03    2.27
   2  22  -7   27.69    2.14
  -2  22   7   30.53    2.77
  -2  22   7   27.82    2.57
   2  22   7   27.55    2.55
  -2  22   8   53.72    3.94
   2  22   8   57.78    4.00
  -2  22   8   59.08    3.98
   2  22   8   54.25    3.88
  -2  22  -8   61.83    3.64
   2  22   9   58.43    4.02
   2  22   9   62.38    4.02
  -2  22   9   55.52    4.00
  -2  22   9   61.45    4.06
   2  22  10    1.48    1.51
  -2  22  10    2.03    1.56
  -2  22  11    0.32    1.43
   2  22  11    1.40    1.41
   2  22  12   15.87    1.88
  -2  22  12   16.40    1.91
  -2  22  12   16.75    1.99
  -2  22  13    7.51    1.50
   2  22  13    5.69    1.44
   2  22  13    7.40    1.54
  -2  22  13    5.20    1.57
  -2  22  14   17.45    1.92
   2  22  14   19.16    1.91
  -2  22  14   17.44    1.96
   2  22  14   19.37    1.89
  -2  22  15   71.21    4.50
   2  22  15   77.94    4.49
  -2  22  15   67.97    4.42
  -2  22  16    1.24    1.24
   2  22  16    2.37    1.27
  -2  22  16   -0.57    1.13
   2  22  17   56.48    3.58
  -2  22  17   55.52    3.59
  -2  22  18   14.86    1.63
   2  22  18   17.77    1.65
  -2  22  19   15.31    1.53
  -2 -22 -19   16.48    1.79
  -2 -22 -20    2.53    1.11
  -2  22  20    0.80    0.84
  -2 -22 -21   34.77    2.41
   2 -22 -21   28.42    2.33
  -2 -22 -22    1.47    1.01
   2 -22 -22    2.19    0.84
   2  23   0  111.53    6.12
   2  23   0   97.04    5.95
  -2  23   0  100.47    6.02
  -2  23   0  105.18    6.18
   2  23  -1    0.69    1.07
   2  23   1    1.77    1.26
   2  23  -1    1.68    1.34
  -2  23   1    1.69    1.57
  -2  23   1    2.81    1.36
   2  23   1   -0.52    1.49
  -2  23  -1   -0.05    1.11
  -2  23  -1    1.96    1.42
  -2  23  -2    0.88    1.37
   2  23  -2   -1.79    1.37
  -2  23  -2    0.53    1.06
   2  23  -2    0.12    0.98
   2  23   2   -2.09    1.51
   2  23   2   -0.29    1.21
  -2  23   3   41.68    3.13
   2  23   3   45.45    3.27
  -2  23  -3   44.61    3.12
   2  23  -3   43.37    3.02
  -2  23  -3   39.21    2.86
  -2  23   3   43.60    3.31
   2  23   3   44.12    3.09
   2  23   4    1.54    1.60
  -2  23  -4    0.98    1.34
  -2  23   4    2.71    1.73
   2  23   4    1.34    1.32
  -2  23   4    0.42    1.40
   2  23  -4    0.99    1.13
   2  23   5   52.61    3.54
   2  23   5   45.49    3.36
  -2  23   5   47.78    3.40
   2  23  -5   46.76    3.16
  -2  23  -5   49.78    3.28
   2  23   6    6.68    1.60
  -2  23  -6    5.91    1.34
  -2  23   6    4.76    1.70
   2  23  -6    9.71    1.33
   2  23   7   17.75    2.10
  -2  23  -7   20.46    1.79
  -2  23   7   17.48    2.18
  -2  23   7   16.75    2.22
  -2  23   8   -0.53    1.49
   2  23   8   -0.45    1.45
  -2  23   8   -0.60    1.52
   2  23   9    1.13    1.47
   2  23   9    1.25    1.39
  -2  23   9    1.45    1.44
  -2  23   9    3.35    1.53
  -2  23  10   23.01    2.35
   2  23  10   25.35    2.30
   2  23  10   27.28    2.33
  -2  23  11    4.50    1.50
   2  23  11    5.94    1.49
  -2  23  12   58.45    3.82
   2  23  12   57.06    3.75
   2  23  13    8.44    1.47
  -2  23  13    7.53    1.52
   2  23  13    6.54    1.44
  -2  23  13    7.04    1.51
  -2  23  14   25.23    2.15
   2  23  14   24.66    2.11
  -2  23  14   22.29    2.11
   2  23  15   23.83    2.03
  -2  23  15   25.62    2.15
  -2  23  15   23.59    2.08
  -2 -23 -16    0.85    1.22
  -2  23  16    0.17    1.20
   2  23  16    1.61    1.18
   2  23  17    6.62    1.22
  -2  23  17    3.43    1.23
  -2  23  18   -0.14    1.04
  -2 -23 -19    1.13    1.22
  -2  23  19   -0.62    0.95
   2 -23 -20   -0.68    0.92
  -2 -23 -20    0.31    0.96
   2 -23 -21    2.30    0.87
  -2 -23 -21    2.87    1.01
  -2  24   0    2.22    1.10
   2  24   0    2.35    1.11
  -2  24   0    0.57    1.45
   2  24   0    1.76    1.33
   2  24   1    5.56    1.47
   2  24  -1    5.12    1.15
  -2  24   1    5.53    1.37
  -2  24   1    7.23    1.71
   2  24  -1    5.73    1.44
  -2  24  -1    5.82    1.22
  -2  24  -1    6.64    1.55
   2  24   1    6.36    1.30
   2  24  -2   24.25    2.06
  -2  24  -2   25.52    2.11
   2  24  -2   31.98    2.36
  -2  24  -2   29.11    2.43
   2  24   2   27.66    2.42
  -2  24   2   27.75    2.56
  -2  24   2   29.68    2.36
   2  24   2   26.93    2.26
   2  24  -3    4.81    1.35
   2  24   3    5.38    1.65
  -2  24  -3    3.74    1.50
  -2  24   3    6.17    1.49
   2  24   3    3.61    1.44
  -2  24   3    5.28    1.72
   2  24  -4    8.90    1.43
  -2  24   4    6.40    1.86
  -2  24   4    8.74    1.62
   2  24   4    9.81    1.81
   2  24   4    9.96    1.59
  -2  24  -4   10.76    1.57
  -2 -24  -4    8.97    1.38
   2  24   5  172.78    9.48
   2  24  -5  163.37    9.31
   2  24   5  175.21    9.55
  -2  24   5  166.50    9.49
  -2  24  -5  169.97    9.39
  -2  24  -6   -1.55    1.12
   2  24   6   -0.76    1.32
  -2  24   6    1.26    1.42
   2  24  -6    0.89    0.95
  -2  24   7   24.87    2.21
  -2  24  -7   21.90    1.83
   2  24   7   20.99    2.10
   2  24   8   35.61    2.69
  -2  24   8   32.68    2.80
  -2  24   8   36.75    2.75
   2  24   9   15.42    1.85
   2  24   9   16.38    1.94
  -2  24   9   18.92    1.99
  -2  24   9   14.83    1.93
  -2  24  10   13.39    1.77
  -2  24  10   13.00    1.77
   2  24  10    9.94    1.65
   2  24  10   10.29    1.64
   2  24  11    1.06    1.32
  -2  24  11    2.32    1.32
   2  24  12    1.52    1.30
  -2  24  12    2.01    1.37
  -2  24  13    1.88    1.29
  -2  24  13    2.76    1.29
  -2 -24 -13    1.10    1.20
  -2 -24 -14    1.21    1.20
   2  24  14    3.57    1.22
  -2  24  14    3.25    1.29
  -2  24  14    1.91    1.19
  -2 -24 -15   33.16    2.47
   2  24  15   33.00    2.32
  -2  24  15   34.04    2.39
  -2  24  15   27.46    2.29
   2  24  16    5.77    1.15
  -2  24  16    6.13    1.23
  -2 -24 -16    4.27    1.25
  -2 -24 -17   11.70    1.58
  -2  24  17   14.14    1.48
  -2  24  18    5.17    1.03
   2  25   0  238.33   12.30
  -2  25   0  214.57   12.18
   2  25   0  210.06   12.14
  -2  25   0  243.49   12.36
  -2  25  -1   14.26    1.60
   2  25  -1   16.78    1.60
  -2  25  -1   18.59    1.95
  -2  25   1   17.80    1.75
   2  25  -1   18.21    1.88
   2  25   1   17.59    1.69
   2  25   1   20.02    1.95
  -2  25   1   16.13    1.95
   2  25  -2    1.78    1.29
  -2  25  -2    2.55    1.44
  -2  25   2    1.20    1.52
   2  25   2    2.84    1.27
   2  25   2    5.23    1.53
  -2  25   2    0.09    1.30
   2  25   3   15.13    1.90
  -2  25  -3   11.20    1.68
  -2  25   3   11.25    1.70
  -2  25   3    9.97    1.91
   2  25   3   11.57    1.64
   2  25  -3   12.68    1.58
   2  25  -4   72.53    4.42
   2  25   4   76.58    4.65
  -2  25   4   72.80    4.54
  -2  25  -4   71.24    4.49
  -2  25   4   77.69    4.70
   2  25   4   73.85    4.51
   2  25   5   98.89    5.72
   2  25   5  106.13    5.82
  -2  25   5  103.76    5.86
  -2  25   5  102.32    5.79
  -2  25  -5   99.87    5.64
  -2 -25  -5   82.05    5.61
   2  25  -5   95.01    5.56
  -2  25   6   22.78    2.11
  -2  25  -6   23.33    1.81
   2  25   6   22.53    2.02
   2  25   6   23.70    2.17
   2  25   7   41.56    2.88
  -2  25   7   43.15    3.03
  -2 -25  -7   37.18    2.86
  -2 -25  -8   15.80    1.82
  -2  25   8   15.73    1.93
  -2  25   8   17.02    1.84
   2  25   8   19.43    1.81
   2  25   9   31.10    2.37
  -2  25   9   31.33    2.50
  -2  25   9   31.17    2.45
  -2 -25  -9   28.62    2.43
   2  25   9   30.31    2.44
  -2  25  10   52.49    3.25
  -2  25  10   46.66    3.23
  -2 -25 -10   43.46    3.22
   2  25  10   44.21    3.11
   2  25  10   48.63    3.21
  -2  25  11    0.55    1.28
  -2 -25 -11    2.74    1.21
   2  25  11   -0.24    1.17
  -2 -25 -12   47.37    3.22
  -2  25  12   46.88    3.19
  -2  25  13    4.35    1.26
  -2 -25 -13    4.91    1.28
  -2  25  14  113.24    6.26
   2  25  14  111.62    6.21
  -2 -25 -14  103.89    6.31
  -2 -25 -15   27.55    2.20
  -2  25  15   28.47    2.12
   2 -25 -16    0.61    1.06
  -2 -25 -16    2.37    1.08
  -2  25  16    0.30    0.99
  -2  25  17   12.27    1.23
  -2 -25 -17   12.73    1.48
   2 -25 -17   11.01    1.36
   2 -25 -18    5.50    0.98
  -2 -25 -18    8.37    1.16
  -2  26   0   10.59    1.63
   2  26   0   11.66    1.30
  -2  26   0   10.17    1.32
   2  26   0   12.08    1.60
  -2  26  -1    5.06    1.41
   2  26   1    3.52    1.09
  -2  26   1    3.03    1.08
  -2  26   1    5.15    1.43
   2  26  -1    5.36    1.33
   2  26   1    4.37    1.34
  -2  26  -2   32.40    2.42
   2  26   2   34.10    2.47
  -2  26   2   33.27    2.54
   2  26  -2   28.20    2.30
   2  26   2   27.93    2.25
  -2  26   2   28.22    2.30
   2  26   3    4.06    1.20
   2  26   3    6.31    1.45
  -2  26   3    3.20    1.25
  -2  26   3    5.10    1.57
   2  26  -3    1.98    1.11
  -2  26  -3    3.53    1.27
   2  26  -4    0.70    1.01
  -2  26   4   -1.03    1.20
  -2  26  -4    1.10    1.04
   2  26   4   -0.52    1.34
  -2  26   4    2.30    1.52
   2  26   4   -0.51    1.15
  -2  26  -5   75.11    4.68
   2  26   5   79.14    4.78
  -2  26   5   81.54    4.82
  -2  26   5   86.08    4.94
   2  26   5   83.75    4.88
  -2  26   6    1.71    1.25
   2  26   6    0.79    1.12
   2  26   6   -0.26    1.28
  -2 -26  -6   -0.08    0.90
  -2  26   7   27.62    2.15
   2  26   7   28.95    2.07
  -2 -26  -8    7.93    1.34
  -2  26   8    8.24    1.45
  -2  26   8    8.37    1.54
   2  26   8    8.63    1.41
   2  26   9   13.52    1.57
  -2  26   9   12.55    1.62
   2  26   9   13.73    1.51
  -2  26   9   11.43    1.55
  -2 -26  -9   11.68    1.51
  -2  26  10   11.71    1.61
  -2 -26 -10   12.54    1.52
  -2  26  10   14.47    1.55
   2  26  10   13.12    1.52
  -2 -26 -11    4.68    1.21
   2  26  11    5.10    1.15
  -2  26  11    2.93    1.28
  -2  26  11    4.01    1.17
  -2  26  12    3.26    1.23
  -2 -26 -12    3.02    1.19
   2 -26 -13    0.17    1.02
  -2 -26 -13    0.96    1.09
  -2  26  14    0.03    0.97
  -2 -26 -14   -1.47    1.12
   2 -26 -14   -0.48    1.00
   2 -26 -15    6.33    1.07
  -2 -26 -15    8.45    1.26
  -2  26  15    7.75    1.09
   2  27   0  243.80   13.43
  -2  27   0  256.10   13.49
  -2  27  -1   25.18    1.94
  -2  27   1   19.68    1.70
  -2  27   1   24.25    2.01
   2  27   1   24.84    1.95
   2  27  -1   20.91    1.82
  -2  27  -2    3.61    1.16
  -2  27   2    3.15    1.03
  -2  27   2    5.69    1.34
   2  27   2    4.66    1.32
  -2  27  -3    4.35    1.13
  -2  27   3    4.26    1.11
   2  27   3    7.67    1.38
   2  27   3    4.39    1.08
  -2  27   3    6.03    1.41
  -2  27   4   80.04    4.63
  -2  27   4   76.64    4.49
  -2  27  -4   73.75    4.44
   2  27   4   80.21    4.58
   2  27   4   73.85    4.45
  -2  27   5  107.28    5.90
  -2  27   5  100.95    5.79
   2  27   5   96.27    5.73
   2  27   5  103.43    5.84
   2  27   6   10.11    1.45
  -2  27   6   11.48    1.41
   2  27   6   10.76    1.33
   2  27   7   24.82    1.99
  -2  27   7   28.53    2.08
  -2  27   8   23.37    1.86
   2  27   8   22.02    1.78
  -2  27   8   23.07    1.99
  -2  27   9   36.58    2.42
  -2 -27  -9   28.24    2.21
  -2  27   9   35.96    2.29
   2  27   9   35.45    2.24
   2 -27  -9   24.99    2.09
  -2  27  10   69.39    3.94
   2 -27 -10   54.94    3.73
  -2  27  10   76.68    3.89
  -2 -27 -10   59.26    3.86
  -2 -27 -11    1.30    0.94
   2 -27 -11    0.40    0.76
  -2  27  11    0.72    1.01
  -2  27  11    0.43    0.96
  -2 -27 -12   31.31    2.33
   2 -27 -12   28.47    2.17
  -2  28   0   17.78    1.61
  -2  28   1    0.03    0.99
  -2  28  -1    0.81    0.93
  -2  28   2   12.04    1.41
  -2  28  -2   11.40    1.29
  -2  28   3    6.14    1.01
  -2  28   3    7.69    1.28
  -2  28  -3    7.34    1.01
  -2  28   4    1.56    0.88
  -2  28   4    0.29    1.04
  -2  28   5    8.59    1.26
  -2  28   5    8.13    1.11
  -2  28   6    4.75    0.99
  -2  28   6    3.75    1.16
  -2  28   7    1.21    0.89
  -2  28   8   10.43    1.34
  -2  28   8   10.83    1.21
  -2  28   9    1.60    0.90
  -2  28  10   10.36    1.11
  -2  29   1    8.22    1.05
  -2  29   2    2.48    0.88
  -2  29   3    5.17    0.98
  -2  29   4   20.50    1.63
   3   0   0    0.77    0.62
   3   0   0    0.65    1.12
  -3   0   0    1.39    1.84
   3   0  -1    0.16    0.88
  -3   0   1    0.60    2.14
  -3   0   1    0.05    0.95
   3   0  -1   -0.43    1.26
   3   0  -2 1998.63  109.45
  -3   0   2 2146.72  109.34
  -3   0   2 2176.24  109.25
   3   0  -2 2111.79  109.00
   3   0  -2 1997.02  109.23
  -3   0   3    2.43    0.95
   3   0  -3    1.26    0.94
   3   0  -3   -0.31    1.20
   3   0  -4  327.76   16.35
   3   0   4  290.63   16.45
  -3   0   4  319.85   16.22
   3   0  -4  276.28   16.17
  -3   0   5    0.14    0.91
   3   0  -5   -0.23    1.14
   3   0   5    1.05    1.25
   3   0   6 1058.71   58.32
  -3   0   6 1149.10   58.20
   3   0  -7    0.54    0.64
  -3   0   7   -0.39    0.91
   3   0   7    1.20    0.94
  -3   0   8 1041.66   54.39
   3   0  -8 1039.42   54.00
   3   0   8  999.15   54.46
  -3   0   9    0.52    1.04
   3   0  -9    0.81    0.73
   3   0   9    1.25    0.98
  -3   0  10  325.94   18.13
   3   0 -10  317.82   17.68
   3   0  10  340.98   18.19
   3   0 -11    0.15    0.99
  -3   0  11    0.33    1.09
   3   0  11    1.77    1.12
  -3   0  12 1028.05   53.95
  -3   0 -12  994.31   55.56
   3   0 -12  999.08   53.46
   3   0  12 1012.15   53.76
  -3   0 -13    0.65    2.86
  -3   0  13   -0.14    1.27
   3   0  13    0.66    1.51
  -3   0  14  428.90   23.73
   3   0  14  392.25   23.89
  -3   0 -14  475.03   27.11
   3   0  15   -0.40    1.40
  -3   0 -15    0.52    3.63
  -3   0  15   -0.17    1.33
  -3   0  16  182.39   12.00
  -3   0 -16  243.25   17.92
   3   0  17    0.06    0.56
  -3   0  17   -0.16    1.04
   3   0  18   30.49    2.08
  -3   0  18   33.45    2.53
  -3   0  19    0.41    1.21
  -3   0  20  124.28    7.30
  -3   0  21    0.25    1.42
  -3   0  22  369.32   20.03
  -3   0  23    0.45    1.45
  -3   0  24  673.64   36.91
  -3   0 -24  715.84   36.85
  -3   0 -25    1.29    1.32
  -3   0  25    0.38    1.44
  -3   0 -26   28.46    2.45
  -3   0  26   25.52    2.39
  -3   0 -27   -0.35    1.21
  -3   0  27   -0.67    1.24
  -3   0  28   40.38    2.83
  -3   0 -28   39.40    2.94
   3   0 -29    0.15    0.95
  -3   0  29    0.17    0.95
  -3   0 -29   -0.33    1.15
   3   0 -30   65.67    4.14
  -3   0 -30   73.25    4.37
  -3   0  30   69.86    4.09
  -3   0 -31    0.67    1.00
   3   0 -31   -0.03    0.70
  -3   0 -32    0.61    0.95
   3  -1   0   -0.24    0.77
   3   1   0    1.05    0.73
   3  -1   0    0.31    1.59
  -3   1   0   -0.30    1.25
  -3  -1  -1   79.18    4.65
  -3  -1   1   79.99    4.69
   3   1  -1   66.12    4.79
   3   1   1   79.04    4.64
   3  -1  -1   71.41    5.10
  -3   1   1   86.65    5.16
   3   1  -1   76.45    4.53
  -3   1   1   86.79    4.90
  -3  -1   2   50.18    3.84
   3  -1  -2   45.37    3.09
   3   1  -2   49.17    2.76
   3   1  -2   46.36    3.36
   3  -1  -2   42.36    3.28
  -3  -1   2   55.44    3.37
   3   1  -3  165.33    8.73
  -3   1  -3  166.49   10.33
   3  -1  -3  149.58    9.01
  -3  -1   3  161.96    8.67
  -3   1   3  159.17    8.86
  -3  -1   3  166.22    9.12
  -3  -1   4   31.01    2.45
   3   1  -4   32.19    2.14
  -3  -1  -4   27.46    2.51
  -3   1   4   31.13    2.25
   3  -1  -4   29.62    2.46
   3  -1   4   27.36    2.57
  -3  -1   4   27.82    1.96
  -3   1  -4   25.80    3.44
  -3  -1   5   84.19    4.58
   3  -1   5   78.20    5.04
  -3   1   5   82.24    4.80
   3   1   5   74.43    4.88
  -3   1  -5   72.27    5.85
   3   1  -5   67.60    4.49
   3  -1  -5   83.90    5.01
  -3  -1  -5   81.02    5.06
  -3  -1   6   18.94    1.62
  -3  -1  -6   20.16    2.12
  -3   1  -6   20.16    3.05
   3   1  -6   17.60    1.18
   3   1   6   18.57    1.91
   3  -1  -6   22.98    2.21
  -3   1   6   19.02    1.88
   3  -1   6   16.61    1.93
   3   1  -6   17.07    1.40
  -3   1  -7   27.96    3.49
   3   1  -7   30.02    1.88
   3   1   7   32.91    2.60
   3  -1   7   29.91    2.48
  -3  -1  -7   31.21    2.89
  -3   1   7   30.89    2.48
  -3  -1   7   31.68    2.40
   3   1   8   19.11    2.02
  -3  -1  -8   17.83    2.28
  -3  -1   8   19.81    1.87
   3  -1   8   17.78    1.99
   3   1  -8   17.48    1.38
  -3   1   8   21.36    2.07
  -3   1  -8   19.41    3.25
   3  -1  -9    1.25    0.89
  -3  -1  -9    0.13    1.39
  -3   1  -9   -0.23    2.49
  -3   1   9    2.04    1.16
  -3  -1   9    0.81    1.00
   3  -1   9    0.26    0.94
   3   1   9    1.49    1.11
  -3  -1  10   33.76    2.98
   3  -1 -10   37.23    2.80
  -3   1 -10   37.56    4.95
   3  -1  10   35.23    2.95
   3   1  10   36.16    3.05
  -3  -1 -10   29.51    3.52
  -3   1  10   39.62    3.22
   3  -1 -11    2.17    1.09
  -3  -1  11    2.31    1.18
  -3   1 -11    2.65    3.65
  -3   1  11    2.11    1.45
   3  -1  11    2.24    1.26
   3   1 -12    0.65    1.21
   3  -1  12    1.30    1.23
  -3   1 -12    1.65    4.27
  -3   1  12   -1.18    1.45
  -3  -1  12   -0.35    1.33
   3  -1 -12    2.99    1.24
  -3   1 -13   14.00    5.78
   3  -1 -13   11.96    1.78
   3  -1  13   12.60    1.79
   3   1 -13    6.40    1.35
  -3   1  13   11.95    2.08
  -3  -1  13   12.93    2.04
   3  -1  14   75.98    6.04
  -3  -1  14   79.20    5.75
  -3   1  14   72.54    5.80
   3  -1 -14   81.37    5.56
  -3   1 -15    6.50    6.45
  -3  -1 -15   12.61    3.75
   3  -1  15   10.19    2.17
   3   1  15    5.88    1.92
   3   1  15    8.68    0.87
  -3  -1  15    7.79    1.82
  -3   1  15    6.97    1.86
  -3  -1 -16   34.26    5.72
  -3  -1  16   36.65    3.67
   3   1  16   36.69    2.32
  -3   1  16   38.74    2.69
  -3   1  16   34.83    3.75
   3   1  17    0.53    0.59
  -3   1  17    3.38    1.16
   3   1  18    9.13    1.04
  -3  -1  18    9.86    1.48
  -3   1  18    8.79    1.40
  -3   1  19    0.35    1.13
  -3  -1  19    1.59    1.25
   3   1  19   -0.04    0.69
  -3   1  20    4.83    1.56
  -3  -1  20    2.62    1.54
   3   1  20    4.12    0.96
   3   1  21   20.63    1.68
  -3   1  21   21.01    2.21
  -3  -1  21   20.90    2.16
  -3  -1  22    7.20    2.02
  -3   1  22    8.65    2.02
  -3   1  23    0.91    1.49
  -3   1 -23    0.05    1.26
  -3  -1  23    1.99    1.49
  -3   1 -24   12.91    1.78
  -3  -1  24   13.12    1.99
  -3  -1 -24   13.88    1.86
  -3   1  24   11.47    1.99
  -3   1 -25    5.09    1.47
  -3  -1 -25    4.67    1.44
  -3   1  25    4.77    1.57
  -3  -1  25    6.73    1.51
  -3  -1  26   11.19    1.72
  -3   1  26    6.65    1.66
  -3   1 -26    9.25    1.67
  -3  -1 -26   10.68    1.77
  -3  -1 -27    2.05    1.27
  -3   1  27    2.16    1.24
  -3   1 -27    2.71    1.26
  -3  -1  27    1.26    1.16
  -3  -1 -28    0.80    1.24
  -3   1  28   -0.93    1.12
  -3  -1  28   -0.15    1.11
  -3   1 -28    0.29    1.19
  -3   1 -29    0.28    1.11
   3   1 -29    0.23    0.89
  -3  -1  29    0.13    0.90
  -3   1  29    0.27    0.99
  -3  -1 -29    0.50    1.16
   3  -1 -29   -0.10    1.04
  -3   1  30    0.04    0.85
  -3   1 -30   -1.67    1.15
  -3  -1 -30   -0.16    1.16
   3   1 -30    0.15    0.81
   3  -1 -30   -0.72    0.99
  -3  -1 -31    0.68    1.05
   3  -1 -31    0.40    0.77
  -3   1 -31   -0.05    1.04
  -3  -1 -32    3.72    1.12
   3  -1 -32    1.65    0.65
  -3   2   0    0.46    1.55
  -3  -2   0   -0.04    0.70
   3   2   0    0.65    0.72
   3  -2   0    0.89    1.12
  -3   2   1   50.67    3.68
  -3  -2   1   50.07    3.03
  -3  -2  -1   49.46    3.16
   3   2  -1   47.83    3.00
   3   2   1   49.61    3.21
   3  -2   1   57.36    3.54
   3  -2  -1   48.76    3.59
   3   2   2 1591.98   84.33
   3   2  -2 1620.49   84.02
  -3   2  -2 1625.83   86.20
  -3  -2   3   26.19    1.63
  -3  -2   3   29.67    2.14
  -3   2  -3   31.81    5.59
   3  -2   3   29.70    3.46
   3   2  -3   26.88    1.65
  -3  -2   3   24.50    2.43
   3  -2  -3   24.25    2.43
  -3   2   3   27.65    1.90
   3  -2  -4    2.15    1.45
  -3  -2   4    1.36    1.31
  -3   2  -4   -0.79    4.89
  -3  -2   4    1.75    0.60
  -3   2  -5  121.72    9.73
   3  -2  -5  105.33    6.68
  -3   2   5  104.41    6.51
  -3  -2  -5  112.07    6.58
  -3  -2   5  110.30    6.07
   3   2   5  104.53    6.52
   3   2   6    2.67    1.15
  -3   2   6    1.69    1.18
   3  -2   6    4.22    1.33
  -3  -2   6    2.36    0.79
   3  -2  -6    2.30    1.42
  -3  -2  -6    2.61    1.21
   3  -2   7    4.70    1.24
   3  -2  -7    4.92    1.56
  -3   2  -7    6.19    4.23
   3   2   7    3.31    1.13
  -3   2   7    2.14    1.20
  -3  -2   7    4.16    0.92
  -3  -2  -7    2.66    1.19
   3   2   8 1044.61   57.00
  -3  -2  -8 1110.83   57.18
   3   2   8 1064.45   56.92
  -3   2   8 1101.60   56.99
  -3   2  -8 1201.64   60.54
   3  -2   8 1018.55   56.80
  -3  -2   8 1089.67   56.63
   3  -2  -9    7.51    1.26
   3  -2   9    5.22    1.32
  -3  -2  -9    8.19    1.83
  -3   2  -9   12.50    5.19
  -3   2   9    8.29    1.57
  -3  -2   9    8.19    1.37
   3   2   9    6.07    1.62
   3  -2  10  278.45   15.78
  -3   2  10  283.67   16.08
  -3  -2  10  286.05   15.76
  -3  -2 -10  275.41   16.34
   3   2  10  257.49   16.06
   3  -2 -10  294.06   15.74
  -3  -2  11    6.64    1.40
   3  -2  11    6.40    1.41
  -3   2  11    7.97    1.81
   3   2  11    7.38    1.75
  -3  -2 -11    3.91    1.88
   3  -2 -11    8.35    1.45
  -3   2 -11   10.40    6.52
   3  -2 -12  711.31   38.64
   3  -2  12  731.93   38.68
  -3   2  12  706.65   39.02
  -3  -2 -12  702.70   39.53
  -3  -2  12  707.74   38.71
   3  -2 -13    5.45    1.49
  -3   2  13    2.18    1.46
  -3  -2 -13    0.87    1.75
  -3  -2  13    3.94    1.36
  -3   2 -13    5.81    7.81
   3  -2  13    3.05    1.17
   3  -2  14  697.58   36.26
  -3  -2  14  664.01   36.47
   3  -2 -14  631.26   36.31
  -3   2  14  662.26   35.32
  -3   2  14  679.97   36.89
  -3  -2  15    2.04    1.32
  -3   2  15    1.14    1.49
   3   2  15    1.31    0.62
  -3   2  15    1.00    0.95
  -3  -2  16   60.57    5.14
  -3   2  16   67.78    5.62
   3   2  16   70.14    3.93
  -3   2  16   65.79    4.17
   3   2  17    2.02    0.75
  -3   2  17    2.42    1.08
   3   2  18    7.54    0.99
  -3   2  18    8.87    1.33
   3   2  19    4.22    0.89
  -3  -2  19    2.63    1.24
  -3   2  19    4.80    1.31
   3   2  20   82.14    4.75
  -3   2  20   77.83    5.08
  -3  -2  20   82.63    5.12
  -3  -2  21   12.19    1.79
   3   2  21   11.03    1.30
  -3   2  21   11.49    1.75
  -3   2  22  246.89   13.33
  -3  -2  22  239.92   13.30
   3   2  22  228.24   12.93
  -3   2 -22  248.47   13.14
  -3  -2  23    6.06    1.63
  -3   2 -23    6.10    1.42
  -3   2  23    5.05    1.66
   3   2  23    5.47    1.09
  -3   2 -24  442.20   23.78
  -3   2  24  450.88   23.92
  -3  -2  24  439.82   23.86
  -3   2 -25    1.58    1.23
  -3   2  25    2.26    1.54
  -3  -2  25    3.34    1.41
  -3  -2 -25    2.04    1.39
  -3  -2 -26    6.90    1.67
  -3  -2  26    7.32    1.49
  -3   2 -26    5.52    1.50
  -3   2  26    6.49    1.67
  -3  -2 -27    1.23    1.35
  -3  -2  27    1.22    1.14
  -3   2 -27    0.83    1.15
  -3   2  27    0.35    1.30
   3   2 -28   15.58    1.61
  -3  -2 -28   18.26    1.88
  -3   2 -28   16.86    1.82
  -3   2  28   16.69    1.79
  -3  -2  28   14.71    1.61
   3   2 -29    1.70    0.85
  -3  -2  29    1.79    0.90
  -3   2 -29    2.94    1.16
  -3  -2 -29    3.86    1.27
  -3   2  29    1.89    1.04
  -3  -2 -30   21.54    1.95
  -3   2  30   19.99    1.65
   3  -2 -30   18.86    1.79
  -3   2 -30   18.23    1.80
   3  -2 -31    4.81    0.97
  -3  -2 -31    4.07    1.18
  -3  -2 -32    4.06    1.16
   3  -2 -32    3.94    0.81
  -3  -3   0    0.04    0.69
   3   3   0   -0.84    1.45
   3   3   0   -0.25    0.71
   3   3   0    0.02    0.56
   3  -3   0   -0.62    1.59
  -3  -3   1  177.16    9.58
  -3  -3  -1  177.84    9.74
   3   3   1  174.89    9.76
   3   3   1  175.34    9.56
   3  -3   2  158.13   11.42
   3   3   2  195.49   10.49
  -3  -3  -2  187.15   10.45
  -3  -3   2  187.93   10.13
  -3   3  -2  195.10   11.45
   3   3   2  191.87   10.32
  -3  -3   3    4.42    0.73
   3  -3  -3    4.15    1.74
  -3   3  -3    7.19    3.22
   3   3   3    5.59    1.22
   3  -3   3    5.76    2.96
  -3   3   4   73.32    4.26
   3  -3  -4   74.70    5.09
  -3   3  -4   77.60    7.31
   3   3   4   76.01    4.80
  -3   3  -5   99.51    8.95
   3   3   5   98.50    5.87
  -3  -3  -5   90.04    5.84
  -3  -3   5   92.52    5.93
   3  -3   5  102.24    6.60
   3  -3  -5   89.66    6.04
   3   3   6  190.68   10.85
   3  -3  -6  179.64   10.97
  -3  -3  -6  191.95   10.87
  -3   3  -6  202.98   14.15
  -3  -3   6  189.03   10.33
  -3   3   6  188.32   10.86
  -3  -3   7   67.47    4.09
  -3   3   7   60.83    4.51
   3  -3  -7   64.78    4.74
   3   3   7   65.93    4.58
   3  -3   7   63.54    4.54
  -3  -3  -7   67.20    4.58
   3   3   8   73.59    5.14
   3  -3   8   74.00    5.00
  -3  -3   8   74.54    4.64
  -3   3   8   80.72    5.20
  -3   3  -8   81.57    9.39
   3  -3  -8   71.90    5.33
  -3  -3  -8   72.54    5.12
   3  -3   9    1.12    1.08
  -3   3  -9   -3.67    6.21
   3   3   9    0.48    1.27
  -3  -3  -9    1.36    1.35
  -3  -3   9    0.37    0.91
  -3   3   9    0.23    1.35
   3  -3  10   13.04    1.72
   3  -3 -10   13.97    1.77
   3   3  10   11.49    2.01
  -3  -3  10   13.17    1.69
  -3  -3 -10   14.33    2.15
  -3   3  10   13.77    2.08
  -3   3 -10    9.48    6.77
  -3  -3 -11   19.79    2.70
   3   3  11   25.85    2.81
   3  -3 -11   22.29    2.38
  -3  -3  11   23.38    2.31
   3  -3  11   19.26    2.21
  -3   3  11   23.01    2.67
  -3  -3 -12   82.84    6.06
   3  -3  12   78.98    5.20
  -3   3  12   74.28    5.59
  -3  -3  12   75.04    5.19
   3   3  12   79.28    5.80
  -3   3  12   69.82    4.36
   3  -3 -12   77.44    5.31
   3  -3 -13   50.98    4.10
   3   3  13   53.62    4.60
  -3  -3  13   54.33    4.07
  -3   3  13   46.16    3.16
  -3  -3 -13   49.67    4.77
  -3   3  13   49.71    4.40
   3  -3  13   55.60    3.97
  -3  -3 -14   11.21    2.75
   3   3  14    8.55    0.92
  -3   3 -14    9.46    6.25
  -3   3  14    8.97    1.28
   3  -3  14   10.52    1.67
  -3  -3  14    8.24    1.80
   3  -3 -14    6.94    1.72
  -3   3  14    9.51    2.13
   3   3  14   10.72    2.31
  -3   3  15    0.63    0.93
   3   3  15    0.12    0.62
  -3   3 -15   -1.22    4.74
  -3  -3  15    0.61    1.16
  -3   3  15    0.80    1.44
  -3   3  16    1.06    0.98
  -3  -3  16    0.67    1.16
   3   3  16    1.17    0.71
   3   3  17    6.17    0.92
  -3   3  17    6.25    1.28
   3   3  18    0.26    0.76
  -3   3  18   -0.49    1.12
   3   3  19   10.63    1.20
  -3   3  19   12.00    1.61
  -3   3 -20   10.92    1.31
   3   3  20    9.82    1.24
  -3  -3  20    9.41    1.69
  -3   3  20    9.68    1.70
  -3  -3  21   52.76    3.90
   3   3  21   54.57    3.53
  -3   3  21   61.34    3.95
  -3   3 -21   59.40    3.69
   3   3  22   -0.26    1.04
  -3  -3  22    0.19    1.57
  -3   3 -22    3.03    1.29
  -3   3  22   -1.04    1.73
   3   3  23   -0.82    1.01
  -3   3 -23    1.53    1.20
  -3   3  23   -0.33    1.55
  -3  -3  23    0.51    1.46
  -3   3  24   31.59    2.63
   3   3  24   23.93    2.07
  -3   3 -24   25.54    2.31
  -3  -3  24   31.49    2.56
  -3  -3  25   22.05    2.14
  -3  -3 -25   22.96    2.24
  -3   3  25   22.52    2.31
  -3   3 -25   20.35    2.06
  -3  -3 -26    9.02    1.69
  -3   3  26    8.57    1.75
  -3   3 -26    6.48    1.48
  -3  -3  26   12.14    1.61
  -3  -3 -27    6.48    1.53
   3   3 -27    7.48    1.23
  -3   3  27    6.49    1.52
  -3  -3  27    5.76    1.27
  -3   3 -27    7.42    1.44
  -3  -3 -28   -0.74    1.29
  -3  -3  28   -0.81    0.97
  -3   3 -28    0.23    1.14
  -3   3  28    1.33    1.24
  -3   3  29    2.76    1.08
  -3   3 -29    3.31    1.16
  -3  -3 -29    1.48    1.29
  -3  -3 -30    3.91    1.25
   3  -3 -30    3.79    1.20
  -3   3  30    2.83    1.01
  -3  -3 -31    2.56    1.14
   3  -3 -31    1.57    0.93
  -3   3  31    1.27    0.81
   3  -3 -32   -0.25    0.74
  -3  -3 -32   -0.96    1.06
   3   4   0   -0.20    1.61
  -3  -4   0   -0.18    0.85
  -3  -4   0    0.63    0.51
   3   4   1    0.30    1.02
  -3  -4   1    0.16    0.79
  -3  -4  -1    1.02    0.69
   3   4  -1   -0.20    1.85
  -3  -4  -1    1.30    0.99
   3   4  -1    0.38    0.56
  -3  -4   1    0.66    0.41
  -3  -4  -2  739.63   39.16
   3  -4   2  706.40   40.05
  -3  -4   2  737.71   38.83
   3   4   2  758.21   39.10
  -3  -4   3   54.99    3.19
   3  -4  -3   46.90    4.11
  -3  -4   3   52.03    3.47
   3  -4   3   42.97    5.11
  -3   4   4  273.94   14.95
   3  -4   4  294.65   17.07
   3  -4  -4  270.65   15.97
  -3  -4   4  293.86   15.00
  -3   4  -4  295.08   16.61
   3   4   4  296.05   15.70
   3  -4   5    8.21    2.35
   3  -4  -5    9.01    1.84
  -3   4  -5    7.40    2.61
   3   4   5    8.07    1.59
  -3  -4  -6  177.92   10.44
   3   4   6  171.55   10.42
   3  -4  -6  173.58   10.66
  -3   4  -6  199.75   12.16
   3  -4   6  190.82   11.05
  -3  -4  -7   42.68    3.45
   3   4   7   45.61    3.58
   3  -4  -7   46.01    3.80
  -3   4  -7   43.23    5.33
  -3   4  -8  211.14   13.92
   3   4   8  191.93   11.64
   3  -4  -8  186.33   11.84
  -3   4   8  199.34   11.70
   3  -4   8  195.45   11.60
  -3  -4  -8  215.35   11.76
  -3  -4  -9   19.16    2.33
  -3  -4   9   16.63    1.77
  -3   4   9   13.12    2.20
  -3   4  -9   17.52    4.50
   3   4   9   16.53    2.25
   3  -4   9   18.45    2.15
   3  -4  -9   20.57    2.75
   3  -4  10    4.60    1.36
  -3  -4 -10    5.77    1.70
  -3  -4  10    3.15    1.15
  -3   4  10    4.76    1.65
   3   4  10    3.95    1.77
  -3   4 -10    8.33    4.29
  -3   4  11    1.04    1.60
   3  -4  11    3.53    1.31
   3  -4 -11    5.49    1.55
  -3  -4  11    6.25    1.34
  -3  -4 -11    4.61    1.75
  -3   4 -11   -0.38    3.77
   3   4  11    6.05    1.84
  -3  -4  12  317.80   17.84
  -3   4  12  324.91   18.52
  -3  -4 -12  342.88   18.79
   3  -4 -12  340.23   18.26
   3  -4  12  325.87   17.86
  -3   4 -12  367.51   21.64
   3   4  12  315.04   18.55
  -3   4  12  302.73   16.98
  -3   4  13   16.39    2.69
  -3   4 -13   23.23    4.96
  -3  -4  13   19.70    2.24
   3  -4  13   22.86    2.27
  -3   4  13   16.55    1.57
   3  -4 -13   20.55    2.52
   3   4  13   18.10    1.37
   3   4  13   19.74    2.78
  -3  -4 -13   20.90    2.93
  -3   4 -14  384.54   23.70
   3   4  14  362.68   21.71
  -3  -4 -14  376.42   22.12
   3   4  14  376.48   19.73
  -3  -4  14  372.73   20.98
  -3   4  14  372.40   21.67
   3  -4 -14  361.51   21.23
   3  -4  14  389.66   20.83
  -3   4  14  365.93   19.90
  -3  -4 -15    4.80    2.10
  -3  -4  15    4.91    1.54
  -3   4  15    4.48    1.86
  -3   4  15    3.44    1.07
   3   4  15    4.53    0.82
   3   4  16   45.43    2.78
  -3  -4 -16   46.11    5.23
  -3  -4  16   37.57    3.77
  -3   4  16   44.18    3.01
   3   4  17   70.26    4.16
  -3   4  17   72.09    4.46
  -3   4 -18    7.74    1.10
  -3   4  18    7.25    1.38
   3   4  18    7.22    1.06
  -3   4  19   25.78    2.24
  -3   4 -19   22.73    1.89
   3   4  19   23.75    1.86
  -3   4  20   -1.05    1.49
  -3   4 -20   -0.32    0.93
   3   4  20   -0.42    0.91
  -3   4 -21    5.03    1.14
   3   4  21    1.01    0.96
  -3  -4  21    0.96    1.54
  -3   4  21    2.31    1.49
   3   4  22   86.22    5.15
  -3  -4  22   91.83    5.49
  -3   4  22   86.50    5.54
  -3   4 -22   85.07    5.23
  -3  -4  23   -2.91    1.62
   3   4  23   -0.14    1.03
  -3   4  23   -1.21    1.57
  -3   4 -23   -0.05    1.08
  -3   4 -24   95.29    5.87
  -3   4  24  109.44    6.17
   3   4  24   93.42    5.70
  -3  -4  24  101.46    6.01
  -3  -4  25    1.82    1.28
   3   4  25   -1.02    0.98
  -3   4 -25    0.24    1.13
  -3   4  25    0.86    1.44
  -3   4 -26   12.84    1.68
  -3  -4  26   12.26    1.63
  -3   4  26   12.57    1.89
  -3  -4 -26   12.39    1.86
  -3   4 -27   10.25    1.49
  -3  -4  27    9.10    1.36
  -3   4  27    7.98    1.67
  -3  -4 -27    8.17    1.60
  -3  -4  28    4.45    1.01
  -3   4 -28    5.22    1.29
  -3  -4 -28    3.47    1.40
  -3   4  28    4.52    1.37
  -3   4  29   12.93    1.52
  -3  -4 -29   11.68    1.64
  -3  -4 -30    3.67    1.32
   3  -4 -30    6.70    1.31
  -3   4  30    4.80    1.06
  -3   4  31    2.62    0.85
   3  -4 -31    4.02    1.03
  -3  -4 -31    2.70    1.17
  -3  -4 -32   21.32    1.92
   3  -4 -32   23.46    1.70
  -3  -5   0   -0.22    0.57
  -3  -5   0    0.58    0.91
   3   5   0   -0.22    1.77
   3   5  -1  188.90   10.38
   3   5  -1  190.92   11.34
  -3  -5  -1  205.55   10.76
   3   5   1  186.07   11.31
  -3  -5   1  186.38   10.25
  -3  -5   1  210.64   10.59
   3  -5   1  192.94   11.41
  -3  -5  -1  195.83   10.41
   3  -5   2   96.29    6.92
  -3  -5   2  110.24    6.79
   3   5   2  101.93    6.10
  -3  -5  -2   98.54    6.05
  -3  -5   2   99.85    5.74
  -3  -5  -2  100.10    5.78
  -3  -5   3   48.80    3.80
   3   5   3   43.00    3.37
  -3  -5  -3   46.78    3.30
  -3  -5   3   46.58    2.83
   3  -5   3   41.41    4.50
   3  -5   3   44.73    3.98
   3   5   4    1.11    1.25
  -3  -5   4    1.39    1.37
   3  -5   4    0.71    1.27
  -3  -5   4    0.54    1.36
  -3  -5   4    0.82    0.48
   3  -5   4    1.39    2.44
  -3  -5   5  112.81    6.15
   3  -5  -5  107.42    7.30
   3  -5   5  118.19    8.37
   3   5   5  121.66    7.18
   3  -5  -6   97.70    6.60
   3  -5   6  101.07    7.13
  -3  -5  -6   97.39    6.23
   3   5   6   95.06    6.34
   3  -5  -7   96.94    6.87
   3  -5   7  107.09    7.10
   3   5   7  101.10    6.72
  -3  -5  -7  106.16    6.65
   3  -5  -8    1.91    1.58
  -3  -5  -8    2.94    1.39
   3   5   8    2.93    1.46
  -3   5  -8    3.19    2.21
  -3   5  -9    5.15    2.50
   3  -5  -9    4.15    1.87
   3   5   9    3.35    1.54
   3  -5   9    2.60    1.33
  -3  -5  -9    2.48    1.29
  -3   5  10   29.37    3.25
   3   5  10   31.15    3.34
  -3  -5 -10   32.96    3.21
  -3   5 -10   35.63    4.20
   3  -5 -10   30.33    3.50
   3  -5  10   30.84    2.88
   3  -5  11   46.67    3.74
  -3  -5 -11   57.48    4.48
  -3   5 -11   42.13    4.88
  -3   5  11   51.76    4.41
   3   5  11   50.13    4.40
  -3  -5  11   48.87    3.63
   3  -5 -11   47.80    4.05
  -3  -5  12  147.90    8.50
  -3   5 -12  159.79   10.24
  -3  -5 -12  161.05    9.51
  -3   5  12  146.10    9.31
   3   5  12  129.27    7.49
   3  -5 -12  143.46    8.96
   3   5  12  134.58    9.19
   3  -5  12  143.85    8.53
   3   5  13   14.81    2.57
  -3   5  13   16.12    2.71
   3   5  13   16.81    1.35
  -3  -5  13   19.63    2.17
  -3   5  13   17.43    1.55
  -3   5 -13   18.96    3.30
   3  -5  13   17.78    2.08
  -3  -5 -13   17.77    2.73
   3  -5 -13   21.54    2.61
  -3   5  14    0.84    1.49
   3  -5  14    3.18    1.21
  -3   5 -14    3.05    2.06
  -3  -5  14    2.90    1.29
   3  -5 -14    1.97    1.50
  -3  -5 -14    3.02    1.73
   3   5  14    0.86    1.49
  -3   5  14    3.29    0.97
   3   5  14    2.77    0.74
  -3   5 -14    3.54    0.63
  -3   5 -15    2.61    0.68
   3   5  15    3.75    0.81
  -3   5  15    3.87    1.07
  -3  -5  15    4.09    1.42
  -3  -5 -15    1.60    1.75
  -3   5  16   11.55    1.46
   3   5  16   12.92    1.23
  -3   5 -16   11.04    1.14
  -3   5 -17   -0.11    0.65
  -3   5  17   -0.32    1.13
   3   5  17    0.49    0.77
  -3   5 -18    1.36    0.81
   3   5  18    2.41    0.94
  -3   5  18    3.66    1.34
  -3   5  19   25.33    2.32
   3   5  19   28.19    2.02
  -3   5 -19   23.86    1.94
  -3   5 -20   11.49    1.35
   3   5  20   12.38    1.39
  -3   5  20    9.59    1.72
   3   5  21   13.08    1.49
  -3  -5  21    9.89    1.82
  -3   5  21   15.69    2.04
  -3   5 -21   13.36    1.46
  -3   5  22   -0.74    1.64
  -3  -5  22    0.06    1.42
  -3   5 -22    1.51    1.04
   3   5  22   -0.47    1.05
  -3   5  23    2.94    1.67
  -3   5 -23    3.29    1.18
   3   5  23    0.99    1.11
  -3  -5  23   -1.01    1.44
  -3   5 -24   67.01    4.33
  -3   5  24   70.54    4.61
  -3  -5  24   72.67    4.45
   3   5  24   65.15    4.18
  -3   5  25    8.99    1.76
  -3   5 -25    8.73    1.43
  -3  -5  25    7.32    1.47
   3   5  25    7.22    1.22
  -3   5 -26    3.38    1.22
  -3  -5 -26    2.13    1.57
   3   5  26    2.39    0.93
  -3  -5  26    2.04    1.16
  -3   5  26    2.30    1.51
  -3   5  27   16.98    1.94
  -3  -5 -27   17.71    2.01
  -3  -5  27   13.03    1.55
  -3   5  28    6.27    1.46
  -3  -5 -28    6.92    1.68
  -3  -5 -29    1.14    1.34
  -3   5  29    2.28    1.17
   3  -5 -30    2.51    1.18
  -3   5  30    2.83    1.02
  -3  -5 -30    0.10    1.28
   3  -5 -31   -0.17    0.95
  -3  -5 -31    1.29    1.11
  -3   5  31   -0.74    0.81
  -3  -5 -32   -0.17    1.05
   3  -5 -32    0.62    0.76
   3   6   0    0.12    1.54
  -3  -6   0    0.22    0.53
  -3   6   0    1.14    2.01
  -3  -6   0    1.16    0.89
   3   6   0    1.55    0.97
  -3   6  -1   20.42    3.15
  -3  -6  -1   17.69    1.51
   3   6   1   18.78    2.46
  -3   6   1   19.19    2.93
  -3  -6   1   17.42    1.38
  -3  -6  -1   17.35    1.75
   3  -6   1   18.09    2.43
  -3  -6   1   20.10    1.72
   3   6  -1   20.40    2.43
   3   6  -1   18.01    1.57
  -3  -6   2  329.02   18.68
  -3  -6  -2  348.05   17.98
   3   6   2  282.77   18.35
   3  -6   2  351.49   19.12
  -3  -6   2  329.07   17.63
   3  -6   2  339.08   18.83
  -3  -6  -2  323.43   17.62
   3  -6   3   37.17    3.91
   3   6   3   38.02    3.10
  -3  -6   3   33.68    2.38
  -3  -6  -3   34.75    2.59
  -3  -6  -3   38.19    2.88
  -3  -6   3   35.83    3.32
   3  -6   3   39.58    3.79
   3   6   4  963.89   51.25
  -3  -6   4  959.70   50.46
  -3  -6  -4  945.52   51.04
   3  -6   4  990.33   52.64
  -3  -6   4  943.16   50.86
   3  -6   4 1010.43   51.90
  -3  -6   4  979.55   51.56
   3   6   5    3.49    1.62
  -3  -6   5    3.48    1.78
   3  -6   5    5.20    1.81
   3  -6   5    0.69    2.44
  -3  -6   5    2.04    1.56
  -3  -6   5    3.51    0.59
  -3  -6   6  760.63   39.87
  -3  -6   6  663.73   40.54
   3   6   6  805.95   40.60
   3  -6   6  856.14   41.88
  -3  -6   6  819.87   40.75
  -3  -6   6  727.75   39.25
   3  -6   6  796.20   40.82
  -3  -6   7  108.94    7.44
   3  -6  -7   96.55    7.42
   3   6   7  116.08    7.49
  -3  -6  -7  113.67    7.21
   3   6   8    0.86    1.46
   3  -6  -8    2.10    1.65
  -3  -6  -8    2.86    1.48
   3  -6  -9   38.51    3.99
   3   6   9   37.89    3.76
  -3  -6  -9   42.86    3.70
   3  -6 -10  335.48   19.71
   3   6  10  345.50   19.56
   3  -6  10  354.95   19.06
  -3  -6 -10  351.71   19.34
  -3   6  10  327.40   17.87
   3   6  11   16.34    2.66
   3   6  11   17.22    1.31
  -3  -6 -11   15.93    2.44
   3  -6  11   19.40    2.25
   3   6  12    0.44    0.63
   3  -6 -12   -0.16    1.32
   3   6  12    1.38    1.68
  -3  -6  12   -0.21    0.98
   3  -6  12    1.30    0.98
  -3  -6 -12    1.87    1.67
  -3  -6  13   26.40    2.68
   3  -6  13   28.50    2.77
   3  -6 -13   26.83    3.19
   3   6  13   24.86    3.33
   3   6  13   30.84    1.84
   3   6  13   28.01    1.92
  -3  -6 -13   26.34    3.33
  -3  -6 -14   67.83    6.01
  -3  -6  14   69.77    5.08
  -3   6  14   64.99    4.23
   3   6  14   74.52    4.00
   3  -6 -14   65.59    5.60
   3   6  14   70.28    4.10
   3   6  14   71.54    6.11
  -3  -6 -15   10.86    2.63
  -3   6  15    9.45    1.37
  -3   6 -15    9.15    0.96
   3   6  15   10.83    1.16
  -3   6  16  691.08   35.41
  -3   6 -16  626.91   35.13
   3   6  16  708.91   35.24
  -3   6 -17  102.41    6.07
  -3   6  17  117.74    6.44
   3   6  17  109.53    6.17
   3   6  18   46.28    2.80
  -3   6  18   43.73    3.02
  -3   6 -19   50.75    3.36
  -3   6  19   56.36    3.79
   3   6  19   57.52    3.51
  -3   6 -20   93.66    5.82
  -3   6  20  105.94    6.20
   3   6  20  106.88    5.92
   3   6  21   -0.62    1.10
  -3   6  21   -1.47    1.72
  -3   6 -21   -0.59    0.91
  -3   6  22   28.53    2.64
   3   6  22   29.27    2.21
  -3   6 -22   24.24    2.11
  -3  -6  22   26.85    2.49
  -3   6  23    3.67    1.63
  -3   6 -23    4.52    1.16
  -3  -6  23    1.50    1.40
   3   6  23    2.92    1.17
  -3  -6  24    2.68    1.26
   3   6  24    1.96    1.08
  -3   6  24    5.92    1.75
  -3  -6  25    0.89    1.17
   3   6  25    2.38    1.02
  -3   6  25    0.87    1.53
  -3   6  26   90.17    5.48
  -3  -6  26   82.52    5.16
   3   6  26   83.99    5.06
  -3  -6 -26   95.06    5.47
  -3  -6 -27   30.68    2.59
  -3   6  27   30.36    2.56
   3   6  27   27.04    2.06
  -3  -6 -28    4.96    1.62
  -3   6  28    4.11    1.44
  -3   6  29   37.97    2.68
  -3  -6 -29   35.80    2.82
  -3  -6 -30   71.53    4.40
  -3   6  30   71.00    4.19
   3  -6 -30   65.51    4.29
   3  -6 -31    0.84    1.00
  -3   6  31   -1.13    0.82
  -3  -6 -31   -0.99    1.11
  -3  -6 -32   36.72    2.65
   3  -6 -32   38.91    2.45
   3   7   0   -1.55    1.48
   3  -7   0    0.12    0.94
  -3   7   0   -1.28    2.18
  -3  -7   0    0.32    0.60
   3   7   0    0.50    1.00
  -3  -7   0   -0.07    0.82
   3   7  -1  100.71    6.14
  -3   7   1  106.50    7.58
  -3   7  -1   98.06    7.54
  -3  -7  -1  100.72    6.05
  -3  -7   1  101.16    5.97
   3   7   1  110.06    7.14
  -3  -7   1  115.23    6.30
  -3  -7  -1  109.89    6.39
  -3   7   2  415.16   23.76
  -3  -7  -2  401.96   22.39
   3  -7   2  447.03   23.71
   3   7   2  411.70   23.45
  -3  -7   2  429.46   23.72
  -3  -7  -2  428.24   22.74
   3  -7   3    2.31    2.16
  -3  -7   3    3.96    1.95
   3  -7   3    2.00    2.11
   3   7   3    3.14    1.64
  -3  -7  -3    1.50    0.84
  -3  -7  -3    2.95    1.16
   3  -7   4   30.10    3.51
   3  -7   4   29.89    4.02
  -3  -7  -4   28.36    2.56
  -3  -7  -4   24.15    2.25
  -3  -7   4   23.81    2.91
  -3  -7   5   40.50    2.60
  -3  -7   5   42.37    3.39
   3  -7   5   39.69    4.88
  -3  -7   5   39.71    3.82
   3  -7   5   37.26    3.94
   3   7   5   36.30    3.55
   3   7   6    2.43    1.63
   3  -7   6    3.81    2.82
   3  -7   6   -0.35    1.70
  -3  -7   6    1.83    1.37
  -3  -7   6    0.20    0.47
  -3  -7   6    1.34    1.70
  -3  -7   6   -0.75    1.50
   3   7   7   20.72    2.75
   3  -7   7   16.67    3.13
  -3  -7   7   15.89    2.06
   3  -7   7   16.17    2.69
  -3  -7  -7   14.46    2.15
  -3  -7   7   16.26    1.16
  -3  -7   7   21.04    3.13
  -3  -7   7   20.28    2.67
  -3  -7   8    5.34    2.46
   3  -7   8   11.11    2.34
  -3  -7  -8    7.18    1.70
   3   7   8    9.07    2.13
   3  -7   8    6.14    2.09
  -3  -7   8    6.02    1.97
  -3  -7   9   -1.97    1.74
   3  -7  -9   -1.91    1.87
   3   7   9    1.06    1.57
  -3  -7  -9    1.45    1.32
   3  -7 -10   94.28    7.27
  -3  -7 -10  103.50    6.93
   3  -7  10   98.41    6.71
   3   7  10   97.31    5.40
   3   7  10  102.73    7.28
  -3   7  10   95.32    5.50
   3   7  11    6.81    0.79
   3  -7 -11    8.64    2.50
   3   7  11    8.24    0.96
   3  -7  11    7.53    1.65
   3   7  11   10.14    2.57
  -3  -7 -11    8.56    2.06
  -3   7  11    6.83    1.06
  -3  -7 -12  246.05   14.83
   3  -7 -12  248.92   14.71
   3  -7  12  244.17   14.05
  -3   7  12  243.64   12.87
   3   7  12  238.35   12.84
   3   7  12  249.99   15.16
   3   7  12  240.91   12.94
  -3  -7 -13   41.47    4.20
   3   7  13   42.61    2.56
   3  -7 -13   39.21    4.15
   3  -7  13   41.81    3.52
  -3   7  13   42.28    2.55
  -3  -7  13   39.85    3.40
   3   7  13   43.16    2.68
   3   7  13   41.85    2.53
   3   7  13   42.02    4.40
  -3  -7  14  116.53    7.95
   3   7  14  131.60    7.05
   3   7  14  125.85    6.91
  -3   7  14  124.10    6.91
   3  -7 -14  127.94    8.94
  -3  -7 -14  139.90    9.33
   3   7  15    8.46    1.12
   3   7  15    6.79    0.91
  -3   7  15    6.62    1.31
   3   7  16    1.90    0.94
  -3   7  16    1.68    1.15
   3   7  17    1.73    1.04
  -3   7  17    0.62    1.29
  -3   7  18    2.02    1.54
   3   7  18    5.42    1.20
  -3   7  19   -1.19    1.65
   3   7  19    2.75    1.10
   3   7  20    3.19    1.16
  -3   7  20    0.07    1.57
   3   7  21    0.99    1.15
  -3   7  21    0.75    1.62
   3   7  22    3.58    1.22
  -3   7  22    2.85    1.76
  -3  -7  22    2.44    1.42
  -3  -7  23    5.30    1.41
  -3   7  23    5.19    1.72
   3   7  23    3.92    1.23
  -3  -7  24   21.80    2.10
   3   7  24   21.83    1.96
  -3   7  24   26.32    2.52
  -3   7  25   -1.02    1.57
   3   7  25   -0.37    0.97
  -3  -7  25    0.05    1.11
   3   7  26    9.08    1.29
  -3   7  26   11.50    1.89
  -3   7  27   12.99    1.82
   3   7  27   11.93    1.35
  -3  -7 -28    7.59    1.77
  -3   7  28   11.44    1.68
  -3  -7 -29    0.27    1.41
  -3   7  29    3.62    1.27
  -3  -7 -30    1.70    1.39
   3  -7 -30    1.99    1.32
  -3   7  30    4.14    1.15
   3  -7 -31    0.12    0.98
  -3   7  31   -0.80    0.77
  -3  -7 -31   -0.51    1.18
  -3  -7 -32    0.71    1.06
   3  -7 -32   -0.34    0.73
   3  -8   0    0.30    1.04
   3   8   0   -0.25    1.01
  -3   8   0   -1.23    1.98
  -3  -8   0   -0.08    0.92
  -3  -8   0    0.51    0.73
   3   8   0    0.27    1.43
  -3   8  -1    5.92    2.36
  -3   8   1    6.57    2.55
   3   8  -1    9.14    1.33
   3   8   1    6.20    1.80
   3  -8   1    8.42    1.58
  -3  -8   1    8.06    1.08
  -3  -8  -1    9.01    1.45
  -3  -8  -1    9.59    1.19
   3  -8   2  970.21   50.34
  -3  -8  -2  946.01   49.05
  -3   8   2  966.32   50.67
   3   8   2  897.66   50.02
  -3  -8   2  891.59   48.89
  -3  -8  -2  948.61   49.39
   3  -8   3  122.33    8.71
  -3  -8  -3  120.20    7.26
  -3  -8   3  123.95    8.47
  -3   8   3  126.43    8.64
   3  -8   3  125.37    9.09
   3   8   3  113.49    8.18
   3  -8  -3  118.21    8.50
  -3  -8  -3  132.25    7.64
   3  -8  -4  723.96   42.46
  -3  -8   4  799.88   42.54
   3  -8   4  865.20   43.44
  -3  -8  -4  783.40   41.73
  -3  -8  -4  760.28   41.40
   3  -8   4  812.14   43.40
   3   8   4  763.08   42.41
   3  -8   5    0.28    3.15
  -3  -8  -5    2.45    1.27
  -3  -8   5   -0.17    1.82
  -3  -8  -5    1.84    1.34
   3  -8   5    3.95    2.23
   3  -8   6 1412.38   76.12
  -3  -8   6 1385.85   73.12
  -3  -8   6 1404.87   74.67
  -3  -8   6 1442.39   73.94
   3  -8   6 1484.99   75.35
  -3  -8   6 1327.08   73.98
  -3  -8   7  380.61   22.33
   3  -8   7  450.12   24.21
   3   8   7  407.54   22.94
  -3  -8   7  394.02   21.17
   3  -8   7  418.61   23.38
  -3  -8   7  412.60   22.94
  -3  -8   7  387.85   22.57
  -3  -8   8   25.62    3.15
  -3  -8  -8   22.19    2.62
  -3  -8   8   18.64    3.14
   3  -8   8   25.95    3.48
  -3  -8   8   19.40    1.35
   3  -8   8   27.90    3.40
   3   8   8   24.23    3.28
  -3  -8   9  160.42    9.87
  -3  -8   9  142.29    9.99
   3   8   9  135.57    7.60
   3  -8   9  139.41    9.79
   3   8   9  157.77    9.87
  -3   8   9  138.21    7.79
   3   8   9  147.14    7.73
  -3  -8  -9  151.90    9.24
  -3   8  10  684.38   36.15
   3   8  10  728.25   38.38
  -3   8  10  693.89   36.00
   3   8  10  671.80   36.04
   3   8  10  687.48   35.97
   3  -8  10  692.40   38.50
  -3  -8  10  739.72   38.43
  -3  -8 -10  741.70   37.85
  -3  -8  10  699.78   38.77
   3   8  10  678.18   35.95
   3   8  11   34.74    4.03
   3   8  11   36.67    2.17
  -3  -8  11   31.67    4.39
   3  -8  11   33.56    3.33
  -3  -8  11   41.98    4.32
   3  -8 -11   33.66    4.19
   3   8  11   35.45    2.15
  -3  -8 -11   34.25    3.60
  -3   8  11   32.76    2.17
  -3   8  11   35.22    2.39
   3   8  11   33.73    2.25
  -3  -8  12  270.56   16.59
   3  -8  12  249.49   15.14
   3  -8 -12  263.09   15.90
   3   8  12  265.08   13.92
   3   8  12  270.19   14.02
  -3   8  12  258.80   14.13
  -3  -8 -12  254.29   15.86
  -3   8  12  261.38   13.93
   3   8  12  258.71   13.89
   3   8  12  240.53   16.13
   3   8  13  116.79    6.37
  -3   8  13  110.80    6.25
   3   8  13  116.14    6.26
   3  -8 -13  111.44    8.25
   3   8  13  111.80    6.22
  -3  -8 -13  106.67    8.15
   3   8  14   19.73    1.59
  -3   8  14   17.13    1.43
   3   8  14   18.95    1.46
   3   8  14   18.00    1.45
   3  -8 -14   19.91    3.02
   3   8  15   41.23    2.49
   3   8  15   38.51    2.66
  -3   8  15   37.90    2.49
   3   8  16 1014.50   53.13
  -3   8  16 1022.58   52.98
   3   8  16 1001.98   52.97
   3   8  17  111.31    6.17
   3   8  17  102.64    5.95
  -3   8  17  108.30    6.36
   3   8  18   11.43    1.48
  -3   8  18   10.00    1.87
   3   8  19  111.49    6.45
  -3   8  19  110.29    6.72
   3   8  20  325.41   17.23
  -3   8  20  310.17   17.49
  -3   8  21   -0.97    1.68
   3   8  21    0.88    1.20
  -3   8  22   10.76    2.01
   3   8  22   11.50    1.50
  -3  -8 -22    6.13    1.21
  -3  -8  23    5.25    1.38
  -3   8  23    5.06    1.79
   3   8  23    5.57    1.29
   3   8  24   70.51    4.34
  -3   8  24   70.74    4.72
  -3  -8  24   68.74    4.40
   3   8  25    1.29    1.11
  -3   8  25   -0.75    1.55
   3   8  26  145.96    8.37
  -3   8  26  157.06    8.71
   3   8  27   25.85    2.02
  -3   8  27   29.20    2.47
  -3   8  28   43.16    3.13
  -3   8  29   50.01    3.33
   3  -8 -30  127.96    7.63
  -3   8  30  139.77    7.52
  -3   8  31    2.91    0.81
  -3  -8 -31    3.44    1.19
   3  -8 -31    2.43    1.00
  -3  -8 -32   28.66    2.19
   3  -8 -32   30.23    2.00
  -3   9   0   -0.46    2.23
  -3  -9   0    0.20    0.82
   3   9   0   -0.96    1.11
   3   9  -1   91.78    5.95
  -3  -9   1   96.95    5.84
  -3  -9  -1   98.97    5.88
  -3   9   1   95.45    7.64
  -3  -9  -1  105.15    6.26
   3   9   1  100.94    6.79
   3  -9   1   90.51    6.36
   3   9   1   92.95    6.31
  -3  -9  -2  183.86   10.74
  -3  -9   2  185.74   10.63
   3   9   2  197.06   11.81
   3  -9   2  182.18   11.22
  -3  -9  -2  193.14   11.13
   3  -9   2  206.73   12.20
  -3   9   2  195.93   12.52
  -3  -9  -3   58.33    4.15
  -3  -9   3   67.84    5.71
   3   9   3   57.30    5.06
   3  -9  -3   60.17    5.53
  -3   9   3   66.28    5.73
  -3  -9  -3   62.15    4.51
   3  -9   3   64.07    5.68
   3  -9   4   20.73    3.99
  -3  -9  -4   23.10    2.26
  -3  -9  -4   23.10    2.51
  -3  -9   4   19.90    3.04
   3   9   4   24.09    3.25
  -3   9   4   18.73    3.08
   3  -9  -4   24.20    3.50
   3  -9   4   25.12    3.99
  -3  -9   5    4.46    2.31
  -3  -9  -5    6.49    1.50
   3  -9   5    4.80    3.22
   3  -9   5    5.34    2.73
   3   9   5    2.11    2.20
   3  -9  -5    1.01    2.32
  -3  -9  -5    6.37    1.60
  -3  -9  -6   59.25    4.76
   3  -9   6   70.46    7.02
  -3  -9   6   69.57    5.57
  -3  -9   6   66.95    4.92
   3  -9  -6   56.35    5.40
  -3  -9   6   60.97    3.93
   3  -9   6   61.18    5.90
   3   9   7  217.41   11.39
  -3  -9   7  232.24   13.55
   3   9   7  201.84   11.25
  -3   9   7  217.04   11.33
  -3  -9   7  221.86   13.13
   3  -9   7  230.10   14.86
   3  -9   7  226.90   14.13
  -3  -9   7  208.42   11.57
   3  -9  -7  202.43   13.44
   3  -9   8   29.43    4.19
  -3  -9   8   28.46    2.98
  -3  -9   8   32.25    2.15
   3  -9   8   33.22    4.19
  -3  -9   8   38.15    3.92
   3   9   8   36.05    2.19
   3   9   8   34.87    2.06
  -3   9   8   31.85    2.23
   3   9   8   32.35    2.05
  -3   9   8   32.43    2.13
  -3  -9   8   32.68    3.56
  -3   9   9    0.18    0.84
  -3  -9   9   -0.61    2.07
   3  -9   9   -0.26    1.88
   3   9   9   -0.14    0.61
   3  -9   9    3.07    2.00
  -3  -9  -9    0.17    1.48
   3   9   9   -0.09    0.72
  -3  -9   9   -0.22    1.68
  -3   9   9   -0.16    0.67
   3   9   9    0.67    0.57
   3  -9  10   39.08    4.56
  -3   9  10   37.51    2.40
   3   9  10   35.28    2.31
   3   9  10   38.98    2.34
  -3   9  10   38.53    2.58
  -3  -9  10   41.42    4.41
  -3  -9  10   37.61    4.41
  -3  -9 -10   39.99    3.80
   3   9  10   38.99    4.35
   3   9  10   40.71    2.48
  -3  -9  11  318.21   19.66
   3  -9  11  302.39   19.58
  -3  -9 -11  326.36   18.77
  -3   9  11  322.88   16.99
   3   9  11  319.48   16.78
  -3  -9  11  332.00   19.54
   3   9  11  307.25   16.75
  -3   9  11  323.52   16.81
   3   9  11  317.61   16.87
   3   9  11  292.77   19.21
   3  -9  11  302.13   18.29
   3  -9  12  101.96    8.24
  -3   9  12   96.55    5.48
   3   9  12   96.41    7.81
  -3   9  12   97.87    5.68
   3   9  12   96.44    5.43
   3  -9 -12   96.81    7.43
   3   9  12   99.54    5.45
   3   9  12   98.38    5.57
   3   9  13    1.94    0.72
   3  -9 -13    1.21    1.68
   3   9  13    1.06    0.71
   3   9  13    1.37    0.90
  -3   9  13    1.11    0.73
  -3   9  13    1.37    1.03
   3   9  14   13.79    1.40
   3   9  14   12.59    1.25
   3   9  14   13.41    1.28
  -3   9  14   13.29    1.32
   3   9  15  100.48    5.67
   3   9  15  102.28    5.50
   3   9  15   90.08    5.49
  -3   9  15   97.98    5.53
   3   9  16    3.14    0.93
   3   9  16    5.57    1.24
  -3   9  16    3.43    0.95
  -3   9  17   17.45    1.52
   3   9  17   18.10    1.74
   3   9  17   15.92    1.49
  -3   9  18   19.26    2.26
   3   9  18   21.99    1.89
  -3   9  19   18.96    2.21
   3   9  19   18.75    1.89
   3   9  20    1.58    1.29
  -3   9  20    1.73    1.72
  -3   9  21    8.52    1.99
   3   9  21    8.87    1.53
  -3   9  22   13.64    2.19
   3   9  22   13.58    1.70
  -3  -9 -22    9.47    1.36
  -3  -9 -23    9.75    1.33
   3   9  23    8.85    1.48
  -3  -9  23    8.40    1.49
  -3   9  23   11.85    2.03
  -3   9  24   24.87    2.61
   3   9  24   24.26    2.10
   3   9  25   19.85    1.90
  -3  -9 -25   21.63    2.21
  -3   9  25   23.00    2.41
  -3   9  26   13.23    1.98
   3   9  26   10.76    1.48
  -3  -9 -26   13.78    1.86
  -3   9  27   17.95    2.02
   3   9  27   12.48    1.42
  -3  -9 -27   15.69    1.94
  -3   9  28    4.43    1.45
   3   9  28    4.36    0.95
  -3  -9 -28    4.57    1.65
  -3   9  29    1.04    1.15
   3  -9 -30    2.89    1.28
  -3   9  30    2.86    1.06
  -3   9  31    1.23    0.70
   3  -9 -31    0.41    0.88
   3  10   0   -0.54    1.18
  -3  10   0    0.25    2.49
  -3 -10   0    2.05    0.98
  -3  10   1   30.72    4.18
  -3 -10  -1   30.47    2.75
  -3 -10  -1   28.10    2.39
  -3 -10   1   26.26    2.31
   3 -10   1   21.56    2.87
   3  10   1   29.29    2.87
  -3 -10  -2  455.08   23.68
  -3  10   2  441.84   25.28
  -3 -10  -2  434.27   23.25
   3  10   2  411.29   23.83
   3 -10  -2  411.81   24.92
   3 -10   2  409.73   23.97
  -3 -10   2  409.87   23.07
   3 -10   2  452.54   24.77
   3  10   2  431.26   24.17
  -3 -10  -3  225.15   13.07
  -3 -10  -3  236.92   13.52
   3 -10  -3  217.71   14.60
   3 -10   3  218.14   13.72
   3  10   3  235.83   14.11
  -3 -10   3  224.46   12.90
  -3  10   3  252.68   15.18
   3 -10   3  256.89   15.00
  -3 -10  -4  576.05   29.06
  -3 -10  -4  525.20   28.53
   3 -10   4  580.60   30.92
  -3 -10   4  531.98   30.03
   3 -10  -4  507.59   29.94
   3  10   4  521.25   29.53
  -3  10   4  589.31   30.65
   3  10   4  512.62   27.55
  -3 -10   5   28.79    3.66
   3 -10   5   23.97    4.55
   3 -10   5   29.80    4.57
   3  10   5   26.54    1.72
  -3 -10  -5   29.29    2.97
   3 -10  -5   21.43    3.46
  -3 -10  -5   27.53    2.64
   3  10   5   29.15    3.63
   3  10   6  645.02   34.64
  -3  10   6  641.77   34.76
   3 -10   6  690.98   38.86
  -3  10   6  678.12   34.71
  -3 -10  -6  670.35   35.84
   3  10   6  654.90   36.98
   3 -10   6  689.38   38.21
  -3 -10  -6  690.39   36.26
   3 -10  -6  647.71   37.08
  -3 -10   6  667.07   37.08
  -3 -10   6  671.56   35.21
  -3 -10   6  726.60   36.47
   3  10   7  172.19    9.53
  -3 -10   7  188.67   11.71
  -3  10   7  175.13    9.59
   3  10   7  184.35   11.97
   3  10   7  188.05    9.67
  -3  10   7  173.73    9.68
  -3 -10   7  177.47    9.95
   3 -10  -7  168.17   11.80
   3 -10   7  203.62   13.67
   3  10   7  178.88    9.54
   3 -10   7  189.79   12.79
  -3 -10   7  178.13   11.85
  -3 -10   8   62.28    3.79
   3 -10  -8   61.29    5.76
   3 -10   8   71.37    6.65
  -3  10   8   63.79    3.63
  -3  10   8   62.28    3.75
  -3 -10   8   60.30    5.20
  -3 -10   8   73.58    5.97
   3  10   8   62.88    3.56
   3  10   8   61.06    3.68
   3  10   8   58.34    3.54
   3 -10   8   61.96    6.20
   3 -10   9  191.58   11.92
  -3  10   9  170.82    9.33
  -3 -10   9  186.94   11.82
  -3 -10  -9  171.00   10.90
   3  10   9  171.74    9.27
  -3  10   9  168.88    9.20
   3  10   9  169.81    9.15
   3 -10   9  180.63   12.31
   3  10   9  167.84    9.14
   3 -10  -9  151.85   11.41
  -3 -10   9  157.95   10.77
   3 -10  10  290.80   18.38
   3 -10 -10  231.49   17.35
  -3 -10  10  306.51   17.97
  -3  10  10  294.43   15.27
  -3 -10  10  260.75   17.03
   3  10  10  289.53   15.06
  -3 -10 -10  272.67   16.91
   3  10  10  287.72   15.19
  -3  10  10  281.85   15.11
   3  10  10  277.38   15.05
  -3  10  11   13.01    1.22
  -3  10  11   14.08    1.42
   3  10  11   13.69    1.19
   3  10  11   13.53    1.19
   3  10  11   11.41    1.26
  -3  10  12  245.96   12.81
   3  10  12  247.27   12.90
   3  10  12  238.39   12.75
  -3  10  12  229.11   12.96
   3  10  12  230.64   12.74
   3  10  13   19.09    1.48
   3  10  13   17.53    1.69
  -3  10  13   14.72    1.69
   3  10  13   17.96    1.45
  -3  10  13   20.25    1.57
   3  10  14    4.71    0.93
  -3  10  14    3.91    0.99
   3  10  14    3.95    1.13
  -3  10  14    5.26    1.31
   3  10  14    4.84    0.94
   3  10  15    5.75    1.04
   3  10  15    5.26    1.16
   3  10  15    3.55    0.94
  -3  10  15    4.29    1.03
  -3  10  16  638.49   33.07
   3  10  16  610.53   33.02
   3  10  16  637.19   33.21
   3  10  17   61.81    4.01
  -3  10  17   64.33    3.85
   3  10  17   62.23    3.81
  -3  10  18    0.47    0.96
   3  10  18    0.61    1.01
   3  10  19  157.70    8.76
   3  10  19  150.80    8.53
  -3  10  19  156.63    9.03
  -3  10  20  348.74   19.22
   3  10  20  354.82   18.99
   3  10  21    3.31    1.35
  -3  10  21    5.09    1.88
   3  10  22    1.86    1.27
  -3  10  22    0.44    1.78
   3  10  23   -0.80    1.23
  -3 -10 -23    1.08    1.03
  -3 -10  23    0.78    1.14
  -3  10  23   -0.07    1.81
  -3  10  24   58.04    4.12
   3  10  24   55.72    3.69
   3  10  25    4.79    1.29
  -3  10  25    4.31    1.74
  -3 -10 -25    5.93    1.58
  -3 -10 -26  169.97    9.45
  -3  10  26  176.95    9.60
   3  10  26  158.82    9.22
  -3 -10 -27   33.23    2.66
  -3  10  27   38.17    2.79
   3  10  27   29.53    2.26
  -3 -10 -28   39.80    3.09
  -3  10  28   46.32    3.14
  -3 -10 -29   43.50    3.12
  -3  10  29   47.21    3.09
  -3 -10 -30  112.39    6.42
  -3  10  30  109.56    6.22
  -3 -10 -31    6.84    1.17
   3  11   0    0.36    1.15
  -3  11   0   -0.55    2.48
  -3 -11   0    0.36    1.00
  -3 -11   0   -0.12    1.09
  -3  11   1  182.74   13.09
  -3 -11  -1  192.32   11.10
  -3  11   1  191.08   10.28
  -3 -11   1  185.80   10.99
   3  11   1  196.21   11.63
  -3 -11  -1  206.14   11.57
  -3  11   2   58.92    6.02
   3 -11   2   48.08    4.86
   3  11   2   60.99    3.40
  -3 -11  -2   60.19    4.28
   3  11   2   63.00    4.90
  -3 -11  -2   65.37    4.70
  -3  11   2   59.34    3.44
  -3 -11   2   57.87    4.12
   3 -11   2   67.32    5.80
   3 -11  -2   48.70    5.60
   3 -11  -3    2.81    2.59
   3  11   3    3.41    0.64
   3  11   3    1.22    1.77
   3 -11   3    2.99    1.96
  -3 -11   3    2.88    1.12
   3 -11   3    5.03    2.66
  -3  11   3    4.31    0.78
  -3 -11  -3    2.54    1.22
   3  11   3    2.20    1.66
  -3  11   3    1.14    2.44
  -3 -11  -3    3.80    1.54
  -3  11   4   33.75    2.13
  -3 -11  -4   32.02    2.94
   3 -11   4   32.02    4.72
   3 -11  -4   29.37    4.17
   3  11   4   31.55    2.22
  -3 -11  -4   38.39    3.42
   3  11   4   33.13    2.07
   3  11   4   30.73    3.61
   3 -11   4   35.65    3.82
  -3  11   4   35.12    4.59
  -3  11   5    4.35    2.68
   3 -11  -5    4.03    2.50
   3  11   5    1.29    0.67
   3  11   5   -1.82    1.99
   3 -11   5   -1.08    3.13
  -3  11   5    2.04    0.77
  -3 -11  -5    0.73    1.25
  -3 -11   5    1.04    2.09
   3 -11   5    3.39    1.85
  -3 -11  -5    2.52    1.52
  -3 -11  -6  130.23    8.23
  -3 -11   6  123.44    7.59
  -3  11   6  128.64    7.06
  -3 -11   6  132.05    9.53
   3  11   6  129.31    7.00
   3  11   6  122.27    9.04
  -3 -11   6  137.40    8.94
   3 -11   6  139.67   11.25
  -3  11   6  126.56    7.13
  -3 -11  -6  131.43    8.62
   3 -11  -6  122.26    9.36
  -3  11   6  136.04   10.01
   3 -11   7  177.00   12.89
  -3  11   7  159.12    8.55
  -3 -11   7  148.04   10.84
   3  11   7  151.20    8.47
   3 -11  -7  149.26   10.93
  -3  11   7  157.83    8.65
   3  11   7  157.61   10.81
  -3 -11   7  164.01   10.89
   3 -11   7  142.86   11.69
  -3 -11  -7  162.45   10.23
   3  11   7  160.50    8.49
  -3 -11   7  155.78    8.99
   3  11   8   11.66    1.11
   3 -11   8   10.34    3.41
   3  11   8   11.21    1.23
   3 -11   8   13.43    3.37
  -3  11   8   10.05    1.31
   3 -11  -8    9.79    2.74
   3  11   8   12.84    3.02
  -3  11   8   11.73    1.19
   3  11   8   12.11    1.12
  -3 -11   8    6.71    2.40
   3  11   9    5.10    0.83
   3 -11   9    5.62    2.36
   3 -11   9    4.03    2.45
   3  11   9    3.00    2.16
  -3 -11   9    4.51    2.09
   3  11   9    5.28    0.85
   3 -11  -9    3.12    2.15
   3  11   9    6.41    1.04
  -3  11   9    4.16    1.06
  -3  11   9    5.13    0.91
   3  11  10   24.55    1.88
  -3  11  10   24.20    1.81
   3  11  10   24.47    1.73
   3  11  10   24.49    1.74
  -3  11  10   26.29    2.01
   3  11  11  270.30   14.63
   3  11  11  272.18   14.78
  -3  11  11  277.67   14.71
   3  11  11  278.48   14.65
  -3  11  11  273.04   14.87
  -3  11  12    0.75    0.79
   3  11  12    0.94    0.95
   3  11  12    1.08    0.76
   3  11  12    1.67    0.79
  -3  11  12   -0.20    1.05
  -3  11  13   52.65    3.21
   3  11  13   51.47    3.33
   3  11  13   51.96    3.13
  -3  11  13   47.60    3.40
   3  11  13   49.28    3.14
  -3  11  14   22.73    1.92
  -3  11  14   25.74    2.29
   3  11  14   26.33    2.08
   3  11  14   21.53    1.83
   3  11  14   23.72    1.84
   3  11  15   92.34    5.53
   3  11  15   95.70    5.36
  -3  11  15   87.58    5.65
  -3  11  15   93.30    5.39
   3  11  15   93.53    5.34
   3  11  16    1.64    1.22
   3  11  16    2.27    1.00
  -3  11  16    2.25    1.08
   3  11  16    3.58    1.04
   3  11  17   -0.32    1.30
  -3  11  17    0.17    1.04
   3  11  17    0.04    0.93
   3  11  18   38.62    2.88
   3  11  18   33.76    2.55
  -3  11  18   37.41    2.56
  -3  11  19   30.41    2.30
   3  11  19   33.04    2.61
   3  11  19   30.95    2.29
   3  11  20   20.01    2.06
  -3  11  20   20.78    2.57
   3  11  21  107.20    6.43
  -3  11  21  109.95    6.75
  -3  11  22    1.04    1.81
   3  11  22   -0.11    1.28
  -3 -11 -23   11.79    1.52
   3  11  23   13.45    1.70
  -3  11  23   13.41    2.23
  -3 -11 -24    4.52    1.18
  -3  11  24    5.94    1.89
  -3 -11 -24    6.10    1.55
   3  11  24    4.69    1.36
  -3 -11 -25   76.42    4.80
  -3  11  25   74.58    4.99
   3  11  25   75.75    4.63
  -3  11  26    5.89    1.68
   3  11  26    2.52    1.14
  -3 -11 -26    4.33    1.47
  -3 -11 -27    4.11    1.44
   3  11  27    3.87    0.99
  -3  11  27    2.92    1.52
  -3 -11 -28    6.58    1.46
  -3  11  28    8.48    1.54
   3 -11 -29    1.68    1.29
  -3 -11 -29    6.36    1.35
  -3  11  29    4.31    1.21
   3 -11 -30    0.61    0.96
  -3  11  30    0.58    0.88
  -3 -11 -30    2.70    1.09
  -3 -11 -31    1.33    0.86
   3 -11 -31    0.49    0.68
  -3 -12   0    1.23    1.10
  -3  12   0   -1.21    2.39
  -3  12   0    0.31    0.59
  -3 -12   0    0.54    1.14
   3  12   0    0.38    0.55
   3  12   0   -0.13    1.14
  -3  12   1  166.48   12.59
  -3  12  -1  180.18    9.63
  -3  12   1  188.35    9.66
  -3 -12  -1  178.20   10.57
   3  12   1  182.87    9.60
  -3 -12   1  176.77   10.47
   3 -12  -1  162.62   12.42
   3  12   1  169.71   10.98
  -3 -12   1  178.15   10.78
  -3 -12  -1  178.72   10.96
   3  12  -1  172.39    9.57
  -3  12   2   96.65    5.89
  -3  12   2  111.36    9.06
   3  12  -2  106.61    5.79
   3 -12   2   88.83    7.33
  -3 -12   2   99.84    6.63
   3  12   2  108.86    5.83
  -3 -12  -2  110.58    7.27
   3 -12  -2  100.36    8.57
  -3  12   2  112.16    5.90
  -3 -12  -2  100.48    6.77
  -3  12  -2  109.19    5.83
   3 -12   2  114.40    8.65
  -3 -12   2  109.48    6.93
   3  12   2  106.85    7.45
  -3 -12  -3  268.32   15.23
  -3  12   3  270.09   14.18
  -3  12  -3  270.48   14.11
   3 -12   3  304.80   17.62
   3 -12  -3  254.09   16.93
  -3 -12   3  246.14   14.91
   3 -12   3  223.14   16.14
  -3 -12  -3  272.23   15.73
  -3 -12   3  268.06   15.17
   3  12   3  267.19   14.12
   3  12   3  253.04   16.00
  -3  12   3  262.88   14.23
  -3  12   3  286.95   17.77
   3  12   4   96.89    7.00
  -3  12   4   94.35    5.36
  -3 -12  -4   94.03    6.38
   3 -12   4  113.45    8.97
  -3 -12   4   99.16    6.17
  -3  12   4  100.10    5.43
   3 -12  -4   88.61    7.77
  -3 -12   4   95.25    6.18
   3  12   4   92.08    7.32
   3  12   4   90.89    5.28
  -3  12   4   92.22    8.25
   3 -12   4   94.67    7.60
  -3 -12  -4  105.81    6.94
  -3 -12   5   -0.60    2.10
   3 -12   5    0.99    2.01
  -3 -12  -5    1.21    1.26
   3 -12  -5    5.03    2.34
  -3  12   5    1.33    2.33
   3  12   5    2.03    0.93
   3  12  -5    3.31    0.62
   3  12   5    2.44    0.73
  -3 -12  -5    2.82    1.52
  -3  12   5    4.19    0.93
   3 -12   5    4.40    3.20
   3  12   5    1.75    1.77
   3  12   5    2.63    0.74
  -3 -12   5    2.80    1.07
  -3  12   6  365.32   22.11
   3 -12   6  391.73   23.65
   3  12   6  330.27   20.42
   3  12  -6  359.99   18.37
  -3  12   6  350.07   18.61
   3 -12   6  321.63   20.78
   3 -12  -6  312.49   21.06
  -3 -12  -6  329.88   19.73
  -3 -12   6  336.87   19.17
  -3 -12   6  329.81   21.31
   3  12   6  346.10   18.44
  -3 -12  -6  343.10   20.26
  -3 -12   6  368.46   20.78
  -3  12   7   10.47    1.12
  -3  12   7    9.35    1.26
   3  12   7    9.30    1.02
  -3 -12  -7    9.41    2.08
   3 -12  -7    6.99    2.69
  -3 -12   7   11.92    2.81
   3 -12   7   11.52    2.66
   3  12   7    7.24    2.27
   3 -12   7    7.71    3.73
  -3  12   7    8.11    2.99
  -3 -12   8    3.35    2.10
   3  12   8    5.82    0.92
  -3  12   8    4.71    0.91
  -3  12   8    4.40    1.04
   3  12   8    5.27    0.88
   3  12   9   68.85    4.29
  -3  12   9   72.61    4.20
   3  12   9   72.51    4.14
   3  12   9   72.08    4.13
   3 -12   9   78.28    7.73
  -3  12   9   67.18    4.31
  -3  12  10   68.72    3.94
   3  12  10   66.77    3.88
   3  12  10   67.05    3.88
   3  12  10   65.67    4.03
  -3  12  10   58.12    4.05
  -3  12  11   24.10    1.84
   3  12  11   21.19    1.90
   3  12  11   24.36    1.77
  -3  12  11   22.66    2.01
   3  12  11   22.44    1.76
  -3  12  12   27.77    2.08
   3  12  12   26.91    2.03
  -3  12  12   27.61    2.32
   3  12  12   28.18    2.04
   3  12  12   29.39    2.27
  -3  12  13   20.47    1.74
  -3  12  13   20.48    2.03
   3  12  13   19.60    1.90
   3  12  13   20.62    1.68
   3  12  13   18.66    1.68
   3  12  14   11.33    1.60
   3  12  14   14.97    1.42
  -3  12  14   11.47    1.70
   3  12  14   11.48    1.36
  -3  12  14   13.81    1.37
  -3  12  14   12.93    1.46
  -3  12  15   13.30    1.52
  -3  12  15   12.23    1.86
  -3  12  15   12.54    1.34
   3  12  15   13.13    1.44
   3  12  15   12.41    1.39
   3  12  15   10.93    1.62
   3  12  16  176.37    9.67
  -3  12  16  176.47    9.70
   3  12  16  178.24    9.66
  -3  12  16  154.37    9.91
   3  12  16  187.58    9.90
   3  12  17   91.99    5.45
   3  12  17   88.48    5.21
  -3  12  17   87.16    5.25
   3  12  18    0.86    1.41
   3  12  18    0.30    1.07
  -3  12  18    0.63    1.06
   3  12  19  176.79    9.84
   3  12  19  186.36   10.10
  -3  12  19  174.88    9.85
   3  12  20   55.46    3.57
   3  12  20   57.72    3.85
  -3  12  21   35.25    3.18
   3  12  21   34.20    2.75
  -3  12  22    0.83    1.89
   3  12  22    1.41    1.30
  -3 -12 -23    3.90    1.42
  -3  12  23    4.00    1.92
   3  12  23    4.13    1.39
  -3 -12 -23    2.73    1.23
  -3 -12 -24   -0.22    1.31
  -3  12  24    1.00    1.73
  -3 -12 -24    1.63    1.10
   3  12  24   -0.67    1.26
   3  12  25    2.12    1.25
  -3  12  25    2.16    1.70
  -3 -12 -25    2.50    1.35
   3  12  26   67.39    4.29
  -3 -12 -26   69.31    4.48
  -3 -12 -27   18.39    1.90
  -3  12  27   21.87    2.11
  -3 -12 -28   12.96    1.63
  -3  12  28   14.28    1.71
  -3  12  29   24.68    1.86
  -3 -12 -29   21.76    1.87
  -3 -12 -30   27.12    2.06
  -3  12  30   29.74    1.88
   3  13   0    0.93    0.64
  -3  13   0   -0.14    0.71
  -3 -13   0   -1.21    1.31
  -3 -13   0    0.34    0.99
   3 -13  -1  251.40   18.43
  -3 -13   1  285.22   16.85
  -3 -13   1  274.74   16.44
  -3  13   1  284.76   18.96
  -3 -13  -1  281.90   16.57
  -3  13  -1  293.98   15.55
  -3 -13  -1  299.97   17.12
   3  13  -1  293.24   15.51
   3  13   1  298.93   17.14
  -3  13   1  298.42   15.58
   3 -13   1  297.13   18.43
   3  13   1  296.69   15.53
  -3 -13   2  132.29    8.29
  -3  13   2  120.55    7.16
  -3 -13  -2  128.04    8.16
  -3  13  -2  135.22    7.07
   3  13   2  122.83    8.68
   3 -13   2  129.21    9.96
  -3 -13   2  120.40    7.89
  -3  13   2  137.17    7.14
  -3  13   2  122.03   10.23
   3  13  -2  132.29    7.02
   3  13   2  125.07    7.05
  -3 -13  -2  135.19    8.68
   3 -13  -2  108.78    9.74
  -3  13   3  126.00    6.93
  -3  13  -3  132.02    6.86
  -3 -13  -3  124.47    8.46
   3  13  -3  127.10    6.81
  -3 -13  -3  117.73    7.94
   3 -13  -3  105.05    9.39
  -3  13   3  121.57    7.00
  -3 -13   3  115.04    7.66
   3 -13   3  103.33    8.73
   3  13   3  127.17    6.89
   3 -13   3  130.47   10.19
  -3 -13   3  119.33    7.92
  -3  13   3  130.67   10.44
   3  13   3  125.74    6.86
   3  13   3  132.08    8.91
   3 -13   4   25.46    4.50
  -3 -13  -4   19.38    2.67
   3 -13  -4   14.79    3.41
   3  13   4   16.07    2.92
  -3  13  -4   21.02    1.40
  -3  13   4   17.97    1.54
  -3  13   4   17.83    3.99
   3 -13   4   17.36    3.50
  -3  13   4   21.15    1.66
  -3 -13  -4   16.78    2.26
   3  13  -4   19.00    1.40
  -3 -13   4   13.59    1.99
   3  13  -4   19.57    1.36
   3  13   4   19.15    1.45
  -3 -13  -5   61.15    4.80
   3 -13   5   72.43    7.51
  -3  13   5   65.15    3.74
   3 -13   5   58.67    6.14
   3  13   5   56.87    5.74
  -3  13  -5   60.07    3.55
  -3  13   5   63.41    3.84
   3  13  -5   62.90    3.58
  -3 -13  -5   65.60    5.31
  -3 -13   5   56.72    4.41
   3  13   5   65.54    3.68
  -3  13   5   63.90    6.76
   3 -13  -5   55.29    6.09
   3 -13   6  108.00   10.76
   3  13   6  118.68    6.85
   3  13  -6  139.07    6.78
   3  13   6  114.12    6.99
  -3  13   6  123.29    7.03
  -3 -13  -6  111.81    8.05
   3 -13   6  113.47    9.37
   3 -13   7   62.97    6.14
   3  13   7   63.99    3.64
   3 -13   7   65.55    7.73
  -3  13   7   57.43    3.82
  -3 -13   7   55.55    6.06
   3  13   8    9.60    1.17
  -3  13   8    9.78    1.24
  -3  13   8   11.00    1.38
   3  13   8   11.05    1.18
   3  13   9   10.46    1.20
  -3  13   9   10.74    1.23
  -3  13   9   11.84    1.46
   3  13   9   10.80    1.22
  -3  13  10   59.00    3.62
   3  13  10   55.66    3.73
   3  13  10   60.64    3.57
  -3  13  10   55.97    3.78
   3  13  10   59.20    3.58
  -3  13  11  112.12    6.64
   3  13  11  117.49    6.60
   3  13  11  109.61    6.40
   3  13  11  114.08    6.38
  -3  13  11  114.29    6.44
  -3  13  12   25.07    2.37
   3  13  12   27.99    2.03
   3  13  12   27.49    2.06
   3  13  12   26.26    2.19
  -3  13  12   26.27    2.09
   3  13  13   24.37    2.19
   3  13  13   28.04    2.01
   3  13  13   25.48    2.06
  -3  13  13   25.21    2.34
  -3  13  13   24.16    2.07
  -3  13  14    7.54    1.31
   3  13  14    7.16    1.20
  -3  13  14    7.54    1.62
  -3  13  14    7.56    1.17
   3  13  14    8.75    1.32
   3  13  14    5.89    1.44
  -3  13  15   30.72    2.40
  -3  13  15   31.27    2.85
  -3  13  15   31.07    2.31
   3  13  15   33.23    2.63
   3  13  15   32.56    2.36
   3  13  15   31.97    2.33
   3  13  16   21.10    1.91
   3  13  16   22.33    2.21
  -3  13  16   19.91    1.93
  -3  13  16   20.98    2.41
   3  13  16   22.98    1.91
   3  13  17    2.36    1.45
  -3  13  17    3.19    1.80
   3  13  17    3.26    1.18
  -3  13  17    3.07    1.16
   3  13  18    0.94    1.10
  -3  13  18   -0.09    1.14
   3  13  18   -0.72    1.45
   3  13  19    4.60    1.23
   3  13  19    4.62    1.50
  -3  13  19    3.88    1.24
   3  13  20   59.80    3.81
  -3  13  20   48.61    3.37
   3  13  20   52.95    3.45
   3  13  21  146.71    8.43
  -3 -13 -22    0.28    1.24
  -3  13  22    0.08    1.95
   3  13  22   -0.06    1.39
  -3 -13 -23    5.06    1.48
  -3 -13 -23    5.26    1.35
  -3  13  23    6.95    2.05
   3  13  23    6.83    1.52
   3  13  24    6.55    1.42
  -3 -13 -24    7.40    1.52
  -3  13  24    6.85    1.93
  -3 -13 -24    5.41    1.37
  -3 -13 -25   60.56    3.82
   3  13  25   59.92    3.71
  -3  13  25   70.67    4.16
  -3 -13 -26    6.96    1.35
  -3  13  26    6.37    1.71
  -3 -13 -27    0.33    1.04
  -3  13  27   -0.37    1.34
  -3 -13 -28    9.15    1.32
  -3  13  28   11.73    1.46
   3 -13 -28    7.94    1.40
  -3 -13 -29    2.82    1.01
  -3  13  29    0.95    0.94
   3 -13 -29    1.22    0.92
  -3  14   0    0.68    0.76
  -3 -14   0   -0.68    1.25
   3 -14   0    0.73    2.35
   3  14   0    0.73    0.71
  -3  14  -1  311.79   16.05
  -3 -14  -1  251.76   16.96
  -3  14   1  309.07   16.08
   3  14   1  305.20   16.02
  -3 -14  -1  285.72   17.63
  -3 -14   1  282.08   17.42
   3  14   1  308.29   16.05
   3 -14  -1  242.46   18.90
   3 -14   1  300.48   19.25
   3  14  -1  302.25   16.00
  -3 -14  -2   21.21    3.00
  -3  14   2   26.75    1.96
   3  14   2   23.37    3.06
   3  14  -2   27.35    1.86
  -3  14   2   21.03    4.26
  -3  14  -2   27.85    1.87
  -3 -14   2   24.29    2.80
   3  14  -2   29.62    1.84
   3  14   2   29.00    1.89
  -3 -14  -2   24.91    2.74
   3  14   2   24.56    1.92
   3 -14   2   27.88    4.43
   3 -14  -2   20.37    4.08
  -3  14   3   21.90    1.82
   3  14   3   25.95    1.77
   3 -14   3   30.07    4.72
   3  14   3   19.41    2.96
  -3  14   3   25.87    1.92
   3  14  -3   22.32    1.64
  -3  14  -3   26.72    1.72
   3  14  -3   22.47    1.69
  -3 -14  -3   22.44    2.57
  -3 -14   3   22.14    2.59
   3  14   3   27.48    1.85
   3  14  -4    4.86    0.83
   3  14   4    3.87    1.87
  -3  14  -4    5.70    0.79
  -3  14   4    3.44    0.97
  -3 -14  -4    3.23    1.37
   3 -14   4    3.49    2.87
   3  14  -4    4.42    0.72
   3  14   4    6.86    0.98
  -3  14   4    4.95    1.08
  -3  14   5    0.36    0.86
  -3  14  -5    0.98    0.59
   3  14   5    0.89    1.67
   3  14  -5    0.66    0.62
  -3  14   5    0.47    0.90
   3  14   5    1.42    0.78
   3 -14   5    2.48    3.06
  -3 -14  -5    0.49    1.06
   3  14   6    2.34    2.07
  -3  14   6    4.92    1.16
   3  14   6    3.72    0.92
   3 -14   6    3.78    3.34
   3  14  -6    4.72    0.74
   3  14   6    4.38    0.99
  -3  14   7    0.46    0.99
   3  14   7   -0.32    0.87
   3  14   7    0.49    1.02
  -3  14   8   34.26    2.63
  -3  14   8   34.08    2.41
   3  14   8   35.85    2.41
  -3  14   9  111.29    6.36
   3  14   9  109.70    6.35
  -3  14   9  109.99    6.57
   3  14   9  115.55    6.35
   3  14  10   10.15    1.26
  -3  14  10    8.80    1.56
  -3  14  10    9.78    1.37
   3  14  10    8.28    1.24
   3  14  11  171.43    9.09
  -3  14  11  157.85    9.34
  -3  14  11  168.39    9.14
   3  14  11  165.33    9.10
   3  14  11  154.18    9.24
   3  14  12   41.74    2.89
  -3  14  12   41.54    2.96
   3  14  12   43.31    3.10
  -3  14  12   45.53    3.28
   3  14  12   42.09    2.94
   3  14  13   13.03    1.52
  -3  14  13   14.20    1.98
   3  14  13   15.35    1.81
  -3  14  13   14.55    1.66
   3  14  13   13.28    1.62
   3  14  14   12.30    1.85
  -3  14  14   12.92    1.67
  -3  14  14   14.07    2.08
   3  14  14   17.85    1.75
  -3  14  14   15.76    1.57
   3  14  14   16.18    1.64
  -3  14  15   50.88    3.42
  -3  14  15   51.67    3.77
  -3  14  15   52.24    3.31
   3  14  15   49.62    3.61
   3  14  15   50.63    3.34
   3  14  15   48.25    3.32
   3  14  16    1.38    1.17
  -3  14  16    0.40    1.00
   3  14  16    1.91    1.18
  -3  14  16   -0.44    1.69
  -3  14  16   -1.48    1.25
   3  14  16   -0.97    1.50
  -3  14  17   45.13    3.19
   3  14  17   48.38    3.48
  -3  14  17   44.69    3.69
   3  14  17   48.48    3.18
  -3  14  18    1.86    1.99
   3  14  18    0.43    1.55
   3  14  18    1.77    1.12
  -3  14  18    1.33    1.16
   3  14  19  122.27    6.90
   3  14  19  112.92    6.61
  -3  14  19  112.43    6.63
   3  14  20    0.38    1.05
   3  14  20    0.48    1.50
  -3  14  20    0.97    1.05
   3  14  21  123.07    7.11
  -3 -14 -21  118.48    6.98
  -3 -14 -22   13.80    1.72
  -3 -14 -22   13.86    1.80
  -3 -14 -23    6.12    1.43
   3  14  23    9.55    1.58
  -3  14  23    9.96    2.10
  -3 -14 -24   30.52    2.53
  -3 -14 -24   30.98    2.53
  -3 -14 -25   21.87    1.98
  -3 -14 -25   20.75    1.96
  -3  14  25   26.79    2.51
  -3 -14 -26    1.31    1.09
  -3  14  26   -0.17    1.47
  -3 -14 -27    8.89    1.28
  -3  14  27    8.23    1.50
   3 -14 -27    5.51    1.28
   3 -14 -28    3.06    1.04
  -3  14  28    2.91    1.12
  -3 -14 -28    2.16    0.98
   3 -14 -29    1.93    0.77
   3  15   0    0.13    0.90
  -3  15   0   -0.14    0.93
   3  15   0   -0.71    0.82
   3  15   1   49.29    3.16
  -3 -15   1   44.41    4.30
   3  15  -1   50.57    3.12
  -3  15  -1   51.46    3.18
  -3  15   1   54.44    3.22
   3  15  -1   51.66    3.17
   3  15   1   55.33    3.23
  -3  15   2  216.03   11.42
   3  15  -2  215.37   11.30
   3  15   2  210.81   11.37
   3  15   2  209.06   11.34
   3  15  -2  199.36   11.31
  -3  15  -2  212.62   11.35
  -3  15  -3   17.20    1.39
   3  15  -3   15.18    1.36
  -3  15   3   17.50    1.52
   3  15   3   15.34    1.44
   3  15   3   17.04    1.55
   3  15  -3   14.51    1.30
  -3  15   4   16.74    1.63
  -3  15   4   16.71    1.69
   3  15  -4   17.97    1.43
   3  15  -4   17.26    1.36
   3  15   4   18.20    1.54
  -3  15  -4   18.78    1.43
   3  15   4   16.88    1.61
  -3  15  -5   64.65    3.68
  -3  15   5   61.13    3.83
  -3  15   5   63.84    4.03
   3  15  -5   61.82    3.67
   3  15   5   63.93    3.80
   3  15   6   72.08    4.39
  -3  15   6   68.68    4.39
  -3  15   6   73.40    4.60
   3  15  -6   75.06    4.22
   3  15   6   78.99    4.40
   3  15   7    1.65    1.04
  -3  15   7    1.49    1.12
   3  15  -7    2.34    0.72
  -3  15   8   18.53    2.02
   3  15   8   18.38    1.70
  -3  15   9   14.57    1.66
   3  15   9   16.98    1.66
  -3  15   9   15.59    1.90
   3  15   9   14.39    1.67
  -3  15  10   29.34    2.43
   3  15  10   30.74    2.43
   3  15  10   35.04    2.43
  -3  15  10   30.42    2.63
  -3  15  11   30.34    2.59
  -3  15  11   25.46    2.24
   3  15  11   26.47    2.25
   3  15  11   28.35    2.22
  -3  15  12  138.53    9.72
   3  15  12  209.55    9.63
   3  15  12  188.00    9.61
  -3  15  12  148.73    9.51
  -3  15  13    0.79    1.39
  -3  15  13    2.97    1.20
   3  15  13    2.07    1.34
  -3  15  13   -0.07    1.78
   3  15  13    2.56    1.65
   3  15  13   -0.84    1.42
   3  15  14   12.98    1.67
  -3  15  14   11.93    2.09
   3  15  14   13.16    1.71
  -3  15  14   13.63    1.77
  -3  15  14   11.96    1.61
   3  15  14   13.53    1.91
  -3  15  15   14.10    1.59
  -3  15  15    9.77    2.09
   3  15  15   13.56    1.63
  -3  15  15   10.48    1.65
   3  15  15   10.71    1.92
  -3  15  16  141.76    8.10
   3  15  16  146.76    8.31
  -3  15  16  139.36    7.99
   3  15  16  135.84    8.03
  -3  15  16  141.27    8.49
   3  15  16  148.64    8.08
   3  15  17    2.95    1.34
   3  15  17    3.12    1.62
  -3  15  17    3.47    2.03
  -3  15  17    3.75    1.31
   3  15  18    1.78    1.15
   3  15  18   -0.06    1.57
  -3  15  18   -0.41    1.28
  -3  15  18    0.80    1.98
  -3  15  19    3.12    2.18
  -3  15  19    3.69    1.29
   3  15  19    0.68    1.54
   3  15  19    3.68    1.24
  -3  15  20   92.97    5.56
   3  15  20  101.54    5.82
  -3 -15 -20   86.00    5.55
   3  15  20  100.29    5.62
  -3  15  21   25.41    2.07
  -3 -15 -21   27.26    2.22
   3  15  21   28.33    2.45
   3  15  22    7.36    1.56
  -3 -15 -22    7.52    1.41
  -3 -15 -22    7.91    1.53
  -3 -15 -23   -2.20    1.30
  -3 -15 -23   -0.87    1.41
  -3 -15 -24   26.13    2.36
  -3 -15 -24   27.89    2.30
  -3 -15 -25    9.44    1.48
  -3 -15 -25   10.33    1.41
  -3 -15 -26    1.92    1.07
  -3  15  26    0.81    1.38
  -3 -15 -27    0.12    0.95
   3 -15 -27    0.75    0.94
  -3  15  27   -0.87    1.18
  -3 -15 -28    9.66    1.19
   3 -15 -28    7.98    1.07
   3  16   0   -0.67    1.11
   3  16   0   -0.03    0.92
  -3  16   0    0.82    1.02
   3  16   1  273.46   14.43
  -3  16  -1  265.94   14.41
   3  16  -1  262.09   14.34
  -3  16   1  271.65   14.45
   3  16  -1  273.09   14.39
   3  16   1  265.23   14.37
  -3  16  -2  451.36   24.20
  -3  16   2  462.36   24.27
   3  16   2  450.55   24.19
   3  16  -2  458.07   24.15
   3  16  -2  450.85   24.18
   3  16   2  474.13   24.26
  -3  16   3    6.07    1.18
  -3  16  -3    5.11    0.98
   3  16  -3    4.26    1.04
   3  16  -3    3.90    0.89
   3  16   3    5.13    1.21
   3  16   3    4.51    1.12
   3  16  -4   35.86    2.49
   3  16   4   37.23    2.65
   3  16  -4   35.60    2.42
  -3  16  -4   37.62    2.47
   3  16   4   32.37    2.55
  -3  16  -5    8.98    1.04
  -3  16   5   10.47    1.57
  -3  16   5    9.80    1.38
   3  16  -5    7.71    1.06
   3  16   5   10.41    1.36
   3  16  -6  194.79   10.82
   3  16   6  203.50   10.97
  -3  16   6  204.51   11.03
  -3  16   6  204.35   11.25
  -3  16   7    0.64    1.35
   3  16   7    0.95    1.13
   3  16  -7    2.96    0.77
   3  16   7    3.23    1.19
  -3  16   8   89.05    5.76
   3  16   8   96.98    5.54
   3  16   9  175.78    9.55
  -3  16   9  164.13    9.82
  -3  16   9  172.76    9.59
   3  16  10  210.50   11.44
  -3  16  10  204.14   11.75
   3  16  10  213.34   11.45
  -3  16  10  202.01   11.45
   3  16  11  414.36   21.85
  -3  16  11  388.00   22.13
   3  16  11  420.54   21.84
  -3  16  11  403.68   21.86
  -3  16  12  127.09    7.89
   3  16  12  142.78    7.65
  -3  16  12  128.14    7.62
   3  16  12  129.98    7.57
   3  16  13    6.95    1.67
  -3  16  13    6.04    1.94
  -3  16  13    5.64    1.60
   3  16  13    8.06    1.57
  -3  16  13    7.70    1.48
  -3  16  14   58.51    4.38
   3  16  14   62.37    3.91
  -3  16  14   57.59    3.86
  -3  16  14   60.76    3.99
   3  16  14   59.03    3.93
   3  16  14   59.96    4.17
   3  16  15   34.90    2.79
  -3  16  15   33.41    2.65
  -3  16  15   35.24    3.30
   3  16  15   41.15    3.18
  -3  16  15   36.09    2.85
   3  16  15   42.37    2.85
   3  16  16  152.65    8.68
   3  16  16  161.17    8.73
  -3  16  16  135.82    8.59
  -3  16  16  151.67    8.72
   3  16  16  165.56    8.97
  -3  16  16  171.75    9.24
  -3 -16 -17    3.70    1.04
  -3  16  17    2.77    1.98
  -3  16  17    3.17    1.13
   3  16  17    3.17    1.64
  -3  16  17    2.57    1.34
   3  16  17    2.13    1.27
  -3 -16 -18    0.79    1.05
   3  16  18    2.29    1.65
  -3  16  18    1.70    1.34
  -3  16  18    1.30    2.00
   3  16  18    0.88    1.29
  -3  16  19   29.57    2.34
   3  16  19   33.26    2.68
   3  16  19   30.14    2.37
  -3  16  19   29.65    3.09
  -3 -16 -19   27.09    2.26
  -3 -16 -20   53.64    3.68
  -3  16  20   60.08    4.46
  -3  16  20   59.52    3.72
   3  16  20   60.02    3.73
  -3 -16 -21  102.70    6.11
  -3  16  21  107.48    6.06
  -3 -16 -22   21.23    1.92
  -3 -16 -22   22.64    2.14
  -3 -16 -23    9.54    1.39
  -3 -16 -23    8.65    1.60
  -3 -16 -24   75.27    4.48
  -3 -16 -24   72.77    4.58
  -3 -16 -25   45.99    3.14
  -3 -16 -25   45.92    3.26
   3 -16 -25   43.27    3.05
   3 -16 -26   16.67    1.69
  -3 -16 -26   17.54    1.67
   3 -16 -27    7.59    1.03
  -3  17   0    2.43    1.25
   3  17   0    2.58    1.25
   3  17   0    2.87    1.13
  -3  17   1   14.37    1.63
   3  17   1   14.94    1.64
   3  17  -1   14.71    1.48
  -3  17  -1   14.75    1.57
   3  17  -1   15.46    1.57
   3  17   1   15.78    1.57
   3  17   2  143.88    7.83
   3  17  -2  135.96    7.66
  -3  17  -2  143.32    7.74
  -3  17   2  136.12    7.80
   3  17   2  139.45    7.74
   3  17  -2  134.78    7.70
   3  17  -3   40.62    2.61
  -3  17  -3   42.14    2.69
  -3  17   3   41.32    2.86
   3  17   3   38.70    2.83
   3  17   3   38.70    2.75
   3  17  -3   39.37    2.69
   3  17   4   24.28    2.01
   3  17  -4   22.23    1.72
   3  17   4   24.10    2.05
   3  17  -4   22.65    1.82
  -3  17  -4   23.60    1.81
  -3  17   4   21.13    2.07
  -3  17  -5   10.74    1.16
  -3  17   5    9.18    1.49
   3  17  -5   11.48    1.25
   3  17   5   10.68    1.44
   3  17  -6   49.18    3.21
   3  17   6   56.13    3.44
  -3  17   6   53.03    3.47
   3  17   7   36.63    2.49
   3  17   7   36.04    2.50
  -3  17   7   20.33    2.45
   3  17   8   49.41    3.40
  -3  17   8   48.87    3.73
  -3  17   9   76.97    5.31
   3  17   9   83.61    4.99
   3  17  10   84.98    5.01
  -3  17  10   76.53    5.04
   3  17  10   82.48    5.07
  -3  17  10   77.22    5.36
   3  17  11   14.82    1.96
  -3  17  11   12.53    2.21
  -3  17  11   16.43    2.02
   3  17  11   13.08    1.93
   3  17  12   77.69    4.91
  -3  17  12   79.79    4.99
   3  17  12   84.97    5.01
  -3  17  12   75.14    5.35
  -3  17  12   75.56    4.87
  -3  17  13   12.30    2.54
   3  17  13   14.20    2.00
  -3  17  13   15.27    1.97
   3  17  13   15.45    2.09
  -3  17  13   12.08    2.05
   3  17  14   47.73    3.23
  -3  17  14   38.62    3.11
  -3  17  14   35.77    3.64
  -3  17  14   42.55    3.22
   3  17  14   50.97    3.31
   3  17  15    2.66    1.41
  -3  17  15    5.28    2.20
  -3  17  15    3.69    1.28
   3  17  15    4.56    1.56
  -3  17  15    2.56    1.57
  -3  17  16   62.61    4.51
  -3  17  16   60.31    3.98
   3  17  16   59.18    3.91
   3  17  16   67.45    4.00
  -3  17  16   53.71    3.82
  -3 -17 -17   11.93    1.41
  -3  17  17   13.00    2.48
  -3  17  17   13.83    1.77
  -3  17  17   12.41    1.53
   3  17  17   14.42    1.74
   3  17  18    2.94    1.45
  -3  17  18    1.39    1.45
  -3  17  18    2.66    2.25
  -3 -17 -18    2.23    1.06
  -3 -17 -19   18.79    1.80
   3  17  19   20.93    1.98
  -3  17  19   19.39    2.70
  -3  17  19   23.40    2.04
   3  17  20   51.44    3.14
  -3  17  20   45.07    3.09
  -3 -17 -20   40.53    2.99
  -3  17  20   49.90    3.89
  -3 -17 -21    0.56    1.31
  -3 -17 -21   -0.18    0.93
  -3  17  21   -1.89    2.04
  -3  17  21   -0.04    0.96
  -3 -17 -22    1.05    1.03
  -3 -17 -22   -0.60    1.28
  -3 -17 -23    1.39    1.03
  -3 -17 -23    5.05    1.44
  -3 -17 -24   21.32    1.78
   3 -17 -24   19.00    1.90
  -3 -17 -24   22.78    2.07
   3 -17 -25    0.69    0.95
   3 -17 -25    1.56    0.89
  -3 -17 -25    1.73    1.23
   3 -17 -26    3.32    0.86
   3  18   0    0.46    1.05
   3  18   0    0.84    1.22
  -3  18   0    0.57    1.21
   3  18  -1  113.39    6.55
   3  18  -1  118.40    6.65
   3  18   1  117.15    6.68
  -3  18   1  117.56    6.68
   3  18   1  114.21    6.59
  -3  18  -1  115.90    6.63
   3  18  -2  424.89   22.66
   3  18   2  427.78   22.68
   3  18   2  431.18   22.75
  -3  18   2  431.12   22.75
   3  18  -2  414.98   22.60
  -3  18  -2  431.88   22.69
  -3  18  -3   48.66    3.04
   3  18   3   49.28    3.20
   3  18   3   45.33    3.07
   3  18  -3   41.89    2.89
   3  18  -3   45.46    3.01
  -3  18   3   45.33    3.17
   3  18  -4   51.77    3.24
   3  18   4   54.09    3.58
  -3  18   4   53.64    3.55
   3  18  -4   51.46    3.33
   3  18   4   54.59    3.49
  -3  18  -4   53.31    3.33
  -3  18   5   15.83    1.90
   3  18  -5   15.07    1.53
   3  18   5   14.86    1.78
  -3  18  -5   17.81    1.51
   3  18  -6  336.11   18.65
  -3  18   6  354.01   18.88
   3  18   6  367.44   18.83
   3  18  -7    0.14    0.87
  -3  18   7    1.23    1.47
   3  18   7    1.78    1.38
   3  18   7    0.45    1.48
   3  18   8  203.19   10.79
   3  18   8  184.82   10.72
   3  18   9  161.91    8.90
  -3  18   9  148.85    9.23
   3  18  10  140.73    7.76
  -3  18  10  127.60    8.09
  -3  18  10  130.92    7.78
   3  18  11  530.18   27.63
  -3  18  11  479.00   27.59
  -3  18  11  502.93   27.99
   3  18  11  554.04   27.69
  -3  18  11  527.72   27.66
  -3  18  12  257.32   14.65
   3  18  12  290.48   14.74
  -3  18  12  256.15   15.05
   3  18  12  279.08   14.68
  -3  18  12  257.33   14.69
  -3  18  13   22.16    2.26
  -3  18  13   17.95    2.08
   3  18  13   21.46    2.18
  -3  18  13   22.19    2.79
   3  18  13   18.32    2.26
  -3  18  14   71.39    4.73
   3  18  14   78.77    4.86
   3  18  14   76.49    4.79
  -3  18  14   77.82    4.84
  -3  18  14   77.63    5.34
  -3  18  15   48.70    4.10
   3  18  15   49.62    3.53
  -3  18  15   53.16    3.65
  -3  18  15   46.80    3.48
  -3  18  16  228.11   12.68
   3  18  16  239.11   12.68
  -3  18  16  254.56   13.23
  -3  18  16  213.42   12.57
  -3  18  17    0.48    1.10
   3  18  17    2.34    1.34
  -3  18  17    0.16    1.39
  -3  18  17   -0.08    2.08
   3  18  18    1.94    1.28
  -3  18  18    2.53    1.39
  -3  18  18    0.08    2.03
  -3  18  19    3.19    1.24
  -3  18  19   -0.88    2.17
   3  18  19    3.08    1.32
  -3  18  20  127.27    7.57
   3  18  20  133.28    7.60
  -3 -18 -21   85.66    5.06
  -3  18  21   78.18    4.77
  -3  18  21   84.51    5.42
  -3 -18 -22    6.05    1.42
  -3  18  22    4.94    1.93
  -3 -18 -23    4.95    1.40
   3 -18 -23    4.18    1.10
  -3 -18 -24   64.16    3.46
   3 -18 -24   41.79    3.00
  -3 -18 -25   50.36    3.17
   3 -18 -25   43.57    2.77
   3  19   0    2.78    1.47
   3  19   0    0.41    1.13
  -3  19   0    0.84    1.30
   3  19  -1   44.01    3.05
   3  19   1   44.16    3.23
   3  19  -1   45.68    3.17
  -3  19  -1   51.21    3.18
  -3  19   1   45.83    3.21
   3  19   1   46.41    3.13
   3  19   2   35.56    2.70
   3  19   2   33.27    2.58
   3  19  -2   33.71    2.43
  -3  19   2   35.85    2.71
   3  19  -2   34.06    2.55
  -3  19  -2   34.08    2.51
   3  19   3  105.14    5.83
   3  19  -3   93.39    5.64
   3  19  -3   96.29    5.56
   3  19   3   90.78    5.68
  -3  19  -3   98.89    5.64
  -3  19   3   96.48    5.79
   3  19   4    3.60    1.63
   3  19  -4    2.60    1.18
  -3  19   4    1.64    1.48
   3  19  -4    1.21    0.97
   3  19   4    3.74    1.49
  -3  19  -4    3.68    1.14
   3  19  -5   34.75    2.55
  -3  19   5   38.69    2.86
   3  19   5   36.42    2.76
   3  19  -6   31.84    2.43
   3  19   6   39.22    2.79
  -3  19   6   35.84    2.84
  -3  19   7  182.82    9.99
   3  19   7  186.06    9.96
   3  19  -7  168.52    9.69
   3  19   8   20.52    2.30
   3  19   8   18.11    2.22
   3  19   9   58.33    3.97
  -3  19  10   10.08    1.97
   3  19  10   17.62    2.10
   3  19  11   70.61    4.63
   3  19  11   74.78    4.59
  -3  19  11   73.95    4.65
  -3  19  11   63.63    4.52
   3  19  12    6.23    1.89
  -3  19  12    3.98    1.66
  -3  19  12    5.68    2.20
   3  19  12    5.24    1.72
  -3  19  12    7.80    1.83
   3  19  13   31.35    2.53
  -3  19  13   21.98    2.97
  -3  19  13   30.89    2.67
   3  19  13   28.83    2.65
  -3  19  13   22.82    2.46
  -3  19  14   17.68    2.03
  -3  19  14   18.25    2.75
   3  19  14   18.88    2.27
  -3  19  14   19.11    2.29
   3  19  14   19.75    2.08
  -3  19  15   44.32    3.32
  -3  19  15   48.70    3.47
  -3  19  15   50.20    4.04
   3  19  15   49.40    3.40
   3  19  15   50.16    3.42
  -3  19  16    7.28    1.47
  -3  19  16    8.17    2.33
   3  19  16   10.23    1.64
  -3  19  16    8.58    1.68
  -3  19  17    3.36    1.40
   3  19  17    4.12    1.40
  -3  19  17    2.09    2.16
  -3  19  17    2.05    1.15
  -3  19  18    0.97    1.98
   3  19  18    4.17    1.43
  -3  19  18    1.23    1.37
   3  19  19   51.04    3.24
  -3  19  19   45.36    3.20
  -3  19  20   -0.04    1.02
  -3 -19 -20   -0.22    1.30
  -3  19  21    9.56    1.21
  -3 -19 -21   10.63    1.58
  -3 -19 -22    6.43    1.40
  -3 -19 -23   10.38    1.55
   3 -19 -24    2.00    0.92
  -3 -19 -24    3.13    1.26
  -3  20   0   -0.15    1.26
   3  20   0    0.81    1.36
   3  20   0   -0.82    1.12
   3  20  -1  168.37    9.56
  -3  20  -1  176.12    9.65
   3  20  -1  168.57    9.63
   3  20   1  180.97    9.70
   3  20   1  169.42    9.59
  -3  20   1  177.95    9.71
  -3  20  -2  172.98    9.75
   3  20  -2  173.28    9.75
   3  20   2  186.87    9.88
  -3  20   2  174.67    9.85
   3  20   2  177.37    9.76
   3  20  -2  172.93    9.69
  -3  20  -3   11.95    1.47
   3  20  -3   11.10    1.55
   3  20   3   13.35    1.68
   3  20  -3   11.51    1.36
   3  20   3   13.69    1.84
  -3  20   3   10.15    1.76
   3  20   4    9.82    1.67
   3  20  -4    9.77    1.47
  -3  20  -4   11.01    1.39
   3  20  -4   10.45    1.32
  -3  20   4   10.45    1.71
   3  20   4   11.65    1.91
   3  20   5   35.36    2.82
   3  20   5   30.04    2.57
   3  20  -5   29.28    2.35
  -3  20   5   32.16    2.70
   3  20   6  203.35   10.53
   3  20  -6  177.95   10.29
  -3  20   6  187.81   10.52
   3  20  -7    3.76    1.06
  -3  20   7    4.99    1.60
   3  20   7    3.19    1.60
   3  20   8   77.12    4.92
  -3  20   8   77.79    4.95
   3  20   8   78.82    4.99
   3  20   9  118.56    6.52
  -3  20   9  105.00    6.45
   3  20   9  100.72    6.44
  -3  20  10   34.22    3.04
   3  20  10   43.88    3.14
  -3  20  11  260.59   14.66
   3  20  11  287.07   14.67
  -3  20  11  255.35   14.62
   3  20  12  105.98    6.19
  -3  20  12   91.54    6.09
   3  20  12  105.66    6.12
  -3  20  12  104.55    6.15
   3  20  13   25.53    2.29
   3  20  13   22.35    2.21
  -3  20  13   21.99    2.37
  -3  20  13   20.52    2.21
   3  20  14   10.47    1.79
  -3  20  14    9.30    1.81
   3  20  14   12.52    1.70
  -3  20  14    8.36    1.68
   3  20  15   27.98    2.38
  -3  20  15   23.62    2.20
  -3  20  15   26.89    2.46
  -3  20  16   93.92    5.98
  -3  20  16  108.45    6.18
   3  20  16  110.05    6.10
   3  20  17   27.86    2.23
  -3  20  17   26.52    2.30
   3  20  18    0.41    1.31
  -3  20  18   -0.80    1.25
  -3 -20 -19    6.50    1.46
   3  20  19    8.24    1.31
  -3  20  19    6.55    1.32
  -3 -20 -20   86.69    4.93
  -3  20  20   75.59    4.67
  -3 -20 -21   41.69    2.83
  -3  20  21   36.93    2.50
  -3 -20 -22    4.39    1.25
  -3 -20 -23    3.49    1.22
   3 -20 -23    1.94    0.99
   3  21   0   -0.64    1.32
  -3  21   0   -0.05    1.19
   3  21   0   -0.18    1.04
   3  21   1   10.08    1.62
   3  21  -1    7.05    1.47
   3  21   1    7.97    1.38
   3  21  -1    8.24    1.33
  -3  21  -1    7.75    1.41
  -3  21   1    8.44    1.50
   3  21  -2   16.12    1.86
   3  21  -2   18.40    1.73
   3  21   2   20.54    2.09
   3  21   2   18.59    1.90
  -3  21  -2   21.62    1.85
  -3  21   2   21.94    2.07
   3  21  -3  155.64    9.04
   3  21  -3  150.39    8.93
  -3  21  -3  162.11    9.02
  -3  21   3  165.90    9.19
   3  21   3  173.89    9.23
   3  21   3  173.43    9.13
  -3  21   4   28.67    2.55
   3  21   4   31.99    2.64
  -3  21  -4   28.09    2.18
   3  21  -4   28.20    2.27
   3  21   4   30.58    2.48
   3  21   5   12.95    1.97
   3  21   5   15.93    1.85
   3  21  -5    9.92    1.50
  -3  21   5   14.56    1.93
  -3  21   6    4.67    1.65
   3  21   6    4.10    1.60
   3  21  -6    5.70    1.23
  -3  21   7  265.61   14.40
   3  21  -7  244.82   14.08
   3  21   7  269.22   14.34
  -3  21   7  279.47   14.40
  -3  21   8   -0.28    1.59
  -3  21  -8    1.96    1.10
   3  21   8    3.20    1.59
  -3  21   8   -0.68    1.70
   3  21   8    3.75    1.83
  -3  21   9    6.49    1.84
   3  21   9    7.99    1.79
   3  21   9    6.69    1.75
  -3  21  10   17.19    2.10
   3  21  10   17.26    2.07
  -3  21  11  114.70    6.92
   3  21  11  121.02    6.93
  -3  21  12   14.14    2.03
   3  21  12   17.29    2.11
   3  21  12   19.05    2.00
  -3  21  12   12.14    1.91
   3  21  13   22.48    2.13
   3  21  13   21.81    2.18
  -3  21  13   19.76    2.22
  -3  21  13   18.70    2.14
   3  21  14    3.10    1.41
   3  21  14    2.76    1.42
  -3  21  14    2.46    1.32
  -3  21  14    1.61    1.48
   3  21  15   83.88    4.71
  -3  21  15   76.14    4.77
  -3  21  15   68.17    4.62
   3  21  16    2.22    1.33
  -3  21  16    2.68    1.23
  -3  21  16    2.35    1.41
  -3  21  17    8.46    1.30
   3  21  17   12.84    1.60
  -3  21  17   10.02    1.58
  -3  21  18    1.48    1.25
   3  21  18    1.02    1.13
  -3 -21 -18   -0.57    1.32
  -3 -21 -19   89.41    5.24
  -3  21  19   84.97    5.07
  -3 -21 -20    8.02    1.40
  -3  21  20    5.50    1.07
  -3 -21 -21   13.41    1.58
  -3  21  21   12.28    1.17
  -3 -21 -22    3.36    1.17
   3 -21 -22    1.24    0.99
   3 -21 -23    6.27    0.94
  -3 -21 -23    5.11    1.24
   3  22   0    1.31    1.16
   3  22   0    1.80    1.39
  -3  22   0    0.65    1.18
   3  22   1   94.35    5.54
   3  22  -1   98.10    5.51
  -3  22  -1   92.69    5.44
   3  22   1   86.75    5.41
  -3  22   1   93.89    5.49
   3  22  -1   85.56    5.33
  -3  22   2    8.79    1.55
   3  22   2    7.16    1.63
   3  22   2    8.16    1.46
   3  22  -2    5.79    1.18
  -3  22  -2    6.63    1.31
   3  22  -2    6.44    1.43
   3  22  -3   59.79    3.93
   3  22  -3   58.61    3.79
   3  22   3   60.46    3.99
  -3  22  -3   66.51    3.90
  -3  22   3   63.79    4.08
   3  22   3   65.55    4.13
   3  22   4    8.20    1.84
   3  22  -4    8.00    1.43
   3  22   4    9.58    1.62
  -3  22   4   11.74    1.78
   3  22  -5    1.87    1.15
   3  22   5    3.26    1.75
   3  22   5    0.97    1.49
  -3  22   5    1.70    1.51
  -3  22  -6   27.65    2.27
   3  22  -6   24.87    2.11
  -3  22   6   30.72    2.55
   3  22   6   29.44    2.46
   3  22  -7   12.31    1.38
  -3  22  -7   12.27    1.52
  -3  22   7   11.04    1.96
  -3  22   7   14.12    1.95
   3  22   7    9.46    1.80
  -3  22   8    3.70    1.70
   3  22   8    3.18    1.59
  -3  22   8    2.33    1.62
  -3  22  -8    4.07    1.11
   3  22   9   54.19    3.72
  -3  22   9   54.83    3.81
   3  22   9   52.10    3.71
  -3  22   9   52.91    3.76
   3  22  10    0.11    1.41
  -3  22  10    0.45    1.52
   3  22  11   63.90    4.01
  -3  22  11   58.19    4.02
  -3  22  12    1.40    1.60
   3  22  12    3.47    1.45
  -3  22  12    2.11    1.47
  -3  22  13    6.11    1.54
   3  22  13    7.39    1.49
   3  22  13    6.80    1.51
  -3  22  13    6.57    1.62
   3  22  14    7.69    1.50
  -3  22  14    4.07    1.35
  -3  22  14    4.71    1.47
[truncated: 1,309,310 more chars]
